# Supplementary material for: Chromatin modifier MTA1 regulates mitotic transition and tumorigenesis by orchestrating mitotic mRNA processing
Source: Nat Commun. 2020 Sep 8;11:4455. doi: 10.1038/s41467-020-18259-1 (PMC7479136; doi:10.1038/s41467-020-18259-1)
Supplement: Supplementary file 4 — Supplementary Data 1 [file 41467_2020_18259_MOESM4_ESM.xlsx]

## Sheet: Mouse anti-MTA1 interactome
Supplementary Data 1. MTA1 potential interactome defined using two specific antibodies.
OFFICIAL_GENE_SYMBOL	Gene Name	Species
ABL2	v-abl Abelson murine leukemia viral oncogene homolog 2 (arg, Abelson-related gene)	Homo sapiens
ACTB	actin, beta	Homo sapiens
ALB	albumin	Homo sapiens
ALDH1A3	aldehyde dehydrogenase 1 family, member A3	Homo sapiens
ANXA2	annexin A2 pseudogene 3; annexin A2; annexin A2 pseudogene 1	Homo sapiens
APC	adenomatous polyposis coli	Homo sapiens
ASH2L	ash2 (absent, small, or homeotic)-like (Drosophila)	Homo sapiens
ASPH	aspartate beta-hydroxylase	Homo sapiens
ATAD3A	ATPase family, AAA domain containing 3A	Homo sapiens
ATAD3B	similar to AAA-ATPase TOB3; ATPase family, AAA domain containing 3B	Homo sapiens
ATP2A2	ATPase, Ca++ transporting, cardiac muscle, slow twitch 2	Homo sapiens
ATP5A1	ATP synthase, H+ transporting, mitochondrial F1 complex, alpha subunit 1, cardiac muscle	Homo sapiens
ATP5B	ATP synthase, H+ transporting, mitochondrial F1 complex, beta polypeptide	Homo sapiens
ATP5C1	ATP synthase, H+ transporting, mitochondrial F1 complex, gamma polypeptide 1	Homo sapiens
ATP5H	ATP synthase, H+ transporting, mitochondrial F0 complex, subunit d	Homo sapiens
ATP5O	ATP synthase, H+ transporting, mitochondrial F1 complex, O subunit	Homo sapiens
ATP6	Cytochrome c oxidase subunit 3; ATP synthase subunit a; ATP synthase protein 8	Homo sapiens
BAP1	BRCA1 associated protein-1 (ubiquitin carboxy-terminal hydrolase)	Homo sapiens
BRI3BP	BRI3 binding protein	Homo sapiens
BUB3	budding uninhibited by benzimidazoles 3 homolog (yeast)	Homo sapiens
CAPRIN1	cell cycle associated protein 1	Homo sapiens
CAPZA1	capping protein (actin filament) muscle Z-line, alpha 1	Homo sapiens
CASK	calcium/calmodulin-dependent serine protein kinase (MAGUK family)	Homo sapiens
CCT3	chaperonin containing TCP1, subunit 3 (gamma)	Homo sapiens
CCT5	chaperonin containing TCP1, subunit 5 (epsilon)	Homo sapiens
CCT6A	chaperonin containing TCP1, subunit 6A (zeta 1)	Homo sapiens
CENPF	centromere protein F, 350/400ka (mitosin)	Homo sapiens
CFL1	cofilin 1 (non-muscle)	Homo sapiens
CHD4	chromodomain helicase DNA binding protein 4	Homo sapiens
CKAP4	cytoskeleton-associated protein 4	Homo sapiens
CKAP5	cytoskeleton associated protein 5	Homo sapiens
CNNM1	cyclin M1	Homo sapiens
CTNNB1	catenin (cadherin-associated protein), beta 1, 88kDa	Homo sapiens
CXXC1	CXXC finger 1 (PHD domain)	Homo sapiens
DDB1	damage-specific DNA binding protein 1, 127kDa	Homo sapiens
DDOST	dolichyl-diphosphooligosaccharide-protein glycosyltransferase	Homo sapiens
DDX17	DEAD (Asp-Glu-Ala-Asp) box polypeptide 17	Homo sapiens
DDX20	DEAD (Asp-Glu-Ala-Asp) box polypeptide 20	Homo sapiens
DDX3X	DEAD (Asp-Glu-Ala-Asp) box polypeptide 3, X-linked	Homo sapiens
DDX47	DEAD (Asp-Glu-Ala-Asp) box polypeptide 47	Homo sapiens
DDX5	DEAD (Asp-Glu-Ala-Asp) box polypeptide 5	Homo sapiens
DHX30	DEAH (Asp-Glu-Ala-His) box polypeptide 30	Homo sapiens
DHX9	DEAH (Asp-Glu-Ala-His) box polypeptide 9	Homo sapiens
DNAJA1	DnaJ (Hsp40) homolog, subfamily A, member 1	Homo sapiens
DPM1	dolichyl-phosphate mannosyltransferase polypeptide 1, catalytic subunit	Homo sapiens
EEF1A1	eukaryotic translation elongation factor 1 alpha-like 7; eukaryotic translation elongation factor 1 alpha-like 3; similar to eukaryotic translation elongation factor 1 alpha 1; eukaryotic translation elongation factor 1 alpha 1	Homo sapiens
EEF1A2	eukaryotic translation elongation factor 1 alpha 2	Homo sapiens
EEF1B2	eukaryotic translation elongation factor 1 beta 2; eukaryotic translation elongation factor 1 beta 2-like	Homo sapiens
EEF2	eukaryotic translation elongation factor 2	Homo sapiens
EIF2AK2	eukaryotic translation initiation factor 2-alpha kinase 2	Homo sapiens
EIF2B1	eukaryotic translation initiation factor 2B, subunit 1 alpha, 26kDa	Homo sapiens
EIF2B2	eukaryotic translation initiation factor 2B, subunit 2 beta, 39kDa	Homo sapiens
EIF2B3	eukaryotic translation initiation factor 2B, subunit 3 gamma, 58kDa	Homo sapiens
EIF2B4	eukaryotic translation initiation factor 2B, subunit 4 delta, 67kDa	Homo sapiens
EIF2B5	eukaryotic translation initiation factor 2B, subunit 5 epsilon, 82kDa	Homo sapiens
EIF2S1	eukaryotic translation initiation factor 2, subunit 1 alpha, 35kDa	Homo sapiens
EIF2S3	eukaryotic translation initiation factor 2, subunit 3 gamma, 52kDa	Homo sapiens
EIF4E	eukaryotic translation initiation factor 4E; similar to hCG1777996; similar to eukaryotic translation initiation factor 4E	Homo sapiens
EIF4ENIF1	eukaryotic translation initiation factor 4E nuclear import factor 1	Homo sapiens
EWSR1	similar to Ewing sarcoma breakpoint region 1; Ewing sarcoma breakpoint region 1	Homo sapiens
EZR	hypothetical protein LOC100129652; ezrin	Homo sapiens
FARSA	phenylalanyl-tRNA synthetase, alpha subunit	Homo sapiens
FASN	fatty acid synthase	Homo sapiens
G3BP1	GTPase activating protein (SH3 domain) binding protein 1	Homo sapiens
G3BP2	GTPase activating protein (SH3 domain) binding protein 2	Homo sapiens
GAPDH	glyceraldehyde-3-phosphate dehydrogenase-like 6; hypothetical protein LOC100133042; glyceraldehyde-3-phosphate dehydrogenase	Homo sapiens
GATAD2A	GATA zinc finger domain containing 2A	Homo sapiens
GATAD2B	GATA zinc finger domain containing 2B	Homo sapiens
GCN1L1	GCN1 general control of amino-acid synthesis 1-like 1 (yeast)	Homo sapiens
GEMIN4	gem (nuclear organelle) associated protein 4	Homo sapiens
GEMIN5	gem (nuclear organelle) associated protein 5	Homo sapiens
GNB2L1	guanine nucleotide binding protein (G protein), beta polypeptide 2-like 1	Homo sapiens
GSTP1	glutathione S-transferase pi 1	Homo sapiens
HDAC1	histone deacetylase 1	Homo sapiens
HDAC2	histone deacetylase 2	Homo sapiens
HELZ	helicase with zinc finger	Homo sapiens
HNRNPA1	heterogeneous nuclear ribonucleoprotein A1-like 3; similar to heterogeneous nuclear ribonucleoprotein A1; heterogeneous nuclear ribonucleoprotein A1 pseudogene 2; heterogeneous nuclear ribonucleoprotein A1; heterogeneous nuclear ribonucleoprotein A1 pseudogene	Homo sapiens
HNRNPA2B1	heterogeneous nuclear ribonucleoprotein A2/B1	Homo sapiens
HNRNPA3	heterogeneous nuclear ribonucleoprotein A3	Homo sapiens
HNRNPAB	heterogeneous nuclear ribonucleoprotein A/B	Homo sapiens
HNRNPCL1	heterogeneous nuclear ribonucleoprotein C-like; heterogeneous nuclear ribonucleoprotein C-like 1; similar to Heterogeneous nuclear ribonucleoprotein C-like dJ845O24.4 (hnRNP core protein C-like)	Homo sapiens
HNRNPD	heterogeneous nuclear ribonucleoprotein D (AU-rich element RNA binding protein 1, 37kDa)	Homo sapiens
HNRNPF	heterogeneous nuclear ribonucleoprotein F	Homo sapiens
HNRNPH1	heterogeneous nuclear ribonucleoprotein H1 (H)	Homo sapiens
HNRNPK	heterogeneous nuclear ribonucleoprotein K; similar to heterogeneous nuclear ribonucleoprotein K	Homo sapiens
HNRNPM	heterogeneous nuclear ribonucleoprotein M	Homo sapiens
HNRNPR	heterogeneous nuclear ribonucleoprotein R	Homo sapiens
HNRNPU	heterogeneous nuclear ribonucleoprotein U (scaffold attachment factor A)	Homo sapiens
HRNR	hornerin	Homo sapiens
HSP90AA1	heat shock protein 90kDa alpha (cytosolic), class A member 2; heat shock protein 90kDa alpha (cytosolic), class A member 1	Homo sapiens
HSP90AB1	heat shock protein 90kDa alpha (cytosolic), class B member 1	Homo sapiens
HSP90B1	heat shock protein 90kDa beta (Grp94), member 1	Homo sapiens
HSPA1A	heat shock 70kDa protein 1A; heat shock 70kDa protein 1B	Homo sapiens
HSPA1B	heat shock 70kDa protein 1A; heat shock 70kDa protein 1B	Homo sapiens
HSPA1L	heat shock 70kDa protein 1-like	Homo sapiens
HSPA5	hypothetical gene supported by AF216292; NM_005347; heat shock 70kDa protein 5 (glucose-regulated protein, 78kDa)	Homo sapiens
HSPA6	heat shock 70kDa protein 7 (HSP70B); heat shock 70kDa protein 6 (HSP70B')	Homo sapiens
HSPA8	heat shock 70kDa protein 8	Homo sapiens
HSPA9	heat shock 70kDa protein 9 (mortalin)	Homo sapiens
HSPD1	heat shock 60kDa protein 1 (chaperonin) pseudogene 5; heat shock 60kDa protein 1 (chaperonin) pseudogene 6; heat shock 60kDa protein 1 (chaperonin) pseudogene 1; heat shock 60kDa protein 1 (chaperonin) pseudogene 4; heat shock 60kDa protein 1 (chaperonin)	Homo sapiens
IGF2BP2	insulin-like growth factor 2 mRNA binding protein 2	Homo sapiens
IGF2BP3	insulin-like growth factor 2 mRNA binding protein 3	Homo sapiens
IGKV4-1	immunoglobulin kappa variable 4-1	Homo sapiens
ILF2	interleukin enhancer binding factor 2, 45kDa	Homo sapiens
IMMT	inner membrane protein, mitochondrial (mitofilin)	Homo sapiens
IRS2	insulin receptor substrate 2	Homo sapiens
ITGB7	integrin, beta 7	Homo sapiens
KCTD10	potassium channel tetramerisation domain containing 10	Homo sapiens
KIAA0802	KIAA0802	Homo sapiens
KPNA1	karyopherin alpha 1 (importin alpha 5)	Homo sapiens
LGALS3BP	lectin, galactoside-binding, soluble, 3 binding protein	Homo sapiens
LMNA	lamin A/C	Homo sapiens
LMNB1	lamin B1	Homo sapiens
LRPPRC	leucine-rich PPR-motif containing	Homo sapiens
LRRC59	leucine rich repeat containing 59	Homo sapiens
MAGEB2	melanoma antigen family B, 2	Homo sapiens
MAP4	microtubule-associated protein 4	Homo sapiens
MBD2	methyl-CpG binding domain protein 2	Homo sapiens
MBD3	methyl-CpG binding domain protein 3	Homo sapiens
MFF	mitochondrial fission factor	Homo sapiens
MRPL11	mitochondrial ribosomal protein L11	Homo sapiens
MTA1	metastasis associated 1	Homo sapiens
MTA2	metastasis associated 1 family, member 2	Homo sapiens
MTA3	metastasis associated 1 family, member 3	Homo sapiens
MVP	major vault protein	Homo sapiens
MYH9	myosin, heavy chain 9, non-muscle	Homo sapiens
NCL	nucleolin	Homo sapiens
NDUFS1	NADH dehydrogenase (ubiquinone) Fe-S protein 1, 75kDa (NADH-coenzyme Q reductase)	Homo sapiens
NDUFV2	NADH dehydrogenase (ubiquinone) flavoprotein 2, 24kDa	Homo sapiens
NONO	non-POU domain containing, octamer-binding	Homo sapiens
NPM1	nucleophosmin 1 (nucleolar phosphoprotein B23, numatrin) pseudogene 21; hypothetical LOC100131044; similar to nucleophosmin 1; nucleophosmin (nucleolar phosphoprotein B23, numatrin)	Homo sapiens
OGT	O-linked N-acetylglucosamine (GlcNAc) transferase (UDP-N-acetylglucosamine:polypeptide-N-acetylglucosaminyl transferase)	Homo sapiens
PABPC1	poly(A) binding protein, cytoplasmic pseudogene 5; poly(A) binding protein, cytoplasmic 1	Homo sapiens
PARP1	poly (ADP-ribose) polymerase 1	Homo sapiens
PCMT1	protein-L-isoaspartate (D-aspartate) O-methyltransferase	Homo sapiens
PHB	prohibitin	Homo sapiens
PHB2	prohibitin 2	Homo sapiens
PKM2	similar to Pyruvate kinase, isozymes M1/M2 (Pyruvate kinase muscle isozyme) (Cytosolic thyroid hormone-binding protein) (CTHBP) (THBP1); pyruvate kinase, muscle	Homo sapiens
PPP1R12A	protein phosphatase 1, regulatory (inhibitor) subunit 12A	Homo sapiens
PRDX1	peroxiredoxin 1	Homo sapiens
PRKDC	similar to protein kinase, DNA-activated, catalytic polypeptide; protein kinase, DNA-activated, catalytic polypeptide	Homo sapiens
PRPF8	PRP8 pre-mRNA processing factor 8 homolog (S. cerevisiae)	Homo sapiens
PTBP1	polypyrimidine tract binding protein 1	Homo sapiens
PTRH2	peptidyl-tRNA hydrolase 2	Homo sapiens
RAB10	RAB10, member RAS oncogene family	Homo sapiens
RAB11B	RAB11B, member RAS oncogene family	Homo sapiens
RAB14	RAB14, member RAS oncogene family	Homo sapiens
RAB8A	RAB8A, member RAS oncogene family	Homo sapiens
RBBP4	hypothetical LOC642954; retinoblastoma binding protein 4	Homo sapiens
RBBP5	retinoblastoma binding protein 5	Homo sapiens
RBBP7	retinoblastoma binding protein 7	Homo sapiens
RPL11	ribosomal protein L11	Homo sapiens
RPL12	ribosomal protein L12 pseudogene 2; ribosomal protein L12 pseudogene 32; ribosomal protein L12 pseudogene 35; ribosomal protein L12 pseudogene 19; ribosomal protein L12 pseudogene 6; ribosomal protein L12; ribosomal protein L12 pseudogene 14	Homo sapiens
RPL13	ribosomal protein L13 pseudogene 12; ribosomal protein L13	Homo sapiens
RPL14	ribosomal protein L14	Homo sapiens
RPL15	ribosomal protein L15 pseudogene 22; ribosomal protein L15 pseudogene 18; ribosomal protein L15 pseudogene 17; ribosomal protein L15 pseudogene 3; ribosomal protein L15 pseudogene 7; ribosomal protein L15	Homo sapiens
RPL17	ribosomal protein L17 pseudogene 22; ribosomal protein L17 pseudogene 36; ribosomal protein L17 pseudogene 20; similar to ribosomal protein L17; ribosomal protein L17 pseudogene 33; ribosomal protein L17 pseudogene 34; ribosomal protein L17 pseudogene 9; ribosomal protein L17; ribosomal protein L17 pseudogene 18; ribosomal protein L17 pseudogene 7; ribosomal protein L17 pseudogene 39	Homo sapiens
RPL18A	ribosomal protein L18a pseudogene 6; ribosomal protein L18a	Homo sapiens
RPL21	ribosomal protein L21 pseudogene 134; ribosomal protein L21 pseudogene 80; ribosomal protein L21 pseudogene 20; ribosomal protein L21 pseudogene 46; ribosomal protein L21 pseudogene 45; ribosomal protein L21 pseudogene 131; ribosomal protein L21 pseudogene 16; ribosomal protein L21 pseudogene 53; ribosomal protein L21 pseudogene 120; ribosomal protein L21 pseudogene 37; ribosomal protein L21 pseu…	Homo sapiens
RPL23A	ribosomal protein L23a pseudogene 63; ribosomal protein L23a pseudogene 75; ribosomal protein L23a pseudogene 37; ribosomal protein L23a pseudogene 65; ribosomal protein L23a pseudogene 43; ribosomal protein L23a pseudogene 44; ribosomal protein L23a	Homo sapiens
RPL24	ribosomal protein L24; ribosomal protein L24 pseudogene 6	Homo sapiens
RPL3	ribosomal protein L3; similar to 60S ribosomal protein L3 (L4)	Homo sapiens
RPL5	ribosomal protein L5 pseudogene 34; ribosomal protein L5 pseudogene 1; ribosomal protein L5	Homo sapiens
RPL7	ribosomal protein L7 pseudogene 26; ribosomal protein L7 pseudogene 16; ribosomal protein L7; ribosomal protein L7 pseudogene 32; ribosomal protein L7 pseudogene 23; ribosomal protein L7 pseudogene 24; ribosomal protein L7 pseudogene 20	Homo sapiens
RPL7A	ribosomal protein L7a pseudogene 70; ribosomal protein L7a; ribosomal protein L7a pseudogene 30; ribosomal protein L7a pseudogene 66; ribosomal protein L7a pseudogene 27; ribosomal protein L7a pseudogene 11; ribosomal protein L7a pseudogene 62	Homo sapiens
RPL8	ribosomal protein L8; ribosomal protein L8 pseudogene 2	Homo sapiens
RPL9	ribosomal protein L9; ribosomal protein L9 pseudogene 25	Homo sapiens
RPLP0	ribosomal protein, large, P0 pseudogene 2; ribosomal protein, large, P0 pseudogene 3; ribosomal protein, large, P0 pseudogene 6; ribosomal protein, large, P0	Homo sapiens
RPLP1	ribosomal protein, large, P1	Homo sapiens
RPN1	ribophorin I	Homo sapiens
RPN2	ribophorin II	Homo sapiens
RPS10	ribosomal protein S10; ribosomal protein S10 pseudogene 4; ribosomal protein S10 pseudogene 11; ribosomal protein S10 pseudogene 22; ribosomal protein S10 pseudogene 7; ribosomal protein S10 pseudogene 13	Homo sapiens
RPS11	ribosomal protein S11 pseudogene 5; ribosomal protein S11	Homo sapiens
RPS13	ribosomal protein S13 pseudogene 8; ribosomal protein S13; ribosomal protein S13 pseudogene 2	Homo sapiens
RPS18	ribosomal protein S18 pseudogene 12; ribosomal protein S18 pseudogene 5; ribosomal protein S18	Homo sapiens
RPS2	ribosomal protein S2 pseudogene 8; ribosomal protein S2 pseudogene 11; ribosomal protein S2 pseudogene 5; ribosomal protein S2 pseudogene 12; ribosomal protein S2 pseudogene 51; ribosomal protein S2 pseudogene 17; ribosomal protein S2 pseudogene 55; ribosomal protein S2 pseudogene 20; ribosomal protein S2	Homo sapiens
RPS3	ribosomal protein S3 pseudogene 3; ribosomal protein S3	Homo sapiens
RPS3A	ribosomal protein S3A pseudogene 5; ribosomal protein S3a pseudogene 47; ribosomal protein S3a pseudogene 49; ribosomal protein S3A; hypothetical LOC100131699; hypothetical LOC100130107	Homo sapiens
RPS4X	ribosomal protein S4X pseudogene 6; ribosomal protein S4X pseudogene 13; ribosomal protein S4, X-linked	Homo sapiens
RPS5	ribosomal protein S5	Homo sapiens
RPS7	ribosomal protein S7; ribosomal protein S7 pseudogene 11; ribosomal protein S7 pseudogene 4; ribosomal protein S7 pseudogene 10	Homo sapiens
RPS8	ribosomal protein S8; ribosomal protein S8 pseudogene 8; ribosomal protein S8 pseudogene 10	Homo sapiens
RPS9	ribosomal protein S9; ribosomal protein S9 pseudogene 4	Homo sapiens
RPSAP15	ribosomal protein SA pseudogene 9; ribosomal protein SA pseudogene 8; ribosomal protein SA pseudogene 58; ribosomal protein SA pseudogene 19; ribosomal protein SA pseudogene 18; ribosomal protein SA; ribosomal protein SA pseudogene 15; ribosomal protein SA pseudogene 61; ribosomal protein SA pseudogene 29; ribosomal protein SA pseudogene 12	Homo sapiens
SEPT2	septin 2	Homo sapiens
SEPT9	septin 9	Homo sapiens
SERBP1	SERPINE1 mRNA binding protein 1	Homo sapiens
SETD1A	SET domain containing 1A	Homo sapiens
SFPQ	splicing factor proline/glutamine-rich (polypyrimidine tract binding protein associated)	Homo sapiens
SIP1	survival of motor neuron protein interacting protein 1	Homo sapiens
SLC25A11	solute carrier family 25 (mitochondrial carrier; oxoglutarate carrier), member 11	Homo sapiens
SLC25A5	solute carrier family 25 (mitochondrial carrier; adenine nucleotide translocator), member 5; solute carrier family 25 (mitochondrial carrier; adenine nucleotide translocator), member 5 pseudogene 8	Homo sapiens
SMCHD1	structural maintenance of chromosomes flexible hinge domain containing 1	Homo sapiens
SMN1	survival of motor neuron 1, telomeric; survival of motor neuron 2, centromeric	Homo sapiens
SMN2	survival of motor neuron 1, telomeric; survival of motor neuron 2, centromeric	Homo sapiens
SNCAIP	synuclein, alpha interacting protein	Homo sapiens
SND1	staphylococcal nuclease and tudor domain containing 1	Homo sapiens
SNRNP200	similar to U5 snRNP-specific protein, 200 kDa; small nuclear ribonucleoprotein 200kDa (U5)	Homo sapiens
SNRPB	small nuclear ribonucleoprotein polypeptides B and B1	Homo sapiens
STARD3	StAR-related lipid transfer (START) domain containing 3	Homo sapiens
STRAP	serine/threonine kinase receptor associated protein	Homo sapiens
SURF4	surfeit 4	Homo sapiens
SYNCRIP	synaptotagmin binding, cytoplasmic RNA interacting protein	Homo sapiens
TBC1D15	TBC1 domain family, member 15	Homo sapiens
TCP1	hypothetical gene supported by BC000665; t-complex 1	Homo sapiens
TJP1	tight junction protein 1 (zona occludens 1)	Homo sapiens
TMED9	transmembrane emp24 protein transport domain containing 9	Homo sapiens
TMPO	thymopoietin	Homo sapiens
TPR	translocated promoter region (to activated MET oncogene)	Homo sapiens
TRIM21	tripartite motif-containing 21	Homo sapiens
TRIM25	tripartite motif-containing 25	Homo sapiens
TRIO	triple functional domain (PTPRF interacting)	Homo sapiens
TUBA1A	tubulin, alpha 1a	Homo sapiens
TUBA1B	hypothetical gene supported by AF081484; NM_006082; tubulin, alpha 1b	Homo sapiens
TUBA1C	tubulin, alpha 1c	Homo sapiens
TUBA4A	tubulin, alpha 4a	Homo sapiens
TUBA8	tubulin, alpha 8	Homo sapiens
TUBB	tubulin, beta; similar to tubulin, beta 5; tubulin, beta pseudogene 2; tubulin, beta pseudogene 1	Homo sapiens
TUBB2C	tubulin, beta 2C	Homo sapiens
TUBB3	tubulin, beta 3; melanocortin 1 receptor (alpha melanocyte stimulating hormone receptor)	Homo sapiens
VDAC2	voltage-dependent anion channel 2	Homo sapiens
WDR5	WD repeat domain 5	Homo sapiens
WDR82	WD repeat domain 82	Homo sapiens
XRCC5	X-ray repair complementing defective repair in Chinese hamster cells 5 (double-strand-break rejoining)	Homo sapiens
XRCC6	X-ray repair complementing defective repair in Chinese hamster cells 6; similar to ATP-dependent DNA helicase II, 70 kDa subunit	Homo sapiens
YBX1	Y box binding protein 1	Homo sapiens
YWHAQ	tyrosine 3-monooxygenase/tryptophan 5-monooxygenase activation protein, theta polypeptide	Homo sapiens
YWHAZ	tyrosine 3-monooxygenase/tryptophan 5-monooxygenase activation protein, zeta polypeptide	Homo sapiens
ZHX1	zinc fingers and homeoboxes 1	Homo sapiens
ZNF592	zinc finger protein 592	Homo sapiens
RF-ET9
hCG_21078

## Sheet: Rabbit anti-MTA1 interactome
Supplementary Data 1. MTA1 potential interactome defined using two specific antibodies.
OFFICIAL_GENE_SYMBOL	Gene Name	Species
ACTA2	actin, alpha 2, smooth muscle, aorta	Homo sapiens
ACTB	actin, beta	Homo sapiens
ALB	albumin	Homo sapiens
ALDH1A3	aldehyde dehydrogenase 1 family, member A3	Homo sapiens
ANXA1	annexin A1	Homo sapiens
ANXA2	annexin A2 pseudogene 3; annexin A2; annexin A2 pseudogene 1	Homo sapiens
ANXA2P2	annexin A2 pseudogene 2	Homo sapiens
APOE	hypothetical LOC100129500; apolipoprotein E	Homo sapiens
ATP1A1	ATPase, Na+/K+ transporting, alpha 1 polypeptide	Homo sapiens
ATP5A1	ATP synthase, H+ transporting, mitochondrial F1 complex, alpha subunit 1, cardiac muscle	Homo sapiens
ATP5B	ATP synthase, H+ transporting, mitochondrial F1 complex, beta polypeptide	Homo sapiens
ATP5C1	ATP synthase, H+ transporting, mitochondrial F1 complex, gamma polypeptide 1	Homo sapiens
ATP5O	ATP synthase, H+ transporting, mitochondrial F1 complex, O subunit	Homo sapiens
B4GALNT2	beta-1,4-N-acetyl-galactosaminyl transferase 2	Homo sapiens
CCT3	chaperonin containing TCP1, subunit 3 (gamma)	Homo sapiens
CCT4	chaperonin containing TCP1, subunit 4 (delta)	Homo sapiens
CFL1	cofilin 1 (non-muscle)	Homo sapiens
CHD4	chromodomain helicase DNA binding protein 4	Homo sapiens
DBT	dihydrolipoamide branched chain transacylase E2	Homo sapiens
DCD	dermcidin	Homo sapiens
DDOST	dolichyl-diphosphooligosaccharide-protein glycosyltransferase	Homo sapiens
DDX3X	DEAD (Asp-Glu-Ala-Asp) box polypeptide 3, X-linked	Homo sapiens
DDX5	DEAD (Asp-Glu-Ala-Asp) box polypeptide 5	Homo sapiens
DECR1	2,4-dienoyl CoA reductase 1, mitochondrial	Homo sapiens
DHX9	DEAH (Asp-Glu-Ala-His) box polypeptide 9	Homo sapiens
DLAT	dihydrolipoamide S-acetyltransferase	Homo sapiens
DLST	dihydrolipoamide S-succinyltransferase (E2 component of 2-oxo-glutarate complex); dihydrolipoamide S-succinyltransferase pseudogene (E2 component of 2-oxo-glutarate complex)	Homo sapiens
DNAJA1	DnaJ (Hsp40) homolog, subfamily A, member 1	Homo sapiens
DSG1	desmoglein 1	Homo sapiens
DSP	desmoplakin	Homo sapiens
EEF1A1	eukaryotic translation elongation factor 1 alpha-like 7; eukaryotic translation elongation factor 1 alpha-like 3; similar to eukaryotic translation elongation factor 1 alpha 1; eukaryotic translation elongation factor 1 alpha 1	Homo sapiens
EEF1B2	eukaryotic translation elongation factor 1 beta 2; eukaryotic translation elongation factor 1 beta 2-like	Homo sapiens
EEF1G	eukaryotic translation elongation factor 1 gamma	Homo sapiens
ENO1	enolase 1, (alpha)	Homo sapiens
EZR	hypothetical protein LOC100129652; ezrin	Homo sapiens
FAM3C	family with sequence similarity 3, member C	Homo sapiens
FLG2	filaggrin family member 2	Homo sapiens
FLNC	filamin C, gamma (actin binding protein 280)	Homo sapiens
G3BP1	GTPase activating protein (SH3 domain) binding protein 1	Homo sapiens
GAPDH	glyceraldehyde-3-phosphate dehydrogenase-like 6; hypothetical protein LOC100133042; glyceraldehyde-3-phosphate dehydrogenase	Homo sapiens
GATAD2A	GATA zinc finger domain containing 2A	Homo sapiens
GATAD2B	GATA zinc finger domain containing 2B	Homo sapiens
GSTP1	glutathione S-transferase pi 1	Homo sapiens
HDAC1	histone deacetylase 1	Homo sapiens
HDAC2	histone deacetylase 2	Homo sapiens
HIST1H2AB	histone cluster 1, H2ae; histone cluster 1, H2ab	Homo sapiens
HIST1H2AE	histone cluster 1, H2ae; histone cluster 1, H2ab	Homo sapiens
HNRNPA1	heterogeneous nuclear ribonucleoprotein A1-like 3; similar to heterogeneous nuclear ribonucleoprotein A1; heterogeneous nuclear ribonucleoprotein A1 pseudogene 2; heterogeneous nuclear ribonucleoprotein A1; heterogeneous nuclear ribonucleoprotein A1 pseudogene	Homo sapiens
HNRNPA2B1	heterogeneous nuclear ribonucleoprotein A2/B1	Homo sapiens
HNRNPAB	heterogeneous nuclear ribonucleoprotein A/B	Homo sapiens
HNRNPD	heterogeneous nuclear ribonucleoprotein D (AU-rich element RNA binding protein 1, 37kDa)	Homo sapiens
HNRNPK	heterogeneous nuclear ribonucleoprotein K; similar to heterogeneous nuclear ribonucleoprotein K	Homo sapiens
HNRNPM	heterogeneous nuclear ribonucleoprotein M	Homo sapiens
HNRNPU	heterogeneous nuclear ribonucleoprotein U (scaffold attachment factor A)	Homo sapiens
HRNR	hornerin	Homo sapiens
HSP90AA1	heat shock protein 90kDa alpha (cytosolic), class A member 2; heat shock protein 90kDa alpha (cytosolic), class A member 1	Homo sapiens
HSP90AB1	heat shock protein 90kDa alpha (cytosolic), class B member 1	Homo sapiens
HSP90B1	heat shock protein 90kDa beta (Grp94), member 1	Homo sapiens
HSPA1A	heat shock 70kDa protein 1A; heat shock 70kDa protein 1B	Homo sapiens
HSPA1B	heat shock 70kDa protein 1A; heat shock 70kDa protein 1B	Homo sapiens
HSPA1L	heat shock 70kDa protein 1-like	Homo sapiens
HSPA5	hypothetical gene supported by AF216292; NM_005347; heat shock 70kDa protein 5 (glucose-regulated protein, 78kDa)	Homo sapiens
HSPA6	heat shock 70kDa protein 7 (HSP70B); heat shock 70kDa protein 6 (HSP70B')	Homo sapiens
HSPA8	heat shock 70kDa protein 8	Homo sapiens
HSPA9	heat shock 70kDa protein 9 (mortalin)	Homo sapiens
HSPB1	heat shock 27kDa protein-like 2 pseudogene; heat shock 27kDa protein 1	Homo sapiens
HSPD1	heat shock 60kDa protein 1 (chaperonin) pseudogene 5; heat shock 60kDa protein 1 (chaperonin) pseudogene 6; heat shock 60kDa protein 1 (chaperonin) pseudogene 1; heat shock 60kDa protein 1 (chaperonin) pseudogene 4; heat shock 60kDa protein 1 (chaperonin)	Homo sapiens
IPO5	importin 5	Homo sapiens
KARS	lysyl-tRNA synthetase	Homo sapiens
KPNB1	karyopherin (importin) beta 1	Homo sapiens
KRT13	keratin 13	Homo sapiens
LGALS7	lectin, galactoside-binding, soluble, 7; lectin, galactoside-binding, soluble, 7B	Homo sapiens
LGALS8	lectin, galactoside-binding, soluble, 8	Homo sapiens
LMNA	lamin A/C	Homo sapiens
LMNB1	lamin B1	Homo sapiens
LMNB2	lamin B2	Homo sapiens
LRRC59	leucine rich repeat containing 59	Homo sapiens
MAGEB2	melanoma antigen family B, 2	Homo sapiens
MBD2	methyl-CpG binding domain protein 2	Homo sapiens
MBD3	methyl-CpG binding domain protein 3	Homo sapiens
MTA1	metastasis associated 1	Homo sapiens
MTA2	metastasis associated 1 family, member 2	Homo sapiens
MYH9	myosin, heavy chain 9, non-muscle	Homo sapiens
NCL	nucleolin	Homo sapiens
NDUFS1	NADH dehydrogenase (ubiquinone) Fe-S protein 1, 75kDa (NADH-coenzyme Q reductase)	Homo sapiens
NONO	non-POU domain containing, octamer-binding	Homo sapiens
NPM1	nucleophosmin 1 (nucleolar phosphoprotein B23, numatrin) pseudogene 21; hypothetical LOC100131044; similar to nucleophosmin 1; nucleophosmin (nucleolar phosphoprotein B23, numatrin)	Homo sapiens
NSUN5	NOL1/NOP2/Sun domain family, member 5	Homo sapiens
PABPC1	poly(A) binding protein, cytoplasmic pseudogene 5; poly(A) binding protein, cytoplasmic 1	Homo sapiens
PCMT1	protein-L-isoaspartate (D-aspartate) O-methyltransferase	Homo sapiens
PCNA	proliferating cell nuclear antigen	Homo sapiens
PHB	prohibitin	Homo sapiens
PHB2	prohibitin 2	Homo sapiens
PIP	prolactin-induced protein	Homo sapiens
PKM2	similar to Pyruvate kinase, isozymes M1/M2 (Pyruvate kinase muscle isozyme) (Cytosolic thyroid hormone-binding protein) (CTHBP) (THBP1); pyruvate kinase, muscle	Homo sapiens
PRDX1	peroxiredoxin 1	Homo sapiens
PRKDC	similar to protein kinase, DNA-activated, catalytic polypeptide; protein kinase, DNA-activated, catalytic polypeptide	Homo sapiens
PTBP1	polypyrimidine tract binding protein 1	Homo sapiens
RAB10	RAB10, member RAS oncogene family	Homo sapiens
RAB11B	RAB11B, member RAS oncogene family	Homo sapiens
RAB2A	RAB2A, member RAS oncogene family	Homo sapiens
RAB7A	RAB7A, member RAS oncogene family	Homo sapiens
RBBP4	hypothetical LOC642954; retinoblastoma binding protein 4	Homo sapiens
RBBP7	retinoblastoma binding protein 7	Homo sapiens
RPL11	ribosomal protein L11	Homo sapiens
RPL12	ribosomal protein L12 pseudogene 2; ribosomal protein L12 pseudogene 32; ribosomal protein L12 pseudogene 35; ribosomal protein L12 pseudogene 19; ribosomal protein L12 pseudogene 6; ribosomal protein L12; ribosomal protein L12 pseudogene 14	Homo sapiens
RPL14	ribosomal protein L14	Homo sapiens
RPL17	ribosomal protein L17 pseudogene 22; ribosomal protein L17 pseudogene 36; ribosomal protein L17 pseudogene 20; similar to ribosomal protein L17; ribosomal protein L17 pseudogene 33; ribosomal protein L17 pseudogene 34; ribosomal protein L17 pseudogene 9; ribosomal protein L17; ribosomal protein L17 pseudogene 18; ribosomal protein L17 pseudogene 7; ribosomal protein L17 pseudogene 39	Homo sapiens
RPL7	ribosomal protein L7 pseudogene 26; ribosomal protein L7 pseudogene 16; ribosomal protein L7; ribosomal protein L7 pseudogene 32; ribosomal protein L7 pseudogene 23; ribosomal protein L7 pseudogene 24; ribosomal protein L7 pseudogene 20	Homo sapiens
RPL9	ribosomal protein L9; ribosomal protein L9 pseudogene 25	Homo sapiens
RPLP0	ribosomal protein, large, P0 pseudogene 2; ribosomal protein, large, P0 pseudogene 3; ribosomal protein, large, P0 pseudogene 6; ribosomal protein, large, P0	Homo sapiens
RPLP1	ribosomal protein, large, P1	Homo sapiens
RPN1	ribophorin I	Homo sapiens
RPN2	ribophorin II	Homo sapiens
RPS10	ribosomal protein S10; ribosomal protein S10 pseudogene 4; ribosomal protein S10 pseudogene 11; ribosomal protein S10 pseudogene 22; ribosomal protein S10 pseudogene 7; ribosomal protein S10 pseudogene 13	Homo sapiens
RPS3	ribosomal protein S3 pseudogene 3; ribosomal protein S3	Homo sapiens
RPS3A	ribosomal protein S3A pseudogene 5; ribosomal protein S3a pseudogene 47; ribosomal protein S3a pseudogene 49; ribosomal protein S3A; hypothetical LOC100131699; hypothetical LOC100130107	Homo sapiens
RPS4X	ribosomal protein S4X pseudogene 6; ribosomal protein S4X pseudogene 13; ribosomal protein S4, X-linked	Homo sapiens
RPS5	ribosomal protein S5	Homo sapiens
RPS7	ribosomal protein S7; ribosomal protein S7 pseudogene 11; ribosomal protein S7 pseudogene 4; ribosomal protein S7 pseudogene 10	Homo sapiens
RUVBL1	RuvB-like 1 (E. coli)	Homo sapiens
S100A11	S100 calcium binding protein A11; S100 calcium binding protein A11 pseudogene	Homo sapiens
SERBP1	SERPINE1 mRNA binding protein 1	Homo sapiens
SFPQ	splicing factor proline/glutamine-rich (polypyrimidine tract binding protein associated)	Homo sapiens
SLC25A3	solute carrier family 25 (mitochondrial carrier; phosphate carrier), member 3	Homo sapiens
SLC25A5	solute carrier family 25 (mitochondrial carrier; adenine nucleotide translocator), member 5; solute carrier family 25 (mitochondrial carrier; adenine nucleotide translocator), member 5 pseudogene 8	Homo sapiens
TCFL5	transcription factor-like 5 (basic helix-loop-helix)	Homo sapiens
THOC4	THO complex 4	Homo sapiens
TMPO	thymopoietin	Homo sapiens
TUBA1B	hypothetical gene supported by AF081484; NM_006082; tubulin, alpha 1b	Homo sapiens
TUBB	tubulin, beta; similar to tubulin, beta 5; tubulin, beta pseudogene 2; tubulin, beta pseudogene 1	Homo sapiens
VAPA	VAMP (vesicle-associated membrane protein)-associated protein A, 33kDa	Homo sapiens
VDAC2	voltage-dependent anion channel 2	Homo sapiens
XPO1	exportin 1 (CRM1 homolog, yeast)	Homo sapiens
XRCC5	X-ray repair complementing defective repair in Chinese hamster cells 5 (double-strand-break rejoining)	Homo sapiens
XRCC6	X-ray repair complementing defective repair in Chinese hamster cells 6; similar to ATP-dependent DNA helicase II, 70 kDa subunit	Homo sapiens

## Sheet: Overlap
Supplementary Data 1. MTA1 potential interactome defined using two specific antibodies.
OFFICIAL_GENE_SYMBOL	Gene Name	Species
ACTB	actin, beta	Homo sapiens
ALB	albumin	Homo sapiens
ALDH1A3	aldehyde dehydrogenase 1 family, member A3	Homo sapiens
ANXA2	annexin A2 pseudogene 3; annexin A2; annexin A2 pseudogene 1	Homo sapiens
ATP5A1	ATP synthase, H+ transporting, mitochondrial F1 complex, alpha subunit 1, cardiac muscle	Homo sapiens
ATP5B	ATP synthase, H+ transporting, mitochondrial F1 complex, beta polypeptide	Homo sapiens
ATP5C1	ATP synthase, H+ transporting, mitochondrial F1 complex, gamma polypeptide 1	Homo sapiens
ATP5O	ATP synthase, H+ transporting, mitochondrial F1 complex, O subunit	Homo sapiens
CCT3	chaperonin containing TCP1, subunit 3 (gamma)	Homo sapiens
CFL1	cofilin 1 (non-muscle)	Homo sapiens
CHD4	chromodomain helicase DNA binding protein 4	Homo sapiens
DDOST	dolichyl-diphosphooligosaccharide-protein glycosyltransferase	Homo sapiens
DDX3X	DEAD (Asp-Glu-Ala-Asp) box polypeptide 3, X-linked	Homo sapiens
DDX5	DEAD (Asp-Glu-Ala-Asp) box polypeptide 5	Homo sapiens
DHX9	DEAH (Asp-Glu-Ala-His) box polypeptide 9	Homo sapiens
DNAJA1	DnaJ (Hsp40) homolog, subfamily A, member 1	Homo sapiens
EEF1A1	eukaryotic translation elongation factor 1 alpha-like 7; eukaryotic translation elongation factor 1 alpha-like 3; similar to eukaryotic translation elongation factor 1 alpha 1; eukaryotic translation elongation factor 1 alpha 1	Homo sapiens
EEF1B2	eukaryotic translation elongation factor 1 beta 2; eukaryotic translation elongation factor 1 beta 2-like	Homo sapiens
EZR	hypothetical protein LOC100129652; ezrin	Homo sapiens
G3BP1	GTPase activating protein (SH3 domain) binding protein 1	Homo sapiens
GAPDH	glyceraldehyde-3-phosphate dehydrogenase-like 6; hypothetical protein LOC100133042; glyceraldehyde-3-phosphate dehydrogenase	Homo sapiens
GATAD2A	GATA zinc finger domain containing 2A	Homo sapiens
GATAD2B	GATA zinc finger domain containing 2B	Homo sapiens
GSTP1	glutathione S-transferase pi 1	Homo sapiens
HDAC1	histone deacetylase 1	Homo sapiens
HDAC2	histone deacetylase 2	Homo sapiens
HNRNPA1	heterogeneous nuclear ribonucleoprotein A1-like 3; similar to heterogeneous nuclear ribonucleoprotein A1; heterogeneous nuclear ribonucleoprotein A1 pseudogene 2; heterogeneous nuclear ribonucleoprotein A1; heterogeneous nuclear ribonucleoprotein A1 pseudogene	Homo sapiens
HNRNPA2B1	heterogeneous nuclear ribonucleoprotein A2/B1	Homo sapiens
HNRNPAB	heterogeneous nuclear ribonucleoprotein A/B	Homo sapiens
HNRNPD	heterogeneous nuclear ribonucleoprotein D (AU-rich element RNA binding protein 1, 37kDa)	Homo sapiens
HNRNPK	heterogeneous nuclear ribonucleoprotein K; similar to heterogeneous nuclear ribonucleoprotein K	Homo sapiens
HNRNPM	heterogeneous nuclear ribonucleoprotein M	Homo sapiens
HNRNPU	heterogeneous nuclear ribonucleoprotein U (scaffold attachment factor A)	Homo sapiens
HRNR	hornerin	Homo sapiens
HSP90AA1	heat shock protein 90kDa alpha (cytosolic), class A member 2; heat shock protein 90kDa alpha (cytosolic), class A member 1	Homo sapiens
HSP90AB1	heat shock protein 90kDa alpha (cytosolic), class B member 1	Homo sapiens
HSP90B1	heat shock protein 90kDa beta (Grp94), member 1	Homo sapiens
HSPA1A	heat shock 70kDa protein 1A; heat shock 70kDa protein 1B	Homo sapiens
HSPA1B	heat shock 70kDa protein 1A; heat shock 70kDa protein 1B	Homo sapiens
HSPA1L	heat shock 70kDa protein 1-like	Homo sapiens
HSPA5	hypothetical gene supported by AF216292; NM_005347; heat shock 70kDa protein 5 (glucose-regulated protein, 78kDa)	Homo sapiens
HSPA6	heat shock 70kDa protein 7 (HSP70B); heat shock 70kDa protein 6 (HSP70B')	Homo sapiens
HSPA8	heat shock 70kDa protein 8	Homo sapiens
HSPA9	heat shock 70kDa protein 9 (mortalin)	Homo sapiens
HSPD1	heat shock 60kDa protein 1 (chaperonin) pseudogene 5; heat shock 60kDa protein 1 (chaperonin) pseudogene 6; heat shock 60kDa protein 1 (chaperonin) pseudogene 1; heat shock 60kDa protein 1 (chaperonin) pseudogene 4; heat shock 60kDa protein 1 (chaperonin)	Homo sapiens
LMNA	lamin A/C	Homo sapiens
LMNB1	lamin B1	Homo sapiens
LRRC59	leucine rich repeat containing 59	Homo sapiens
MAGEB2	melanoma antigen family B, 2	Homo sapiens
MBD2	methyl-CpG binding domain protein 2	Homo sapiens
MBD3	methyl-CpG binding domain protein 3	Homo sapiens
MTA1	metastasis associated 1	Homo sapiens
MTA2	metastasis associated 1 family, member 2	Homo sapiens
MYH9	myosin, heavy chain 9, non-muscle	Homo sapiens
NCL	nucleolin	Homo sapiens
NDUFS1	NADH dehydrogenase (ubiquinone) Fe-S protein 1, 75kDa (NADH-coenzyme Q reductase)	Homo sapiens
NONO	non-POU domain containing, octamer-binding	Homo sapiens
NPM1	nucleophosmin 1 (nucleolar phosphoprotein B23, numatrin) pseudogene 21; hypothetical LOC100131044; similar to nucleophosmin 1; nucleophosmin (nucleolar phosphoprotein B23, numatrin)	Homo sapiens
PABPC1	poly(A) binding protein, cytoplasmic pseudogene 5; poly(A) binding protein, cytoplasmic 1	Homo sapiens
PCMT1	protein-L-isoaspartate (D-aspartate) O-methyltransferase	Homo sapiens
PHB	prohibitin	Homo sapiens
PHB2	prohibitin 2	Homo sapiens
PKM2	similar to Pyruvate kinase, isozymes M1/M2 (Pyruvate kinase muscle isozyme) (Cytosolic thyroid hormone-binding protein) (CTHBP) (THBP1); pyruvate kinase, muscle	Homo sapiens
PRDX1	peroxiredoxin 1	Homo sapiens
PRKDC	similar to protein kinase, DNA-activated, catalytic polypeptide; protein kinase, DNA-activated, catalytic polypeptide	Homo sapiens
PTBP1	polypyrimidine tract binding protein 1	Homo sapiens
RAB10	RAB10, member RAS oncogene family	Homo sapiens
RAB11B	RAB11B, member RAS oncogene family	Homo sapiens
RBBP4	hypothetical LOC642954; retinoblastoma binding protein 4	Homo sapiens
RBBP7	retinoblastoma binding protein 7	Homo sapiens
RPL11	ribosomal protein L11	Homo sapiens
RPL12	ribosomal protein L12 pseudogene 2; ribosomal protein L12 pseudogene 32; ribosomal protein L12 pseudogene 35; ribosomal protein L12 pseudogene 19; ribosomal protein L12 pseudogene 6; ribosomal protein L12; ribosomal protein L12 pseudogene 14	Homo sapiens
RPL14	ribosomal protein L14	Homo sapiens
RPL17	ribosomal protein L17 pseudogene 22; ribosomal protein L17 pseudogene 36; ribosomal protein L17 pseudogene 20; similar to ribosomal protein L17; ribosomal protein L17 pseudogene 33; ribosomal protein L17 pseudogene 34; ribosomal protein L17 pseudogene 9; ribosomal protein L17; ribosomal protein L17 pseudogene 18; ribosomal protein L17 pseudogene 7; ribosomal protein L17 pseudogene 39	Homo sapiens
RPL7	ribosomal protein L7 pseudogene 26; ribosomal protein L7 pseudogene 16; ribosomal protein L7; ribosomal protein L7 pseudogene 32; ribosomal protein L7 pseudogene 23; ribosomal protein L7 pseudogene 24; ribosomal protein L7 pseudogene 20	Homo sapiens
RPL9	ribosomal protein L9; ribosomal protein L9 pseudogene 25	Homo sapiens
RPLP0	ribosomal protein, large, P0 pseudogene 2; ribosomal protein, large, P0 pseudogene 3; ribosomal protein, large, P0 pseudogene 6; ribosomal protein, large, P0	Homo sapiens
RPLP1	ribosomal protein, large, P1	Homo sapiens
RPN1	ribophorin I	Homo sapiens
RPN2	ribophorin II	Homo sapiens
RPS10	ribosomal protein S10; ribosomal protein S10 pseudogene 4; ribosomal protein S10 pseudogene 11; ribosomal protein S10 pseudogene 22; ribosomal protein S10 pseudogene 7; ribosomal protein S10 pseudogene 13	Homo sapiens
RPS3	ribosomal protein S3 pseudogene 3; ribosomal protein S3	Homo sapiens
RPS3A	ribosomal protein S3A pseudogene 5; ribosomal protein S3a pseudogene 47; ribosomal protein S3a pseudogene 49; ribosomal protein S3A; hypothetical LOC100131699; hypothetical LOC100130107	Homo sapiens
RPS4X	ribosomal protein S4X pseudogene 6; ribosomal protein S4X pseudogene 13; ribosomal protein S4, X-linked	Homo sapiens
RPS5	ribosomal protein S5	Homo sapiens
RPS7	ribosomal protein S7; ribosomal protein S7 pseudogene 11; ribosomal protein S7 pseudogene 4; ribosomal protein S7 pseudogene 10	Homo sapiens
SERBP1	SERPINE1 mRNA binding protein 1	Homo sapiens
SLC25A5	solute carrier family 25 (mitochondrial carrier; adenine nucleotide translocator), member 5; solute carrier family 25 (mitochondrial carrier; adenine nucleotide translocator), member 5 pseudogene 8	Homo sapiens
TMPO	thymopoietin	Homo sapiens
TUBA1B	hypothetical gene supported by AF081484; NM_006082; tubulin, alpha 1b	Homo sapiens
TUBB	tubulin, beta; similar to tubulin, beta 5; tubulin, beta pseudogene 2; tubulin, beta pseudogene 1	Homo sapiens
VDAC2	voltage-dependent anion channel 2	Homo sapiens
XRCC5	X-ray repair complementing defective repair in Chinese hamster cells 5 (double-strand-break rejoining)	Homo sapiens
XRCC6	X-ray repair complementing defective repair in Chinese hamster cells 6; similar to ATP-dependent DNA helicase II, 70 kDa subunit	Homo sapiens
SFPQ	splicing factor proline/glutamine-rich (polypyrimidine tract binding protein associated)	Homo sapiens
