# Supplementary material for: Chromatin modifier MTA1 regulates mitotic transition and tumorigenesis by orchestrating mitotic mRNA processing
Source: Nat Commun. 2020 Sep 8;11:4455. doi: 10.1038/s41467-020-18259-1 (PMC7479136; doi:10.1038/s41467-020-18259-1)
Supplement: Supplementary file 5 — Supplementary Data 2 [file 41467_2020_18259_MOESM5_ESM.xlsx]

## Sheet: Supplementary Table 2
Supplementary Data 2. DEGs screened in MTA1 knockout HCT116 cells by FDR<0.01.
Column name	Definition
logFC	log2 (fold change)
logCPM	log2 (CPM)
PValue	p-value calculated by edgeR
FDR	False discovery rate
Gene	logFC	logCPM	PValue	FDR	Ctrl_1	Ctrl_2	Ctrl_3	CrMTA1_1	CrMTA1_2	CrMTA1_3	Symbol	Chr	GeneType	Description
ENSG00000177575.12	-5.91277	-3.27208	0.000406803	0.00992006	0.03	0.04	0.02	0	0	0	CD163	chr12	protein_coding	CD163 molecule
ENSG00000136274.8	-4.69118	-2.79647	4.72019e-05	0.0017863	0.05	0.02	0.06	0	0	0	NACAD	chr7	protein_coding	NAC alpha domain containing
ENSG00000173432.10	-3.48874	-1.1678	4.27818e-11	7.87656e-09	0.45	1.29	0.98	0.05	0.08	0.11	SAA1	chr11	protein_coding	serum amyloid A1
ENSG00000227507.2	-2.83572	-0.259686	3.3564e-16	1.28739e-13	1.44	1.51	1.45	0.14	0.15	0.31	LTB	chr6	protein_coding	lymphotoxin beta (TNF superfamily, member 3)
ENSG00000115008.5	-2.43797	-1.54349	2.54966e-06	0.000149735	0.24	0.21	0.25	0.03	0.04	0.05	IL1A	chr2	protein_coding	interleukin 1, alpha
ENSG00000168497.4	-2.25575	-1.06251	1.88426e-06	0.000114492	0.21	0.11	0.31	0.02	0.07	0.03	SDPR	chr2	protein_coding	serum deprivation response
ENSG00000131737.5	-2.18128	-1.62167	0.000205701	0.00586249	0.12	0.27	0.35	0.05	0	0.11	KRT34	chr17	protein_coding	keratin 34, type I
ENSG00000148346.11	-2.08752	5.73701	1.4793e-139	2.72354e-135	71.19	77.38	82.33	16.6	18.41	17.8	LCN2	chr9	protein_coding	lipocalin 2
ENSG00000157168.18	-1.97709	-0.0743771	2.95738e-10	4.75531e-08	0.14	0.12	0.18	0.05	0.03	0.02	NRG1	chr8	protein_coding	neuregulin 1
ENSG00000112299.7	-1.96695	-1.09209	2.16944e-05	0.000928872	0.32	0.17	0.15	0.07	0.07	0.01	VNN1	chr6	protein_coding	vanin 1
ENSG00000215156.5	-1.9545	-0.917471	7.38569e-07	5.0084e-05	0.21	0.2	0.21	0.05	0.05	0.05	RP11-1023L17.2	chr5	processed_pseudogene	--
ENSG00000100351.16	-1.8947	-1.48707	0.000110113	0.00355043	0.12	0.14	0.08	0.02	0.03	0.04	GRAP2	chr22	protein_coding	GRB2-related adaptor protein 2
ENSG00000180767.9	-1.84446	-0.743907	1.72039e-06	0.000106111	0.43	0.36	0.59	0.13	0.11	0.14	CHST13	chr3	protein_coding	carbohydrate (chondroitin 4) sulfotransferase 13
ENSG00000163739.4	-1.83553	3.21397	1.7061e-46	4.18814e-43	14.59	12.01	10.22	3.8	2.86	3.36	CXCL1	chr4	protein_coding	chemokine (C-X-C motif) ligand 1 (melanoma growth stimulating activity, alpha)
ENSG00000132274.15	-1.81803	1.24063	1.79355e-19	1.01603e-16	1.04	1.05	1.3	0.26	0.37	0.31	TRIM22	chr11	protein_coding	tripartite motif containing 22
ENSG00000241935.8	-1.72411	0.217414	1.61e-10	2.70701e-08	0.68	0.61	0.67	0.23	0.2	0.14	HOGA1	chr10	protein_coding	4-hydroxy-2-oxoglutarate aldolase 1
ENSG00000019582.14	-1.71804	-1.09317	9.08975e-05	0.00303448	0.39	0.35	0.38	0.05	0.08	0.19	CD74	chr5	protein_coding	CD74 molecule, major histocompatibility complex, class II invariant chain
ENSG00000242759.6	-1.71739	-1.34048	0.000285962	0.00754276	0.21	0.16	0.13	0.07	0.02	0.06	LINC00882	chr3	lincRNA	long intergenic non-protein coding RNA 882
ENSG00000128262.8	-1.55682	0.751001	4.65333e-11	8.48242e-09	0.42	0.47	0.48	0.09	0.2	0.16	POM121L9P	chr22	transcribed_unprocessed_pseudogene	POM121 transmembrane nucleoporin-like 9, pseudogene
ENSG00000250072.5	-1.55458	-0.924387	5.24649e-05	0.00194548	0.19	0.2	0.21	0.06	0.06	0.08	CTC-529P8.1	chr5	lincRNA	--
ENSG00000165124.17	-1.52825	-0.787674	0.000333017	0.00846398	0.03	0.06	0.08	0.03	0.01	0.02	SVEP1	chr9	protein_coding	sushi, von Willebrand factor type A, EGF and pentraxin domain containing 1
ENSG00000212724.3	-1.52529	3.32911	4.00732e-41	7.76619e-38	15.21	15.3	16.88	5.46	5.52	5.04	KRTAP2-3	chr17	protein_coding	keratin associated protein 2-3
ENSG00000120068.6	-1.52074	3.93144	1.57124e-51	5.25967e-48	11.29	11.11	12.14	4.2	3.94	3.57	HOXB8	chr17	protein_coding	homeobox B8
ENSG00000172164.13	-1.51931	2.82326	1.26914e-32	1.66901e-29	2.02	1.63	1.92	0.65	0.62	0.62	SNTB1	chr8	protein_coding	syntrophin, beta 1 (dystrophin-associated protein A1, 59kDa, basic component 1)
ENSG00000224294.1	-1.4784	-0.935414	0.000364935	0.00913504	0.32	0.35	0.24	0.05	0.17	0.08	RP3-326I13.1	chrX	lincRNA	--
ENSG00000152689.17	-1.46724	1.18051	2.5522e-12	5.62736e-10	0.57	0.47	0.67	0.25	0.21	0.14	RASGRP3	chr2	protein_coding	RAS guanyl releasing protein 3 (calcium and DAG-regulated)
ENSG00000072657.8	-1.44113	2.56319	4.74482e-24	3.35988e-21	0.8	0.76	0.68	0.34	0.23	0.23	TRHDE	chr12	protein_coding	thyrotropin-releasing hormone degrading enzyme
ENSG00000163734.4	-1.42322	-0.362294	1.81447e-05	0.000804968	0.97	1.22	0.66	0.32	0.36	0.33	CXCL3	chr4	protein_coding	chemokine (C-X-C motif) ligand 3
ENSG00000105855.9	-1.40953	0.807927	2.48009e-09	3.20428e-07	0.3	0.25	0.21	0.08	0.13	0.06	ITGB8	chr7	protein_coding	integrin, beta 8
ENSG00000276542.1	-1.40592	-0.916455	0.000378339	0.00938759	0.82	0.89	0.61	0.2	0.39	0.24	RP11-115D19.2	chr4	antisense	--
ENSG00000228278.3	-1.38878	-0.832385	0.000273817	0.00730617	1.24	0.93	0.69	0.39	0.35	0.3	ORM2	chr9	protein_coding	orosomucoid 2
ENSG00000182742.5	-1.34647	3.87491	6.95781e-39	1.16455e-35	5.25	5.29	5.06	1.92	1.75	2.29	HOXB4	chr17	protein_coding	homeobox B4
ENSG00000281376.1	-1.34308	-0.346618	4.64814e-05	0.00176812	0.53	0.63	0.43	0.27	0.17	0.16	ABALON	chr20	antisense	apoptotic BCL2L1-antisense long non-coding RNA
ENSG00000165887.11	-1.33783	0.744469	1.40124e-08	1.54564e-06	1.1	1.79	1.62	0.54	0.66	0.54	ANKRD2	chr10	protein_coding	ankyrin repeat domain 2 (stretch responsive muscle)
ENSG00000116299.16	-1.2419	0.407641	2.51983e-06	0.000148219	0.68	0.33	0.49	0.21	0.21	0.19	KIAA1324	chr1	protein_coding	KIAA1324
ENSG00000146966.12	-1.22441	1.23319	2.62518e-10	4.31537e-08	0.64	0.54	0.68	0.25	0.3	0.22	DENND2A	chr7	protein_coding	DENN/MADD domain containing 2A
ENSG00000229314.5	-1.22108	0.675553	8.88504e-08	7.96022e-06	2.7	2.53	2.41	0.91	1.12	1.14	ORM1	chr9	protein_coding	orosomucoid 1
ENSG00000138685.12	-1.21033	2.63961	4.17441e-19	2.22768e-16	1.32	1.06	1.19	0.56	0.52	0.41	FGF2	chr4	protein_coding	fibroblast growth factor 2 (basic)
ENSG00000205220.11	-1.20609	0.83375	1.06865e-07	9.32459e-06	1.72	1.67	2.19	0.87	0.92	0.56	PSMB10	chr16	protein_coding	proteasome (prosome, macropain) subunit, beta type, 10
ENSG00000169252.5	-1.19459	-0.476124	0.00039484	0.00970546	0.33	0.23	0.22	0.12	0.12	0.09	ADRB2	chr5	protein_coding	adrenoceptor beta 2, surface
ENSG00000234546.2	-1.19026	0.248807	7.30267e-06	0.00037314	1.64	1.58	1.35	0.78	0.71	0.45	RP3-510D11.2	chr1	lincRNA	--
ENSG00000273259.2	-1.19025	1.72154	9.32229e-12	1.86557e-09	2.28	2.5	3.16	1.3	0.98	1.13	SERPINA3	chr14	protein_coding	serpin peptidase inhibitor, clade A (alpha-1 antiproteinase, antitrypsin), member 3
ENSG00000079385.21	-1.18696	1.33451	1.83601e-09	2.42313e-07	0.7	0.83	1.05	0.44	0.38	0.29	CEACAM1	chr19	protein_coding	carcinoembryonic antigen-related cell adhesion molecule 1 (biliary glycoprotein)
ENSG00000026103.19	-1.17356	3.63336	1.3704e-27	1.32792e-24	5.88	5.69	6.09	2.97	2.37	2.29	FAS	chr10	protein_coding	Fas cell surface death receptor
ENSG00000122861.15	-1.16679	8.2043	2.45519e-54	1.0045e-50	130.41	142.22	150.7	60.2	58.7	64.52	PLAU	chr10	protein_coding	plasminogen activator, urokinase
ENSG00000150773.10	-1.14839	0.101766	5.66799e-05	0.00206845	0.72	0.5	0.52	0.27	0.34	0.15	PIH1D2	chr11	protein_coding	PIH1 domain containing 2
ENSG00000259321.1	-1.13375	-0.119369	0.000129323	0.00406657	1.24	1.61	1.68	0.82	0.7	0.5	RP11-468E2.5	chr14	lincRNA	--
ENSG00000172175.12	-1.12121	7.201	6.27511e-51	1.92552e-47	21.22	19.37	19.44	9.49	8.95	8.37	MALT1	chr18	protein_coding	MALT1 paracaspase
ENSG00000176909.11	-1.1194	-0.248235	0.000369854	0.00923932	0.32	0.51	0.53	0.17	0.26	0.17	MAMSTR	chr19	protein_coding	MEF2 activating motif and SAP domain containing transcriptional regulator
ENSG00000198796.6	-1.07363	0.742536	1.32775e-05	0.000618086	0.25	0.28	0.32	0.08	0.19	0.12	ALPK2	chr18	protein_coding	alpha-kinase 2
ENSG00000185055.10	-1.07302	-0.00908697	0.000196785	0.00568761	0.44	0.62	0.55	0.3	0.17	0.28	EFCAB10	chr7	protein_coding	EF-hand calcium binding domain 10
ENSG00000145632.14	-1.05271	5.62484	6.27678e-39	1.10059e-35	21.19	20.89	20.62	10.39	8.66	10.35	PLK2	chr5	protein_coding	polo-like kinase 2
ENSG00000230439.2	-1.04394	2.42264	5.07774e-14	1.42727e-11	3.78	3.64	4.55	1.89	1.9	1.87	RP11-488P3.1	chr1	sense_intronic	--
ENSG00000117525.13	-1.03469	6.8658	1.80009e-42	3.68239e-39	68.88	62.43	59.88	31.75	28.02	30.93	F3	chr1	protein_coding	coagulation factor III (thromboplastin, tissue factor)
ENSG00000196408.11	-1.03351	1.16013	1.38183e-07	1.1444e-05	1.82	1.46	1.78	0.67	0.79	0.93	NOXO1	chr16	protein_coding	NADPH oxidase organizer 1
ENSG00000154764.5	-1.02353	3.96905	1.38428e-24	1.04025e-21	4.56	4.64	5.25	2.19	2.23	2.5	WNT7A	chr3	protein_coding	wingless-type MMTV integration site family, member 7A
ENSG00000162194.12	-1.02181	2.11071	7.73552e-12	1.57369e-09	1.73	2.03	1.72	0.92	0.83	0.88	LBHD1	chr11	protein_coding	LBH domain containing 1
ENSG00000119922.8	-0.989228	3.26391	6.16012e-18	2.90805e-15	3.01	3.77	3.39	1.65	1.69	1.64	IFIT2	chr10	protein_coding	interferon-induced protein with tetratricopeptide repeats 2
ENSG00000164379.5	-0.981316	0.889546	3.96444e-06	0.00022118	1.24	1.49	1.2	0.72	0.64	0.57	FOXQ1	chr6	protein_coding	forkhead box Q1
ENSG00000177494.5	-0.980928	4.26607	1.02106e-25	8.74361e-23	9.79	10.46	10.5	4.9	4.84	5.42	ZBED2	chr3	protein_coding	zinc finger, BED-type containing 2
ENSG00000108511.9	-0.980341	5.2628	5.35594e-34	7.58525e-31	24.96	23.87	23.65	11.33	12	12.35	HOXB6	chr17	protein_coding	homeobox B6
ENSG00000120820.12	-0.97525	1.82979	1.03852e-09	1.48025e-07	1.77	1.49	1.59	0.82	0.79	0.78	GLT8D2	chr12	protein_coding	glycosyltransferase 8 domain containing 2
ENSG00000086570.12	-0.972193	0.258834	0.000213737	0.00605868	0.09	0.11	0.1	0.05	0.06	0.04	FAT2	chr5	protein_coding	FAT atypical cadherin 2
ENSG00000250337.5	-0.955003	1.58203	5.42006e-07	3.83803e-05	1.45	1.36	1.32	0.96	0.68	0.44	LINC01021	chr5	lincRNA	long intergenic non-protein coding RNA 1021
ENSG00000176046.8	-0.954735	1.62923	2.30869e-08	2.42887e-06	0.6	0.73	0.7	0.3	0.36	0.36	NUPR1	chr16	protein_coding	nuclear protein, transcriptional regulator, 1
ENSG00000156510.12	-0.931139	4.95748	1.80858e-25	1.4799e-22	9.18	11.06	10.52	4.93	5.67	5.09	HKDC1	chr10	protein_coding	hexokinase domain containing 1
ENSG00000271127.1	-0.929192	1.20337	4.44252e-06	0.000241986	2.16	1.78	2.05	1.12	1.25	0.68	LL22NC03-N64E9.1	chr22	sense_intronic	--
ENSG00000188613.6	-0.928582	1.00757	5.0817e-06	0.000273166	0.6	0.62	0.58	0.36	0.3	0.26	NANOS1	chr10	protein_coding	nanos homolog 1 (Drosophila)
ENSG00000261335.1	-0.923966	0.596098	0.000220593	0.00620524	1.18	1.22	0.76	0.45	0.45	0.71	RP11-318A15.2	chr17	antisense	--
ENSG00000206337.10	-0.923676	3.43469	9.11425e-18	4.24816e-15	4.75	4.84	5.22	2.44	2.57	2.58	HCP5	chr6	sense_overlapping	HLA complex P5 (non-protein coding)
ENSG00000125730.16	-0.917627	3.78629	4.45862e-18	2.13215e-15	2.89	3.02	3.62	1.51	1.72	1.68	C3	chr19	protein_coding	complement component 3
ENSG00000100100.12	-0.906269	0.737484	5.499e-05	0.00201678	0.69	0.65	0.81	0.42	0.31	0.39	PIK3IP1	chr22	protein_coding	phosphoinositide-3-kinase interacting protein 1
ENSG00000272031.2	-0.883452	0.849496	8.55929e-05	0.0028858	0.5	0.52	0.73	0.33	0.25	0.36	ANKRD34A	chr1	protein_coding	ankyrin repeat domain 34A
ENSG00000003400.14	-0.882223	1.59777	6.04182e-07	4.22425e-05	0.6	0.49	0.53	0.31	0.22	0.33	CASP10	chr2	protein_coding	caspase 10, apoptosis-related cysteine peptidase
ENSG00000188039.13	-0.880524	1.86676	4.40729e-08	4.29326e-06	0.59	0.48	0.61	0.28	0.28	0.33	NWD1	chr19	protein_coding	NACHT and WD repeat domain containing 1
ENSG00000128655.16	-0.878017	1.01398	4.76505e-05	0.00179958	0.22	0.27	0.24	0.18	0.11	0.1	PDE11A	chr2	protein_coding	phosphodiesterase 11A
ENSG00000261587.2	-0.870025	0.534413	0.000258827	0.00699233	1.49	1.72	2	0.98	0.95	0.85	TMEM249	chr8	protein_coding	transmembrane protein 249
ENSG00000137801.10	-0.861939	4.48197	2.00023e-21	1.29215e-18	3.68	3.36	3.3	1.96	1.84	1.72	THBS1	chr15	protein_coding	thrombospondin 1
ENSG00000120075.5	-0.859773	3.28463	6.98815e-14	1.91907e-11	5.44	5.7	5.97	2.97	3.49	2.69	HOXB5	chr17	protein_coding	homeobox B5
ENSG00000183773.15	-0.857865	1.72632	8.26173e-07	5.49122e-05	1.4	1.37	1.87	0.82	0.98	0.7	AIFM3	chr22	protein_coding	apoptosis-inducing factor, mitochondrion-associated, 3
ENSG00000188042.7	-0.85679	5.58107	4.93289e-27	4.43022e-24	13.43	14.55	14.82	7.79	7.23	7.99	ARL4C	chr2	protein_coding	ADP-ribosylation factor-like 4C
ENSG00000236333.3	-0.853784	2.29471	1.09491e-09	1.53708e-07	0.89	0.91	0.98	0.52	0.51	0.46	TRHDE-AS1	chr12	processed_transcript	TRHDE antisense RNA 1
ENSG00000120093.11	-0.846294	3.15805	3.55277e-13	9.02207e-11	1.67	1.72	1.7	0.79	1.01	0.95	HOXB3	chr17	protein_coding	homeobox B3
ENSG00000167754.12	-0.84292	1.23908	6.61987e-06	0.000342837	1.85	1.62	1.85	0.97	1.05	0.86	KLK5	chr19	protein_coding	kallikrein-related peptidase 5
ENSG00000115363.13	-0.841592	1.89919	9.94233e-08	8.72645e-06	1.71	2.03	1.85	0.93	1.09	1.01	EVA1A	chr2	protein_coding	eva-1 homolog A (C. elegans)
ENSG00000198133.8	-0.834928	0.955733	5.89238e-05	0.00212924	0.56	0.46	0.62	0.28	0.29	0.33	TMEM229B	chr14	protein_coding	transmembrane protein 229B
ENSG00000135373.12	-0.833032	6.99138	2.54629e-30	2.84119e-27	40.07	37.63	37.29	20.84	20.39	21.49	EHF	chr11	protein_coding	ets homologous factor
ENSG00000175938.6	-0.824117	1.1948	2.04728e-05	0.000885838	0.93	1.12	1.2	0.61	0.64	0.54	ORAI3	chr16	protein_coding	ORAI calcium release-activated calcium modulator 3
ENSG00000247271.6	-0.816066	1.10742	0.000118227	0.00376913	1.5	1.07	2	0.86	0.83	0.84	ZBED5-AS1	chr11	antisense	ZBED5 antisense RNA 1
ENSG00000183778.17	-0.815863	1.44638	1.66575e-05	0.000755371	0.25	0.19	0.26	0.15	0.14	0.09	B3GALT5	chr21	protein_coding	UDP-Gal:betaGlcNAc beta 1,3-galactosyltransferase, polypeptide 5
ENSG00000166823.5	-0.811587	0.791035	0.000189294	0.00554952	0.94	0.83	0.78	0.48	0.42	0.52	MESP1	chr15	protein_coding	mesoderm posterior basic helix-loop-helix transcription factor 1
ENSG00000240065.7	-0.808148	3.57001	5.60787e-13	1.39522e-10	12.52	17.08	15.94	8.64	8.34	8.4	PSMB9	chr6	protein_coding	proteasome (prosome, macropain) subunit, beta type, 9
ENSG00000003436.14	-0.805494	3.66682	1.15855e-13	3.04715e-11	3.94	3.47	3.37	2.35	1.8	1.84	TFPI	chr2	protein_coding	tissue factor pathway inhibitor (lipoprotein-associated coagulation inhibitor)
ENSG00000164342.12	-0.801794	2.07265	1.7362e-07	1.39586e-05	0.79	0.69	0.9	0.43	0.4	0.5	TLR3	chr4	protein_coding	toll-like receptor 3
ENSG00000115129.13	-0.789343	3.78322	3.19335e-14	9.18637e-12	7.93	8.04	7.9	4.07	5.12	4.21	TP53I3	chr2	protein_coding	tumor protein p53 inducible protein 3
ENSG00000146700.8	-0.788727	1.65582	3.31765e-06	0.000190581	1.37	1.39	1.19	0.62	0.8	0.79	SSC4D	chr7	protein_coding	scavenger receptor cysteine rich family, 4 domains
ENSG00000100170.9	-0.783471	1.36787	0.000225395	0.00629264	0.68	0.49	0.55	0.38	0.17	0.42	SLC5A1	chr22	protein_coding	solute carrier family 5 (sodium/glucose cotransporter), member 1
ENSG00000168918.13	-0.78042	1.36664	2.84623e-05	0.00116191	0.64	0.62	0.45	0.29	0.31	0.36	INPP5D	chr2	protein_coding	inositol polyphosphate-5-phosphatase, 145kDa
ENSG00000124762.13	-0.77704	8.36741	4.10422e-24	2.96325e-21	137.8	155.44	170.03	85.97	86.04	90.99	CDKN1A	chr6	protein_coding	cyclin-dependent kinase inhibitor 1A (p21, Cip1)
ENSG00000117472.9	-0.775621	3.39799	1.52388e-12	3.48523e-10	7.94	7.66	7.31	4.82	4.25	3.94	TSPAN1	chr1	protein_coding	tetraspanin 1
ENSG00000023445.13	-0.7683	5.84548	4.69704e-19	2.43598e-16	11.5	9.56	8.21	5.75	5.31	5.61	BIRC3	chr11	protein_coding	baculoviral IAP repeat containing 3
ENSG00000088992.17	-0.768097	4.38572	2.08439e-17	9.24716e-15	24.24	22.83	23.42	12.77	13.76	13.67	TESC	chr12	protein_coding	tescalcin
ENSG00000049283.17	-0.765113	4.32635	4.27203e-17	1.77524e-14	5.58	5.71	5.8	3.23	3.19	3.37	EPN3	chr17	protein_coding	epsin 3
ENSG00000137962.12	-0.764455	7.96677	1.07012e-25	8.95547e-23	45.88	41.77	41.47	25.6	23.11	25.17	ARHGAP29	chr1	protein_coding	Rho GTPase activating protein 29
ENSG00000152270.8	-0.757537	2.86661	5.62687e-09	6.88348e-07	1.28	1.38	1.52	0.99	0.71	0.71	PDE3B	chr11	protein_coding	phosphodiesterase 3B, cGMP-inhibited
ENSG00000248905.8	-0.756672	0.90813	0.000306233	0.00795774	0.1	0.12	0.11	0.07	0.07	0.06	FMN1	chr15	protein_coding	formin 1
ENSG00000138772.12	-0.752203	7.53281	6.08791e-25	4.76955e-22	125.11	121.49	113.87	72.92	67.7	67.38	ANXA3	chr4	protein_coding	annexin A3
ENSG00000156398.12	-0.73996	2.66047	4.38858e-09	5.47784e-07	1.08	1.09	1.03	0.61	0.63	0.62	SFXN2	chr10	protein_coding	sideroflexin 2
ENSG00000263528.7	-0.738784	2.52378	1.90458e-08	2.02689e-06	2.07	2.05	1.81	1.09	1.14	1.21	IKBKE	chr1	protein_coding	inhibitor of kappa light polypeptide gene enhancer in B-cells, kinase epsilon
ENSG00000277534.1	-0.737838	2.51715	8.30189e-08	7.52937e-06	2.8	2.22	2.04	1.47	1.39	1.23	RP11-9E17.1	chr18	sense_intronic	--
ENSG00000271601.3	-0.736419	3.06698	1.51929e-09	2.0492e-07	2.35	2.5	2.46	1.7	1.19	1.4	LIX1L	chr1	protein_coding	Lix1 homolog (chicken) like
ENSG00000084636.17	-0.73121	1.23997	0.000194732	0.00566004	0.36	0.44	0.51	0.29	0.27	0.21	COL16A1	chr1	protein_coding	collagen, type XVI, alpha 1
ENSG00000164070.11	-0.730362	5.49836	9.16183e-20	5.44124e-17	5.02	4.6	4.47	2.86	2.84	2.55	HSPA4L	chr4	protein_coding	heat shock 70kDa protein 4-like
ENSG00000177738.3	-0.72995	0.938278	0.000336861	0.00854263	1.02	0.96	0.92	0.61	0.53	0.55	CTD-2201E18.3	chr5	sense_overlapping	--
ENSG00000105137.12	-0.729321	2.06937	2.78841e-06	0.000162718	0.98	1.28	1.38	0.69	0.76	0.7	SYDE1	chr19	protein_coding	synapse defective 1, Rho GTPase, homolog 1 (C. elegans)
ENSG00000182544.8	-0.726578	2.39209	3.36296e-07	2.54796e-05	2.34	2.9	2.95	1.39	1.62	1.82	MFSD5	chr12	protein_coding	major facilitator superfamily domain containing 5
ENSG00000132329.10	-0.720524	4.48061	8.1282e-16	2.91869e-13	21.24	20.25	21.23	11.86	12	13.13	RAMP1	chr2	protein_coding	receptor (G protein-coupled) activity modifying protein 1
ENSG00000080823.21	-0.71949	3.86719	2.66237e-13	6.90379e-11	4.85	4.51	4.49	2.66	2.83	2.67	MOK	chr14	protein_coding	MOK protein kinase
ENSG00000170689.9	-0.71868	4.74533	5.37645e-16	1.99971e-13	10.91	12.79	12.27	6.86	7.31	7.11	HOXB9	chr17	protein_coding	homeobox B9
ENSG00000244255.5	-0.718671	3.06671	2.55898e-09	3.29464e-07	2.14	2.6	2.37	1.31	1.3	1.6	XXbac-BPG116M5.17	chr6	protein_coding	--
ENSG00000203644.3	-0.717659	1.43949	0.000207082	0.00589728	3.85	2.87	3.5	2.58	1.36	2.12	RP11-332M2.1	chr3	sense_intronic	--
ENSG00000149243.15	-0.71629	1.87021	2.01567e-05	0.000874216	1.64	2.41	2.4	1.13	1.44	1.26	KLHL35	chr11	protein_coding	kelch-like family member 35
ENSG00000272913.1	-0.713641	1.09804	0.000307128	0.00797538	1.42	1.45	1.7	0.81	0.99	0.91	RP11-440D17.3	chr2	lincRNA	--
ENSG00000144802.11	-0.712674	2.12282	1.01423e-06	6.58659e-05	1.12	1.24	1.2	0.69	0.69	0.74	NFKBIZ	chr3	protein_coding	nuclear factor of kappa light polypeptide gene enhancer in B-cells inhibitor, zeta
ENSG00000279508.1	-0.700067	1.75139	1.99035e-05	0.000867112	1.32	1.53	1.34	0.84	0.9	0.76	AL589743.1	chr14	protein_coding	--
ENSG00000129422.13	-0.695602	7.15202	2.11387e-21	1.34202e-18	23.21	20.91	21.14	12.92	13.39	12.83	MTUS1	chr8	protein_coding	microtubule associated tumor suppressor 1
ENSG00000078487.17	-0.69515	1.5598	5.29361e-05	0.00195312	1.45	1.37	1.26	0.73	0.95	0.76	ZCWPW1	chr7	protein_coding	zinc finger, CW type with PWWP domain 1
ENSG00000175505.10	-0.688786	3.41761	6.90502e-10	1.04632e-07	6.13	6.59	5.84	4.2	3.75	3.25	CLCF1	chr11	protein_coding	cardiotrophin-like cytokine factor 1
ENSG00000138639.17	-0.688758	3.97665	1.64802e-12	3.74589e-10	3.05	3.2	2.93	1.88	1.92	1.73	ARHGAP24	chr4	protein_coding	Rho GTPase activating protein 24
ENSG00000255330.8	-0.682825	1.64627	7.28403e-05	0.00253989	0.36	0.29	0.26	0.21	0.15	0.19	SOGA3	chr6	protein_coding	SOGA family member 3
ENSG00000123609.10	-0.679961	4.82805	4.44052e-15	1.42182e-12	20.99	20.54	18.52	12.77	11.23	12.43	NMI	chr2	protein_coding	N-myc (and STAT) interactor
ENSG00000085871.8	-0.678423	2.78612	5.16613e-08	4.92817e-06	6.22	5.85	5.6	3.94	3.59	3.19	MGST2	chr4	protein_coding	microsomal glutathione S-transferase 2
ENSG00000099250.17	-0.676978	2.22007	3.75128e-06	0.000211855	0.47	0.52	0.47	0.35	0.25	0.29	NRP1	chr10	protein_coding	neuropilin 1
ENSG00000076770.14	-0.676559	2.00619	1.07307e-05	0.000514485	0.35	0.37	0.43	0.22	0.24	0.25	MBNL3	chrX	protein_coding	muscleblind-like splicing regulator 3
ENSG00000259583.2	-0.676533	1.78011	0.000376759	0.00935469	0.51	0.76	0.45	0.45	0.34	0.25	RP11-66B24.4	chr15	antisense	--
ENSG00000170571.11	-0.675123	3.62302	5.70895e-11	1.03047e-08	3.23	3.05	2.99	1.98	1.77	1.89	EMB	chr5	protein_coding	embigin
ENSG00000067798.13	-0.671834	2.67561	3.5599e-07	2.67516e-05	0.8	0.75	0.66	0.43	0.39	0.53	NAV3	chr12	protein_coding	neuron navigator 3
ENSG00000160862.12	-0.669427	1.56623	7.78252e-05	0.00265842	1.61	1.58	1.43	0.89	0.9	1.03	AZGP1	chr7	protein_coding	alpha-2-glycoprotein 1, zinc-binding
ENSG00000178935.5	-0.669029	2.31301	2.28597e-06	0.000135328	2.28	2.41	2.49	1.65	1.27	1.48	ZNF552	chr19	protein_coding	zinc finger protein 552
ENSG00000017483.14	-0.667194	3.73535	1.01719e-09	1.45739e-07	4.05	4.8	5.54	3.14	2.9	2.81	SLC38A5	chrX	protein_coding	solute carrier family 38, member 5
ENSG00000260027.4	-0.667095	6.3763	4.2643e-18	2.06605e-15	67.6	74.91	64.72	43.4	39.91	43.62	HOXB7	chr17	protein_coding	homeobox B7
ENSG00000119917.13	-0.666316	3.5476	5.90825e-10	9.06473e-08	5.36	5.25	4.52	2.99	2.88	3.39	IFIT3	chr10	protein_coding	interferon-induced protein with tetratricopeptide repeats 3
ENSG00000043591.5	-0.666102	2.09279	1.09836e-05	0.000524562	1.93	1.62	1.55	0.9	1.18	1.02	ADRB1	chr10	protein_coding	adrenoceptor beta 1
ENSG00000115295.19	-0.664368	5.25881	4.52056e-16	1.70295e-13	8.47	8.42	7.91	5.45	5.05	4.71	CLIP4	chr2	protein_coding	CAP-GLY domain containing linker protein family, member 4
ENSG00000105974.11	-0.662273	6.22948	6.38463e-19	3.26521e-16	23.65	22.56	23.59	14.69	13.82	14.36	CAV1	chr7	protein_coding	caveolin 1, caveolae protein, 22kDa
ENSG00000139508.14	-0.662247	1.45532	0.000219739	0.00619543	0.87	0.89	1.03	0.68	0.54	0.51	SLC46A3	chr13	protein_coding	solute carrier family 46, member 3
ENSG00000173535.13	-0.661049	3.11088	6.94278e-09	8.24668e-07	4.02	3.76	4.1	2.51	2.48	2.32	TNFRSF10C	chr8	protein_coding	tumor necrosis factor receptor superfamily, member 10c, decoy without an intracellular domain
ENSG00000153551.13	-0.658025	6.36647	6.56168e-19	3.30978e-16	45.13	45.91	47.1	28.81	27.54	28.79	CMTM7	chr3	protein_coding	CKLF-like MARVEL transmembrane domain containing 7
ENSG00000105971.14	-0.655013	6.37961	1.28131e-14	3.86726e-12	23.98	22.48	22.14	16.54	11.56	14.28	CAV2	chr7	protein_coding	caveolin 2
ENSG00000177556.11	-0.650398	3.99762	9.72772e-11	1.6738e-08	3.51	3.41	3.68	1.93	2.46	2.16	ATOX1	chr5	protein_coding	antioxidant 1 copper chaperone
ENSG00000082438.15	-0.645179	3.6869	2.6835e-10	4.39163e-08	1.61	1.42	1.45	0.97	0.9	0.92	COBLL1	chr2	protein_coding	cordon-bleu WH2 repeat protein-like 1
ENSG00000198121.13	-0.643126	5.08857	6.40414e-15	1.99842e-12	9.71	10.51	9.66	6.4	6.11	6.1	LPAR1	chr9	protein_coding	lysophosphatidic acid receptor 1
ENSG00000140853.15	-0.639599	3.06759	5.79458e-08	5.42922e-06	1.28	1.39	1.48	0.82	0.95	0.83	NLRC5	chr16	protein_coding	NLR family, CARD domain containing 5
ENSG00000166444.17	-0.639113	2.86322	4.57205e-07	3.32055e-05	1.3	1.33	1.38	0.68	0.84	0.98	ST5	chr11	protein_coding	suppression of tumorigenicity 5
ENSG00000047597.5	-0.637522	1.60599	0.000181364	0.00537279	0.74	0.59	0.64	0.44	0.44	0.35	XK	chrX	protein_coding	X-linked Kx blood group
ENSG00000236859.6	-0.634974	2.36115	1.02121e-05	0.000494294	2.57	2.41	2.15	1.81	1.28	1.38	NIFK-AS1	chr2	antisense	NIFK antisense RNA 1
ENSG00000179431.6	-0.63163	2.87762	1.05849e-06	6.84987e-05	3.57	3.29	3.26	2.22	1.63	2.51	FJX1	chr11	protein_coding	four jointed box 1 (Drosophila)
ENSG00000225630.1	-0.6304	5.69998	3.28974e-11	6.11792e-09	56.76	49.76	62.09	42.4	35.45	28.07	MTND2P28	chr1	unprocessed_pseudogene	MT-ND2 pseudogene 28
ENSG00000237857.2	-0.630218	2.13987	1.64872e-05	0.00074857	3.37	3.48	3.69	2.47	2.13	2.05	RP11-435O5.2	chr9	lincRNA	--
ENSG00000177570.13	-0.629377	4.27915	2.05511e-11	3.92089e-09	2.2	2.03	2.06	1.33	1.42	1.2	SAMD12	chr8	protein_coding	sterile alpha motif domain containing 12
ENSG00000152229.18	-0.625827	5.86395	1.65389e-15	5.63884e-13	22.73	21.48	21.47	14.39	12.37	14.63	PSTPIP2	chr18	protein_coding	proline-serine-threonine phosphatase interacting protein 2
ENSG00000261884.2	-0.619504	3.45631	3.43586e-08	3.47569e-06	18.84	24.44	21.12	14.59	13.41	12.87	CTC-479C5.12	chr16	protein_coding	--
ENSG00000163694.14	-0.618191	5.48747	6.04923e-14	1.68746e-11	9.79	8.67	8.42	6.13	5.74	5.13	RBM47	chr4	protein_coding	RNA binding motif protein 47
ENSG00000101333.16	-0.61625	3.48523	6.63092e-09	7.95005e-07	2.24	1.91	2.04	1.33	1.31	1.29	PLCB4	chr20	protein_coding	phospholipase C, beta 4
ENSG00000169035.11	-0.612244	4.54856	6.30081e-12	1.29614e-09	13.14	11.75	12.65	8.28	7.43	8.16	KLK7	chr19	protein_coding	kallikrein-related peptidase 7
ENSG00000263465.3	-0.609997	5.5379	1.07662e-14	3.27632e-12	13.54	13.11	12.21	8.42	8.46	7.85	SRSF8	chr11	protein_coding	serine/arginine-rich splicing factor 8
ENSG00000204954.9	-0.60733	2.87233	4.4542e-07	3.24777e-05	2.84	2.53	2.74	1.81	1.62	1.75	C12orf73	chr12	protein_coding	chromosome 12 open reading frame 73
ENSG00000156463.17	-0.604259	3.16347	1.55176e-07	1.26694e-05	1.43	1.56	1.73	1.02	1.01	0.99	SH3RF2	chr5	protein_coding	SH3 domain containing ring finger 2
ENSG00000253187.2	-0.602156	4.0364	2.93216e-10	4.73544e-08	15.54	15.73	16.15	9.99	10.56	9.81	HOXA10-AS	chr7	antisense	HOXA10 antisense RNA
ENSG00000168077.13	-0.600382	3.77609	4.4585e-09	5.54632e-07	3.67	3.51	4.2	2.49	2.41	2.41	SCARA3	chr8	protein_coding	scavenger receptor class A, member 3
ENSG00000119723.15	-0.598945	2.40287	1.99475e-05	0.000867112	2.31	2.23	2.75	1.75	1.38	1.58	COQ6	chr14	protein_coding	coenzyme Q6 monooxygenase
ENSG00000149289.10	-0.598697	3.28182	5.88827e-08	5.48906e-06	1.16	1.05	1.15	0.76	0.68	0.71	ZC3H12C	chr11	protein_coding	zinc finger CCCH-type containing 12C
ENSG00000224877.3	-0.595675	6.13177	8.39987e-14	2.24131e-11	144.18	126.05	112.68	82.17	80.89	82.89	C17orf89	chr17	protein_coding	chromosome 17 open reading frame 89
ENSG00000226887.7	-0.592788	3.12493	1.81778e-07	1.4551e-05	2.67	2.34	2.38	1.58	1.59	1.59	ERVMER34-1	chr4	protein_coding	endogenous retrovirus group MER34, member 1
ENSG00000203499.10	-0.589394	3.05434	1.02629e-06	6.65318e-05	2.92	3.38	3.8	2.32	2.07	2.18	FAM83H-AS1	chr8	lincRNA	FAM83H antisense RNA 1 (head to head)
ENSG00000052802.12	-0.589259	4.9032	1.80855e-09	2.40413e-07	13.7	12.27	13.55	9.78	6.53	9.27	MSMO1	chr4	protein_coding	methylsterol monooxygenase 1
ENSG00000113595.14	-0.588015	3.35721	1.30642e-07	1.0956e-05	2.74	2.75	2.68	1.84	1.91	1.52	TRIM23	chr5	protein_coding	tripartite motif containing 23
ENSG00000162433.14	-0.587955	5.71336	8.92188e-14	2.36346e-11	8.52	8.13	7.47	5.28	4.85	5.46	AK4	chr1	protein_coding	adenylate kinase 4
ENSG00000038427.15	-0.586803	5.28192	1.18214e-12	2.75498e-10	3.48	3.15	3.26	2.33	2.11	1.95	VCAN	chr5	protein_coding	versican
ENSG00000171004.17	-0.585922	4.50085	6.37129e-11	1.12251e-08	6.01	5.16	5.44	3.58	3.61	3.54	HS6ST2	chrX	protein_coding	heparan sulfate 6-O-sulfotransferase 2
ENSG00000214425.6	-0.58536	3.54863	3.44995e-08	3.48038e-06	2.03	1.9	2.09	1.24	1.42	1.24	LRRC37A4P	chr17	transcribed_unprocessed_pseudogene	leucine rich repeat containing 37, member A4, pseudogene
ENSG00000127540.11	-0.584323	3.58929	2.81899e-08	2.92397e-06	6.47	7.13	7.24	4.23	4.54	4.76	UQCR11	chr19	protein_coding	ubiquinol-cytochrome c reductase, complex III subunit XI
ENSG00000261183.5	-0.583021	2.83514	1.66969e-06	0.000103504	8.52	8.28	8.98	5.92	5.67	5.16	RP11-532F12.5	chr15	antisense	--
ENSG00000204856.11	-0.582667	4.19168	3.80465e-08	3.78635e-06	15.88	12.31	10.48	8.12	7.85	9.04	FAM216A	chr12	protein_coding	family with sequence similarity 216, member A
ENSG00000253368.3	-0.580955	6.96635	8.44706e-15	2.59198e-12	66.61	71.17	75.56	45.63	44.5	48.61	TRNP1	chr1	protein_coding	TMF1-regulated nuclear protein 1
ENSG00000204682.5	-0.579126	2.03679	0.000160526	0.00484843	1.18	1.35	1.05	0.84	0.8	0.69	CASC10	chr10	protein_coding	cancer susceptibility candidate 10
ENSG00000141293.15	-0.578665	4.30762	1.97309e-09	2.59476e-07	11.43	12.06	12.11	6.86	7.45	8.88	SKAP1	chr17	protein_coding	src kinase associated phosphoprotein 1
ENSG00000100906.10	-0.576677	6.37539	2.73277e-14	7.9862e-12	48.82	49.39	47.62	32.61	28.87	33.61	NFKBIA	chr14	protein_coding	nuclear factor of kappa light polypeptide gene enhancer in B-cells inhibitor, alpha
ENSG00000229544.8	-0.575921	3.58902	8.65614e-08	7.80493e-06	4.17	3.77	3.97	2.96	2.27	2.54	NKX1-2	chr10	protein_coding	NK1 homeobox 2
ENSG00000205213.13	-0.572609	3.17267	1.80308e-06	0.000109922	1.78	1.86	2.06	1.38	1.02	1.34	LGR4	chr11	protein_coding	leucine-rich repeat containing G protein-coupled receptor 4
ENSG00000043143.20	-0.571182	4.9544	2.79903e-11	5.25847e-09	4.71	5.07	4.76	3.21	2.88	3.44	JADE2	chr5	protein_coding	jade family PHD finger 2
ENSG00000169884.13	-0.56942	2.01573	0.000233098	0.00646322	2.2	1.78	1.91	1.06	1.32	1.46	WNT10B	chr12	protein_coding	wingless-type MMTV integration site family, member 10B
ENSG00000168143.8	-0.568096	2.2566	6.93018e-05	0.00243961	1.78	1.59	1.62	1.24	0.96	1.08	FAM83B	chr6	protein_coding	family with sequence similarity 83, member B
ENSG00000161921.14	-0.567104	5.86365	1.01232e-12	2.38947e-10	24.47	27.91	27.37	16.82	16.84	18.72	CXCL16	chr17	protein_coding	chemokine (C-X-C motif) ligand 16
ENSG00000135363.11	-0.566748	3.15519	1.11985e-06	7.19636e-05	3.96	4.51	3.75	2.69	2.44	2.9	LMO2	chr11	protein_coding	LIM domain only 2 (rhombotin-like 1)
ENSG00000164543.5	-0.566333	6.29752	6.64598e-14	1.83999e-11	26.81	25.12	25.8	18	15.7	17.33	STK17A	chr7	protein_coding	serine/threonine kinase 17a
ENSG00000169247.11	-0.565191	3.22026	9.18593e-07	6.01858e-05	1.47	1.65	1.81	1.02	1.12	1.11	SH3TC2	chr5	protein_coding	SH3 domain and tetratricopeptide repeats 2
ENSG00000112425.13	-0.564386	2.27681	0.000283641	0.00749765	1.39	0.99	1.21	0.76	0.61	0.99	EPM2A	chr6	protein_coding	epilepsy, progressive myoclonus type 2A, Lafora disease (laforin)
ENSG00000116455.13	-0.557452	3.01091	3.05582e-06	0.000176921	3.47	3.08	3.79	2.11	2.39	2.33	WDR77	chr1	protein_coding	WD repeat domain 77
ENSG00000188488.13	-0.557334	3.43163	2.8119e-07	2.1661e-05	4.36	4.76	4.54	2.99	3.25	2.79	SERPINA5	chr14	protein_coding	serpin peptidase inhibitor, clade A (alpha-1 antiproteinase, antitrypsin), member 5
ENSG00000170855.3	-0.552081	4.80503	4.44853e-10	6.88251e-08	28.67	25.02	24.71	18.88	15.74	17.33	TRIAP1	chr12	protein_coding	TP53 regulated inhibitor of apoptosis 1
ENSG00000151090.17	-0.552018	2.21007	0.000197229	0.00569151	0.64	0.57	0.63	0.35	0.37	0.5	THRB	chr3	protein_coding	thyroid hormone receptor, beta
ENSG00000085276.17	-0.551723	3.15541	1.79385e-06	0.000109541	1.36	1.54	1.48	1.06	0.97	0.89	MECOM	chr3	protein_coding	MDS1 and EVI1 complex locus
ENSG00000176920.11	-0.550679	2.39491	6.49114e-05	0.00231381	1.85	1.88	1.84	1.1	1.17	1.43	FUT2	chr19	protein_coding	fucosyltransferase 2 (secretor status included)
ENSG00000154153.13	-0.550173	3.89991	2.84497e-08	2.94262e-06	4.6	4.67	4.11	2.89	3.12	2.87	FAM134B	chr5	protein_coding	family with sequence similarity 134, member B
ENSG00000005001.9	-0.548679	2.91842	1.00168e-05	0.000487238	5.79	6.24	5.94	4.21	3.28	4.49	PRSS22	chr16	protein_coding	protease, serine, 22
ENSG00000188549.12	-0.544038	5.7588	8.51513e-11	1.47898e-08	10.59	11.09	11.6	6.94	8.49	6.76	C15orf52	chr15	protein_coding	chromosome 15 open reading frame 52
ENSG00000134352.19	-0.540752	4.76057	6.55776e-10	9.97809e-08	3.37	3.1	3.38	2.32	1.98	2.29	IL6ST	chr5	protein_coding	interleukin 6 signal transducer
ENSG00000277161.1	-0.540389	2.56688	8.94661e-05	0.00299756	2.47	2.44	2.11	1.85	1.25	1.59	PIGW	chr17	protein_coding	phosphatidylinositol glycan anchor biosynthesis, class W
ENSG00000165804.15	-0.53914	4.78245	2.59232e-10	4.28047e-08	8.8	8.75	8.5	5.75	5.54	6.13	ZNF219	chr14	protein_coding	zinc finger protein 219
ENSG00000258168.5	-0.535758	3.36821	6.39153e-07	4.43218e-05	2	1.85	1.9	1.3	1.23	1.32	RP11-588H23.3	chr12	antisense	--
ENSG00000006534.15	-0.535176	4.60687	2.61135e-09	3.33872e-07	8.93	9.09	9.36	5.64	5.95	6.78	ALDH3B1	chr11	protein_coding	aldehyde dehydrogenase 3 family, member B1
ENSG00000166289.5	-0.534032	3.27406	3.92123e-06	0.000219434	4.34	4.07	4.98	2.66	2.98	3.35	PLEKHF1	chr19	protein_coding	pleckstrin homology domain containing, family F (with FYVE domain) member 1
ENSG00000172667.10	-0.533913	4.90523	2.05671e-10	3.4268e-08	3.61	3.43	3.33	2.32	2.21	2.43	ZMAT3	chr3	protein_coding	zinc finger, matrin-type 3
ENSG00000129455.15	-0.532907	3.57042	4.22139e-07	3.09026e-05	8.31	8.77	9.64	6.09	5.84	6.07	KLK8	chr19	protein_coding	kallikrein-related peptidase 8
ENSG00000120278.14	-0.532442	3.55817	4.71528e-07	3.41112e-05	1.91	1.75	1.61	1.24	1.1	1.2	PLEKHG1	chr6	protein_coding	pleckstrin homology domain containing, family G (with RhoGef domain) member 1
ENSG00000112208.11	-0.53211	5.52268	2.59596e-11	4.90198e-09	8.34	7.41	7.05	5.04	5.2	5.06	BAG2	chr6	protein_coding	BCL2-associated athanogene 2
ENSG00000173156.6	-0.531011	4.27482	3.66105e-08	3.66324e-06	16.88	18.8	20.67	11.76	12.94	13.28	RHOD	chr11	protein_coding	ras homolog family member D
ENSG00000180822.11	-0.530958	3.58577	6.41431e-07	4.43962e-05	2.42	2.16	2.22	1.33	1.63	1.6	PSMG4	chr6	protein_coding	proteasome (prosome, macropain) assembly chaperone 4
ENSG00000129451.11	-0.5309	4.85442	2.17603e-09	2.8313e-07	8.68	9.65	10.01	6.49	5.74	6.88	KLK10	chr19	protein_coding	kallikrein-related peptidase 10
ENSG00000019505.7	-0.530646	2.40335	7.52303e-05	0.00259461	1.1	1.1	1.16	0.72	0.78	0.77	SYT13	chr11	protein_coding	synaptotagmin XIII
ENSG00000174276.6	-0.530133	2.39518	0.000348288	0.00876118	4.2	3.79	5.17	2.88	2.44	3.57	ZNHIT2	chr11	protein_coding	zinc finger, HIT-type containing 2
ENSG00000278535.4	-0.529534	2.58986	6.55506e-05	0.00232983	3.7	4.08	4.54	2.78	3.02	2.51	DHRS11	chr17	protein_coding	dehydrogenase/reductase (SDR family) member 11
ENSG00000157214.13	-0.52827	3.97368	2.58717e-07	2.01832e-05	2.57	2.07	2.56	1.81	1.5	1.54	STEAP2	chr7	protein_coding	STEAP family member 2, metalloreductase
ENSG00000269343.6	-0.528251	2.60749	4.74426e-05	0.00179356	1.52	1.55	1.77	1.18	1.05	1.04	ZNF587B	chr19	protein_coding	zinc finger protein 587B
ENSG00000248101.2	-0.528018	2.7204	0.000138199	0.0042907	5.8	5.66	7.62	4.29	5.06	3.54	AC002116.8	chr19	processed_transcript	--
ENSG00000103034.14	-0.5257	3.70397	5.06301e-07	3.61299e-05	2.99	2.99	3.48	2.1	2.28	2.01	NDRG4	chr16	protein_coding	NDRG family member 4
ENSG00000183978.7	-0.525004	2.90993	2.67145e-05	0.00110434	11.01	9.99	10.93	8.59	6.21	6.81	COA3	chr17	protein_coding	cytochrome c oxidase assembly factor 3
ENSG00000107669.17	-0.523154	4.60109	4.96172e-09	6.13088e-07	5.3	4.58	4.6	3.24	3.42	3.11	ATE1	chr10	protein_coding	arginyltransferase 1
ENSG00000103260.8	-0.522469	4.68556	4.84221e-09	6.00336e-07	7.7	7.74	8.92	5.54	5.7	5.26	METRN	chr16	protein_coding	meteorin, glial cell differentiation regulator
ENSG00000105928.13	-0.522164	3.42587	1.62264e-06	0.00010098	4.38	3.86	4.62	2.78	2.87	3.06	DFNA5	chr7	protein_coding	deafness, autosomal dominant 5
ENSG00000100290.2	-0.52188	4.40896	4.25044e-08	4.15145e-06	22.46	23.66	26.96	16.05	15.28	18.27	BIK	chr22	protein_coding	BCL2-interacting killer (apoptosis-inducing)
ENSG00000077348.8	-0.521726	4.97138	1.34301e-09	1.83539e-07	29.5	29.33	33.27	19.45	20.72	22.24	EXOSC5	chr19	protein_coding	exosome component 5
ENSG00000130513.6	-0.521635	8.77926	9.59916e-13	2.28039e-10	383.82	415.66	403.76	260.36	286.98	267.4	GDF15	chr19	protein_coding	growth differentiation factor 15
ENSG00000149196.15	-0.520351	4.14551	2.5943e-07	2.0196e-05	9.86	8.92	10.42	7.22	5.49	7.13	C11orf73	chr11	protein_coding	chromosome 11 open reading frame 73
ENSG00000181904.8	-0.52034	5.62911	4.40393e-10	6.84226e-08	11.15	9.47	9.93	7.84	6.37	6.48	C5orf24	chr5	protein_coding	chromosome 5 open reading frame 24
ENSG00000178764.7	-0.519644	3.80211	6.78383e-07	4.65166e-05	3.04	3.09	3.74	2.2	2.1	2.41	ZHX2	chr8	protein_coding	zinc fingers and homeoboxes 2
ENSG00000180694.13	-0.518972	4.47736	3.92424e-08	3.89484e-06	4.68	4.39	4.17	3.3	2.54	3.14	TMEM64	chr8	protein_coding	transmembrane protein 64
ENSG00000146054.17	-0.518195	4.28235	9.23016e-08	8.18971e-06	4.21	4.52	4.45	3.46	2.67	2.84	TRIM7	chr5	protein_coding	tripartite motif containing 7
ENSG00000163053.10	-0.517408	2.56978	0.00011244	0.00361851	1.33	1.62	1.45	1.1	0.88	1.03	SLC16A14	chr2	protein_coding	solute carrier family 16, member 14
ENSG00000260001.6	-0.513595	2.47507	0.000135095	0.00421565	5.03	4.16	5.19	3.3	3.1	3.39	TGFBR3L	chr19	protein_coding	transforming growth factor, beta receptor III-like
ENSG00000182979.17	-0.512396	7.46395	1.38607e-12	3.20992e-10	65.9	67.61	66.74	44.55	43.98	47.97	MTA1	chr14	protein_coding	metastasis associated 1
ENSG00000047346.12	-0.511969	2.73486	7.6398e-05	0.00262174	0.94	0.92	1.12	0.76	0.67	0.61	FAM214A	chr15	protein_coding	family with sequence similarity 214, member A
ENSG00000160326.13	-0.509381	2.67898	4.83084e-05	0.00181697	2.65	2.82	2.78	1.78	1.95	1.9	SLC2A6	chr9	protein_coding	solute carrier family 2 (facilitated glucose transporter), member 6
ENSG00000015475.18	-0.509263	4.52769	1.05647e-08	1.20811e-06	8.95	8.5	9.42	6.03	5.92	6.41	BID	chr22	protein_coding	BH3 interacting domain death agonist
ENSG00000105499.13	-0.508711	2.49959	0.000172866	0.00515825	2.2	2.44	2.62	1.51	1.58	1.88	PLA2G4C	chr19	protein_coding	phospholipase A2, group IVC (cytosolic, calcium-independent)
ENSG00000170175.10	-0.50757	5.01649	9.12536e-10	1.3387e-07	11.77	12.3	12.81	8.58	8.23	8.43	CHRNB1	chr17	protein_coding	cholinergic receptor, nicotinic, beta 1 (muscle)
ENSG00000135249.7	-0.507055	3.76972	2.78614e-06	0.000162718	5.25	4.89	4.83	4.14	3.09	3.01	RINT1	chr7	protein_coding	RAD50 interactor 1
ENSG00000138759.17	-0.505432	5.80423	5.76885e-11	1.0362e-08	3.51	3.4	3.31	2.28	2.23	2.49	FRAS1	chr4	protein_coding	Fraser extracellular matrix complex subunit 1
ENSG00000164038.14	-0.504903	3.0796	3.77885e-05	0.00148501	2.45	2.41	2.43	1.36	1.61	2.01	SLC9B2	chr4	protein_coding	solute carrier family 9, subfamily B (NHA2, cation proton antiporter 2), member 2
ENSG00000136048.13	-0.504668	5.19562	3.56397e-10	5.60823e-08	11.39	11.52	11.13	7.92	7.42	7.99	DRAM1	chr12	protein_coding	DNA-damage regulated autophagy modulator 1
ENSG00000185305.10	-0.50392	3.12288	2.773e-05	0.00113959	2.84	2.61	2.85	2.28	1.68	1.74	ARL15	chr5	protein_coding	ADP-ribosylation factor-like 15
ENSG00000127824.13	-0.502148	4.3824	4.79461e-08	4.59758e-06	7.89	8.92	8.61	5.74	5.61	6.13	TUBA4A	chr2	protein_coding	tubulin, alpha 4a
ENSG00000069943.9	-0.500781	3.2718	1.15536e-05	0.000548232	4.84	5.04	4.59	3.54	3.55	2.84	PIGB	chr15	protein_coding	phosphatidylinositol glycan anchor biosynthesis, class B
ENSG00000002079.12	-0.500473	4.54583	3.71952e-08	3.71165e-06	3.91	4.15	4.04	2.52	3.01	2.78	MYH16	chr7	unitary_pseudogene	myosin, heavy chain 16 pseudogene
ENSG00000076067.11	-0.500469	5.60809	2.1466e-10	3.56045e-08	5.9	6.35	6.52	4.48	4.28	4.16	RBMS2	chr12	protein_coding	RNA binding motif, single stranded interacting protein 2
ENSG00000178896.6	-0.499388	4.90046	1.0967e-08	1.24255e-06	33.68	35.91	40.18	23.96	25.93	25.68	EXOSC4	chr8	protein_coding	exosome component 4
ENSG00000116815.15	-0.499335	2.90294	0.000202916	0.00580558	4.66	4.83	4.43	3.87	3.41	2.3	CD58	chr1	protein_coding	CD58 molecule
ENSG00000176396.9	-0.497678	4.16689	2.36956e-07	1.86436e-05	10.49	9.94	9.14	7.41	6.76	6.16	EID2	chr19	protein_coding	EP300 interacting inhibitor of differentiation 2
ENSG00000170955.9	-0.497569	3.4006	1.36717e-05	0.000634029	9.95	8.23	8.9	6.93	5.13	6.59	PRKCDBP	chr11	protein_coding	protein kinase C, delta binding protein
ENSG00000170293.8	-0.497198	3.79835	4.03646e-06	0.000224179	13.03	13.34	12.22	9.94	7.09	9.59	CMTM8	chr3	protein_coding	CKLF-like MARVEL transmembrane domain containing 8
ENSG00000114378.16	-0.496506	3.55093	5.39417e-06	0.000286202	3.61	4.12	4.53	2.86	2.62	3.01	HYAL1	chr3	protein_coding	hyaluronoglucosaminidase 1
ENSG00000072401.14	-0.49567	3.34754	2.51856e-05	0.00105262	4.6	3.52	4.34	3.06	2.38	3.15	UBE2D1	chr10	protein_coding	ubiquitin-conjugating enzyme E2D 1
ENSG00000170802.15	-0.495643	3.14904	2.80032e-05	0.00114698	1.9	1.56	1.88	1.39	1.12	1.17	FOXN2	chr2	protein_coding	forkhead box N2
ENSG00000162599.15	-0.494517	3.69239	1.27198e-06	8.10324e-05	1.33	1.34	1.43	1	0.91	0.92	NFIA	chr1	protein_coding	nuclear factor I/A
ENSG00000181472.4	-0.493926	2.39789	0.000288125	0.00758894	1.7	1.82	2	1.2	1.33	1.29	ZBTB2	chr6	protein_coding	zinc finger and BTB domain containing 2
ENSG00000247626.4	-0.493812	3.47221	4.26496e-06	0.000233697	3.71	4.08	4.14	2.9	2.77	2.59	MARS2	chr2	protein_coding	methionyl-tRNA synthetase 2, mitochondrial
ENSG00000185088.12	-0.493072	6.24882	3.24654e-10	5.19756e-08	11.61	9.96	9.68	7.65	7.11	6.8	RPS27L	chr15	protein_coding	ribosomal protein S27-like
ENSG00000123600.18	-0.493017	5.37508	7.69669e-10	1.1474e-07	5.54	5.33	5.35	3.88	3.88	3.44	METTL8	chr2	protein_coding	methyltransferase like 8
ENSG00000187098.14	-0.492929	2.40626	0.000257317	0.00696686	0.99	0.91	0.91	0.7	0.61	0.63	MITF	chr3	protein_coding	microphthalmia-associated transcription factor
ENSG00000162520.14	-0.492903	2.44643	0.000320883	0.00823709	1.53	1.69	1.96	1.18	1.23	1.18	SYNC	chr1	protein_coding	syncoilin, intermediate filament protein
ENSG00000142303.13	-0.49226	2.94693	3.97715e-05	0.00154348	1.99	1.91	1.87	1.31	1.47	1.19	ADAMTS10	chr19	protein_coding	ADAM metallopeptidase with thrombospondin type 1 motif, 10
ENSG00000184254.16	-0.491241	11.1492	4.89821e-12	1.03064e-09	448.51	458.31	457.13	306.27	307.32	329.79	ALDH1A3	chr15	protein_coding	aldehyde dehydrogenase 1 family, member A3
ENSG00000136542.8	-0.491079	5.89751	1.23882e-10	2.11185e-08	11.04	10.31	10.13	7.55	7.09	7.12	GALNT5	chr2	protein_coding	polypeptide N-acetylgalactosaminyltransferase 5
ENSG00000132429.9	-0.489314	3.22315	1.05095e-05	0.000506521	7.94	7.42	7.2	5.05	5.39	5.14	POPDC3	chr6	protein_coding	popeye domain containing 3
ENSG00000172663.8	-0.488779	3.09591	4.44898e-05	0.00170115	2.64	2.39	2.79	1.54	1.83	2.04	TMEM134	chr11	protein_coding	transmembrane protein 134
ENSG00000168394.10	-0.488121	6.04902	3.75072e-10	5.85207e-08	23.04	23.57	26.17	16.09	16.66	17.73	TAP1	chr6	protein_coding	transporter 1, ATP-binding cassette, sub-family B (MDR/TAP)
ENSG00000136205.16	-0.486534	3.40979	6.04517e-06	0.000315291	1.53	1.51	1.39	0.96	1.03	1.07	TNS3	chr7	protein_coding	tensin 3
ENSG00000007341.18	-0.486516	2.78528	8.38339e-05	0.00283205	1.6	1.53	1.51	1.2	0.99	1.03	ST7L	chr1	protein_coding	suppression of tumorigenicity 7 like
ENSG00000101695.8	-0.485667	3.29552	1.33499e-05	0.000620669	1.88	1.75	1.67	1.33	1.1	1.24	RNF125	chr18	protein_coding	ring finger protein 125, E3 ubiquitin protein ligase
ENSG00000158234.12	-0.484831	4.13315	9.33373e-07	6.09373e-05	11.34	11.18	8.95	7.62	6.85	7.36	FAIM	chr3	protein_coding	Fas apoptotic inhibitory molecule
ENSG00000153292.15	-0.484625	6.6641	8.68285e-11	1.50103e-08	18.76	17.75	17.56	13.56	12.15	11.85	ADGRF1	chr6	protein_coding	adhesion G protein-coupled receptor F1
ENSG00000171159.4	-0.483412	3.26048	5.22449e-05	0.00193928	12.58	13.57	17.28	9.77	9.62	10.94	C9orf16	chr9	protein_coding	chromosome 9 open reading frame 16
ENSG00000181392.14	-0.480768	3.434	1.71432e-05	0.000772642	7.77	8.76	9.27	6.41	5.26	6.39	SYNE4	chr19	protein_coding	spectrin repeat containing, nuclear envelope family member 4
ENSG00000010704.18	-0.479781	2.80688	0.00030156	0.00785848	1.12	1.63	1.46	1.01	0.89	1.05	HFE	chr6	protein_coding	hemochromatosis
ENSG00000166200.14	-0.479261	6.00579	7.29444e-09	8.59934e-07	11.96	9.68	9.73	8.07	7.02	6.75	COPS2	chr15	protein_coding	COP9 signalosome subunit 2
ENSG00000126249.7	-0.478562	4.80095	1.55569e-07	1.26734e-05	20.41	24.83	25.55	16.71	15.49	17.33	PDCD2L	chr19	protein_coding	programmed cell death 2-like
ENSG00000196976.6	-0.478124	2.71345	0.000225632	0.00629412	6.68	6.98	8.61	5.25	5.34	5	LAGE3	chrX	protein_coding	L antigen family, member 3
ENSG00000171160.17	-0.477708	2.55186	0.000315574	0.00813729	2.22	2.52	2.77	1.73	1.83	1.71	MORN4	chr10	protein_coding	MORN repeat containing 4
ENSG00000106351.12	-0.476428	4.23115	3.14955e-07	2.40109e-05	4.11	4.05	4.52	2.91	2.95	3	AGFG2	chr7	protein_coding	ArfGAP with FG repeats 2
ENSG00000119900.7	-0.474079	5.29605	2.98762e-08	3.05583e-06	5.51	4.88	4.79	3.97	3.52	3.13	OGFRL1	chr6	protein_coding	opioid growth factor receptor-like 1
ENSG00000108244.16	-0.472395	4.92883	3.15579e-08	3.21891e-06	14.69	15.83	13.61	10.43	10.51	9.97	KRT23	chr17	protein_coding	keratin 23, type I
ENSG00000178184.15	-0.472277	3.8422	5.42059e-06	0.00028719	3.74	3.55	3.83	2.83	2.18	2.8	PARD6G	chr18	protein_coding	par-6 family cell polarity regulator gamma
ENSG00000156170.12	-0.467941	3.69739	5.67138e-06	0.000298632	5.31	4.74	5.07	3.87	3.49	3.28	NDUFAF6	chr8	protein_coding	NADH dehydrogenase (ubiquinone) complex I, assembly factor 6
ENSG00000261373.1	-0.466136	3.26034	5.84909e-05	0.0021177	5.24	5.72	6.62	4.38	4.25	3.78	VPS9D1-AS1	chr16	antisense	VPS9D1 antisense RNA 1
ENSG00000169403.11	-0.46578	3.52912	1.73472e-05	0.000778753	2.57	2.51	2.83	2.07	1.65	1.86	PTAFR	chr1	protein_coding	platelet-activating factor receptor
ENSG00000115540.14	-0.465361	4.10089	3.00621e-06	0.00017463	4.76	4.21	3.93	3.43	2.85	2.79	MOB4	chr2	protein_coding	MOB family member 4, phocein
ENSG00000048392.11	-0.465173	7.37731	3.27537e-10	5.22102e-08	36.45	34.04	33.98	26.69	22.88	24	RRM2B	chr8	protein_coding	ribonucleotide reductase M2 B (TP53 inducible)
ENSG00000196950.13	-0.464466	5.51141	6.19904e-09	7.50859e-07	9.64	8.65	8.12	6.41	6	6.18	SLC39A10	chr2	protein_coding	solute carrier family 39 (zinc transporter), member 10
ENSG00000259623.1	-0.463584	3.80129	4.0531e-06	0.000224426	5.24	5.01	5.09	3.85	3.25	3.73	RP11-156E6.1	chr17	sense_overlapping	--
ENSG00000181061.13	-0.463262	3.99011	1.09649e-05	0.00052435	10.05	10.03	10.5	8.03	5.69	7.9	HIGD1A	chr3	protein_coding	HIG1 hypoxia inducible domain family, member 1A
ENSG00000065615.13	-0.463254	3.66215	6.46785e-06	0.000335435	1.54	1.42	1.35	1.07	0.98	0.98	CYB5R4	chr6	protein_coding	cytochrome b5 reductase 4
ENSG00000196152.10	-0.461987	2.64977	0.000348334	0.00876118	2.62	3.01	3.12	2	2.2	1.98	ZNF79	chr9	protein_coding	zinc finger protein 79
ENSG00000144043.11	-0.461852	3.78763	9.22414e-06	0.000457751	4.1	3.95	4.87	3.15	2.83	3.16	TEX261	chr2	protein_coding	testis expressed 261
ENSG00000111801.15	-0.461749	3.55142	1.16115e-05	0.000550269	4.41	4.33	3.85	2.98	2.79	3.11	BTN3A3	chr6	protein_coding	butyrophilin, subfamily 3, member A3
ENSG00000170836.11	-0.460672	5.92623	2.32286e-09	3.0117e-07	14.36	13.87	12.59	9.93	9.3	9.59	PPM1D	chr17	protein_coding	protein phosphatase, Mg2+/Mn2+ dependent, 1D
ENSG00000173621.8	-0.460129	3.61731	8.97199e-06	0.000448259	4.91	4.97	5.25	3.82	3.42	3.47	LRFN4	chr11	protein_coding	leucine rich repeat and fibronectin type III domain containing 4
ENSG00000159388.5	-0.459979	5.12252	3.37131e-08	3.41979e-06	12.71	14.42	14.28	9.71	9.52	10.07	BTG2	chr1	protein_coding	BTG family, member 2
ENSG00000152782.16	-0.459777	3.22974	0.000117491	0.00374892	1.49	1.39	1.33	1.1	0.78	1.1	PANK1	chr10	protein_coding	pantothenate kinase 1
ENSG00000111321.10	-0.459486	7.36308	1.46665e-10	2.48871e-08	73.23	73.03	72.74	51.18	50.28	53.36	LTBR	chr12	protein_coding	lymphotoxin beta receptor (TNFR superfamily, member 3)
ENSG00000089050.14	-0.459176	2.89623	0.000299279	0.00780457	2.2	1.85	2.15	1.76	1.31	1.31	RBBP9	chr20	protein_coding	retinoblastoma binding protein 9
ENSG00000131373.14	-0.458991	4.7386	1.03273e-07	9.03255e-06	11.95	12.62	13.05	8.78	9.07	8.77	HACL1	chr3	protein_coding	2-hydroxyacyl-CoA lyase 1
ENSG00000139117.13	-0.458831	3.31861	4.6757e-05	0.00177407	2.95	2.37	2.4	1.88	1.66	1.9	CPNE8	chr12	protein_coding	copine VIII
ENSG00000161179.13	-0.457657	4.3825	1.95741e-06	0.000118	15.52	15.97	18.21	10.39	11.9	12.92	YDJC	chr22	protein_coding	YdjC homolog (bacterial)
ENSG00000116663.10	-0.45753	3.95026	9.26842e-06	0.000459329	10.02	10.41	12.28	7.24	7.3	8.66	FBXO6	chr1	protein_coding	F-box protein 6
ENSG00000179965.11	-0.457176	3.24698	4.58158e-05	0.00174641	1.72	1.85	1.83	1.33	1.16	1.35	ZNF771	chr16	protein_coding	zinc finger protein 771
ENSG00000174928.15	-0.456954	3.26465	0.000115716	0.00369622	6.42	5.52	4.51	3.81	3.55	4.24	C3orf33	chr3	protein_coding	chromosome 3 open reading frame 33
ENSG00000174840.8	-0.456342	4.43808	3.92643e-07	2.89737e-05	2.65	2.51	2.64	1.97	1.76	1.8	PDE12	chr3	protein_coding	phosphodiesterase 12
ENSG00000129595.12	-0.453793	2.92993	0.000217978	0.0061552	1.82	1.61	1.76	1.32	1.03	1.34	EPB41L4A	chr5	protein_coding	erythrocyte membrane protein band 4.1 like 4A
ENSG00000103254.9	-0.453557	3.05791	0.000122213	0.00388277	8.11	7.37	6.37	5.21	5.38	4.86	FAM173A	chr16	protein_coding	family with sequence similarity 173, member A
ENSG00000086189.9	-0.452429	5.21102	2.747e-07	2.125e-05	12.68	12.02	13.16	10.22	7.53	9.19	DIMT1	chr5	protein_coding	DIM1 dimethyladenosine transferase 1 homolog (S. cerevisiae)
ENSG00000164938.13	-0.450953	4.89388	1.12372e-07	9.66766e-06	5.89	5.5	5.47	4.32	3.86	3.81	TP53INP1	chr8	protein_coding	tumor protein p53 inducible nuclear protein 1
ENSG00000212864.3	-0.450343	3.08133	0.00014235	0.00439365	7.18	7.52	8.86	5.3	5.76	5.75	RNF208	chr9	protein_coding	ring finger protein 208
ENSG00000108854.15	-0.449746	8.17035	3.33647e-10	5.29549e-08	107.07	104.35	106.45	79.39	71.54	75.36	SMURF2	chr17	protein_coding	SMAD specific E3 ubiquitin protein ligase 2
ENSG00000003402.19	-0.44765	5.13611	5.87242e-08	5.48818e-06	1.74	1.83	1.91	1.33	1.34	1.23	CFLAR	chr2	protein_coding	CASP8 and FADD-like apoptosis regulator
ENSG00000111799.20	-0.447645	5.49725	1.20187e-08	1.34515e-06	3.93	3.91	4.15	2.77	2.96	2.81	COL12A1	chr6	protein_coding	collagen, type XII, alpha 1
ENSG00000159714.10	-0.447124	2.93494	0.000340572	0.00860294	3.67	3.62	4.65	2.6	2.94	3.01	ZDHHC1	chr16	protein_coding	zinc finger, DHHC-type containing 1
ENSG00000213625.8	-0.44684	4.36551	2.04595e-06	0.000122299	4.81	4.61	4.51	3.61	3.43	2.89	LEPROT	chr1	protein_coding	leptin receptor overlapping transcript
ENSG00000079215.13	-0.446788	6.84994	7.57385e-10	1.13704e-07	30.89	28.99	29.11	21.82	20.77	20.86	SLC1A3	chr5	protein_coding	solute carrier family 1 (glial high affinity glutamate transporter), member 3
ENSG00000182810.6	-0.446252	3.27177	5.77959e-05	0.00209878	4.48	4.76	5.02	3.33	3.32	3.54	DDX28	chr16	protein_coding	DEAD (Asp-Glu-Ala-Asp) box polypeptide 28
ENSG00000175087.9	-0.445917	3.24768	7.56898e-05	0.00260472	2.24	2.43	2.04	1.7	1.56	1.54	PDIK1L	chr1	protein_coding	PDLIM1 interacting kinase 1 like
ENSG00000157911.9	-0.443816	4.49251	8.49401e-07	5.62529e-05	7.68	8.37	8.73	6.01	5.89	5.85	PEX10	chr1	protein_coding	peroxisomal biogenesis factor 10
ENSG00000167904.14	-0.443399	4.30117	1.77617e-06	0.000108641	3.1	2.71	2.77	2.19	1.96	1.98	TMEM68	chr8	protein_coding	transmembrane protein 68
ENSG00000121281.12	-0.442855	3.86875	9.17375e-06	0.000455865	2.36	2.57	2.52	1.83	1.63	1.88	ADCY7	chr16	protein_coding	adenylate cyclase 7
ENSG00000234171.2	-0.442341	3.58232	2.14026e-05	0.000919589	10.97	10.93	9.64	7.49	7.42	7.61	RNASEH1-AS1	chr2	antisense	RNASEH1 antisense RNA 1
ENSG00000050344.8	-0.441692	7.11982	2.58281e-09	3.31374e-07	44.18	39.22	37.86	29.5	27.8	29.43	NFE2L3	chr7	protein_coding	nuclear factor, erythroid 2-like 3
ENSG00000177311.10	-0.441407	4.68617	3.08893e-07	2.35976e-05	3.54	3.43	3.7	2.61	2.5	2.53	ZBTB38	chr3	protein_coding	zinc finger and BTB domain containing 38
ENSG00000236081.1	-0.440722	3.17482	0.000101866	0.00333545	9.1	9.96	10.12	6.75	6.83	7.36	ELFN1-AS1	chr7	lincRNA	ELFN1 antisense RNA 1
ENSG00000115946.7	-0.44041	5.14861	1.15464e-07	9.88752e-06	17.28	14.97	17.55	11.64	12.05	11.97	PNO1	chr2	protein_coding	partner of NOB1 homolog (S. cerevisiae)
ENSG00000167106.11	-0.440347	5.16058	2.3312e-07	1.84601e-05	8.01	8.7	9.78	6.41	6.04	6.56	FAM102A	chr9	protein_coding	family with sequence similarity 102, member A
ENSG00000228300.13	-0.440243	3.4703	5.92998e-05	0.00214072	10.65	10.85	11.74	8.97	7.11	7.81	C19orf24	chr19	protein_coding	chromosome 19 open reading frame 24
ENSG00000197852.9	-0.437899	2.86506	0.000398889	0.00977237	1.15	1.22	1.43	0.94	0.89	0.91	FAM212B	chr1	protein_coding	family with sequence similarity 212, member B
ENSG00000156853.11	-0.436987	3.26253	6.7007e-05	0.00236788	2.86	2.92	2.87	2.05	2.08	2.08	ZNF689	chr16	protein_coding	zinc finger protein 689
ENSG00000168404.12	-0.436801	4.2792	4.20967e-06	0.000231368	7.91	9.02	7.35	5.75	5.88	5.81	MLKL	chr16	protein_coding	mixed lineage kinase domain-like
ENSG00000173193.13	-0.436072	5.30869	4.74237e-08	4.57129e-06	5.71	5.04	5.3	3.86	3.76	3.9	PARP14	chr3	protein_coding	poly (ADP-ribose) polymerase family, member 14
ENSG00000103534.16	-0.434985	5.13842	1.77243e-07	1.42188e-05	6.38	6	6	4.48	3.97	4.77	TMC5	chr16	protein_coding	transmembrane channel-like 5
ENSG00000166710.17	-0.434899	9.14972	6.69096e-09	7.97328e-07	284.77	239.84	238.43	177.13	177.44	193.74	B2M	chr15	protein_coding	beta-2-microglobulin
ENSG00000100058.12	-0.434799	3.65923	5.76317e-05	0.00209488	6.33	6.78	7.65	5.33	5.25	4.38	CRYBB2P1	chr22	transcribed_unprocessed_pseudogene	crystallin, beta B2 pseudogene 1
ENSG00000110328.5	-0.432978	5.41796	1.09896e-07	9.54383e-06	17.47	18.38	18.8	12.08	12.86	14.42	GALNT18	chr11	protein_coding	polypeptide N-acetylgalactosaminyltransferase 18
ENSG00000156521.13	-0.432497	3.54417	3.89694e-05	0.00152005	3.2	3.25	3.58	2.44	2.33	2.46	TYSND1	chr10	protein_coding	trypsin domain containing 1
ENSG00000148688.13	-0.432063	2.99346	0.00024078	0.00661643	3.13	2.89	3.18	2.07	2.37	2.18	RPP30	chr10	protein_coding	ribonuclease P/MRP 30kDa subunit
ENSG00000082212.11	-0.431871	6.0633	9.776e-09	1.12141e-06	7.79	8.05	7.68	5.61	5.78	5.56	ME2	chr18	protein_coding	malic enzyme 2, NAD(+)-dependent, mitochondrial
ENSG00000166228.8	-0.431517	4.67249	4.00752e-06	0.000223245	23.34	27.77	29.82	19.95	17.93	20.65	PCBD1	chr10	protein_coding	pterin-4 alpha-carbinolamine dehydratase/dimerization cofactor of hepatocyte nuclear factor 1 alpha
ENSG00000112297.14	-0.4315	5.56388	1.31215e-07	1.0956e-05	5.25	4.92	5.11	3.57	3.3	4.14	AIM1	chr6	protein_coding	absent in melanoma 1
ENSG00000282393.1	-0.431317	3.21658	0.000264224	0.0070913	3.57	3.36	2.91	2.7	2.37	2.01	CTD-3113P16.11	chr19	lincRNA	--
ENSG00000276023.4	-0.431123	3.9775	2.19615e-05	0.000935958	6.2	6.55	7.36	5.21	4.27	5.07	DUSP14	chr17	protein_coding	dual specificity phosphatase 14
ENSG00000076043.9	-0.428266	6.00499	1.08406e-08	1.23201e-06	51.52	50.27	50.92	36.78	36.52	37	REXO2	chr11	protein_coding	RNA exonuclease 2
ENSG00000184831.13	-0.427072	3.70931	7.11625e-05	0.00249557	10.44	13.58	13.21	8.88	9.1	9.03	APOO	chrX	protein_coding	apolipoprotein O
ENSG00000005889.15	-0.426026	3.84818	1.96328e-05	0.000860618	2.09	1.92	1.79	1.4	1.31	1.47	ZFX	chrX	protein_coding	zinc finger protein, X-linked
ENSG00000106617.13	-0.424081	5.93967	1.39737e-07	1.1511e-05	16.4	15.08	13.51	11.88	10.22	10.48	PRKAG2	chr7	protein_coding	protein kinase, AMP-activated, gamma 2 non-catalytic subunit
ENSG00000172936.12	-0.423386	3.32909	0.000293747	0.00770945	3.53	3.21	4.38	2.5	2.84	2.74	MYD88	chr3	protein_coding	myeloid differentiation primary response 88
ENSG00000213965.3	-0.421548	3.50158	0.000294786	0.00772569	4.14	4.01	4	3.65	2.8	2.39	NUDT19	chr19	protein_coding	nudix (nucleoside diphosphate linked moiety X)-type motif 19
ENSG00000198840.2	-0.42133	10.1828	6.35725e-09	7.64989e-07	3405.25	3515.21	3803.44	2699.02	2583.03	2504.37	MT-ND3	chrM	protein_coding	mitochondrially encoded NADH dehydrogenase 3
ENSG00000004866.18	-0.420934	3.45952	0.000115608	0.00369622	2.24	2.14	2.38	1.73	1.74	1.45	ST7	chr7	protein_coding	suppression of tumorigenicity 7
ENSG00000166619.12	-0.420195	4.82403	1.08928e-06	7.02442e-05	11.47	11.81	11.34	8.7	8.76	7.69	BLCAP	chr20	protein_coding	bladder cancer associated protein
ENSG00000137038.7	-0.419116	4.77429	1.13163e-06	7.25937e-05	10.78	10.91	9.98	7.81	7.2	8.01	TMEM261	chr9	protein_coding	transmembrane protein 261
ENSG00000135414.9	-0.418457	4.28168	6.23917e-06	0.000324949	2.3	2.38	2.47	1.66	1.83	1.71	GDF11	chr12	protein_coding	growth differentiation factor 11
ENSG00000167964.12	-0.41832	3.95653	1.99693e-05	0.000867112	8.72	8.47	9.43	6.19	6.85	6.32	RAB26	chr16	protein_coding	RAB26, member RAS oncogene family
ENSG00000130489.12	-0.417259	3.458	0.000125083	0.00395349	8.03	8.11	9.49	6.5	6.12	6.09	SCO2	chr22	protein_coding	SCO2 cytochrome c oxidase assembly protein
ENSG00000167740.9	-0.416625	3.45187	0.000114902	0.00368547	5.57	5.62	5.7	3.67	4.42	4.2	CYB5D2	chr17	protein_coding	cytochrome b5 domain containing 2
ENSG00000261221.3	-0.415901	4.16726	9.94859e-06	0.000485845	4.71	4.51	5.05	3.57	3.3	3.54	ZNF865	chr19	protein_coding	zinc finger protein 865
ENSG00000103404.14	-0.415352	3.67239	5.08745e-05	0.00189605	1.25	1.26	1.16	0.86	0.95	0.87	USP31	chr16	protein_coding	ubiquitin specific peptidase 31
ENSG00000214944.9	-0.414879	3.79479	5.06093e-05	0.00188923	2.16	2.26	2.22	1.58	1.8	1.47	ARHGEF28	chr5	protein_coding	Rho guanine nucleotide exchange factor (GEF) 28
ENSG00000132330.16	-0.414876	3.3712	0.000223749	0.00627007	2.83	3.52	3.32	2.43	2.2	2.45	SCLY	chr2	protein_coding	selenocysteine lyase
ENSG00000145431.10	-0.414687	3.66553	0.000223601	0.00627007	3.67	3.43	2.6	2.58	2.09	2.38	PDGFC	chr4	protein_coding	platelet derived growth factor C
ENSG00000005436.13	-0.414642	4.22194	1.47246e-05	0.00067689	4.44	4.05	3.78	3.14	3.11	2.69	GCFC2	chr2	protein_coding	GC-rich sequence DNA-binding factor 2
ENSG00000109320.11	-0.414555	5.02602	6.45256e-07	4.45771e-05	5.99	6.1	6.67	4.56	4.49	4.66	NFKB1	chr4	protein_coding	nuclear factor of kappa light polypeptide gene enhancer in B-cells 1
ENSG00000134824.13	-0.414	3.43623	0.000134208	0.00419509	2.12	2.41	2.36	1.6	1.77	1.67	FADS2	chr11	protein_coding	fatty acid desaturase 2
ENSG00000131323.14	-0.413546	6.11305	1.6389e-07	1.32924e-05	9.58	9.52	9.24	6.7	6.23	7.75	TRAF3	chr14	protein_coding	TNF receptor-associated factor 3
ENSG00000175793.11	-0.412646	8.40739	1.49475e-08	1.63809e-06	266.44	271.21	281.36	191.71	191.48	215.09	SFN	chr1	protein_coding	stratifin
ENSG00000226950.6	-0.412611	4.43768	6.26886e-06	0.000326034	10.55	10.7	11.97	8.42	8.12	7.76	DANCR	chr4	processed_transcript	differentiation antagonizing non-protein coding RNA
ENSG00000089723.9	-0.412187	4.80934	1.54187e-06	9.6885e-05	6.76	7.04	7.16	4.86	5.03	5.44	OTUB2	chr14	protein_coding	OTU deubiquitinase, ubiquitin aldehyde binding 2
ENSG00000197702.11	-0.412043	4.17563	1.71922e-05	0.000773903	4.04	4.12	4.71	3.3	2.98	3.14	PARVA	chr11	protein_coding	parvin, alpha
ENSG00000169242.11	-0.412	3.77274	5.53347e-05	0.00202538	7.05	7.18	8.28	5.39	5.51	5.57	EFNA1	chr1	protein_coding	ephrin-A1
ENSG00000070882.12	-0.411992	6.45674	1.85204e-08	1.99321e-06	13.8	13.82	13.74	10.28	9.78	10.16	OSBPL3	chr7	protein_coding	oxysterol binding protein-like 3
ENSG00000154127.9	-0.411655	5.80056	9.87188e-08	8.698e-06	8.84	8.57	8.25	6.23	5.89	6.64	UBASH3B	chr11	protein_coding	ubiquitin associated and SH3 domain containing B
ENSG00000154237.12	-0.409838	4.32754	5.89928e-06	0.000308995	2.71	2.68	2.66	1.94	1.92	2.04	LRRK1	chr15	protein_coding	leucine-rich repeat kinase 1
ENSG00000164077.13	-0.40874	3.52859	0.000108651	0.00351868	4.5	4.84	5.07	3.45	3.61	3.51	MON1A	chr3	protein_coding	MON1 secretory trafficking family member A
ENSG00000179152.18	-0.408452	4.42169	1.0207e-05	0.000494294	4.59	3.82	4.03	3.27	2.85	2.99	TCAIM	chr3	protein_coding	T cell activation inhibitor, mitochondrial
ENSG00000164237.8	-0.407406	6.08051	3.08477e-07	2.35976e-05	30.57	31.11	30.43	24.01	19.49	24.07	CMBL	chr5	protein_coding	carboxymethylenebutenolidase homolog (Pseudomonas)
ENSG00000146070.16	-0.406698	3.97772	3.75303e-05	0.00147643	9.2	7.59	7.92	6.19	6.18	5.7	PLA2G7	chr6	protein_coding	phospholipase A2, group VII (platelet-activating factor acetylhydrolase, plasma)
ENSG00000155629.14	-0.40631	3.68897	6.17309e-05	0.00221978	2.59	2.7	2.52	1.91	1.84	1.98	PIK3AP1	chr10	protein_coding	phosphoinositide-3-kinase adaptor protein 1
ENSG00000102897.9	-0.406288	4.79912	1.76348e-06	0.000108119	13.52	12.14	13.02	9.29	9.44	9.61	LYRM1	chr16	protein_coding	LYR motif containing 1
ENSG00000243960.1	-0.405676	4.13708	2.1215e-05	0.000912592	25.08	26.62	25.47	19.37	19.95	17.31	RP11-552M11.4	chr1	sense_overlapping	--
ENSG00000153904.18	-0.405582	4.30593	1.83102e-05	0.000811334	4.73	4.21	4.79	3.74	3.16	3.18	DDAH1	chr1	protein_coding	dimethylarginine dimethylaminohydrolase 1
ENSG00000179958.8	-0.404427	5.0139	2.04326e-06	0.000122299	19.96	21.33	23.5	16.14	15.26	16.28	DCTPP1	chr16	protein_coding	dCTP pyrophosphatase 1
ENSG00000136003.15	-0.404407	6.51794	4.72565e-08	4.56714e-06	40.92	42.44	39.49	31.23	30.02	28.98	ISCU	chr12	protein_coding	iron-sulfur cluster assembly enzyme
ENSG00000150433.9	-0.403584	3.10518	0.000364456	0.00912924	4.32	4.27	4.36	3.13	3.2	3.18	TMEM218	chr11	protein_coding	transmembrane protein 218
ENSG00000071967.11	-0.403514	4.15756	1.78327e-05	0.00079689	4.19	4.19	4.44	3.02	3.07	3.34	CYBRD1	chr2	protein_coding	cytochrome b reductase 1
ENSG00000183780.12	-0.403023	4.77407	3.13755e-06	0.000181367	8.72	9.38	9.04	7.11	6.28	6.59	SLC35F3	chr1	protein_coding	solute carrier family 35, member F3
ENSG00000198682.12	-0.402754	4.54625	7.65674e-06	0.000389415	6.28	5.7	6.71	4.68	4.37	4.7	PAPSS2	chr10	protein_coding	3'-phosphoadenosine 5'-phosphosulfate synthase 2
ENSG00000165516.10	-0.402751	4.77525	3.85587e-06	0.000217428	4.97	5.18	5.58	4.1	3.64	3.85	KLHDC2	chr14	protein_coding	kelch domain containing 2
ENSG00000169684.13	-0.401915	3.65844	0.000192079	0.00561774	4.28	3.41	3.36	2.99	2.52	2.6	CHRNA5	chr15	protein_coding	cholinergic receptor, nicotinic, alpha 5 (neuronal)
ENSG00000165832.5	-0.399846	4.50343	1.86885e-05	0.000824127	6.97	6.31	7.8	5.52	4.75	5.28	TRUB1	chr10	protein_coding	TruB pseudouridine (psi) synthase family member 1
ENSG00000125657.4	-0.399102	4.00402	0.000100386	0.00330038	10.09	10.33	10.07	8.59	6.21	7.72	TNFSF9	chr19	protein_coding	tumor necrosis factor (ligand) superfamily, member 9
ENSG00000158089.14	-0.398979	3.84152	6.81091e-05	0.00239992	4.4	4.59	4.89	3.21	3.43	3.6	GALNT14	chr2	protein_coding	polypeptide N-acetylgalactosaminyltransferase 14
ENSG00000116741.7	-0.398416	4.48777	1.11882e-05	0.00053295	18.98	16.65	16.89	12.21	12.56	13.91	RGS2	chr1	protein_coding	regulator of G-protein signaling 2
ENSG00000184743.12	-0.397713	5.52371	5.05404e-07	3.61299e-05	6.9	6.43	6.35	5.18	4.5	4.84	ATL3	chr11	protein_coding	atlastin GTPase 3
ENSG00000167157.10	-0.397707	4.12428	4.49838e-05	0.00171647	13.88	13.44	14.76	9.39	10.06	11.61	PRRX2	chr9	protein_coding	paired related homeobox 2
ENSG00000086289.11	-0.397572	3.55279	0.000160664	0.00484843	4.7	4.16	4.12	3.11	3.02	3.43	EPDR1	chr7	protein_coding	ependymin related 1
ENSG00000128928.8	-0.397544	4.53967	1.11672e-05	0.000532642	5.37	5.43	6.14	4.12	3.99	4.42	IVD	chr15	protein_coding	isovaleryl-CoA dehydrogenase
ENSG00000108091.10	-0.39746	5.72742	3.78786e-07	2.81771e-05	9.44	9.42	10.02	7.19	6.6	7.55	CCDC6	chr10	protein_coding	coiled-coil domain containing 6
ENSG00000144744.16	-0.395048	5.43594	4.7763e-07	3.44849e-05	20.55	20.34	19.3	15.5	14.35	14.64	UBA3	chr3	protein_coding	ubiquitin-like modifier activating enzyme 3
ENSG00000060762.18	-0.393663	3.95759	4.83707e-05	0.00181745	13.46	13.46	13.87	10.54	9.44	10.24	MPC1	chr6	protein_coding	mitochondrial pyruvate carrier 1
ENSG00000117697.14	-0.393538	4.3756	1.70935e-05	0.000771616	6.35	6.26	6.52	5.02	4.31	4.85	NSL1	chr1	protein_coding	NSL1, MIS12 kinetochore complex component
ENSG00000085063.14	-0.393264	7.41754	6.65811e-08	6.17544e-06	66.82	63.67	67.63	52.11	47.43	47.12	CD59	chr11	protein_coding	CD59 molecule, complement regulatory protein
ENSG00000147642.16	-0.392175	4.10997	4.00923e-05	0.00155269	2.89	3.3	3.02	2.3	2.28	2.25	SYBU	chr8	protein_coding	syntabulin (syntaxin-interacting)
ENSG00000130734.9	-0.391428	4.0172	7.14652e-05	0.0025038	8.45	8.86	8.91	6.37	5.86	7.23	ATG4D	chr19	protein_coding	autophagy related 4D, cysteine peptidase
ENSG00000115963.13	-0.390544	5.63109	6.76025e-07	4.64414e-05	19.5	17.92	16.63	13.46	13.2	13.38	RND3	chr2	protein_coding	Rho family GTPase 3
ENSG00000157224.15	-0.390285	5.68967	8.64624e-07	5.70559e-05	16.61	14.58	14.57	11.36	10.54	12.01	CLDN12	chr7	protein_coding	claudin 12
ENSG00000103707.9	-0.389044	3.90844	9.64675e-05	0.00318576	5.35	6.28	5.68	4.48	4.16	4.24	MTFMT	chr15	protein_coding	mitochondrial methionyl-tRNA formyltransferase
ENSG00000078237.5	-0.38781	4.04459	7.0209e-05	0.00246683	6.3	6.18	6.23	4.13	4.71	5.06	TIGAR	chr12	protein_coding	TP53 induced glycolysis regulatory phosphatase
ENSG00000231131.6	-0.387612	4.60163	8.89256e-06	0.000444894	21.97	21.29	21.86	16.93	15.92	15.54	LINC01468	chr10	lincRNA	long intergenic non-protein coding RNA 1468
ENSG00000272639.1	-0.387278	5.29486	1.74119e-06	0.000107035	77.34	69.98	72.64	50.9	57.21	55.14	RP11-66B24.8	chr15	processed_transcript	--
ENSG00000129474.15	-0.387059	4.95089	5.62164e-06	0.000296987	7.08	6.83	6.55	5.37	4.55	5.29	AJUBA	chr14	protein_coding	ajuba LIM protein
ENSG00000214160.9	-0.386724	4.54751	2.24987e-05	0.000953335	10.88	11.62	12.83	8.63	8.35	9.34	ALG3	chr3	protein_coding	ALG3, alpha-1,3- mannosyltransferase
ENSG00000164674.15	-0.386583	7.0699	7.89457e-08	7.1954e-06	49.84	47.42	49.33	36.31	35.57	37.11	SYTL3	chr6	protein_coding	synaptotagmin-like 3
ENSG00000166938.12	-0.386044	4.85889	1.49973e-05	0.000686853	7.5	8.27	7.4	5.57	5.2	6.48	DIS3L	chr15	protein_coding	DIS3 like exosome 3'-5' exoribonuclease
ENSG00000277972.1	-0.385939	4.01049	0.00010144	0.0033261	7.37	8.24	8.85	5.75	6.35	6.13	CISD3	chr17	protein_coding	CDGSH iron sulfur domain 3
ENSG00000170545.16	-0.385263	4.43262	0.000198997	0.00571566	5.8	6.26	7.76	4.59	4.41	5.8	SMAGP	chr12	protein_coding	small cell adhesion glycoprotein
ENSG00000185201.16	-0.38508	5.04605	1.86081e-05	0.00082157	28	34.28	36.19	23.19	25.59	24.67	IFITM2	chr11	protein_coding	interferon induced transmembrane protein 2
ENSG00000109452.12	-0.384648	4.94057	4.85434e-06	0.000262092	2.77	2.81	2.59	1.99	1.93	2.16	INPP4B	chr4	protein_coding	inositol polyphosphate-4-phosphatase, type II, 105kDa
ENSG00000185716.11	-0.384208	4.39342	8.93921e-05	0.00299756	3.65	3.53	4.33	3.25	2.74	2.6	C16orf52	chr16	protein_coding	chromosome 16 open reading frame 52
ENSG00000108963.17	-0.383845	5.20865	1.16514e-05	0.000551449	16.07	16.03	17.89	12.31	14.02	10.91	DPH1	chr17	protein_coding	diphthamide biosynthesis 1
ENSG00000278615.4	-0.383311	4.07116	0.000173229	0.00516487	24.33	22.98	25.25	17.63	20.93	15.45	C11orf98	chr11	protein_coding	chromosome 11 open reading frame 98
ENSG00000160131.13	-0.383062	4.41864	4.3838e-05	0.00167797	4.58	3.98	4.77	3.63	3.17	3.14	VMA21	chrX	protein_coding	VMA21 vacuolar H+-ATPase homolog (S. cerevisiae)
ENSG00000100567.12	-0.382985	6.80925	1.32606e-06	8.38972e-05	136.98	118.18	108.16	97.57	88.69	84.28	PSMA3	chr14	protein_coding	proteasome (prosome, macropain) subunit, alpha type, 3
ENSG00000171552.12	-0.381888	8.26888	4.04165e-07	2.9681e-05	102.8	116.52	120.9	81.85	82.4	89.74	BCL2L1	chr20	protein_coding	BCL2-like 1
ENSG00000111962.7	-0.380567	4.04558	8.96907e-05	0.00300236	3.87	4.21	4.28	3.21	2.84	3.21	UST	chr6	protein_coding	uronyl-2-sulfotransferase
ENSG00000120158.11	-0.379638	4.72999	1.99253e-05	0.000867112	9.81	10.83	9.36	7.51	6.89	8.03	RCL1	chr9	protein_coding	RNA terminal phosphate cyclase-like 1
ENSG00000074527.11	-0.379526	4.13231	0.000156563	0.0047605	5.79	4.6	4.7	4.22	3.53	3.49	NTN4	chr12	protein_coding	netrin 4
ENSG00000148175.12	-0.379458	4.0961	7.16886e-05	0.00250746	5.57	5.8	5.45	4.53	3.9	4.16	STOM	chr9	protein_coding	stomatin
ENSG00000231925.11	-0.379352	5.47937	3.00728e-06	0.00017463	10.28	10.95	12.25	8.2	8.42	8.44	TAPBP	chr6	protein_coding	TAP binding protein (tapasin)
ENSG00000101000.4	-0.379332	6.10599	5.86363e-07	4.12043e-05	56.83	53.2	51.09	40.13	38.21	42.02	PROCR	chr20	protein_coding	protein C receptor, endothelial
ENSG00000106211.8	-0.379307	7.72993	5.05651e-07	3.61299e-05	193.98	207.76	229.38	150.49	155.65	165.8	HSPB1	chr7	protein_coding	heat shock 27kDa protein 1
ENSG00000116254.17	-0.378988	4.00425	0.000107126	0.00348864	1.67	1.89	1.67	1.24	1.29	1.38	CHD5	chr1	protein_coding	chromodomain helicase DNA binding protein 5
ENSG00000155097.11	-0.378324	5.89691	7.70507e-07	5.19626e-05	11.6	11.1	10.5	8.65	8.06	8.12	ATP6V1C1	chr8	protein_coding	ATPase, H+ transporting, lysosomal 42kDa, V1 subunit C1
ENSG00000123179.13	-0.378135	3.9743	0.00019558	0.00566167	12.65	11.01	12.2	9.92	7.66	9.26	EBPL	chr13	protein_coding	emopamil binding protein-like
ENSG00000135966.12	-0.377885	4.53898	2.52706e-05	0.00105262	3.85	4.35	3.98	3.1	2.9	3.12	TGFBRAP1	chr2	protein_coding	transforming growth factor, beta receptor associated protein 1
ENSG00000112996.9	-0.377018	5.67054	4.61785e-06	0.000251164	35.51	30.56	29.6	26.41	22.04	23.1	MRPS30	chr5	protein_coding	mitochondrial ribosomal protein S30
ENSG00000085117.11	-0.376561	4.43319	0.000144667	0.00444653	8.22	10.49	10.91	6.97	7.23	8.06	CD82	chr11	protein_coding	CD82 molecule
ENSG00000198053.11	-0.376505	4.58911	2.54635e-05	0.00105826	4.69	5.2	5.04	3.56	3.63	4	SIRPA	chr20	protein_coding	signal-regulatory protein alpha
ENSG00000147862.14	-0.376159	4.85917	1.52499e-05	0.000696691	3.22	2.99	2.92	2.53	2.1	2.21	NFIB	chr9	protein_coding	nuclear factor I/B
ENSG00000260170.1	-0.375939	4.18831	7.06418e-05	0.00247967	18.37	17.38	18.33	14.22	12.13	14.19	RP11-96O20.4	chr15	protein_coding	--
ENSG00000250317.8	-0.375573	4.48045	4.81727e-05	0.00181372	21.46	18.99	18.6	15.81	15.13	13.23	SMIM20	chr4	protein_coding	small integral membrane protein 20
ENSG00000170425.3	-0.374938	4.94625	9.51056e-06	0.000467554	18.55	17.27	20.06	14.18	13.71	14.03	ADORA2B	chr17	protein_coding	adenosine A2b receptor
ENSG00000163389.10	-0.374863	3.64094	0.000324145	0.00830019	3.79	3.57	3.73	3.03	2.78	2.5	POGLUT1	chr3	protein_coding	protein O-glucosyltransferase 1
ENSG00000257913.2	-0.37466	3.60838	0.000247638	0.00676847	5.94	5.78	5.73	4.32	4.42	4.33	RP11-386G11.5	chr12	antisense	--
ENSG00000256235.1	-0.371689	5.36885	9.48402e-06	0.000466872	17.79	17.19	20.68	14.13	12.83	14.93	SMIM3	chr5	protein_coding	small integral membrane protein 3
ENSG00000151364.15	-0.371025	5.52888	3.88762e-06	0.00021853	19.38	17.72	16.64	14.43	13.2	12.73	KCTD14	chr11	protein_coding	potassium channel tetramerization domain containing 14
ENSG00000174307.6	-0.371009	5.432	5.67712e-06	0.000298632	16.18	15.75	18.43	12.05	13.25	12.57	PHLDA3	chr1	protein_coding	pleckstrin homology-like domain, family A, member 3
ENSG00000163319.10	-0.370857	5.18002	1.97621e-05	0.00086423	25.34	23.92	20.13	18.92	17.11	16.08	MRPS18C	chr4	protein_coding	mitochondrial ribosomal protein S18C
ENSG00000189067.12	-0.367986	5.96336	1.3768e-06	8.69583e-05	17.08	17.59	17.88	13.76	12.49	13.36	LITAF	chr16	protein_coding	lipopolysaccharide-induced TNF factor
ENSG00000142871.15	-0.366312	4.33583	5.26051e-05	0.00194807	9.55	9.08	9.03	7.18	6.62	7.05	CYR61	chr1	protein_coding	cysteine-rich, angiogenic inducer, 61
ENSG00000139428.11	-0.366182	4.10396	0.000233372	0.00646593	3.65	3.36	3.01	2.8	2.51	2.23	MMAB	chr12	protein_coding	methylmalonic aciduria (cobalamin deficiency) cblB type
ENSG00000135778.11	-0.365469	5.38497	4.04743e-06	0.000224426	5.86	5.85	5.77	4.58	4.07	4.55	NTPCR	chr1	protein_coding	nucleoside-triphosphatase, cancer-related
ENSG00000132768.13	-0.364893	4.7482	3.30365e-05	0.00131795	10.65	11.19	12.22	9.05	8.5	8.2	DPH2	chr1	protein_coding	DPH2 homolog (S. cerevisiae)
ENSG00000180346.3	-0.364706	3.98062	0.000241226	0.0066213	4.95	5.17	5.24	4.35	3.68	3.58	TIGD2	chr4	protein_coding	tigger transposable element derived 2
ENSG00000158985.13	-0.364626	5.32169	5.2752e-06	0.000280698	9.57	9.07	9.38	7.4	6.52	7.24	CDC42SE2	chr5	protein_coding	CDC42 small effector 2
ENSG00000168936.10	-0.364117	4.60081	7.45168e-05	0.00258528	8.09	8.86	9.82	6.32	7.06	6.86	TMEM129	chr4	protein_coding	transmembrane protein 129, E3 ubiquitin protein ligase
ENSG00000110108.9	-0.364046	4.4853	3.83722e-05	0.00150313	9.5	9.8	9.69	7.36	7.12	7.43	TMEM109	chr11	protein_coding	transmembrane protein 109
ENSG00000227036.6	-0.362969	4.84137	2.78131e-05	0.00114046	4.28	4.48	4.76	3.62	3.15	3.47	LINC00511	chr17	lincRNA	long intergenic non-protein coding RNA 511
ENSG00000128891.15	-0.362921	3.95002	0.000251479	0.00683393	4.01	4.7	4.57	3.39	3.26	3.42	C15orf57	chr15	protein_coding	chromosome 15 open reading frame 57
ENSG00000139505.11	-0.362816	4.00173	0.000294459	0.00772262	2.79	2.88	3.18	2.45	1.98	2.28	MTMR6	chr13	protein_coding	myotubularin related protein 6
ENSG00000198959.11	-0.3627	6.38405	2.65977e-06	0.000155704	15.97	16.98	18.68	12.41	13.34	13.31	TGM2	chr20	protein_coding	transglutaminase 2
ENSG00000018699.11	-0.362446	5.30019	8.74919e-06	0.000440113	15.07	14.79	13.11	10.67	10.33	11.47	TTC27	chr2	protein_coding	tetratricopeptide repeat domain 27
ENSG00000136710.9	-0.362138	3.79947	0.000383834	0.00949831	9.73	7.78	9	6.75	6.79	6.46	CCDC115	chr2	protein_coding	coiled-coil domain containing 115
ENSG00000145907.14	-0.361846	8.39943	3.61327e-07	2.70973e-05	35.78	34.16	33.2	26.26	25.17	26.57	G3BP1	chr5	protein_coding	GTPase activating protein (SH3 domain) binding protein 1
ENSG00000074964.16	-0.361809	5.10096	8.87066e-06	0.000444459	7.45	7.8	7.65	5.7	5.87	5.77	ARHGEF10L	chr1	protein_coding	Rho guanine nucleotide exchange factor (GEF) 10-like
ENSG00000128915.11	-0.361796	5.4094	1.54227e-05	0.000703711	4.88	4.49	4.35	3.89	3.42	3.07	ICE2	chr15	protein_coding	interactor of little elongation complex ELL subunit 2
ENSG00000112146.16	-0.361202	5.94854	3.40935e-06	0.000194333	14	11.76	12.2	9.56	9.51	9.61	FBXO9	chr6	protein_coding	F-box protein 9
ENSG00000107798.17	-0.361001	5.67225	1.83548e-05	0.000812334	17.78	17.71	16.65	14.17	10.97	14.36	LIPA	chr10	protein_coding	lipase A, lysosomal acid, cholesterol esterase
ENSG00000122873.11	-0.360814	4.75644	3.54014e-05	0.00140167	12.41	10.51	11.25	9.07	8.18	8.59	CISD1	chr10	protein_coding	CDGSH iron sulfur domain 1
ENSG00000162836.11	-0.360418	4.21247	0.000144156	0.00444192	2.27	2.56	2.58	1.77	1.9	1.94	ACP6	chr1	protein_coding	acid phosphatase 6, lysophosphatidic
ENSG00000139793.18	-0.35991	6.05868	3.24567e-06	0.000186738	14.87	13.45	14.71	11.7	10.65	10.24	MBNL2	chr13	protein_coding	muscleblind-like splicing regulator 2
ENSG00000145284.11	-0.359761	5.16933	1.34046e-05	0.000622426	8.99	9.23	8.04	6.78	6.27	6.84	SCD5	chr4	protein_coding	stearoyl-CoA desaturase 5
ENSG00000180806.4	-0.359536	3.98154	0.000320225	0.00822841	11.67	10.98	9.13	7.98	8.17	7.86	HOXC9	chr12	protein_coding	homeobox C9
ENSG00000109971.13	-0.359113	10.7587	3.34264e-07	2.53778e-05	677.54	676.39	658.01	505.84	498.44	520.55	HSPA8	chr11	protein_coding	heat shock 70kDa protein 8
ENSG00000143179.12	-0.358202	4.82802	2.45622e-05	0.0010301	14.44	14.74	15.36	10.84	11.37	11.58	UCK2	chr1	protein_coding	uridine-cytidine kinase 2
ENSG00000183742.12	-0.357683	4.60748	3.69735e-05	0.00145764	2.77	2.69	2.78	2.09	2.03	2.13	MACC1	chr7	protein_coding	metastasis associated in colon cancer 1
ENSG00000115514.11	-0.35748	4.33951	0.000197916	0.00569915	11.23	9.44	8.74	7.96	7.38	6.91	TXNDC9	chr2	protein_coding	thioredoxin domain containing 9
ENSG00000100294.12	-0.357267	3.91371	0.000388047	0.00957685	6.94	8.14	7.79	5.75	5.42	6.23	MCAT	chr22	protein_coding	malonyl CoA:ACP acyltransferase (mitochondrial)
ENSG00000178814.15	-0.357081	3.92224	0.000332257	0.008455	3.7	3.99	4.05	3.18	3.02	2.73	OPLAH	chr8	protein_coding	5-oxoprolinase (ATP-hydrolysing)
ENSG00000197535.14	-0.356931	5.42712	8.54602e-06	0.000431662	3.77	3.82	3.34	2.75	2.65	2.9	MYO5A	chr15	protein_coding	myosin VA (heavy chain 12, myoxin)
ENSG00000186141.8	-0.355872	4.65892	4.21929e-05	0.00162854	13.18	14.23	14.05	10.58	10.51	10.44	POLR3C	chr1	protein_coding	polymerase (RNA) III (DNA directed) polypeptide C (62kD)
ENSG00000146411.5	-0.355739	4.00485	0.000266138	0.00713226	3.8	3.69	3.73	3.01	2.95	2.56	SLC2A12	chr6	protein_coding	solute carrier family 2 (facilitated glucose transporter), member 12
ENSG00000085719.11	-0.355626	6.43803	3.64736e-06	0.00020662	18.41	17.89	18.92	14.9	12.43	14.66	CPNE3	chr8	protein_coding	copine III
ENSG00000172932.14	-0.355415	5.17985	1.96602e-05	0.000860794	10.33	11.74	11.8	8.54	8.86	8.36	ANKRD13D	chr11	protein_coding	ankyrin repeat domain 13 family, member D
ENSG00000080824.18	-0.354731	12.3979	3.96412e-06	0.00022118	1496.35	1407.31	1292.24	1109.56	1138.55	939.39	HSP90AA1	chr14	protein_coding	heat shock protein 90kDa alpha (cytosolic), class A member 1
ENSG00000019186.9	-0.354533	4.7163	3.66356e-05	0.00144742	7.77	7.86	7.55	6.17	5.67	5.78	CYP24A1	chr20	protein_coding	cytochrome P450, family 24, subfamily A, polypeptide 1
ENSG00000185000.9	-0.354452	4.34575	0.000220436	0.00620524	5.1	5.63	6.36	4.27	4.59	4.16	DGAT1	chr8	protein_coding	diacylglycerol O-acyltransferase 1
ENSG00000130638.15	-0.353627	6.84248	2.115e-06	0.00012561	37.19	33.16	31.89	26.95	24.99	25.79	ATXN10	chr22	protein_coding	ataxin 10
ENSG00000204839.8	-0.35362	5.32359	2.15938e-05	0.000925643	10.68	10.96	12	8.59	9.21	7.81	MROH6	chr8	protein_coding	maestro heat-like repeat family member 6
ENSG00000183087.14	-0.353595	5.7747	1.06658e-05	0.000512042	22.03	21.84	24.85	16.08	17.73	18.49	GAS6	chr13	protein_coding	growth arrest-specific 6
ENSG00000168282.5	-0.353545	4.01732	0.000341816	0.00862671	6.05	5.95	6.79	4.91	4.34	5.09	MGAT2	chr14	protein_coding	mannosyl (alpha-1,6-)-glycoprotein beta-1,2-N-acetylglucosaminyltransferase
ENSG00000102931.7	-0.352551	4.2369	0.000175243	0.00522071	8.98	9.5	9.14	7.69	6.69	6.68	ARL2BP	chr16	protein_coding	ADP-ribosylation factor-like 2 binding protein
ENSG00000139800.8	-0.35245	4.07234	0.000285762	0.00754276	3.72	3.92	3.67	3.13	2.58	2.92	ZIC5	chr13	protein_coding	Zic family member 5
ENSG00000113621.14	-0.352394	4.3679	0.000160772	0.00484843	6.7	5.85	5.64	4.64	4.23	4.96	TXNDC15	chr5	protein_coding	thioredoxin domain containing 15
ENSG00000272047.1	-0.351839	4.61898	0.000195316	0.00566016	3.95	3.18	3.14	2.78	2.71	2.31	GTF2H5	chr6	protein_coding	general transcription factor IIH, polypeptide 5
ENSG00000137944.16	-0.351229	5.15471	3.17382e-05	0.00126753	19.16	17.26	16.29	13.97	12.07	14.09	CCBL2	chr1	protein_coding	cysteine conjugate-beta lyase 2
ENSG00000166130.14	-0.350806	4.68333	0.000157244	0.00477725	7.29	6.31	5.7	5.45	4.59	4.64	IKBIP	chr12	protein_coding	IKBKB interacting protein
ENSG00000026950.16	-0.350395	4.14708	0.000245298	0.00671052	4.08	4.45	4.65	3.37	3.49	3.2	BTN3A1	chr6	protein_coding	butyrophilin, subfamily 3, member A1
ENSG00000152642.10	-0.349789	4.94429	4.30821e-05	0.00165592	7.66	7.93	8.07	5.84	5.6	6.63	GPD1L	chr3	protein_coding	glycerol-3-phosphate dehydrogenase 1-like
ENSG00000128886.11	-0.349762	4.60429	6.65537e-05	0.00236093	10.67	10.77	10.83	8.13	8.64	7.84	ELL3	chr15	protein_coding	elongation factor RNA polymerase II-like 3
ENSG00000067715.13	-0.349582	4.58334	0.000109724	0.00354099	4.92	4.7	4.37	3.89	3.21	3.57	SYT1	chr12	protein_coding	synaptotagmin I
ENSG00000139131.12	-0.349267	3.92571	0.00038409	0.00949831	7.19	7.62	7.5	6.13	5.52	5.4	YARS2	chr12	protein_coding	tyrosyl-tRNA synthetase 2, mitochondrial
ENSG00000116514.16	-0.348819	5.20332	6.38536e-05	0.00228052	13.8	14.67	15.56	10.48	10.24	12.94	RNF19B	chr1	protein_coding	ring finger protein 19B
ENSG00000136827.11	-0.348229	4.44145	0.000221784	0.00622925	11.69	10.16	10.8	9.04	7.16	8.75	TOR1A	chr9	protein_coding	torsin family 1, member A (torsin A)
ENSG00000144659.10	-0.347298	5.10137	5.8547e-05	0.0021177	15.03	17.78	17.58	12.69	12.03	13.87	SLC25A38	chr3	protein_coding	solute carrier family 25, member 38
ENSG00000095261.13	-0.346825	4.44549	0.000154168	0.0046993	6.14	6.58	6.99	5.23	4.67	5.19	PSMD5	chr9	protein_coding	proteasome (prosome, macropain) 26S subunit, non-ATPase, 5
ENSG00000163840.9	-0.346619	5.15057	3.57557e-05	0.00141418	6.49	6.14	6.25	4.82	4.31	5.31	DTX3L	chr3	protein_coding	deltex 3 like, E3 ubiquitin ligase
ENSG00000205765.8	-0.346185	4.17449	0.000276332	0.00735727	3.46	3.55	3.72	2.97	2.73	2.52	C5orf51	chr5	protein_coding	chromosome 5 open reading frame 51
ENSG00000151748.14	-0.346177	6.01186	1.21428e-05	0.000573234	23.16	21.5	21.09	17.55	14.79	17.95	SAV1	chr14	protein_coding	salvador family WW domain containing protein 1
ENSG00000001036.13	-0.345737	5.85362	5.33257e-06	0.000283342	25.29	25.23	26.03	19.92	18.87	19.79	FUCA2	chr6	protein_coding	fucosidase, alpha-L- 2, plasma
ENSG00000214026.10	-0.344423	5.28784	2.9266e-05	0.00118813	24.32	26.24	22.96	19.02	17.31	19.99	MRPL23	chr11	protein_coding	mitochondrial ribosomal protein L23
ENSG00000141934.9	-0.343306	5.79504	1.06459e-05	0.000511753	34.38	37.22	35.39	27.57	25.6	28.88	PPAP2C	chr19	protein_coding	phosphatidic acid phosphatase type 2C
ENSG00000084073.8	-0.343188	5.72529	8.87181e-06	0.000444459	18.24	17.74	17.09	14.34	13.19	13.13	ZMPSTE24	chr1	protein_coding	zinc metallopeptidase STE24
ENSG00000120029.12	-0.342288	4.7016	0.000102151	0.00334049	5.95	6.1	6.74	4.91	4.52	5	C10orf76	chr10	protein_coding	chromosome 10 open reading frame 76
ENSG00000180628.14	-0.342053	4.60443	0.000105712	0.00344777	3.49	3.47	3.47	2.87	2.47	2.66	PCGF5	chr10	protein_coding	polycomb group ring finger 5
ENSG00000185238.12	-0.341006	4.78027	6.11511e-05	0.00220108	11.4	10.48	10.38	8.31	8.34	8.08	PRMT3	chr11	protein_coding	protein arginine methyltransferase 3
ENSG00000165572.7	-0.340117	4.19934	0.000295478	0.00773832	3.89	3.64	3.52	2.91	2.94	2.61	KBTBD6	chr13	protein_coding	kelch repeat and BTB (POZ) domain containing 6
ENSG00000136451.8	-0.339692	5.24017	5.42876e-05	0.00199698	15.48	16.7	16.48	13.57	11	12.88	VEZF1	chr17	protein_coding	vascular endothelial zinc finger 1
ENSG00000138663.8	-0.339442	5.95394	1.88309e-05	0.000829379	27.51	23.19	22.73	19.34	17.71	19.31	COPS4	chr4	protein_coding	COP9 signalosome subunit 4
ENSG00000020129.15	-0.33899	4.38014	0.000395698	0.0097136	4.79	5.36	5.92	4.13	3.82	4.44	NCDN	chr1	protein_coding	neurochondrin
ENSG00000089048.14	-0.338131	7.28639	0.000262649	0.00705933	53.55	52.06	45.56	44.05	42.89	29.21	ESF1	chr20	protein_coding	ESF1, nucleolar pre-rRNA processing protein, homolog (S. cerevisiae)
ENSG00000136147.16	-0.338103	4.87082	0.000220576	0.00620524	15.62	11.99	12.12	10.14	9.45	10.89	PHF11	chr13	protein_coding	PHD finger protein 11
ENSG00000213463.4	-0.338092	5.75877	1.30313e-05	0.000608931	8.54	7.9	7.59	6.46	5.98	6.03	SYNJ2BP	chr14	protein_coding	synaptojanin 2 binding protein
ENSG00000186687.15	-0.337953	4.12008	0.000374984	0.0093358	2.77	2.96	2.77	2.3	2.2	2.05	LYRM7	chr5	protein_coding	LYR motif containing 7
ENSG00000103064.13	-0.337884	4.50962	0.000225408	0.00629264	3.59	3.55	3.99	3.12	2.66	2.79	SLC7A6	chr16	protein_coding	solute carrier family 7 (amino acid transporter light chain, y+L system), member 6
ENSG00000115641.18	-0.336848	6.60524	5.11176e-06	0.000274381	16.17	15.74	17.33	12.72	12.21	12.99	FHL2	chr2	protein_coding	four and a half LIM domains 2
ENSG00000188342.11	-0.336575	7.33848	1.0229e-05	0.000494294	83.7	73.88	67.54	60.66	54.77	57.74	GTF2F2	chr13	protein_coding	general transcription factor IIF, polypeptide 2, 30kDa
ENSG00000141404.15	-0.336037	4.42928	0.000231939	0.00644083	2.88	2.89	3.05	2.17	2.16	2.48	GNAL	chr18	protein_coding	guanine nucleotide binding protein (G protein), alpha activating activity polypeptide, olfactory type
ENSG00000164054.15	-0.33581	4.84426	0.000135581	0.0042234	7.96	8.36	9.6	6.77	6.43	6.82	SHISA5	chr3	protein_coding	shisa family member 5
ENSG00000237190.3	-0.335041	4.3644	0.000239262	0.00658453	12.58	11.27	12.57	9.78	9.08	9.21	CDKN2AIPNL	chr5	protein_coding	CDKN2A interacting protein N-terminal like
ENSG00000147853.16	-0.334892	5.50241	3.8616e-05	0.00150857	10.82	9.84	10.78	8.72	7.19	8.33	AK3	chr9	protein_coding	adenylate kinase 3
ENSG00000113851.13	-0.334164	4.24537	0.000298144	0.007786	9.16	8.73	8.81	6.72	6.53	7.34	CRBN	chr3	protein_coding	cereblon
ENSG00000152778.8	-0.333906	4.55843	0.000187658	0.00551804	6.43	5.81	6	5.07	4.35	4.64	IFIT5	chr10	protein_coding	interferon-induced protein with tetratricopeptide repeats 5
ENSG00000109654.14	-0.333032	5.81905	1.31011e-05	0.000611418	7.51	7.18	7.36	5.88	5.37	5.77	TRIM2	chr4	protein_coding	tripartite motif containing 2
ENSG00000183605.16	-0.332999	5.0904	4.8142e-05	0.00181372	25.1	27.01	25.49	20.28	19.39	20.26	SFXN4	chr10	protein_coding	sideroflexin 4
ENSG00000107201.9	-0.33292	5.2501	4.31636e-05	0.00165732	9.38	9.46	8.32	7.05	7.12	6.77	DDX58	chr9	protein_coding	DEAD (Asp-Glu-Ala-Asp) box polypeptide 58
ENSG00000111490.12	-0.332796	4.56137	0.000145122	0.00445307	3.13	3	3.16	2.46	2.29	2.42	TBC1D30	chr12	protein_coding	TBC1 domain family, member 30
ENSG00000100612.13	-0.332684	6.74465	7.30634e-06	0.00037314	51.85	46.25	45.53	36.57	35.8	38.4	DHRS7	chr14	protein_coding	dehydrogenase/reductase (SDR family) member 7
ENSG00000111843.13	-0.332469	5.52844	4.01014e-05	0.00155269	40.28	40.17	40.31	34.17	27.61	31.55	TMEM14C	chr6	protein_coding	transmembrane protein 14C
ENSG00000116120.9	-0.331908	6.09717	1.30035e-05	0.000608405	21.1	20.05	21.98	17.1	16.05	15.61	FARSB	chr2	protein_coding	phenylalanyl-tRNA synthetase, beta subunit
ENSG00000028116.16	-0.331481	5.12726	0.000125915	0.00397297	14.69	12.34	12.12	11.01	9.92	9.26	VRK2	chr2	protein_coding	vaccinia related kinase 2
ENSG00000244509.3	-0.331313	5.66874	1.85084e-05	0.000818147	17.92	18.82	19.3	14.59	14.2	14.53	APOBEC3C	chr22	protein_coding	apolipoprotein B mRNA editing enzyme, catalytic polypeptide-like 3C
ENSG00000125877.12	-0.331093	4.58713	0.000164054	0.00492725	22.33	20.53	20.13	15.77	16.79	16.03	ITPA	chr20	protein_coding	inosine triphosphatase (nucleoside triphosphate pyrophosphatase)
ENSG00000088766.11	-0.331011	4.52429	0.000247784	0.00676847	6.37	5.52	5.47	4.64	4.16	4.6	CRLS1	chr20	protein_coding	cardiolipin synthase 1
ENSG00000164219.9	-0.33044	4.74408	0.000314936	0.00812682	3.2	2.77	2.75	2.57	2.14	2.02	PGGT1B	chr5	protein_coding	protein geranylgeranyltransferase type I, beta subunit
ENSG00000176022.4	-0.330338	4.65276	0.000193428	0.00564823	8.71	9.33	10.04	7.09	7.42	7.22	B3GALT6	chr1	protein_coding	UDP-Gal:betaGal beta 1,3-galactosyltransferase polypeptide 6
ENSG00000162980.16	-0.329979	4.81537	0.000237655	0.00655991	6.12	5.34	4.96	4.65	4.11	3.92	ARL5A	chr2	protein_coding	ADP-ribosylation factor-like 5A
ENSG00000144048.10	-0.328183	4.46514	0.000258419	0.00698641	7.49	7.05	6.95	5.95	5.39	5.29	DUSP11	chr2	protein_coding	dual specificity phosphatase 11 (RNA/RNP complex 1-interacting)
ENSG00000021300.13	-0.327865	4.42647	0.000268111	0.00717469	7.66	8.03	7.36	5.73	6.02	6.08	PLEKHB1	chr11	protein_coding	pleckstrin homology domain containing, family B (evectins) member 1
ENSG00000063601.16	-0.327783	4.27742	0.000336162	0.00853666	4.59	4.31	4.2	3.31	3.34	3.49	MTMR1	chrX	protein_coding	myotubularin related protein 1
ENSG00000015171.18	-0.327098	5.8126	1.95206e-05	0.000856719	12.14	11.4	11.3	9.22	8.54	9.24	ZMYND11	chr10	protein_coding	zinc finger, MYND-type containing 11
ENSG00000163050.16	-0.326734	5.71614	4.67957e-05	0.00177407	9.22	9.99	9.71	6.92	7.26	8.24	ADCK3	chr1	protein_coding	aarF domain containing kinase 3
ENSG00000135002.11	-0.326731	5.02693	0.000171634	0.00512565	12.4	13.08	12.16	10.96	8.62	9.63	RFK	chr9	protein_coding	riboflavin kinase
ENSG00000115364.13	-0.324899	6.31138	2.86605e-05	0.0011687	22.83	21.34	19.68	18.06	15.77	15.7	MRPL19	chr2	protein_coding	mitochondrial ribosomal protein L19
ENSG00000100485.11	-0.324848	4.41047	0.000313406	0.0081098	4.15	3.93	3.91	3.18	2.89	3.23	SOS2	chr14	protein_coding	son of sevenless homolog 2 (Drosophila)
ENSG00000116649.9	-0.324689	5.33575	0.000368519	0.00921762	29.06	32.57	37.1	21.84	26.36	28.54	SRM	chr1	protein_coding	spermidine synthase
ENSG00000120694.19	-0.324398	7.46372	1.79397e-05	0.000799727	35.19	31.88	29.46	26.17	25.46	23.25	HSPH1	chr13	protein_coding	heat shock 105kDa/110kDa protein 1
ENSG00000112977.15	-0.322991	6.81508	3.91947e-05	0.00152561	45.12	49.13	54.83	36.71	37.41	41.84	DAP	chr5	protein_coding	death-associated protein
ENSG00000054148.17	-0.322901	5.58115	0.000115671	0.00369622	51.71	42.83	53.52	38.44	40.84	35.68	PHPT1	chr9	protein_coding	phosphohistidine phosphatase 1
ENSG00000183527.11	-0.322171	5.19954	8.03548e-05	0.00273712	17.88	17.99	16.94	14.46	13.85	12.75	PSMG1	chr21	protein_coding	proteasome (prosome, macropain) assembly chaperone 1
ENSG00000008394.12	-0.321705	6.2772	7.54045e-05	0.00259733	42.32	33.69	33.02	26.63	28.67	29.34	MGST1	chr12	protein_coding	microsomal glutathione S-transferase 1
ENSG00000198833.6	-0.320689	6.00231	5.17332e-05	0.00192222	15.84	15.34	15.09	12.67	10.49	12.87	UBE2J1	chr6	protein_coding	ubiquitin-conjugating enzyme E2, J1
ENSG00000010404.17	-0.320573	5.57306	5.27879e-05	0.00194961	6.13	5.54	5.76	4.77	4.14	4.66	IDS	chrX	protein_coding	iduronate 2-sulfatase
ENSG00000175634.14	-0.319755	5.65125	6.05395e-05	0.00218334	27.41	30.27	31.98	23.16	22.79	23.98	RPS6KB2	chr11	protein_coding	ribosomal protein S6 kinase, 70kDa, polypeptide 2
ENSG00000198356.11	-0.319162	5.39426	8.23643e-05	0.0027978	29.46	31.12	34.44	25.4	24.42	24.32	ASNA1	chr19	protein_coding	arsA arsenite transporter, ATP-binding, homolog 1 (bacterial)
ENSG00000005100.12	-0.319025	5.02165	0.000234148	0.00647768	5.52	5.69	6.66	4.66	4.81	4.46	DHX33	chr17	protein_coding	DEAH (Asp-Glu-Ala-His) box polypeptide 33
ENSG00000169567.11	-0.317741	5.61254	8.86361e-05	0.00297788	34.94	31.49	29.58	27.3	23.36	24.18	HINT1	chr5	protein_coding	histidine triad nucleotide binding protein 1
ENSG00000198763.3	-0.317702	11.4142	2.67222e-05	0.00110434	2503.55	2661.01	2937.31	2241.71	2135.14	1944.15	MT-ND2	chrM	protein_coding	mitochondrially encoded NADH dehydrogenase 2
ENSG00000104856.13	-0.317383	4.60008	0.000376003	0.00935469	10.11	11.46	10.98	8.51	8.06	8.88	RELB	chr19	protein_coding	v-rel avian reticuloendotheliosis viral oncogene homolog B
ENSG00000234745.9	-0.315588	7.64556	4.0836e-05	0.00157782	118.38	138.45	143.09	99.8	103.44	109.4	HLA-B	chr6	protein_coding	major histocompatibility complex, class I, B
ENSG00000131669.9	-0.315207	5.1318	0.00022141	0.00622348	28.11	26.62	29.8	21.35	20.1	24.65	NINJ1	chr9	protein_coding	ninjurin 1
ENSG00000119326.14	-0.315195	7.77484	1.77762e-05	0.000795328	88.04	78.39	79.11	68.3	60.49	63	CTNNAL1	chr9	protein_coding	catenin (cadherin-associated protein), alpha-like 1
ENSG00000149357.9	-0.314789	5.59592	0.000189207	0.00554952	18.41	21.46	21.23	15.96	14.18	17.71	LAMTOR1	chr11	protein_coding	late endosomal/lysosomal adaptor, MAPK and MTOR activator 1
ENSG00000162819.11	-0.312947	5.02669	0.000277413	0.00737005	8.09	7.58	8.17	7.02	5.73	5.92	BROX	chr1	protein_coding	BRO1 domain and CAAX motif containing
ENSG00000185414.19	-0.312327	5.03193	0.000153192	0.00467344	11.83	11.89	12.36	9.87	9.29	9.12	MRPL30	chr2	protein_coding	mitochondrial ribosomal protein L30
ENSG00000076706.14	-0.312114	5.66055	0.000133725	0.00418484	14.75	15.59	16.77	11.24	12.18	13.5	MCAM	chr11	protein_coding	melanoma cell adhesion molecule
ENSG00000167196.13	-0.311476	5.24721	0.000107251	0.0034887	3.68	3.38	3.28	2.74	2.73	2.64	FBXO22	chr15	protein_coding	F-box protein 22
ENSG00000138442.9	-0.311367	6.79044	2.18245e-05	0.000932275	14.92	13.97	13.32	11.19	11.09	10.77	WDR12	chr2	protein_coding	WD repeat domain 12
ENSG00000196072.11	-0.311032	5.56243	0.000382048	0.00946688	19.42	16.15	15.49	14.67	13.84	11.42	BLOC1S2	chr10	protein_coding	biogenesis of lysosomal organelles complex-1, subunit 2
ENSG00000162851.7	-0.31081	5.25454	0.000251845	0.00683722	24.23	20.83	18.77	16.44	17.24	16.21	TFB2M	chr1	protein_coding	transcription factor B2, mitochondrial
ENSG00000160216.18	-0.310735	6.15827	4.30594e-05	0.00165592	9.9	10.63	10.91	8.07	8.1	8.49	AGPAT3	chr21	protein_coding	1-acylglycerol-3-phosphate O-acyltransferase 3
ENSG00000108439.9	-0.310571	5.45793	9.2117e-05	0.00306962	18.84	18.61	19.12	14.85	15.67	13.81	PNPO	chr17	protein_coding	pyridoxamine 5'-phosphate oxidase
ENSG00000105364.13	-0.310508	6.34698	5.26405e-05	0.00194807	31.15	33.54	35.15	25.07	25.32	27.94	MRPL4	chr19	protein_coding	mitochondrial ribosomal protein L4
ENSG00000110104.11	-0.310318	6.05729	6.1078e-05	0.0022006	30.96	34.09	35.42	26.23	25.5	27.12	CCDC86	chr11	protein_coding	coiled-coil domain containing 86
ENSG00000163428.3	-0.310181	5.97693	0.000122331	0.00388317	8.38	8.11	8.1	7.39	5.9	6.01	LRRC58	chr3	protein_coding	leucine rich repeat containing 58
ENSG00000136810.12	-0.309369	7.03549	7.25422e-05	0.00253404	167.79	154.15	144.17	127.19	129.92	108.16	TXN	chr9	protein_coding	thioredoxin
ENSG00000112096.16	-0.308528	6.46683	3.03331e-05	0.00122072	5.28	5.16	4.96	4.2	3.81	4.07	SOD2	chr6	protein_coding	superoxide dismutase 2, mitochondrial
ENSG00000249209.2	-0.308517	5.60408	0.000100876	0.00331352	45.15	45.59	48.34	39.49	35.09	34.68	AP000304.12	chr21	protein_coding	--
ENSG00000085491.15	-0.307444	5.41659	0.000238882	0.00657899	7.01	6.78	6.32	5.86	4.57	5.37	SLC25A24	chr1	protein_coding	solute carrier family 25 (mitochondrial carrier; phosphate carrier), member 24
ENSG00000141682.11	-0.307358	6.83306	4.59562e-05	0.00174995	61.24	56	50.38	43.88	43.47	44.2	PMAIP1	chr18	protein_coding	phorbol-12-myristate-13-acetate-induced protein 1
ENSG00000110911.14	-0.307171	4.97004	0.000248557	0.00677767	4.54	4.15	4.71	3.57	3.4	3.56	SLC11A2	chr12	protein_coding	solute carrier family 11 (proton-coupled divalent metal ion transporter), member 2
ENSG00000110717.10	-0.307015	6.03222	7.75721e-05	0.00265461	82.35	85.12	87.51	61.86	66.48	72.08	NDUFS8	chr11	protein_coding	NADH dehydrogenase (ubiquinone) Fe-S protein 8, 23kDa (NADH-coenzyme Q reductase)
ENSG00000120756.12	-0.306867	5.56452	0.000158173	0.00479757	12.32	10.9	11.81	9.84	9.41	8.25	PLS1	chr3	protein_coding	plastin 1
ENSG00000163584.17	-0.305888	7.49327	0.00017048	0.00509945	94.1	82.71	76.98	72.91	56.32	70.34	RPL22L1	chr3	protein_coding	ribosomal protein L22-like 1
ENSG00000065268.10	-0.305607	5.27712	0.000119321	0.00379744	24.92	24.26	25.11	19.35	19.95	19.12	WDR18	chr19	protein_coding	WD repeat domain 18
ENSG00000128510.10	-0.305602	5.11614	0.000201162	0.00575985	12.08	13.03	12.79	9.87	9.55	10.42	CPA4	chr7	protein_coding	carboxypeptidase A4
ENSG00000112667.12	-0.305165	5.70119	7.62964e-05	0.0026207	64.12	66.83	67.33	51.42	50.7	53.98	DNPH1	chr6	protein_coding	2'-deoxynucleoside 5'-phosphate N-hydrolase 1
ENSG00000114125.13	-0.30457	5.64232	9.60209e-05	0.00317386	19.09	18.65	17.94	14.62	13.67	15.54	RNF7	chr3	protein_coding	ring finger protein 7
ENSG00000162777.16	-0.304482	4.97034	0.000291012	0.00765951	14.56	15.02	14.46	10.81	11.51	12.34	DENND2D	chr1	protein_coding	DENN/MADD domain containing 2D
ENSG00000111817.16	-0.304293	5.93591	6.52916e-05	0.00232287	5.83	5.46	5.89	4.66	4.29	4.58	DSE	chr6	protein_coding	dermatan sulfate epimerase
ENSG00000035687.9	-0.303173	5.70275	0.000127213	0.00400704	20.29	18.47	18.94	16.58	14.56	14.3	ADSS	chr1	protein_coding	adenylosuccinate synthase
ENSG00000140990.14	-0.302783	7.6278	4.46629e-05	0.00170599	250.06	228.75	225.73	170.4	190.48	193.9	NDUFB10	chr16	protein_coding	NADH dehydrogenase (ubiquinone) 1 beta subcomplex, 10, 22kDa
ENSG00000124098.9	-0.302686	5.45746	0.000163373	0.00491408	15.07	14.24	15.08	12.8	11.26	10.94	FAM210B	chr20	protein_coding	family with sequence similarity 210, member B
ENSG00000105655.18	-0.302525	6.65226	0.000262041	0.00704845	34.19	37.89	45.83	30.22	29.95	32.9	ISYNA1	chr19	protein_coding	inositol-3-phosphate synthase 1
ENSG00000100644.16	-0.3025	7.08362	6.69001e-05	0.00236788	33.11	32.04	32.99	28.61	25.33	23.42	HIF1A	chr14	protein_coding	hypoxia inducible factor 1, alpha subunit (basic helix-loop-helix transcription factor)
ENSG00000146223.14	-0.30241	7.12689	2.88765e-05	0.00117491	29.74	31.26	31.11	24.44	23.64	24.56	RPL7L1	chr6	protein_coding	ribosomal protein L7-like 1
ENSG00000102786.14	-0.301721	5.04594	0.000308968	0.00801186	1.61	1.43	1.4	1.22	1.1	1.17	INTS6	chr13	protein_coding	integrator complex subunit 6
ENSG00000169689.14	-0.300507	5.3851	0.00019376	0.00565343	48.4	45.83	43.18	33.57	36.19	38.56	STRA13	chr17	protein_coding	stimulated by retinoic acid 13
ENSG00000196177.12	-0.300478	5.1477	0.00032481	0.00830636	6.4	6.09	6.01	5.14	5.09	4.37	ACADSB	chr10	protein_coding	acyl-CoA dehydrogenase, short/branched chain
ENSG00000143162.7	-0.298359	6.0868	0.000124389	0.00393491	36.15	33.33	36.39	30.6	26.77	26.34	CREG1	chr1	protein_coding	cellular repressor of E1A-stimulated genes 1
ENSG00000120800.4	-0.298033	5.17526	0.000213962	0.00606041	4.17	4.2	3.94	3.29	3.16	3.27	UTP20	chr12	protein_coding	UTP20, small subunit (SSU) processome component, homolog (yeast)
ENSG00000175324.9	-0.297806	5.43935	0.000181369	0.00537279	39.82	38.74	37.74	31.48	32.05	28.37	LSM1	chr8	protein_coding	LSM1, U6 small nuclear RNA associated
ENSG00000053372.4	-0.297372	6.03955	0.000108364	0.00351557	27.31	30.79	29.17	22.9	22.65	23.55	MRTO4	chr1	protein_coding	mRNA turnover 4 homolog (S. cerevisiae)
ENSG00000004142.11	-0.297176	5.48372	0.000170631	0.00509982	20.44	21.66	22.69	17.13	16.64	17.53	POLDIP2	chr17	protein_coding	polymerase (DNA-directed), delta interacting protein 2
ENSG00000008441.16	-0.297112	5.94158	0.000138757	0.00430077	9.76	10.35	10.76	7.63	8.24	8.57	NFIX	chr19	protein_coding	nuclear factor I/X (CCAAT-binding transcription factor)
ENSG00000128833.12	-0.296996	5.69936	0.000108566	0.00351868	7.92	7.61	7.38	6.17	6.04	5.91	MYO5C	chr15	protein_coding	myosin VC
ENSG00000143543.14	-0.296911	6.32937	0.000130958	0.00411094	58.9	56.63	50.74	47.02	43.83	40.63	JTB	chr1	protein_coding	jumping translocation breakpoint
ENSG00000086200.16	-0.29688	4.93034	0.000386377	0.00954202	6.99	6.47	6.38	5.47	5.02	5.21	IPO11	chr5	protein_coding	importin 11
ENSG00000114019.14	-0.296537	5.71205	0.000158314	0.00479789	10.9	11.1	11.69	8.35	9.34	8.97	AMOTL2	chr3	protein_coding	angiomotin like 2
ENSG00000135318.11	-0.296301	7.97625	4.8783e-05	0.00183108	62.57	58.67	61.26	52.24	45.61	46.63	NT5E	chr6	protein_coding	5'-nucleotidase, ecto (CD73)
ENSG00000179041.3	-0.296096	6.6524	5.45461e-05	0.00200249	58.4	62.62	60.12	47.06	47.56	48.84	RRS1	chr8	protein_coding	RRS1 ribosome biogenesis regulator homolog (S. cerevisiae)
ENSG00000136111.12	-0.295776	5.33757	0.000328528	0.00837166	6.32	6.54	6.62	5.64	4.59	5.22	TBC1D4	chr13	protein_coding	TBC1 domain family, member 4
ENSG00000165959.11	-0.29492	6.76711	7.65011e-05	0.00262283	8.12	8.77	8.97	6.91	6.47	7.13	CLMN	chr14	protein_coding	calmin (calponin-like, transmembrane)
ENSG00000110057.7	-0.294548	5.68802	0.00018766	0.00551804	23.92	21.14	23.32	17.16	17.77	19.23	UNC93B1	chr11	protein_coding	unc-93 homolog B1 (C. elegans)
ENSG00000116096.5	-0.293564	5.62379	0.000198546	0.0057116	33.51	33.72	35.02	25.75	28.97	26.35	SPR	chr2	protein_coding	sepiapterin reductase (7,8-dihydrobiopterin:NADP+ oxidoreductase)
ENSG00000164338.9	-0.293238	5.48927	0.000404479	0.00988303	9.39	9.51	8.16	7.73	7.27	6.46	UTP15	chr5	protein_coding	UTP15, U3 small nucleolar ribonucleoprotein, homolog (S. cerevisiae)
ENSG00000172725.13	-0.29237	6.9376	6.24189e-05	0.00224014	58.05	60.76	62.81	47.51	47.62	49.1	CORO1B	chr11	protein_coding	coronin, actin binding protein, 1B
ENSG00000128829.11	-0.292367	6.69752	7.87387e-05	0.00268704	14.03	14.38	14.1	11.8	10.38	11.58	EIF2AK4	chr15	protein_coding	eukaryotic translation initiation factor 2 alpha kinase 4
ENSG00000114902.13	-0.291741	5.4669	0.000371636	0.00927753	10.06	9.14	11.22	8.18	7.68	8.32	SPCS1	chr3	protein_coding	signal peptidase complex subunit 1 homolog (S. cerevisiae)
ENSG00000178719.16	-0.291267	6.52192	0.000144441	0.00444653	46.7	44.37	52.17	38.04	35.86	39.95	GRINA	chr8	protein_coding	glutamate receptor, ionotropic, N-methyl D-aspartate-associated protein 1 (glutamate binding)
ENSG00000114686.8	-0.290359	7.15818	6.95611e-05	0.0024464	84.31	81.19	77.85	66.13	60.42	66.88	MRPL3	chr3	protein_coding	mitochondrial ribosomal protein L3
ENSG00000198843.12	-0.289653	5.36654	0.000358717	0.00901616	11.39	9.6	10.36	8.48	7.77	8.67	SELT	chr3	protein_coding	--
ENSG00000218739.9	-0.289573	5.34759	0.000359306	0.00902001	11.53	10.1	10.64	8.59	9.04	7.99	CEBPZOS	chr2	protein_coding	CEBPZ opposite strand
ENSG00000179091.4	-0.289081	6.95034	0.000129086	0.00406256	97.94	97.92	109.87	77.69	78.64	87.02	CYC1	chr8	protein_coding	cytochrome c-1
ENSG00000117118.9	-0.288854	6.61342	0.000135687	0.0042234	88.95	87.94	83.49	75.65	63.1	68.51	SDHB	chr1	protein_coding	succinate dehydrogenase complex, subunit B, iron sulfur (Ip)
ENSG00000161956.12	-0.287857	6.06203	0.000238317	0.00656833	24.81	26.43	27.14	19.05	21.87	21.5	SENP3	chr17	protein_coding	SUMO1/sentrin/SMT3 specific peptidase 3
ENSG00000177106.14	-0.287532	7.84182	6.45887e-05	0.00230454	61.52	63.43	64.71	49.21	49.03	52.86	EPS8L2	chr11	protein_coding	EPS8-like 2
ENSG00000113583.7	-0.287124	5.87581	0.000194205	0.00566004	26.17	25.62	24.52	21.02	20.77	18.97	C5orf15	chr5	protein_coding	chromosome 5 open reading frame 15
ENSG00000122034.12	-0.285293	6.3099	0.000192027	0.00561774	61.11	56.39	58.22	48.41	42.15	49.62	GTF3A	chr13	protein_coding	general transcription factor IIIA
ENSG00000182180.13	-0.283879	5.73697	0.00022512	0.00629264	20.63	20.31	21.01	16.95	15.56	16.99	MRPS16	chr10	protein_coding	mitochondrial ribosomal protein S16
ENSG00000133316.15	-0.282902	6.41806	0.000239562	0.00658786	42.15	41.51	44.6	31.26	36.85	34.33	WDR74	chr11	protein_coding	WD repeat domain 74
ENSG00000116459.10	-0.282254	7.58995	9.57299e-05	0.00316855	64.16	63.05	59.63	52.6	48.18	48.56	ATP5F1	chr1	protein_coding	ATP synthase, H+ transporting, mitochondrial Fo complex, subunit B1
ENSG00000163634.11	-0.281996	6.45458	0.000260836	0.00703698	101.24	86.35	83.68	76.23	69.34	71.09	THOC7	chr3	protein_coding	THO complex 7
ENSG00000129128.12	-0.281115	6.12126	0.000368735	0.00921762	16.47	15.2	14.92	13.76	11.13	12.39	SPCS3	chr4	protein_coding	signal peptidase complex subunit 3 homolog (S. cerevisiae)
ENSG00000060138.12	-0.280762	8.79269	9.10617e-05	0.0030372	234.48	232.92	239.14	180.34	185.01	200.03	YBX3	chr12	protein_coding	Y box binding protein 3
ENSG00000260272.1	-0.28075	6.80176	0.000151185	0.00462371	57.81	57.63	60.05	46.48	43.79	50.22	RP11-20I23.1	chr16	protein_coding	--
ENSG00000197971.14	-0.279707	6.31661	0.0001965	0.00568384	11.05	11.29	10.81	8.57	8.51	9.47	MBP	chr18	protein_coding	myelin basic protein
ENSG00000165672.6	-0.279556	6.57464	0.000245165	0.00671052	62.75	55.05	65.38	50.95	48.76	46.97	PRDX3	chr10	protein_coding	peroxiredoxin 3
ENSG00000125257.13	-0.278437	5.32998	0.000403239	0.00985927	6.48	6.58	6.54	5.21	5.18	5.33	ABCC4	chr13	protein_coding	ATP-binding cassette, sub-family C (CFTR/MRP), member 4
ENSG00000073008.14	-0.277865	6.4441	0.000229981	0.00640087	24.09	26	25.48	19.15	20.01	21.46	PVR	chr19	protein_coding	poliovirus receptor
ENSG00000244115.1	-0.27727	7.07327	0.000314444	0.00812682	103.23	94.05	87.02	82.72	69.11	76.15	DNAJC25-GNG10	chr9	protein_coding	DNAJC25-GNG10 readthrough
ENSG00000125630.15	-0.274753	5.92605	0.000374965	0.0093358	11.65	11.31	11.35	9.62	8.36	9.6	POLR1B	chr2	protein_coding	polymerase (RNA) I polypeptide B, 128kDa
ENSG00000161513.11	-0.274252	6.07615	0.000307861	0.00798877	27.75	28.95	30.56	23.22	23.02	23.96	FDXR	chr17	protein_coding	ferredoxin reductase
ENSG00000104341.16	-0.272072	6.86039	0.000379263	0.00940418	35.45	36.74	39.44	33.07	27.79	29.11	LAPTM4B	chr8	protein_coding	lysosomal protein transmembrane 4 beta
ENSG00000169047.5	-0.271096	6.59437	0.000228717	0.00637052	10.03	10	10.32	8.06	7.79	8.6	IRS1	chr2	protein_coding	insulin receptor substrate 1
ENSG00000170017.12	-0.271029	6.76829	0.000317084	0.00815909	25.07	21.86	23.24	20.26	18.39	17.85	ALCAM	chr3	protein_coding	activated leukocyte cell adhesion molecule
ENSG00000165689.16	-0.270967	6.37631	0.000277003	0.00736901	35.22	34.21	36.7	27.4	28.48	29.63	SDCCAG3	chr9	protein_coding	serologically defined colon cancer antigen 3
ENSG00000196743.8	-0.270506	6.40001	0.000376424	0.00935469	20.28	23.22	22.53	18.1	17.27	17.89	GM2A	chr5	protein_coding	GM2 ganglioside activator
ENSG00000141076.17	-0.270204	6.5918	0.000314791	0.00812682	21.28	20.3	23.36	17.41	16.94	18.01	CIRH1A	chr16	protein_coding	cirrhosis, autosomal recessive 1A (cirhin)
ENSG00000258790.1	-0.266581	7.58787	0.0001949	0.00566004	51.86	49.85	50.21	41.54	39.03	42.19	RP11-561B11.2	chr14	protein_coding	--
ENSG00000100591.7	-0.258525	7.89758	0.000317363	0.00816057	124.94	121.48	119.27	96.86	103.52	96.64	AHSA1	chr14	protein_coding	AHA1, activator of heat shock 90kDa protein ATPase homolog 1 (yeast)
ENSG00000073792.15	0.257165	8.32954	0.000305635	0.00794781	70.49	72.23	70.87	84.15	78.82	85.25	IGF2BP2	chr3	protein_coding	insulin-like growth factor 2 mRNA binding protein 2
ENSG00000164828.17	0.257696	7.25711	0.000384507	0.00950222	28.91	26.82	26.73	31.98	30.53	33.31	SUN1	chr7	protein_coding	Sad1 and UNC84 domain containing 1
ENSG00000102804.14	0.260094	8.1134	0.000261071	0.00703746	36.83	33.9	34.18	41.23	40.4	40.45	TSC22D1	chr13	protein_coding	TSC22 domain family, member 1
ENSG00000031698.12	0.262363	8.63864	0.000296196	0.00775162	172.08	179.7	167.5	191.98	211.64	201.71	SARS	chr1	protein_coding	seryl-tRNA synthetase
ENSG00000110619.16	0.264396	8.46195	0.000287725	0.00758383	91.5	97.37	98.77	105.51	115.73	114.65	CARS	chr11	protein_coding	cysteinyl-tRNA synthetase
ENSG00000054118.13	0.266011	8.24767	0.000224388	0.00628321	54.48	59.37	54.73	64.55	65.77	66.78	THRAP3	chr1	protein_coding	thyroid hormone receptor associated protein 3
ENSG00000102974.14	0.267878	6.15461	0.000331638	0.00844507	15.13	15.66	14.95	17.7	17.71	18.13	CTCF	chr16	protein_coding	CCCTC-binding factor (zinc finger protein)
ENSG00000130402.11	0.268349	9.83497	0.000328038	0.00836496	143.29	157.46	164.64	169.17	188.61	187.22	ACTN4	chr19	protein_coding	actinin, alpha 4
ENSG00000131711.14	0.26903	6.27369	0.000390633	0.00962133	5.14	5.44	5.66	6.69	5.99	6.37	MAP1B	chr5	protein_coding	microtubule-associated protein 1B
ENSG00000128595.16	0.269189	8.22491	0.000180147	0.00534951	57.62	57.36	56.25	64.9	64.44	71.27	CALU	chr7	protein_coding	calumenin
ENSG00000072110.13	0.269281	8.14886	0.00029902	0.00780334	53.71	57.93	60.7	62.86	67.92	71.2	ACTN1	chr14	protein_coding	actinin, alpha 1
ENSG00000010278.11	0.269846	7.71039	0.000311679	0.00807645	96.43	93.52	96.28	117.67	98.82	119.16	CD9	chr12	protein_coding	CD9 molecule
ENSG00000100889.11	0.27064	6.67525	0.00033963	0.00859509	25.87	26.5	28.36	30.13	33.83	30.71	PCK2	chr14	protein_coding	phosphoenolpyruvate carboxykinase 2 (mitochondrial)
ENSG00000135047.14	0.272038	7.21228	0.000186187	0.00549342	50.69	53.66	53.98	60.72	63.8	61.37	CTSL	chr9	protein_coding	cathepsin L
ENSG00000152492.13	0.272169	6.45631	0.00020356	0.00581947	8.41	8.13	8.23	9.81	9.35	9.91	CCDC50	chr3	protein_coding	coiled-coil domain containing 50
ENSG00000090861.15	0.272328	8.91518	0.000205339	0.00585746	108.32	122.28	119.97	132.61	140.91	138.21	AARS	chr16	protein_coding	alanyl-tRNA synthetase
ENSG00000181019.12	0.272654	8.48099	0.000163242	0.00491408	93.53	94.91	100.38	112.57	107.15	119.59	NQO1	chr16	protein_coding	NAD(P)H dehydrogenase, quinone 1
ENSG00000131389.16	0.272862	6.38598	0.000241766	0.00662868	9.78	10.36	10.44	11.69	12.13	12.11	SLC6A6	chr3	protein_coding	solute carrier family 6 (neurotransmitter transporter), member 6
ENSG00000187608.8	0.27324	7.32619	0.00016344	0.00491408	140.09	145.54	144.4	161.18	170.57	173.5	ISG15	chr1	protein_coding	ISG15 ubiquitin-like modifier
ENSG00000099219.13	0.274456	6.39522	0.000197958	0.00569915	13.62	12.68	13.21	15.54	15.03	15.87	ERMP1	chr9	protein_coding	endoplasmic reticulum metallopeptidase 1
ENSG00000167674.14	0.274663	7.90575	0.000200832	0.00575607	86.25	88.24	90.79	98.15	112.3	101.42	HDGFRP2	chr19	protein_coding	--
ENSG00000142156.14	0.274689	7.16425	0.000262053	0.00704845	27.23	27.47	30.61	31.21	34.58	34.55	COL6A1	chr21	protein_coding	collagen, type VI, alpha 1
ENSG00000171223.5	0.275072	6.75032	0.00030366	0.00790761	46.89	49.07	53.19	57.75	54.53	63.33	JUNB	chr19	protein_coding	jun B proto-oncogene
ENSG00000150459.12	0.275444	7.51641	0.000141036	0.00436041	66.96	66.53	67.33	78.54	82.43	75.26	SAP18	chr13	protein_coding	Sin3A-associated protein, 18kDa
ENSG00000072071.16	0.275554	5.97724	0.000339402	0.00859509	6.61	6.62	6.99	7.62	8.4	7.78	ADGRL1	chr19	protein_coding	adhesion G protein-coupled receptor L1
ENSG00000197746.13	0.27583	8.99281	0.000197026	0.0056901	138.67	148.53	158.73	168.84	169.21	187.05	PSAP	chr10	protein_coding	prosaposin
ENSG00000160014.16	0.277184	8.70442	0.000134783	0.00420948	130.22	136.1	141.73	151.86	162.59	166.31	CALM3	chr19	protein_coding	calmodulin 3 (phosphorylase kinase, delta)
ENSG00000138834.12	0.277517	5.88005	0.000291911	0.0076703	8.27	9.07	8.84	10.28	10.19	10.41	MAPK8IP3	chr16	protein_coding	mitogen-activated protein kinase 8 interacting protein 3
ENSG00000100441.9	0.278762	6.37267	0.000233778	0.00647231	9.6	10.12	10.45	11.18	12.39	12.02	KHNYN	chr14	protein_coding	KH and NYN domain containing
ENSG00000106665.15	0.279236	7.28437	0.000189183	0.00554952	22.29	23.42	24.85	26.31	27.08	29.9	CLIP2	chr7	protein_coding	CAP-GLY domain containing linker protein 2
ENSG00000010292.12	0.279333	7.58744	0.000144816	0.00444738	27.45	29.7	30.15	33.31	33.33	36.41	NCAPD2	chr12	protein_coding	non-SMC condensin I complex, subunit D2
ENSG00000100243.20	0.279534	6.82411	0.000344459	0.00868745	23.79	26.61	28.96	29.24	31.48	33.01	CYB5R3	chr22	protein_coding	cytochrome b5 reductase 3
ENSG00000054523.16	0.279824	5.83863	0.000382844	0.00948022	2.76	3.1	2.91	3.45	3.22	3.7	KIF1B	chr1	protein_coding	kinesin family member 1B
ENSG00000179820.15	0.27996	6.62007	0.000163483	0.00491408	22.67	25.01	23.76	27.2	28.59	28.58	MYADM	chr19	protein_coding	myeloid-associated differentiation marker
ENSG00000176697.18	0.280016	5.5293	0.000398164	0.00976113	5.07	5.26	4.69	6.18	5.68	5.86	BDNF	chr11	protein_coding	brain-derived neurotrophic factor
ENSG00000198901.13	0.28108	7.18842	0.000110868	0.00357165	28.87	30.83	28.38	34.21	34.46	35.38	PRC1	chr15	protein_coding	protein regulator of cytokinesis 1
ENSG00000136770.10	0.281475	5.90307	0.000316533	0.00815062	24.36	24.39	22.75	28	25.97	30.52	DNAJC1	chr10	protein_coding	DnaJ (Hsp40) homolog, subfamily C, member 1
ENSG00000133789.14	0.282274	5.74174	0.000395303	0.00971038	9.35	9.54	8.68	10.13	10.58	11.87	SWAP70	chr11	protein_coding	SWAP switching B-cell complex 70kDa subunit
ENSG00000154447.14	0.283074	6.11533	0.000187771	0.00551804	11.21	10.67	11.19	13.39	12.12	13.62	SH3RF1	chr4	protein_coding	SH3 domain containing ring finger 1
ENSG00000205542.10	0.286071	7.63305	7.75238e-05	0.00265461	98.98	99.92	93.66	117.47	118.87	110.34	TMSB4X	chrX	protein_coding	thymosin beta 4, X-linked
ENSG00000141526.14	0.287724	8.35374	6.20541e-05	0.00222923	52.74	51.55	54.53	61.53	65.6	61.28	SLC16A3	chr17	protein_coding	solute carrier family 16 (monocarboxylate transporter), member 3
ENSG00000121289.17	0.287745	5.62268	0.000217687	0.00615172	4.9	4.84	4.52	5.47	5.61	5.83	CEP89	chr19	protein_coding	centrosomal protein 89kDa
ENSG00000111640.14	0.288075	11.2086	0.00017838	0.0053013	804.5	870.69	995.68	1014.64	1031.14	1126.07	GAPDH	chr12	protein_coding	glyceraldehyde-3-phosphate dehydrogenase
ENSG00000169926.9	0.288568	6.07275	0.000195063	0.00566004	7.89	8.11	8.54	9.06	9.64	10.45	KLF13	chr15	protein_coding	Kruppel-like factor 13
ENSG00000197024.8	0.288715	5.11118	0.000400893	0.00981495	5.09	4.96	4.64	5.86	5.67	5.89	ZNF398	chr7	protein_coding	zinc finger protein 398
ENSG00000149115.13	0.289192	7.039	0.000251972	0.00683722	16.23	18.67	19.67	19.75	22.76	22.36	TNKS1BP1	chr11	protein_coding	tankyrase 1 binding protein 1, 182kDa
ENSG00000104852.14	0.289567	8.09688	7.51168e-05	0.00259461	144.45	133.41	136.65	159.02	175.62	157.5	SNRNP70	chr19	protein_coding	small nuclear ribonucleoprotein 70kDa (U1)
ENSG00000065485.17	0.289761	5.40397	0.000231941	0.00644083	20.27	19.91	18.86	22.72	23.32	24.07	PDIA5	chr3	protein_coding	protein disulfide isomerase family A, member 5
ENSG00000214182.5	0.290001	8.1018	9.56301e-05	0.00316855	186.7	200.89	205.34	256.24	221.36	227.66	PTMAP5	chr13	transcribed_processed_pseudogene	prothymosin, alpha pseudogene 5
ENSG00000234857.2	0.290002	8.4991	5.06279e-05	0.00188923	73.81	78.41	74.63	87.67	91.55	90.42	HNRNPUL2-BSCL2	chr11	protein_coding	HNRNPUL2-BSCL2 readthrough (NMD candidate)
ENSG00000164465.18	0.291674	5.49005	0.000199764	0.00573321	10.14	9.52	9.45	11.19	11.35	12.08	DCBLD1	chr6	protein_coding	discoidin, CUB and LCCL domain containing 1
ENSG00000171148.13	0.291862	6.46939	0.00030446	0.00792285	19.5	21.1	23.82	23.12	25.83	27.78	TADA3	chr3	protein_coding	transcriptional adaptor 3
ENSG00000142173.14	0.292106	7.16272	8.28051e-05	0.00280529	25.96	26.59	28.99	30.77	32.77	33.55	COL6A2	chr21	protein_coding	collagen, type VI, alpha 2
ENSG00000085185.15	0.292531	5.38428	0.000337582	0.00855501	4.35	4.93	5.07	5.42	5.72	5.98	BCORL1	chrX	protein_coding	BCL6 corepressor-like 1
ENSG00000135919.12	0.292542	6.48361	0.000101258	0.00332311	24.45	22.46	24.31	29.67	26	29.15	SERPINE2	chr2	protein_coding	serpin peptidase inhibitor, clade E (nexin, plasminogen activator inhibitor type 1), member 2
ENSG00000141985.9	0.292606	6.13031	0.000373374	0.00930832	20.56	22.89	26.22	26.49	26.58	30.03	SH3GL1	chr19	protein_coding	SH3-domain GRB2-like 1
ENSG00000138180.15	0.292931	6.09382	0.000344899	0.00869259	23.6	22.03	19.29	27.3	26.89	23.01	CEP55	chr10	protein_coding	centrosomal protein 55kDa
ENSG00000149294.16	0.292959	5.6433	0.000193236	0.00564709	4.28	4.61	4.82	5.31	5.58	5.46	NCAM1	chr11	protein_coding	neural cell adhesion molecule 1
ENSG00000089597.16	0.293213	7.86199	0.000169998	0.00508916	42.36	49.53	53.12	55.33	60.15	57.38	GANAB	chr11	protein_coding	glucosidase, alpha; neutral AB
ENSG00000214655.10	0.293317	5.29846	0.00028562	0.00754276	5	5.39	5.73	6.31	6.48	6.45	ZSWIM8	chr10	protein_coding	zinc finger, SWIM-type containing 8
ENSG00000140526.16	0.293368	5.53833	0.000184209	0.00545253	4.14	4.11	4.34	4.87	4.82	5.32	ABHD2	chr15	protein_coding	abhydrolase domain containing 2
ENSG00000171992.12	0.293514	5.40944	0.000296622	0.00775725	3.31	3.46	3.74	3.97	4.05	4.52	SYNPO	chr5	protein_coding	synaptopodin
ENSG00000101384.11	0.293642	5.19449	0.000363029	0.0090997	5.28	4.62	5.26	5.84	5.88	6.34	JAG1	chr20	protein_coding	jagged 1
ENSG00000170542.5	0.293702	5.47608	0.000256493	0.00694967	9.03	8.89	9.13	10.69	9.79	11.78	SERPINB9	chr6	protein_coding	serpin peptidase inhibitor, clade B (ovalbumin), member 9
ENSG00000135486.17	0.294353	10.5094	7.17058e-05	0.00250746	262.97	310.45	279.12	341.77	343.74	331.24	HNRNPA1	chr12	protein_coding	heterogeneous nuclear ribonucleoprotein A1
ENSG00000141458.12	0.29472	6.00906	0.000129943	0.00408257	10.86	10.18	10.24	12.34	11.56	13.39	NPC1	chr18	protein_coding	Niemann-Pick disease, type C1
ENSG00000133030.19	0.296333	8.41497	3.32556e-05	0.00132397	24.32	25.36	25.66	29.38	29.65	30.92	MPRIP	chr17	protein_coding	myosin phosphatase Rho interacting protein
ENSG00000100242.15	0.296369	6.10677	0.000123552	0.00391518	11.7	12.74	13.58	14.82	15.02	15.6	SUN2	chr22	protein_coding	Sad1 and UNC84 domain containing 2
ENSG00000112659.13	0.296638	5.48764	0.000255093	0.00691681	4.56	4.54	5.31	5.5	5.92	5.8	CUL9	chr6	protein_coding	cullin 9
ENSG00000108468.14	0.297249	7.82135	3.39891e-05	0.00135156	68.31	71.07	65.95	81.05	82.95	81.25	CBX1	chr17	protein_coding	chromobox homolog 1
ENSG00000149782.11	0.298356	7.35378	4.66309e-05	0.00177197	27.99	27.09	29.33	31.76	34.68	34.45	PLCB3	chr11	protein_coding	phospholipase C, beta 3 (phosphatidylinositol-specific)
ENSG00000163898.9	0.299084	5.25821	0.00018478	0.00546066	7.93	8.07	7.75	9.17	9.36	9.87	LIPH	chr3	protein_coding	lipase, member H
ENSG00000105443.13	0.299538	6.41038	8.56603e-05	0.0028858	10.45	11.38	12.08	13.12	13.94	13.54	CYTH2	chr19	protein_coding	cytohesin 2
ENSG00000185222.7	0.299672	6.39438	0.000268708	0.00718546	68.97	64.29	58.68	78.45	84.7	66.16	WBP5	chrX	protein_coding	WW domain binding protein 5
ENSG00000072571.19	0.300188	6.16536	0.000347809	0.00875995	20.53	18.19	15.91	24.12	21.61	19.57	HMMR	chr5	protein_coding	hyaluronan-mediated motility receptor (RHAMM)
ENSG00000136450.12	0.300624	7.15375	0.000198825	0.00571517	39.84	35.97	35.36	45.73	49.35	37.87	SRSF1	chr17	protein_coding	serine/arginine-rich splicing factor 1
ENSG00000198517.9	0.301433	6.08059	5.74228e-05	0.00208935	17.19	16.73	16.27	19.79	20.26	20.04	MAFK	chr7	protein_coding	v-maf avian musculoaponeurotic fibrosarcoma oncogene homolog K
ENSG00000185989.10	0.301682	5.87697	9.24295e-05	0.00307725	11.23	12.22	11.54	13.38	14.16	14.41	RASA3	chr13	protein_coding	RAS p21 protein activator 3
ENSG00000148180.16	0.302305	6.62169	5.80862e-05	0.00210724	13.57	14.65	15.33	17.48	16.48	18.31	GSN	chr9	protein_coding	gelsolin
ENSG00000166123.13	0.303705	6.40554	5.064e-05	0.00188923	16.59	14.92	15.85	18.32	19.72	18.73	GPT2	chr16	protein_coding	glutamic pyruvate transaminase (alanine aminotransferase) 2
ENSG00000123908.11	0.304749	6.33266	5.51018e-05	0.00201887	4.71	4.52	4.55	5.68	5.04	5.83	AGO2	chr8	protein_coding	argonaute RISC catalytic component 2
ENSG00000001167.14	0.305268	6.35117	5.27154e-05	0.00194888	17.85	18.69	16.88	20.51	21.17	22.47	NFYA	chr6	protein_coding	nuclear transcription factor Y, alpha
ENSG00000113368.11	0.305683	6.93361	3.14992e-05	0.00126209	35.59	35.13	31.94	41.91	39.74	41.68	LMNB1	chr5	protein_coding	lamin B1
ENSG00000272752.5	0.3062	5.76247	0.000248673	0.00677767	31.66	34.09	34.41	38.41	45.76	36.2	STAG3L5P-PVRIG2P-PILRB	chr7	protein_coding	STAG3L5P-PVRIG2P-PILRB readthrough
ENSG00000137824.15	0.30677	5.33231	0.000237588	0.00655991	10.71	10.8	10.47	11.44	14.11	12.87	RMDN3	chr15	protein_coding	regulator of microtubule dynamics 3
ENSG00000132780.16	0.306806	8.32211	3.505e-05	0.00138925	81.96	83.45	72.58	95.09	99.87	91.09	NASP	chr1	protein_coding	nuclear autoantigenic sperm protein (histone-binding)
ENSG00000151012.13	0.3069	5.26243	0.000340641	0.00860294	3.64	3.16	3.12	4.37	4	3.54	SLC7A11	chr4	protein_coding	solute carrier family 7 (anionic amino acid transporter light chain, xc- system), member 11
ENSG00000127418.14	0.307592	6.36154	9.05782e-05	0.00302656	15.53	17.85	18.71	19.93	20.8	22.02	FGFRL1	chr4	protein_coding	fibroblast growth factor receptor-like 1
ENSG00000182481.8	0.307931	7.36355	2.99863e-05	0.0012107	52.3	49.82	45.65	61.59	59.42	56.72	KPNA2	chr17	protein_coding	karyopherin alpha 2 (RAG cohort 1, importin alpha 1)
ENSG00000166794.4	0.308093	8.96599	2.59748e-05	0.00107708	365.85	390.24	396.32	432.04	480.9	474.11	PPIB	chr15	protein_coding	peptidylprolyl isomerase B (cyclophilin B)
ENSG00000103512.14	0.308245	6.48436	4.0202e-05	0.00155496	16.56	16.86	17.77	19.28	21.16	21.19	NOMO1	chr16	protein_coding	NODAL modulator 1
ENSG00000196557.10	0.3085	5.70818	0.000208249	0.00592135	4.75	5.37	5.96	6.25	6.12	7.02	CACNA1H	chr16	protein_coding	calcium channel, voltage-dependent, T type, alpha 1H subunit
ENSG00000197948.10	0.30863	5.30909	0.000249532	0.00679102	6.71	7.37	7.77	8.36	9.66	8.31	FCHSD1	chr5	protein_coding	FCH and double SH3 domains 1
ENSG00000117650.12	0.310032	5.49256	0.000135253	0.004217	13.52	13.72	11.75	16.75	15.05	15.15	NEK2	chr1	protein_coding	NIMA-related kinase 2
ENSG00000071127.16	0.310617	8.59397	2.29269e-05	0.000968137	96.45	103.03	106.28	116.9	120.87	131	WDR1	chr4	protein_coding	WD repeat domain 1
ENSG00000131016.16	0.310754	12.3205	1.20246e-05	0.000568385	497.78	490.36	468.77	570.72	575.35	610.44	AKAP12	chr6	protein_coding	A kinase (PRKA) anchor protein 12
ENSG00000105767.2	0.310768	4.95251	0.000200873	0.00575607	11.43	11.57	12.33	13.76	14.61	14.26	CADM4	chr19	protein_coding	cell adhesion molecule 4
ENSG00000173848.18	0.310782	6.57591	2.22693e-05	0.000945792	21.54	22.15	21.34	27.22	25.67	25.54	NET1	chr10	protein_coding	neuroepithelial cell transforming 1
ENSG00000166900.14	0.311774	5.07309	0.00014313	0.00441402	4.27	4.52	4.45	5.24	5.48	5.28	STX3	chr11	protein_coding	syntaxin 3
ENSG00000173894.10	0.311959	4.6652	0.00032101	0.00823709	3.82	3.79	4.11	4.66	4.6	4.89	CBX2	chr17	protein_coding	chromobox homolog 2
ENSG00000170776.19	0.312021	6.20914	2.94309e-05	0.00119351	3.7	3.79	3.52	4.45	4.45	4.39	AKAP13	chr15	protein_coding	A kinase (PRKA) anchor protein 13
ENSG00000080822.16	0.312702	7.42944	2.40387e-05	0.00100929	35.52	31.24	35.06	43.39	38.65	40.88	CLDND1	chr3	protein_coding	claudin domain containing 1
ENSG00000115415.18	0.313412	8.07368	1.79788e-05	0.000800353	47.72	45.63	42.17	52.88	52.98	57.8	STAT1	chr2	protein_coding	signal transducer and activator of transcription 1, 91kDa
ENSG00000185361.8	0.313796	5.35722	0.000109391	0.00353527	7.76	8.88	9.06	10.47	10.23	10.41	TNFAIP8L1	chr19	protein_coding	tumor necrosis factor, alpha-induced protein 8-like 1
ENSG00000147874.10	0.314068	5.53782	0.00012535	0.00395854	5.54	4.51	4.62	6.03	6	5.66	HAUS6	chr9	protein_coding	HAUS augmin-like complex, subunit 6
ENSG00000168496.3	0.315427	5.77858	3.84372e-05	0.00150407	19.48	19.77	20.11	23.14	24.49	24.18	FEN1	chr11	protein_coding	flap structure-specific endonuclease 1
ENSG00000179833.4	0.316008	7.5435	9.46893e-06	0.000466753	28.28	27.53	27.72	33.46	32.87	34.75	SERTAD2	chr2	protein_coding	SERTA domain containing 2
ENSG00000124588.19	0.316239	5.72863	5.16357e-05	0.00192054	3.69	4.06	4.16	4.79	4.86	4.77	NQO2	chr6	protein_coding	NAD(P)H dehydrogenase, quinone 2
ENSG00000112312.9	0.316399	5.81797	9.4338e-05	0.00313229	39.19	33.21	30.8	41.52	41.17	41.98	GMNN	chr6	protein_coding	geminin, DNA replication inhibitor
ENSG00000130066.16	0.317696	10.9497	3.06521e-05	0.00123083	1100.17	935.49	884.32	1139.18	1133.61	1262.74	SAT1	chrX	protein_coding	spermidine/spermine N1-acetyltransferase 1
ENSG00000102316.16	0.317778	5.54081	5.72136e-05	0.0020838	13.65	14.48	15.51	17.45	17.36	18.14	MAGED2	chrX	protein_coding	melanoma antigen family D2
ENSG00000039068.18	0.31868	7.42459	9.06411e-06	0.000451319	28.58	29.13	27.98	33.75	34.82	35.31	CDH1	chr16	protein_coding	cadherin 1, type 1, E-cadherin (epithelial)
ENSG00000152952.11	0.318876	5.69235	0.000264567	0.00709534	11.26	8.77	8.9	12.43	10.12	12.48	PLOD2	chr3	protein_coding	procollagen-lysine, 2-oxoglutarate 5-dioxygenase 2
ENSG00000110917.7	0.319309	8.24847	2.08267e-05	0.000896938	36.01	39.2	38.62	44.16	43.11	50.89	MLEC	chr12	protein_coding	malectin
ENSG00000091436.16	0.319437	4.99714	0.000124043	0.00392734	2.59	2.72	2.46	3.12	3.2	3.1	pk	chr2	protein_coding	--
ENSG00000143641.9	0.319589	6.46142	1.80315e-05	0.000800911	16.29	16.06	16.71	19.39	18.91	21.23	GALNT2	chr1	protein_coding	polypeptide N-acetylgalactosaminyltransferase 2
ENSG00000127586.16	0.320335	5.11839	8.2489e-05	0.00279945	7.34	7.47	7.54	9.09	9.32	8.73	CHTF18	chr16	protein_coding	CTF18, chromosome transmission fidelity factor 18 homolog (S. cerevisiae)
ENSG00000143384.12	0.320573	7.53994	1.31382e-05	0.000612373	35.66	38.84	38.42	45.05	43.5	48.62	MCL1	chr1	protein_coding	myeloid cell leukemia 1
ENSG00000196923.13	0.320709	7.1199	8.80062e-06	0.000442096	50.25	52.72	51.85	62.32	62.52	63.17	PDLIM7	chr5	protein_coding	PDZ and LIM domain 7 (enigma)
ENSG00000106070.17	0.321796	5.12741	0.000101906	0.00333545	4.27	4.51	4.63	5.62	5	5.71	GRB10	chr7	protein_coding	growth factor receptor-bound protein 10
ENSG00000104805.15	0.322895	7.56702	2.39334e-05	0.00100602	52.58	63.17	60.2	68.01	71.85	74.25	NUCB1	chr19	protein_coding	nucleobindin 1
ENSG00000099337.4	0.323548	6.08331	2.98784e-05	0.00120798	9.12	10.17	10.02	12.45	12.05	11.19	KCNK6	chr19	protein_coding	potassium channel, two pore domain subfamily K, member 6
ENSG00000186918.13	0.323682	5.67275	8.28591e-05	0.00280529	7.36	8.55	8.37	9.03	9.78	10.77	ZNF395	chr8	protein_coding	zinc finger protein 395
ENSG00000102144.13	0.324414	8.32584	5.19071e-06	0.000277809	54.72	53.8	54.07	65.01	63.75	69.16	PGK1	chrX	protein_coding	phosphoglycerate kinase 1
ENSG00000169992.9	0.325038	5.40338	7.46334e-05	0.00258528	6.11	5.98	6.76	7.16	8.29	7.51	NLGN2	chr17	protein_coding	neuroligin 2
ENSG00000108848.15	0.325197	9.79017	0.000323332	0.00828512	108.42	101.2	98.59	131.52	147.94	95.47	LUC7L3	chr17	protein_coding	LUC7-like 3 (S. cerevisiae)
ENSG00000115657.12	0.326346	4.48737	0.00026302	0.00706413	5.71	6.24	6.4	7.6	7.48	7.33	ABCB6	chr2	protein_coding	ATP-binding cassette, sub-family B (MDR/TAP), member 6 (Langereis blood group)
ENSG00000159335.15	0.326407	8.99065	4.81958e-06	0.000260597	335.53	345.42	344.77	419.77	429.56	400.87	PTMS	chr12	protein_coding	parathymosin
ENSG00000029993.14	0.326678	7.11301	9.44742e-06	0.000466318	30.39	31.21	29.81	34.77	38.89	37.75	HMGB3	chrX	protein_coding	high mobility group box 3
ENSG00000135074.15	0.327125	6.11777	2.29187e-05	0.000968137	7.91	8.31	8.15	9.1	10.12	10.5	ADAM19	chr5	protein_coding	ADAM metallopeptidase domain 19
ENSG00000137878.16	0.327862	6.22395	1.0081e-05	0.000489715	24.64	24.54	24.98	29.95	29.43	31.14	GCOM1	chr15	protein_coding	GRINL1A complex locus 1
ENSG00000156299.12	0.327948	6.61452	9.81911e-06	0.000480797	11.08	11.93	10.63	13.57	13.57	13.91	TIAM1	chr21	protein_coding	T-cell lymphoma invasion and metastasis 1
ENSG00000186522.14	0.328286	6.77803	5.6091e-06	0.00029675	25.52	25.2	25.14	31.62	30.18	30.8	2017-09-10	chr2	protein_coding	septin 10
ENSG00000165304.7	0.328427	4.79195	0.000102696	0.00335536	9.28	8.84	9.39	11.16	11.18	11.24	MELK	chr9	protein_coding	maternal embryonic leucine zipper kinase
ENSG00000094631.18	0.328683	5.63512	4.68305e-05	0.00177407	9.56	9.54	10	11.39	13.08	11.05	HDAC6	chrX	protein_coding	histone deacetylase 6
ENSG00000121957.12	0.329338	5.54274	4.79456e-05	0.00180887	5.2	4.97	5.32	6.72	5.57	6.64	GPSM2	chr1	protein_coding	G-protein signaling modulator 2
ENSG00000169045.17	0.33002	9.50668	1.06376e-05	0.000511753	151.32	175.42	155.74	195.51	207.15	186.99	HNRNPH1	chr5	protein_coding	heterogeneous nuclear ribonucleoprotein H1 (H)
ENSG00000111605.16	0.330728	6.29463	1.47666e-05	0.000677974	10.59	9.19	9.06	11.98	11.71	11.53	CPSF6	chr12	protein_coding	cleavage and polyadenylation specific factor 6, 68kDa
ENSG00000089685.14	0.330803	5.84076	1.3824e-05	0.00063948	15.05	14.98	14.39	18.01	18.43	17.85	BIRC5	chr17	protein_coding	baculoviral IAP repeat containing 5
ENSG00000164251.4	0.330919	6.8629	7.57187e-06	0.000385631	32.95	31.38	34.31	39.87	38.1	42.66	F2RL1	chr5	protein_coding	coagulation factor II (thrombin) receptor-like 1
ENSG00000111276.10	0.331025	5.13834	7.40731e-05	0.00257313	11.89	10.55	10.3	13.32	12.49	14.18	CDKN1B	chr12	protein_coding	cyclin-dependent kinase inhibitor 1B (p27, Kip1)
ENSG00000142669.13	0.331409	5.94812	0.000165429	0.00496044	23.48	28.01	33.68	34.11	33.82	36.51	SH3BGRL3	chr1	protein_coding	SH3 domain binding glutamate-rich protein like 3
ENSG00000107731.12	0.331733	5.09969	0.000238082	0.00656679	3.51	4.1	4.72	4.7	5.05	5.39	UNC5B	chr10	protein_coding	unc-5 homolog B (C. elegans)
ENSG00000175130.6	0.331889	6.09709	1.48275e-05	0.000679923	31.91	32	35.48	39.05	40.83	41.8	MARCKSL1	chr1	protein_coding	MARCKS-like 1
ENSG00000104936.17	0.33191	5.5368	2.34739e-05	0.000990099	9.76	10.62	10.75	12.76	12.42	12.97	DMPK	chr19	protein_coding	dystrophia myotonica-protein kinase
ENSG00000066279.16	0.332313	5.54797	0.000151826	0.00463944	3.89	3.5	3.18	4.72	4.55	3.64	ASPM	chr1	protein_coding	asp (abnormal spindle) homolog, microcephaly associated (Drosophila)
ENSG00000135862.5	0.332912	7.19251	3.38319e-06	0.000193441	15.14	15.31	15.3	18.67	18.57	18.78	LAMC1	chr1	protein_coding	laminin, gamma 1 (formerly LAMB2)
ENSG00000134013.15	0.333423	6.06863	2.75871e-05	0.00113499	15.64	14.7	16.3	18.56	17.31	21.28	LOXL2	chr8	protein_coding	lysyl oxidase-like 2
ENSG00000070669.16	0.334649	9.34333	2.08835e-06	0.000124429	216.8	212.11	214.34	260.76	256.39	271.39	ASNS	chr7	protein_coding	asparagine synthetase (glutamine-hydrolyzing)
ENSG00000142102.15	0.335626	4.61692	0.000272089	0.00726531	4.82	4.89	5.21	6.22	6.73	5.35	ATHL1	chr11	protein_coding	ATH1, acid trehalase-like 1 (yeast)
ENSG00000135924.15	0.3365	5.33177	2.78131e-05	0.00114046	9.85	10.4	10.95	12.29	12.81	13.23	DNAJB2	chr2	protein_coding	DnaJ (Hsp40) homolog, subfamily B, member 2
ENSG00000197279.3	0.336983	4.71046	0.000115457	0.00369622	10.75	10.07	9.78	12.99	11.51	13.06	ZNF165	chr6	protein_coding	zinc finger protein 165
ENSG00000163872.15	0.337849	6.05021	8.50761e-06	0.000430312	8.18	8.22	8.67	9.84	10.43	10.54	YEATS2	chr3	protein_coding	YEATS domain containing 2
ENSG00000184445.11	0.339617	4.03326	0.000391202	0.0096289	1.84	1.69	1.72	2.11	2.23	2.1	KNTC1	chr12	protein_coding	kinetochore associated 1
ENSG00000008513.14	0.340265	5.53113	1.51821e-05	0.000694453	5.22	5.47	5.49	6.55	6.32	7.07	ST3GAL1	chr8	protein_coding	ST3 beta-galactoside alpha-2,3-sialyltransferase 1
ENSG00000272414.5	0.341042	4.89411	4.3284e-05	0.00166021	8.27	7.78	8.08	9.8	9.93	9.97	FAM47E-STBD1	chr4	protein_coding	FAM47E-STBD1 readthrough
ENSG00000183337.16	0.342137	5.04818	3.49194e-05	0.00138556	3.29	3.44	3.08	4.04	3.96	4.07	BCOR	chrX	protein_coding	BCL6 corepressor
ENSG00000134057.14	0.342262	6.21194	4.26146e-06	0.000233697	28.38	28.1	27.53	35.81	33.97	33.76	CCNB1	chr5	protein_coding	cyclin B1
ENSG00000071246.10	0.343228	5.20541	8.559e-05	0.0028858	4.24	5.25	5.18	5.58	6.44	6.1	VASH1	chr14	protein_coding	vasohibin 1
ENSG00000011426.10	0.344608	6.52818	4.27759e-06	0.000234041	17.08	15.39	14.92	20.33	19.18	18.94	ANLN	chr7	protein_coding	anillin, actin binding protein
ENSG00000072864.12	0.345137	4.60125	0.000132268	0.00414853	4.75	4.77	5.29	5.71	5.91	6.69	NDE1	chr16	protein_coding	nudE neurodevelopment protein 1
ENSG00000164300.15	0.345376	5.55754	9.37467e-06	0.00046397	5.65	5.87	6	7.09	7.03	7.52	SERINC5	chr5	protein_coding	serine incorporator 5
ENSG00000168137.15	0.345614	6.9904	1.95801e-06	0.000118	14.41	15.22	14.8	18.04	18.61	18.25	SETD5	chr3	protein_coding	SET domain containing 5
ENSG00000076864.19	0.345653	5.14908	3.10378e-05	0.00124496	7.16	7.18	7.5	8.54	8.61	9.86	RAP1GAP	chr1	protein_coding	RAP1 GTPase activating protein
ENSG00000141756.18	0.345873	5.4447	2.0702e-05	0.00089261	12.24	13.34	14.52	16.58	17.13	15.91	FKBP10	chr17	protein_coding	FK506 binding protein 10, 65 kDa
ENSG00000254726.2	0.346544	4.51102	0.000122723	0.00389225	3.3	2.97	2.86	3.66	3.65	3.97	MEX3A	chr1	protein_coding	mex-3 RNA binding family member A
ENSG00000135506.15	0.34729	8.27287	1.98863e-06	0.000119649	82.3	90.74	92.08	106.41	110.84	110.75	OS9	chr12	protein_coding	osteosarcoma amplified 9, endoplasmic reticulum lectin
ENSG00000076382.16	0.347528	5.77149	6.74339e-06	0.000348533	10.5	11.19	11.45	13.9	13.15	13.99	SPAG5	chr17	protein_coding	sperm associated antigen 5
ENSG00000184602.5	0.34769	4.49669	0.000212707	0.00603412	4.97	5.36	6.34	6.96	7.16	6.56	SNN	chr16	protein_coding	stannin
ENSG00000186814.12	0.347993	3.96988	0.000390351	0.00962081	1.93	1.75	1.65	2.15	2.26	2.16	ZSCAN30	chr18	protein_coding	zinc finger and SCAN domain containing 30
ENSG00000167325.14	0.348188	6.42125	2.12238e-06	0.000125846	20.65	21.28	20.64	25.78	25.67	25.98	RRM1	chr11	protein_coding	ribonucleotide reductase M1
ENSG00000126870.15	0.348241	5.91742	4.87685e-06	0.000262921	13.7	12.59	13.05	16.11	16.66	15.88	WDR60	chr7	protein_coding	WD repeat domain 60
ENSG00000255872.3	0.348258	5.81504	1.98672e-05	0.000867112	16.32	17.87	19.04	20.32	21.31	24.32	RP11-613M10.9	chr9	protein_coding	--
ENSG00000183696.13	0.348559	5.52448	1.26902e-05	0.000595261	17.32	19.2	20.01	23.21	23.9	22.95	UPP1	chr7	protein_coding	uridine phosphorylase 1
ENSG00000165480.15	0.348632	4.23553	0.000219441	0.00619178	5.57	5.51	4.73	6.63	6.32	6.6	SKA3	chr13	protein_coding	spindle and kinetochore associated complex subunit 3
ENSG00000167377.17	0.349022	5.02105	3.17177e-05	0.00126753	6.26	5.61	5.66	7.28	7.53	6.87	ZNF23	chr16	protein_coding	zinc finger protein 23
ENSG00000001617.11	0.349035	3.98377	0.000325829	0.00832016	2.9	3.15	3.35	4.01	3.73	3.94	SEMA3F	chr3	protein_coding	sema domain, immunoglobulin domain (Ig), short basic domain, secreted, (semaphorin) 3F
ENSG00000188064.9	0.349743	4.95727	7.39646e-05	0.00257313	4.8	4.73	5.52	6.21	5.6	6.86	WNT7B	chr22	protein_coding	wingless-type MMTV integration site family, member 7B
ENSG00000241058.3	0.349858	3.88364	0.000321323	0.00823939	5.36	5.48	5.55	6.92	6.66	6.75	NSUN6	chr10	protein_coding	NOP2/Sun domain family, member 6
ENSG00000168502.17	0.349904	5.45375	1.00159e-05	0.000487238	4.75	4.59	5.03	5.69	6.15	5.97	MTCL1	chr18	protein_coding	microtubule crosslinking factor 1
ENSG00000132749.10	0.35064	3.99917	0.000324907	0.00830636	2.51	2.58	2.5	2.88	3.33	3.2	MTL5	chr11	protein_coding	metallothionein-like 5, testis-specific (tesmin)
ENSG00000131759.17	0.35112	4.55541	8.91204e-05	0.00299142	4.32	4.47	5.01	5.97	5.48	5.7	RARA	chr17	protein_coding	retinoic acid receptor, alpha
ENSG00000177084.16	0.351661	5.3402	1.26067e-05	0.000592851	4.19	4.08	4.38	4.93	5.52	5.24	POLE	chr12	protein_coding	polymerase (DNA directed), epsilon, catalytic subunit
ENSG00000092853.13	0.351988	5.47822	2.18693e-05	0.000933107	7.51	7.79	6.65	9.45	9.55	8.22	CLSPN	chr1	protein_coding	claspin
ENSG00000105357.15	0.352889	8.38821	2.89348e-06	0.000168582	37.71	40.37	38.53	43.16	50.59	51	MYH14	chr19	protein_coding	myosin, heavy chain 14, non-muscle
ENSG00000150867.13	0.353627	5.85018	3.60242e-06	0.000204389	11.55	11.93	11.65	15.05	13.84	14.77	PIP4K2A	chr10	protein_coding	phosphatidylinositol-5-phosphate 4-kinase, type II, alpha
ENSG00000185624.14	0.353707	10.1108	7.76253e-07	5.22545e-05	331.41	350.32	357.3	417.89	430.92	442.11	P4HB	chr17	protein_coding	prolyl 4-hydroxylase, beta polypeptide
ENSG00000135476.11	0.354723	4.07125	0.000281844	0.00746086	1.9	2.04	2.22	2.35	2.66	2.67	ESPL1	chr12	protein_coding	extra spindle pole bodies homolog 1 (S. cerevisiae)
ENSG00000168453.14	0.35487	4.12892	0.000326534	0.00833239	2.31	2.17	2.26	2.84	2.4	3.15	HR	chr8	protein_coding	hair growth associated
ENSG00000152256.13	0.355261	4.35506	0.000217355	0.00614705	1.26	1.09	1.17	1.62	1.26	1.49	PDK1	chr2	protein_coding	pyruvate dehydrogenase kinase, isozyme 1
ENSG00000224081.7	0.355353	5.3512	0.000225295	0.00629264	12.45	15.35	19.46	19.14	20.69	19.13	LINC01057	chr1	lincRNA	long intergenic non-protein coding RNA 1057
ENSG00000130956.13	0.355565	6.58155	1.30681e-06	8.29645e-05	29.06	29.94	30.41	35.83	37.17	38.24	HABP4	chr9	protein_coding	hyaluronan binding protein 4
ENSG00000097046.12	0.355591	4.50841	7.46025e-05	0.00258528	5.95	5.24	5.33	7.01	6.95	6.56	CDC7	chr1	protein_coding	cell division cycle 7
ENSG00000160191.17	0.356239	6.16536	2.02161e-06	0.000121385	28.51	26.43	27.12	33.51	33.18	35.39	PDE9A	chr21	protein_coding	phosphodiesterase 9A
ENSG00000143228.12	0.356699	5.60384	8.71429e-05	0.00293039	22.54	18.98	17.32	26.81	25.93	20.33	NUF2	chr1	protein_coding	NUF2, NDC80 kinetochore complex component
ENSG00000139044.10	0.356785	4.32025	0.000136496	0.00424499	2.94	3.33	3.33	3.71	4.12	4.15	B4GALNT3	chr12	protein_coding	beta-1,4-N-acetyl-galactosaminyl transferase 3
ENSG00000167880.7	0.356807	7.04176	1.62349e-06	0.00010098	15.58	16.01	16.62	19.23	21.41	19.37	EVPL	chr17	protein_coding	envoplakin
ENSG00000167785.8	0.356971	4.9523	1.58583e-05	0.000721796	3.54	3.51	3.45	4.45	4.36	4.27	ZNF558	chr19	protein_coding	zinc finger protein 558
ENSG00000007402.11	0.357105	4.03893	0.000197883	0.00569915	2.27	2.29	2.5	2.86	3.05	2.88	CACNA2D2	chr3	protein_coding	calcium channel, voltage-dependent, alpha 2/delta subunit 2
ENSG00000156313.12	0.358022	4.38284	0.000112976	0.00363	2.79	2.67	2.48	3.46	3.42	3.02	RPGR	chrX	protein_coding	retinitis pigmentosa GTPase regulator
ENSG00000124782.19	0.358496	5.65072	1.37899e-05	0.000638706	4.38	4.53	4.79	5.3	5.3	6.49	RREB1	chr6	protein_coding	ras responsive element binding protein 1
ENSG00000107957.16	0.358742	4.72085	3.03341e-05	0.00122072	1.84	1.93	1.84	2.44	2.3	2.26	SH3PXD2A	chr10	protein_coding	SH3 and PX domains 2A
ENSG00000105429.12	0.358765	6.15291	6.7488e-06	0.000348533	4.72	5.1	5.73	6.36	6.84	6.2	MEGF8	chr19	protein_coding	multiple EGF-like-domains 8
ENSG00000130702.13	0.359135	6.63536	1.8583e-06	0.000113101	7.03	6.62	7.6	8.85	9.19	8.45	LAMA5	chr20	protein_coding	laminin, alpha 5
ENSG00000197142.10	0.359651	7.66727	7.79954e-07	5.24078e-05	40.37	43.64	43.76	53.44	50.78	55.26	ACSL5	chr10	protein_coding	acyl-CoA synthetase long-chain family member 5
ENSG00000116350.15	0.359889	8.36336	1.32067e-06	8.37e-05	102.96	119.6	114.21	134.68	143.66	141.98	SRSF4	chr1	protein_coding	serine/arginine-rich splicing factor 4
ENSG00000171219.8	0.359965	6.80377	1.89952e-06	0.000115229	14.7	16.12	16.67	19.51	20.79	18.96	CDC42BPG	chr11	protein_coding	CDC42 binding protein kinase gamma (DMPK-like)
ENSG00000155755.18	0.360421	4.05123	0.000159652	0.00482651	2.47	2.28	2.28	2.82	2.91	3.02	TMEM237	chr2	protein_coding	transmembrane protein 237
ENSG00000164096.12	0.360971	5.37358	1.98882e-05	0.000867112	12.06	9.82	10.28	14.33	11.96	13.82	C4orf3	chr4	protein_coding	chromosome 4 open reading frame 3
ENSG00000084234.16	0.361942	9.03987	5.5296e-07	3.90808e-05	105.63	113.51	108.56	133.13	131.61	144.81	APLP2	chr11	protein_coding	amyloid beta (A4) precursor-like protein 2
ENSG00000032742.17	0.361973	3.98001	0.000340327	0.00860294	3.97	4.54	3.65	5.47	4.98	4.75	IFT88	chr13	protein_coding	intraflagellar transport 88
ENSG00000125864.11	0.362401	5.45025	4.31616e-06	0.000235801	11.93	12.2	12.93	14.94	15.81	15.6	BFSP1	chr20	protein_coding	beaded filament structural protein 1, filensin
ENSG00000179912.19	0.362986	4.80563	1.70995e-05	0.000771616	4.83	4.76	4.63	5.87	5.99	5.91	R3HDM2	chr12	protein_coding	R3H domain containing 2
ENSG00000110046.12	0.363042	4.33997	0.000126625	0.00399194	2.31	2.53	2.9	3.12	3.2	3.38	ATG2A	chr11	protein_coding	autophagy related 2A
ENSG00000166455.13	0.363047	4.19089	0.000115739	0.00369622	6.6	6.77	6.8	8.03	8.03	9.18	C16orf46	chr16	protein_coding	chromosome 16 open reading frame 46
ENSG00000148218.15	0.36309	4.53569	5.02917e-05	0.00188296	5.7	5.83	6.26	6.99	7.77	7.5	ALAD	chr9	protein_coding	aminolevulinate dehydratase
ENSG00000198211.8	0.363137	6.53265	9.74662e-07	6.34081e-05	26.47	27.56	27.27	32.55	33.3	35.85	TUBB3	chr16	protein_coding	tubulin, beta 3 class III
ENSG00000111445.13	0.365118	5.07479	8.13582e-06	0.000412641	11.51	10.66	11.18	14.39	13.35	14.02	RFC5	chr12	protein_coding	replication factor C (activator 1) 5, 36.5kDa
ENSG00000112531.16	0.365193	4.76006	3.45626e-05	0.00137288	1.51	1.39	1.28	1.82	1.61	1.79	QKI	chr6	protein_coding	QKI, KH domain containing, RNA binding
ENSG00000165244.6	0.36561	4.00607	0.00024296	0.00665644	3.57	3.72	3.42	4.98	3.93	4.52	ZNF367	chr9	protein_coding	zinc finger protein 367
ENSG00000130449.5	0.366226	3.66932	0.000376562	0.00935469	1.71	1.93	1.97	2.36	2.23	2.46	ZSWIM6	chr5	protein_coding	zinc finger, SWIM-type containing 6
ENSG00000157216.15	0.366408	4.92331	5.44427e-05	0.00200069	6.37	7.3	8.45	8.73	9.48	9.58	SSBP3	chr1	protein_coding	single stranded DNA binding protein 3
ENSG00000150961.14	0.366456	4.37411	6.33182e-05	0.0022658	3.93	3.98	4.2	5.16	4.65	5.4	SEC24D	chr4	protein_coding	SEC24 family member D
ENSG00000204991.10	0.366855	5.32552	4.19967e-06	0.000231368	6.62	6.88	6.92	8.27	8.88	8.46	SPIRE2	chr16	protein_coding	spire-type actin nucleation factor 2
ENSG00000163535.17	0.366992	4.70461	0.000222117	0.00623383	5.45	4.22	4.56	6.73	6.17	4.9	SGOL2	chr2	protein_coding	shugoshin-like 2 (S. pombe)
ENSG00000131725.13	0.367815	5.80104	3.22041e-06	0.000185574	11.55	11.06	10.12	14.55	12.64	13.86	WDR44	chrX	protein_coding	WD repeat domain 44
ENSG00000188827.10	0.367962	3.8529	0.000277173	0.00736901	1.51	1.57	1.72	1.83	2.12	2.08	SLX4	chr16	protein_coding	SLX4 structure-specific endonuclease subunit
ENSG00000108821.13	0.368387	3.9719	0.000260863	0.00703698	1.9	1.79	1.97	2.13	2.65	2.33	COL1A1	chr17	protein_coding	collagen, type I, alpha 1
ENSG00000065328.16	0.368749	4.43763	3.32592e-05	0.00132397	3.74	3.78	3.81	4.83	4.62	4.79	MCM10	chr10	protein_coding	minichromosome maintenance complex component 10
ENSG00000166851.14	0.369048	5.4852	4.71241e-06	0.000255177	14.86	16.79	17.19	20.92	19.32	21.21	PLK1	chr16	protein_coding	polo-like kinase 1
ENSG00000136002.16	0.369052	5.15702	8.13025e-06	0.000412641	3.3	3.4	3.71	4.23	4.57	4.28	ARHGEF4	chr2	protein_coding	Rho guanine nucleotide exchange factor (GEF) 4
ENSG00000162390.17	0.369744	4.69607	2.28958e-05	0.000968137	2.51	2.85	2.77	3.5	3.38	3.34	ACOT11	chr1	protein_coding	acyl-CoA thioesterase 11
ENSG00000011422.11	0.369815	6.11599	7.84269e-07	5.26017e-05	26.58	25.04	25.07	32.76	31.05	32.5	PLAUR	chr19	protein_coding	plasminogen activator, urokinase receptor
ENSG00000129007.14	0.370024	3.89009	0.000215559	0.00610094	2.53	2.68	2.55	3.04	3.12	3.6	CALML4	chr15	protein_coding	calmodulin-like 4
ENSG00000177606.6	0.370116	6.6721	4.81815e-07	3.4719e-05	23.38	24.07	22.61	28.41	28.95	30.66	JUN	chr1	protein_coding	jun proto-oncogene
ENSG00000161638.10	0.370155	5.64557	1.27759e-05	0.000598516	8.08	8.9	10.36	11.43	10.55	12.45	ITGA5	chr12	protein_coding	integrin, alpha 5 (fibronectin receptor, alpha polypeptide)
ENSG00000105339.10	0.37061	5.17184	9.73458e-06	0.000477929	4.45	4.47	5.02	5.48	6.23	5.83	DENND3	chr8	protein_coding	DENN/MADD domain containing 3
ENSG00000168280.16	0.371075	3.74009	0.000267691	0.00716866	1.6	1.6	1.48	1.83	2.06	1.98	KIF5C	chr2	protein_coding	kinesin family member 5C
ENSG00000164111.14	0.371255	8.32972	3.64327e-07	2.72667e-05	148.01	148.34	147.65	175.76	180.26	202.29	ANXA5	chr4	protein_coding	annexin A5
ENSG00000130703.15	0.372354	6.22393	5.7729e-07	4.07221e-05	14.74	15.4	15.13	18.94	18.56	19.5	OSBPL2	chr20	protein_coding	oxysterol binding protein-like 2
ENSG00000171848.13	0.373049	6.95855	4.95323e-06	0.000266649	30.24	27.12	24.94	35.57	29.48	38.54	RRM2	chr2	protein_coding	ribonucleotide reductase M2
ENSG00000136231.13	0.3736	6.84596	2.80917e-07	2.1661e-05	22.64	21.27	21.85	28.7	27.23	26.88	IGF2BP3	chr7	protein_coding	insulin-like growth factor 2 mRNA binding protein 3
ENSG00000140525.17	0.373963	5.80196	1.58109e-06	9.91807e-05	9.21	8.95	8.05	11.23	11.04	10.7	FANCI	chr15	protein_coding	Fanconi anemia, complementation group I
ENSG00000171951.4	0.37448	5.53343	7.56024e-06	0.000385572	15.24	15.07	13.35	18.18	20.25	16.51	SCG2	chr2	protein_coding	secretogranin II
ENSG00000133943.20	0.374554	5.71119	1.26785e-06	8.09092e-05	9.41	9.59	9.52	11.65	12.52	11.76	C14orf159	chr14	protein_coding	chromosome 14 open reading frame 159
ENSG00000122952.16	0.375695	5.13868	6.77469e-06	0.00034938	13.5	13.2	14.7	16.99	18.63	16.59	ZWINT	chr10	protein_coding	ZW10 interacting kinetochore protein
ENSG00000171903.16	0.375731	4.28309	5.54585e-05	0.0020279	3.52	4.05	4.12	4.88	4.9	5	CYP4F11	chr19	protein_coding	cytochrome P450, family 4, subfamily F, polypeptide 11
ENSG00000111602.11	0.376425	6.41891	3.98671e-07	2.93597e-05	13.18	13.8	13.5	16.38	17.11	17.62	TIMELESS	chr12	protein_coding	timeless circadian clock
ENSG00000157557.11	0.376553	5.51051	1.27839e-06	8.13e-05	9	9.32	8.79	11.51	11.21	11.51	ETS2	chr21	protein_coding	v-ets avian erythroblastosis virus E26 oncogene homolog 2
ENSG00000108840.15	0.377929	6.34142	1.09669e-06	7.05982e-05	11.62	12.33	12.8	14.48	14.98	16.99	HDAC5	chr17	protein_coding	histone deacetylase 5
ENSG00000152284.4	0.378667	4.23765	7.59967e-05	0.00261284	4.77	5.09	5.49	6.12	6.14	7.2	TCF7L1	chr2	protein_coding	transcription factor 7-like 1 (T-cell specific, HMG-box)
ENSG00000095397.13	0.378949	4.50322	3.7366e-05	0.00147154	3.02	3.43	3.71	4.3	4.41	4.16	DFNB31	chr9	protein_coding	deafness, autosomal recessive 31
ENSG00000158402.18	0.380399	3.82504	0.000262002	0.00704845	4.08	5.15	4.08	5.86	5.33	5.68	CDC25C	chr5	protein_coding	cell division cycle 25C
ENSG00000138160.5	0.380624	4.93317	2.98861e-05	0.00120798	5.33	5.41	4.49	7.09	6.51	5.64	KIF11	chr10	protein_coding	kinesin family member 11
ENSG00000094804.9	0.380771	5.66472	8.99794e-07	5.91647e-05	8.82	8.43	8.29	11.29	10.67	10.35	CDC6	chr17	protein_coding	cell division cycle 6
ENSG00000088325.15	0.38181	7.48021	1.85207e-07	1.47933e-05	38.86	40.45	40.59	49.52	48.05	54.37	TPX2	chr20	protein_coding	TPX2, microtubule-associated
ENSG00000255248.6	0.382014	6.30362	2.37332e-06	0.000140274	17.96	15.44	14.9	21.51	21.44	18.13	RP11-166D19.1	chr11	sense_overlapping	--
ENSG00000168906.12	0.383169	7.72207	1.60785e-06	0.000100516	46.55	44	45.67	58.59	64.89	49.07	MAT2A	chr2	protein_coding	methionine adenosyltransferase II, alpha
ENSG00000213931.5	0.383489	6.05238	3.69731e-07	2.75592e-05	57.73	56.57	61.1	74	72.81	75.7	HBE1	chr11	protein_coding	hemoglobin, epsilon 1
ENSG00000099331.13	0.384062	7.06862	2.35426e-07	1.85629e-05	13.4	14.43	14.7	17.15	17.8	19.04	MYO9B	chr19	protein_coding	myosin IXB
ENSG00000023041.11	0.384744	5.85697	6.13178e-07	4.26814e-05	13.79	12.94	13.17	17.2	17.51	15.88	ZDHHC6	chr10	protein_coding	zinc finger, DHHC-type containing 6
ENSG00000165655.15	0.384941	5.90654	6.04579e-07	4.22425e-05	14.51	14.11	14.7	17.13	18.48	19.37	ZNF503	chr10	protein_coding	zinc finger protein 503
ENSG00000111011.17	0.38503	7.73157	1.70563e-07	1.37429e-05	50.98	48.91	46.17	61.08	65.68	58.53	RSRC2	chr12	protein_coding	arginine/serine-rich coiled-coil 2
ENSG00000105321.12	0.385574	5.245	4.17546e-06	0.000230662	14.17	15.3	14.29	16.65	18.91	20.02	CCDC9	chr19	protein_coding	coiled-coil domain containing 9
ENSG00000116191.17	0.385988	5.73369	1.5279e-06	9.61718e-05	5.67	5.83	5.44	7.96	6.49	7.09	RALGPS2	chr1	protein_coding	Ral GEF with PH domain and SH3 binding motif 2
ENSG00000185567.6	0.386527	7.55459	1.3971e-07	1.1511e-05	8.02	8.28	8.5	10.09	11.17	10.26	AHNAK2	chr14	protein_coding	AHNAK nucleoprotein 2
ENSG00000152253.8	0.386692	4.34725	0.000194478	0.00566004	15.18	10.47	10.75	16.13	15.5	14.39	SPC25	chr2	protein_coding	SPC25, NDC80 kinetochore complex component
ENSG00000138678.10	0.386724	5.51736	6.51663e-07	4.49354e-05	13.27	13.29	12.56	16.85	16.47	16.39	AGPAT9	chr4	protein_coding	1-acylglycerol-3-phosphate O-acyltransferase 9
ENSG00000164626.8	0.386783	3.3304	0.000361365	0.00906415	2.14	2.15	2.15	2.68	2.65	2.86	KCNK5	chr6	protein_coding	potassium channel, two pore domain subfamily K, member 5
ENSG00000126368.5	0.387059	5.59774	5.71013e-06	0.000299751	12.52	13.13	16.48	17.64	17.54	18.48	NR1D1	chr17	protein_coding	nuclear receptor subfamily 1, group D, member 1
ENSG00000067082.14	0.387625	6.8253	1.07328e-07	9.34289e-06	15.37	15.38	15.09	19.93	18.33	20.05	KLF6	chr10	protein_coding	Kruppel-like factor 6
ENSG00000100629.16	0.389	3.78193	0.000159346	0.00482521	2.37	2.45	2.11	3.09	3.05	2.67	CEP128	chr14	protein_coding	centrosomal protein 128kDa
ENSG00000161036.10	0.389012	5.10375	5.71466e-06	0.000299751	10.85	12.17	13.41	15.78	14.58	16.14	LRWD1	chr7	protein_coding	leucine-rich repeats and WD repeat domain containing 1
ENSG00000156970.12	0.389133	5.86804	7.34987e-07	4.9933e-05	13.68	12.29	11.49	16.04	16.18	15.38	BUB1B	chr15	protein_coding	BUB1 mitotic checkpoint serine/threonine kinase B
ENSG00000160888.6	0.389208	7.68228	4.19636e-08	4.12049e-06	54.71	53.1	53.64	68.78	68.06	68.67	IER2	chr19	protein_coding	immediate early response 2
ENSG00000228315.11	0.389704	3.69163	0.000231743	0.00644083	2.48	3.05	2.61	3.46	3.69	3.23	GUSBP11	chr22	processed_transcript	glucuronidase, beta pseudogene 11
ENSG00000119927.13	0.389905	4.45943	1.78613e-05	0.0007972	2.02	1.76	1.79	2.51	2.27	2.31	GPAM	chr10	protein_coding	glycerol-3-phosphate acyltransferase, mitochondrial
ENSG00000187514.14	0.390608	11.7703	4.70566e-08	4.55979e-06	1438.15	1520.04	1485.08	1843.85	1958.55	1859.74	PTMA	chr2	protein_coding	prothymosin, alpha
ENSG00000178913.7	0.391898	6.5667	9.11807e-08	8.14916e-06	34.01	32.79	31.17	42.27	41.33	41.3	TAF7	chr5	protein_coding	TAF7 RNA polymerase II, TATA box binding protein (TBP)-associated factor, 55kDa
ENSG00000105426.14	0.392403	6.10394	8.06048e-07	5.37686e-05	6.39	7.09	7.81	8.8	9.43	8.97	PTPRS	chr19	protein_coding	protein tyrosine phosphatase, receptor type, S
ENSG00000172361.5	0.392479	4.447	7.48942e-05	0.00259141	10.18	9.54	8.68	12.4	13.66	10.08	CFAP53	chr18	protein_coding	cilia and flagella associated protein 53
ENSG00000115756.12	0.393198	7.22644	8.53572e-08	7.72242e-06	41.95	43.4	46.48	55.4	54.5	58.5	HPCAL1	chr2	protein_coding	hippocalcin-like 1
ENSG00000104885.17	0.393204	6.01001	3.31258e-07	2.52016e-05	6.91	6.98	6.99	8.58	8.42	9.66	DOT1L	chr19	protein_coding	DOT1-like histone H3K79 methyltransferase
ENSG00000010310.8	0.395926	4.72116	2.0599e-05	0.000890255	5.66	6.48	6.64	7.75	9.04	7.26	GIPR	chr19	protein_coding	gastric inhibitory polypeptide receptor
ENSG00000251201.8	0.396589	4.94288	3.71338e-06	0.000210037	7.6	6.53	6.39	8.98	8.37	8.87	TMED7-TICAM2	chr5	protein_coding	TMED7-TICAM2 readthrough
ENSG00000136811.16	0.396693	6.85326	1.10544e-07	9.57757e-06	18.05	20.04	19.92	23.69	25.38	25.22	ODF2	chr9	protein_coding	outer dense fiber of sperm tails 2
ENSG00000206530.8	0.39722	3.83419	0.000205366	0.00585746	1.08	1.16	0.98	1.42	1.53	1.17	CFAP44	chr3	protein_coding	cilia and flagella associated protein 44
ENSG00000124942.13	0.398773	9.35973	4.02585e-08	3.97426e-06	26.39	27.37	28.35	33.3	34.56	37.38	AHNAK	chr11	protein_coding	AHNAK nucleoprotein
ENSG00000058668.14	0.399434	6.00558	1.16037e-07	9.91352e-06	5.65	5.58	5.65	6.99	7.25	7.41	ATP2B4	chr1	protein_coding	ATPase, Ca++ transporting, plasma membrane 4
ENSG00000080031.9	0.399879	4.03578	0.000136619	0.00424523	2.84	3.17	4.1	4.28	4.42	4.34	PTPRH	chr19	protein_coding	protein tyrosine phosphatase, receptor type, H
ENSG00000167766.18	0.400778	5.04974	1.5571e-05	0.000709596	4.29	3.89	3.95	5.52	5.8	4.22	ZNF83	chr19	protein_coding	zinc finger protein 83
ENSG00000187730.7	0.400787	3.51511	0.000241317	0.0066213	4.91	4.96	4.35	5.82	5.56	6.85	GABRD	chr1	protein_coding	gamma-aminobutyric acid (GABA) A receptor, delta
ENSG00000116852.14	0.400802	4.68646	3.37333e-06	0.000193177	2.06	2.05	2.1	2.56	2.65	2.77	KIF21B	chr1	protein_coding	kinesin family member 21B
ENSG00000169679.14	0.401922	5.70286	2.34332e-07	1.85163e-05	11.28	11.6	11.44	15.5	13.68	14.93	BUB1	chr2	protein_coding	BUB1 mitotic checkpoint serine/threonine kinase
ENSG00000008083.13	0.402148	6.67551	4.22744e-08	4.13997e-06	13.63	14.35	13.73	17.43	17.59	18.57	JARID2	chr6	protein_coding	jumonji, AT rich interactive domain 2
ENSG00000135127.11	0.403316	3.90546	6.62443e-05	0.00235221	3.93	3.91	3.91	4.56	4.85	5.7	CCDC64	chr12	protein_coding	coiled-coil domain containing 64
ENSG00000153395.9	0.403869	6.76907	2.58042e-08	2.70701e-06	21.8	22.38	21.81	28.93	27.69	28.28	LPCAT1	chr5	protein_coding	lysophosphatidylcholine acyltransferase 1
ENSG00000175592.8	0.404657	8.5024	2.91412e-08	2.98896e-06	151.68	152.85	168.36	195.53	201.32	211.82	FOSL1	chr11	protein_coding	FOS-like antigen 1
ENSG00000107960.10	0.405789	6.27083	5.68603e-08	5.35475e-06	44.41	42.78	42.33	53.11	55.97	57.64	OBFC1	chr10	protein_coding	oligonucleotide/oligosaccharide-binding fold containing 1
ENSG00000145782.12	0.406964	7.54147	1.40199e-08	1.54564e-06	35.09	34.62	33.38	45.64	44.16	43.05	ATG12	chr5	protein_coding	autophagy related 12
ENSG00000164733.20	0.406966	8.90911	9.29905e-08	8.231e-06	85.88	94.05	96.71	111.16	113.4	132.23	CTSB	chr8	protein_coding	cathepsin B
ENSG00000155980.11	0.407125	3.5686	0.000114446	0.00367406	1.5	1.68	1.68	1.97	2.21	2.1	KIF5A	chr12	protein_coding	kinesin family member 5A
ENSG00000154146.12	0.407497	3.44953	0.00033643	0.00853759	6.06	7.23	6.61	8.6	9.72	7.38	NRGN	chr11	protein_coding	neurogranin (protein kinase C substrate, RC3)
ENSG00000110888.17	0.407686	5.26519	1.73472e-06	0.000106816	6.92	6.83	6.62	8.97	9.64	7.62	CAPRIN2	chr12	protein_coding	caprin family member 2
ENSG00000175832.12	0.407895	5.02266	5.63817e-06	0.000297434	7.82	9.43	10.44	11.79	11.49	12.56	ETV4	chr17	protein_coding	ets variant 4
ENSG00000196498.13	0.408194	7.51737	9.87389e-08	8.698e-06	15.42	16.43	18.51	20.63	21.29	23.1	NCOR2	chr12	protein_coding	nuclear receptor corepressor 2
ENSG00000266086.1	0.408857	6.62792	5.79942e-07	4.0831e-05	107.03	114.37	111.69	138.23	165.54	125.9	RP11-159D12.5	chr17	protein_coding	--
ENSG00000150347.14	0.409377	3.36223	0.000159526	0.00482651	0.94	1.03	1.03	1.26	1.33	1.29	ARID5B	chr10	protein_coding	AT rich interactive domain 5B (MRF1-like)
ENSG00000129757.12	0.409519	3.6465	0.000313192	0.0081098	5.72	4.02	4.87	7.17	5.59	6.07	CDKN1C	chr11	protein_coding	cyclin-dependent kinase inhibitor 1C (p57, Kip2)
ENSG00000137807.13	0.41022	6.05563	5.33455e-08	5.07568e-06	13.98	13.47	13.37	18.43	17.19	17.11	KIF23	chr15	protein_coding	kinesin family member 23
ENSG00000104140.6	0.410274	3.56474	0.000164658	0.00494135	5.6	5.02	5.94	6.92	7.98	6.49	RHOV	chr15	protein_coding	ras homolog family member V
ENSG00000129566.12	0.410426	4.9253	9.07299e-07	5.95518e-05	2.25	2.35	2.19	2.88	2.87	3.02	TEP1	chr14	protein_coding	telomerase-associated protein 1
ENSG00000134690.10	0.410922	4.69345	3.39018e-06	0.00019354	8.57	7.75	8.74	11.63	9.95	10.82	CDCA8	chr1	protein_coding	cell division cycle associated 8
ENSG00000205413.7	0.41142	5.79553	7.10765e-07	4.85562e-05	7.37	6.1	5.95	8.75	8.67	7.61	SAMD9	chr7	protein_coding	sterile alpha motif domain containing 9
ENSG00000213722.8	0.411827	5.01664	8.0125e-07	5.35456e-05	11.61	11.13	11.58	13.87	15.49	14.99	DDAH2	chr6	protein_coding	dimethylarginine dimethylaminohydrolase 2
ENSG00000173320.9	0.411973	3.18736	0.000292047	0.0076703	0.7	0.67	0.71	0.96	0.8	0.93	STOX2	chr4	protein_coding	storkhead box 2
ENSG00000148737.15	0.412579	5.94277	5.76913e-08	5.41915e-06	11.42	11.2	11.28	14.12	15.19	14.54	TCF7L2	chr10	protein_coding	transcription factor 7-like 2 (T-cell specific, HMG-box)
ENSG00000121621.6	0.412736	4.08855	9.57743e-05	0.00316855	4.23	3.81	3.36	5.5	5.17	4.04	KIF18A	chr11	protein_coding	kinesin family member 18A
ENSG00000175183.9	0.413741	4.8768	8.57155e-07	5.66646e-05	20.41	19.66	19.86	25.74	24.7	27.17	CSRP2	chr12	protein_coding	cysteine and glycine-rich protein 2
ENSG00000170581.13	0.414963	4.83865	1.62e-06	0.00010098	6.33	6.39	7.39	8.78	8.73	8.6	STAT2	chr12	protein_coding	signal transducer and activator of transcription 2, 113kDa
ENSG00000131747.14	0.415188	6.83251	9.22383e-08	8.18971e-06	17.13	15.8	14.39	21.63	21.1	18.55	TOP2A	chr17	protein_coding	topoisomerase (DNA) II alpha 170kDa
ENSG00000132436.11	0.41652	4.45996	8.6711e-06	0.000436781	3.79	3.57	3.4	5	4.85	4.08	FIGNL1	chr7	protein_coding	fidgetin-like 1
ENSG00000186472.19	0.417797	3.71483	0.000122208	0.00388277	0.53	0.44	0.41	0.63	0.63	0.53	PCLO	chr7	protein_coding	piccolo presynaptic cytomatrix protein
ENSG00000100558.8	0.418032	6.27174	3.64822e-08	3.66035e-06	37.17	40.7	41.08	50.18	50.65	53.81	PLEK2	chr14	protein_coding	pleckstrin 2
ENSG00000102226.9	0.418888	5.81967	9.95359e-08	8.72645e-06	11.71	12.91	13.67	16.29	16.62	16.92	USP11	chrX	protein_coding	ubiquitin specific peptidase 11
ENSG00000130477.14	0.418947	6.8456	1.36664e-08	1.51573e-06	8.79	9.22	9.19	11.31	12.34	11.7	UNC13A	chr19	protein_coding	unc-13 homolog A (C. elegans)
ENSG00000132470.13	0.419844	9.04926	1.24169e-07	1.04866e-05	60.3	65.59	78.29	84.79	87.6	93.32	ITGB4	chr17	protein_coding	integrin, beta 4
ENSG00000171365.15	0.419887	3.90703	2.35704e-05	0.000993031	1.18	1.17	1.01	1.49	1.46	1.42	CLCN5	chrX	protein_coding	chloride channel, voltage-sensitive 5
ENSG00000182841.12	0.420015	4.43918	2.3795e-05	0.00100135	6.65	7.47	7.6	9.11	11.04	8.13	RRP7BP	chr22	transcribed_unprocessed_pseudogene	ribosomal RNA processing 7 homolog B (S. cerevisiae), pseudogene
ENSG00000023839.10	0.42047	5.76087	8.24415e-08	7.49546e-06	7	6.82	7.43	9.69	9.39	8.59	ABCC2	chr10	protein_coding	ATP-binding cassette, sub-family C (CFTR/MRP), member 2
ENSG00000123815.11	0.421204	3.02871	0.000278339	0.007384	2.71	2.55	2.61	3.36	3.28	3.6	ADCK4	chr19	protein_coding	aarF domain containing kinase 4
ENSG00000170260.8	0.421274	3.76459	3.16993e-05	0.00126753	3.8	4.08	3.62	4.75	5.08	5.13	ZNF212	chr7	protein_coding	zinc finger protein 212
ENSG00000145860.11	0.421674	6.56206	1.71054e-08	1.85251e-06	16.7	17.86	17.29	23.4	20.85	23.32	RNF145	chr5	protein_coding	ring finger protein 145
ENSG00000213390.10	0.422464	4.5968	1.5975e-06	0.00010004	3.62	3.39	3.39	4.34	4.72	4.47	ARHGAP19	chr10	protein_coding	Rho GTPase activating protein 19
ENSG00000158470.5	0.423518	6.75397	1.08221e-08	1.23201e-06	17.33	18.15	18.92	23.73	22.48	24.79	B4GALT5	chr20	protein_coding	UDP-Gal:betaGlcNAc beta 1,4- galactosyltransferase, polypeptide 5
ENSG00000217801.9	0.424505	4.08002	8.3022e-06	0.0004205	6.62	6.48	6.29	7.97	8.76	8.55	RP11-465B22.3	chr1	transcribed_unprocessed_pseudogene	--
ENSG00000090924.14	0.427309	3.86806	0.000112519	0.00361851	1.11	1.29	1.72	1.82	1.76	1.85	PLEKHG2	chr19	protein_coding	pleckstrin homology domain containing, family G (with RhoGef domain) member 2
ENSG00000176444.18	0.427437	5.85874	2.65189e-08	2.75842e-06	21.65	21.23	20.82	27.46	29.11	26.65	CLK2	chr1	protein_coding	CDC-like kinase 2
ENSG00000073331.17	0.428175	4.22749	7.27824e-06	0.00037281	2.85	2.51	2.85	3.5	3.88	3.36	ALPK1	chr4	protein_coding	alpha-kinase 1
ENSG00000112029.9	0.428213	4.76821	4.67718e-07	3.39022e-05	9.31	8.68	9.16	12	11.79	11.73	FBXO5	chr6	protein_coding	F-box protein 5
ENSG00000130589.16	0.428476	5.28015	3.8833e-07	2.8713e-05	2.77	3.39	3.41	4.17	4.08	4.3	HELZ2	chr20	protein_coding	helicase with zinc finger 2, transcriptional coactivator
ENSG00000172071.11	0.43009	4.49867	1.7115e-06	0.000105739	3.67	3.84	3.59	4.53	4.98	5.02	EIF2AK3	chr2	protein_coding	eukaryotic translation initiation factor 2-alpha kinase 3
ENSG00000117724.12	0.430099	7.55172	1.94402e-07	1.54941e-05	15.21	14.59	13.32	20.16	20.67	15.58	CENPF	chr1	protein_coding	centromere protein F, 350/400kDa
ENSG00000103145.10	0.430446	3.7914	3.05456e-05	0.00122789	10.48	9.74	11.22	12.36	14.82	14	HCFC1R1	chr16	protein_coding	host cell factor C1 regulator 1 (XPO1 dependent)
ENSG00000175063.16	0.43085	4.26858	1.2654e-05	0.000594317	10.24	11.8	13.39	17.01	15.24	14.36	UBE2C	chr20	protein_coding	ubiquitin-conjugating enzyme E2C
ENSG00000154839.9	0.431047	3.45246	4.98423e-05	0.00186894	2.81	2.89	3.06	3.77	3.71	4.03	SKA1	chr18	protein_coding	spindle and kinetochore associated complex subunit 1
ENSG00000181381.13	0.431934	5.07729	6.59261e-07	4.53744e-05	4.15	3.46	3.49	5.26	4.81	4.47	DDX60L	chr4	protein_coding	DEAD (Asp-Glu-Ala-Asp) box polypeptide 60-like
ENSG00000170915.8	0.43222	3.7821	2.52558e-05	0.00105262	2.2	2	2.49	2.87	2.84	3.08	PAQR8	chr6	protein_coding	progestin and adipoQ receptor family member VIII
ENSG00000100345.20	0.432975	10.3797	1.88184e-08	2.0085e-06	124.05	144.06	144.49	165.66	192.83	183.1	MYH9	chr22	protein_coding	myosin, heavy chain 9, non-muscle
ENSG00000168209.4	0.434143	9.30275	1.34581e-09	1.83539e-07	277.89	286.83	292.18	366.89	363.75	395.12	DDIT4	chr10	protein_coding	DNA-damage-inducible transcript 4
ENSG00000100784.9	0.436018	5.02766	4.04645e-07	2.9681e-05	0.93	0.89	1	1.18	1.36	1.18	RPS6KA5	chr14	protein_coding	ribosomal protein S6 kinase, 90kDa, polypeptide 5
ENSG00000154920.14	0.436106	3.8736	2.51777e-05	0.00105262	4.12	5.38	5.03	6.27	6.73	6.18	EME1	chr17	protein_coding	essential meiotic structure-specific endonuclease 1
ENSG00000167191.11	0.436799	3.4751	6.69509e-05	0.00236788	1.34	1.47	1.57	1.81	1.81	2.17	GPRC5B	chr16	protein_coding	G protein-coupled receptor, class C, group 5, member B
ENSG00000115486.11	0.437796	4.28078	3.32579e-06	0.000190751	1.83	2.02	2.19	2.52	2.71	2.74	GGCX	chr2	protein_coding	gamma-glutamyl carboxylase
ENSG00000186897.4	0.437913	3.82828	2.20903e-05	0.000940358	5.95	5.04	5.25	6.93	7.8	6.57	C1QL4	chr12	protein_coding	complement component 1, q subcomponent-like 4
ENSG00000198743.5	0.43822	4.8417	7.27963e-06	0.00037281	2.18	1.64	2.05	2.76	2.13	2.84	SLC5A3	chr21	protein_coding	solute carrier family 5 (sodium/myo-inositol cotransporter), member 3
ENSG00000171346.13	0.438306	7.22785	1.56517e-09	2.10338e-07	22.7	22.96	22.11	28.61	29.48	31.18	KRT15	chr17	protein_coding	keratin 15, type I
ENSG00000152117.17	0.438875	3.36266	6.79434e-05	0.00239867	1.84	2.23	2.11	2.8	2.78	2.59	AC093838.4	chr2	transcribed_processed_pseudogene	--
ENSG00000042445.13	0.440252	6.58547	6.64987e-09	7.95005e-07	22.23	25.78	25.2	31.56	32.44	32.67	RETSAT	chr2	protein_coding	retinol saturase (all-trans-retinol 13,14-reductase)
ENSG00000118263.14	0.440297	4.65308	9.59298e-07	6.25191e-05	2.11	2.19	2.58	3.05	3	3.04	KLF7	chr2	protein_coding	Kruppel-like factor 7 (ubiquitous)
ENSG00000145819.15	0.441239	5.28574	3.55581e-08	3.57738e-06	3.16	3.34	3.31	4.52	4.25	4.2	ARHGAP26	chr5	protein_coding	Rho GTPase activating protein 26
ENSG00000137812.19	0.442532	4.43809	3.43505e-06	0.000195495	2.05	1.67	1.63	2.51	2.37	2.18	CASC5	chr15	protein_coding	cancer susceptibility candidate 5
ENSG00000125629.14	0.442562	5.26282	3.07983e-07	2.35976e-05	12.77	11.5	10.76	17.3	13.55	15.4	INSIG2	chr2	protein_coding	insulin induced gene 2
ENSG00000165030.3	0.443063	6.16851	9.38831e-09	1.0803e-06	27.93	27.49	26.09	36.23	32.73	38.79	NFIL3	chr9	protein_coding	nuclear factor, interleukin 3 regulated
ENSG00000006459.10	0.443116	4.76677	2.39086e-07	1.8771e-05	2.35	2.19	2.38	3.19	3.03	2.94	KDM7A	chr7	protein_coding	lysine (K)-specific demethylase 7A
ENSG00000204681.10	0.443488	4.29968	7.52551e-05	0.00259461	2.57	2.7	2.92	3.71	4.44	2.68	GABBR1	chr6	protein_coding	gamma-aminobutyric acid (GABA) B receptor, 1
ENSG00000182871.14	0.443976	5.51472	1.94363e-08	2.06249e-06	5.17	5.36	5.28	6.56	7.29	7.05	COL18A1	chr21	protein_coding	collagen, type XVIII, alpha 1
ENSG00000166886.12	0.444004	6.15658	1.15262e-08	1.30189e-06	19.28	21.42	21.4	26.62	26.01	29.59	NAB2	chr12	protein_coding	NGFI-A binding protein 2 (EGR1 binding protein 2)
ENSG00000058085.14	0.44406	7.73332	1.61965e-09	2.16869e-07	25.62	29.04	28.16	35.61	36.55	37.42	LAMC2	chr1	protein_coding	laminin, gamma 2
ENSG00000136098.16	0.444688	4.04082	4.70348e-06	0.000255069	4.7	4.6	4.86	6.21	6.75	5.78	NEK3	chr13	protein_coding	NIMA-related kinase 3
ENSG00000136943.10	0.444722	3.527	3.79092e-05	0.00148816	2.2	1.87	1.89	2.76	2.7	2.41	CTSV	chr9	protein_coding	cathepsin V
ENSG00000106976.18	0.444877	2.81356	0.000276268	0.00735727	1.15	1.04	1.16	1.49	1.37	1.57	DNM1	chr9	protein_coding	dynamin 1
ENSG00000105220.14	0.445022	7.69184	1.48796e-08	1.63552e-06	34.35	36.39	42.27	49.99	45.75	53.97	GPI	chr19	protein_coding	glucose-6-phosphate isomerase
ENSG00000128849.10	0.445404	3.61441	1.45944e-05	0.000671742	1.26	1.34	1.39	1.78	1.75	1.76	CGNL1	chr15	protein_coding	cingulin-like 1
ENSG00000113810.15	0.445692	7.13367	1.38302e-07	1.1444e-05	19.2	16.43	15.09	24.66	23.48	18.91	SMC4	chr3	protein_coding	structural maintenance of chromosomes 4
ENSG00000116017.10	0.445827	4.47612	5.16718e-07	3.66601e-05	3.03	2.85	2.95	3.84	3.8	4.05	ARID3A	chr19	protein_coding	AT rich interactive domain 3A (BRIGHT-like)
ENSG00000212719.10	0.448255	4.32323	1.91464e-06	0.000115765	1.84	1.98	2.06	2.36	2.69	2.76	C17orf51	chr17	protein_coding	chromosome 17 open reading frame 51
ENSG00000146670.9	0.448581	4.51236	8.21309e-07	5.46876e-05	6.03	6.93	6.54	8.8	7.98	9.15	CDCA5	chr11	protein_coding	cell division cycle associated 5
ENSG00000129116.17	0.449	6.74966	9.06922e-10	1.33579e-07	12.23	12.54	11.74	15.79	15.85	16.82	PALLD	chr4	protein_coding	palladin, cytoskeletal associated protein
ENSG00000178209.14	0.449051	10.4893	1.09786e-09	1.53708e-07	67.9	69.82	68.3	85.61	99.26	88.42	PLEC	chr8	protein_coding	plectin
ENSG00000143320.8	0.449526	7.64918	9.74279e-10	1.41798e-07	135.72	142.55	151.73	182.15	191.39	197.51	CRABP2	chr1	protein_coding	cellular retinoic acid binding protein 2
ENSG00000170949.17	0.450572	4.64956	4.42536e-07	3.23315e-05	3.59	3.24	3.4	4.92	4.5	4.16	ZNF160	chr19	protein_coding	zinc finger protein 160
ENSG00000173442.11	0.450852	8.08789	2.0471e-09	2.67299e-07	34.51	39.53	40.44	49.37	52.69	50.14	EHBP1L1	chr11	protein_coding	EH domain binding protein 1-like 1
ENSG00000137955.15	0.451499	6.81042	7.38488e-09	8.66006e-07	59.56	56.61	54.23	75.78	83.2	67.28	RABGGTB	chr1	protein_coding	Rab geranylgeranyltransferase, beta subunit
ENSG00000198919.12	0.451712	5.68179	4.78686e-08	4.59758e-06	7.71	6.55	6.28	9.97	8.68	8.61	DZIP3	chr3	protein_coding	DAZ interacting zinc finger protein 3
ENSG00000257704.3	0.452987	3.09023	0.000152354	0.00465172	5.04	5.53	5.32	6.52	8.13	6.49	INAFM1	chr19	protein_coding	InaF-motif containing 1
ENSG00000149679.11	0.454732	3.70904	9.07002e-06	0.000451319	2.9	2.72	2.5	3.47	3.61	3.7	CABLES2	chr20	protein_coding	Cdk5 and Abl enzyme substrate 2
ENSG00000189060.5	0.455237	10.4356	7.59635e-10	1.13704e-07	426.08	475.56	487.53	587.9	635.28	628.75	H1F0	chr22	protein_coding	H1 histone family, member 0
ENSG00000137338.5	0.455599	3.16279	7.39193e-05	0.00257313	2.17	2.41	2.17	3.14	2.69	3.2	PGBD1	chr6	protein_coding	piggyBac transposable element derived 1
ENSG00000142945.12	0.455752	6.66218	1.47159e-09	1.99216e-07	24.74	26.1	22.81	31.83	31.71	34.65	KIF2C	chr1	protein_coding	kinesin family member 2C
ENSG00000013441.15	0.455952	5.49964	1.55658e-08	1.70078e-06	15.34	14.19	13.51	19.98	19.69	17.64	CLK1	chr2	protein_coding	CDC-like kinase 1
ENSG00000005884.17	0.456948	9.74417	3.42971e-09	4.33982e-07	122.37	135.76	154.05	175.4	186.73	188.12	ITGA3	chr17	protein_coding	integrin, alpha 3 (antigen CD49C, alpha 3 subunit of VLA-3 receptor)
ENSG00000176171.11	0.457302	6.35015	5.15433e-09	6.32643e-07	24.57	20.46	22.02	29.69	27.58	32.15	BNIP3	chr10	protein_coding	BCL2/adenovirus E1B 19kDa interacting protein 3
ENSG00000100234.11	0.457472	3.02827	9.34157e-05	0.00310447	1.39	1.37	1.38	1.82	1.69	2.02	TIMP3	chr22	protein_coding	TIMP metallopeptidase inhibitor 3
ENSG00000196405.12	0.457854	3.82109	3.91967e-06	0.000219434	1.72	1.69	1.7	2.16	2.27	2.38	EVL	chr14	protein_coding	Enah/Vasp-like
ENSG00000112984.11	0.45884	5.34961	5.94971e-09	7.23038e-07	10.28	9.82	9.8	13.74	12.84	13.37	KIF20A	chr5	protein_coding	kinesin family member 20A
ENSG00000134317.17	0.460161	4.09468	1.08236e-06	6.99208e-05	3.78	3.74	3.54	5	4.74	5.05	GRHL1	chr2	protein_coding	grainyhead-like 1 (Drosophila)
ENSG00000129521.13	0.461499	2.70186	0.00035936	0.00902001	1.08	1	1.03	1.38	1.2	1.59	EGLN3	chr14	protein_coding	egl-9 family hypoxia-inducible factor 3
ENSG00000124882.3	0.461944	6.78867	3.36544e-09	4.27318e-07	20.38	17.66	18.14	27.42	22.17	25.6	EREG	chr4	protein_coding	epiregulin
ENSG00000138434.16	0.462015	9.01387	6.04805e-11	1.07585e-08	78.41	76.87	74.63	104.37	100.9	102.57	SSFA2	chr2	protein_coding	sperm specific antigen 2
ENSG00000121671.11	0.462783	3.85991	4.65638e-06	0.000252887	2.65	2.36	2.77	3.21	3.53	3.68	CRY2	chr11	protein_coding	cryptochrome circadian clock 2
ENSG00000147872.9	0.463525	4.74118	1.16416e-07	9.92284e-06	8.75	8.77	9.66	12.12	11.35	13.01	PLIN2	chr9	protein_coding	perilipin 2
ENSG00000164171.10	0.463702	6.89414	3.61172e-10	5.65919e-08	11.52	11.54	12.35	16.63	14.82	16.06	ITGA2	chr5	protein_coding	integrin, alpha 2 (CD49B, alpha 2 subunit of VLA-2 receptor)
ENSG00000196218.11	0.464771	3.43796	2.23528e-05	0.000948243	0.48	0.56	0.6	0.73	0.7	0.78	RYR1	chr19	protein_coding	ryanodine receptor 1 (skeletal)
ENSG00000177181.14	0.464801	2.78802	0.000195374	0.00566016	0.6	0.54	0.67	0.81	0.75	0.87	RIMKLA	chr1	protein_coding	ribosomal modification protein rimK-like family member A
ENSG00000167460.14	0.464893	9.96625	6.13655e-11	1.08635e-08	249.01	266.25	259.66	347.94	344.13	347.9	TPM4	chr19	protein_coding	tropomyosin 4
ENSG00000174652.17	0.465209	2.8323	0.000187553	0.00551804	1.1	1.01	1.15	1.53	1.26	1.59	ZNF266	chr19	protein_coding	zinc finger protein 266
ENSG00000075218.18	0.465215	3.49189	1.02263e-05	0.000494294	2.69	2.84	2.9	3.89	3.57	3.88	GTSE1	chr22	protein_coding	G-2 and S-phase expressed 1
ENSG00000121152.9	0.465434	4.39433	3.39177e-07	2.56451e-05	5.14	5.81	5.34	7.42	6.96	7.54	NCAPH	chr2	protein_coding	non-SMC condensin I complex, subunit H
ENSG00000090889.11	0.465446	5.55267	3.73136e-09	4.68929e-07	8.59	8.86	7.82	11.27	11.02	11.62	KIF4A	chrX	protein_coding	kinesin family member 4A
ENSG00000268089.2	0.466418	2.91093	0.000180562	0.00535751	0.81	0.98	1.03	1.42	1.1	1.3	GABRQ	chrX	protein_coding	gamma-aminobutyric acid (GABA) A receptor, theta
ENSG00000163808.16	0.466579	4.50245	7.64463e-07	5.16497e-05	3.85	3.59	3.29	5.14	5.04	4.19	KIF15	chr3	protein_coding	kinesin family member 15
ENSG00000186185.13	0.468794	3.6829	1.23723e-05	0.000582575	1.98	2.33	2.63	3.26	3.21	2.9	KIF18B	chr17	protein_coding	kinesin family member 18B
ENSG00000123358.19	0.469098	2.87058	0.000119117	0.00379424	1.32	1.42	1.46	1.78	2.07	1.8	NR4A1	chr12	protein_coding	nuclear receptor subfamily 4, group A, member 1
ENSG00000148200.16	0.471128	3.03617	5.03187e-05	0.00188296	0.87	0.94	0.89	1.15	1.2	1.29	NR6A1	chr9	protein_coding	nuclear receptor subfamily 6, group A, member 1
ENSG00000051341.13	0.471377	3.53146	1.12224e-05	0.00053387	1.09	0.98	0.9	1.39	1.36	1.25	POLQ	chr3	protein_coding	polymerase (DNA directed), theta
ENSG00000214021.15	0.471685	3.86045	8.60376e-06	0.000433983	1.64	1.58	2.03	2.47	2.53	2.1	TTLL3	chr3	protein_coding	tubulin tyrosine ligase-like family member 3
ENSG00000164221.12	0.472313	6.4536	2.85961e-08	2.94948e-06	25.76	21.53	19.83	31.53	32.67	26.11	CCDC112	chr5	protein_coding	coiled-coil domain containing 112
ENSG00000101187.15	0.472353	6.59217	9.25787e-10	1.35275e-07	25.22	25.79	30.09	36.62	34.9	37.98	SLCO4A1	chr20	protein_coding	solute carrier organic anion transporter family, member 4A1
ENSG00000134222.16	0.472883	4.13822	7.5264e-07	5.09443e-05	6.57	7.27	7.3	8.89	9.89	9.78	PSRC1	chr1	protein_coding	proline/serine-rich coiled-coil 1
ENSG00000070182.17	0.47321	4.0008	3.54595e-06	0.000201496	1.13	1.24	1.19	1.46	1.48	1.87	SPTB	chr14	protein_coding	spectrin, beta, erythrocytic
ENSG00000178999.12	0.473342	5.48052	1.19547e-09	1.65487e-07	27.13	25.92	26.13	35.42	36.19	35.19	AURKB	chr17	protein_coding	aurora kinase B
ENSG00000159399.9	0.473764	6.34344	1.00509e-09	1.44569e-07	11.04	10.13	10.74	14.14	13.06	15.87	HK2	chr2	protein_coding	hexokinase 2
ENSG00000145349.16	0.473917	5.49764	1.15176e-09	1.60645e-07	5.28	5.17	5.04	7.18	6.7	7.02	CAMK2D	chr4	protein_coding	calcium/calmodulin-dependent protein kinase II delta
ENSG00000010626.14	0.474238	2.65376	0.000189697	0.0055569	1.86	1.93	2	2.42	2.74	2.68	LRRC23	chr12	protein_coding	leucine rich repeat containing 23
ENSG00000162063.12	0.475276	4.59172	1.11734e-07	9.63528e-06	4.15	4.56	4.4	5.67	5.63	6.43	CCNF	chr16	protein_coding	cyclin F
ENSG00000172818.9	0.475465	3.90558	1.25903e-06	8.04863e-05	3.21	3.56	3.61	4.65	4.6	4.81	OVOL1	chr11	protein_coding	ovo-like zinc finger 1
ENSG00000149428.18	0.475756	8.22101	6.07618e-10	9.2837e-08	43.98	51.36	51.83	61.52	68.31	69.24	HYOU1	chr11	protein_coding	hypoxia up-regulated 1
ENSG00000166780.10	0.476342	4.72349	1.20202e-07	1.01749e-05	7.03	7.72	8.09	9.48	11.17	10.27	C16orf45	chr16	protein_coding	chromosome 16 open reading frame 45
ENSG00000184661.13	0.477124	4.53162	6.80683e-08	6.29752e-06	4.84	4.63	4.64	6.71	6.07	6.32	CDCA2	chr8	protein_coding	cell division cycle associated 2
ENSG00000111252.10	0.479024	5.66956	1.16979e-09	1.62544e-07	6.72	7.02	7.51	10	9.03	9.8	SH2B3	chr12	protein_coding	SH2B adaptor protein 3
ENSG00000132326.11	0.48161	3.61538	6.94445e-06	0.000357292	1.57	1.46	1.43	2.01	1.77	2.27	PER2	chr2	protein_coding	period circadian clock 2
ENSG00000173221.13	0.4826	5.39675	1.04219e-09	1.48025e-07	16.59	15.34	16.6	22.94	21.06	21.92	GLRX	chr5	protein_coding	glutaredoxin (thioltransferase)
ENSG00000141622.13	0.484152	2.85949	0.000139968	0.004331	0.46	0.57	0.47	0.67	0.59	0.78	RNF165	chr18	protein_coding	ring finger protein 165
ENSG00000130827.6	0.484662	5.75479	9.93703e-10	1.43491e-07	3.56	3.78	4.17	5.05	5.3	5.33	PLXNA3	chrX	protein_coding	plexin A3
ENSG00000148671.13	0.4849	5.46831	6.9688e-08	6.43121e-06	30.34	37.59	43.92	50.93	51.34	50.38	ADIRF	chr10	protein_coding	adipogenesis regulatory factor
ENSG00000106366.8	0.485825	6.03125	2.763e-10	4.50173e-08	14.69	16.32	16.56	21.47	21.74	21.62	SERPINE1	chr7	protein_coding	serpin peptidase inhibitor, clade E (nexin, plasminogen activator inhibitor type 1), member 1
ENSG00000142235.8	0.487162	5.00052	6.1471e-08	5.71588e-06	4.49	4.44	5.44	5.93	7.08	6.58	LMTK3	chr19	protein_coding	lemur tyrosine kinase 3
ENSG00000145780.7	0.487258	4.43824	1.31006e-07	1.0956e-05	2.9	2.82	2.92	4.1	3.46	4.23	FEM1C	chr5	protein_coding	fem-1 homolog c (C. elegans)
ENSG00000143797.11	0.487318	4.29721	8.71873e-08	7.83027e-06	1.92	1.98	1.97	2.68	2.59	2.74	MBOAT2	chr2	protein_coding	membrane bound O-acyltransferase domain containing 2
ENSG00000072682.18	0.488137	5.25686	9.79311e-10	1.41969e-07	7.81	7.99	8.08	10.98	10.42	11.17	P4HA2	chr5	protein_coding	prolyl 4-hydroxylase, alpha polypeptide II
ENSG00000198695.2	0.488719	10.7011	1.15667e-08	1.30247e-06	2196.64	2647.53	2510.59	3154.62	3960.73	2914.39	MT-ND6	chrM	protein_coding	mitochondrially encoded NADH dehydrogenase 6
ENSG00000111206.12	0.489256	4.5754	2.55163e-07	1.99482e-05	4.32	5.3	5.48	6.75	6.34	7.59	FOXM1	chr12	protein_coding	forkhead box M1
ENSG00000196924.14	0.489365	8.91529	1.55556e-10	2.62746e-08	39.98	43.65	47.84	55.48	60.86	63.14	FLNA	chrX	protein_coding	filamin A, alpha
ENSG00000196968.10	0.491279	2.99946	6.67557e-05	0.00236581	2.74	2.82	2.89	4.41	3.14	4.05	FUT11	chr10	protein_coding	fucosyltransferase 11 (alpha (1,3) fucosyltransferase)
ENSG00000277194.1	0.49144	2.60251	0.000282898	0.00748339	38.81	33.64	38.67	46.18	59.67	45.58	SNORD22	chr11	snoRNA	small nucleolar RNA, C/D box 22
ENSG00000185269.11	0.4921	2.65729	9.69407e-05	0.00319566	1.91	2.15	2.16	2.75	2.9	2.89	NOTUM	chr17	protein_coding	notum pectinacetylesterase homolog (Drosophila)
ENSG00000181666.17	0.492407	3.05933	3.91814e-05	0.00152561	1.2	1.15	1.53	1.77	1.74	1.81	HKR1	chr19	protein_coding	HKR1, GLI-Kruppel zinc finger family member
ENSG00000102554.13	0.493405	6.3534	5.0574e-11	9.17357e-09	17.42	16.36	16.73	23.58	21.37	24.17	KLF5	chr13	protein_coding	Kruppel-like factor 5 (intestinal)
ENSG00000274602.4	0.494247	2.74894	8.21106e-05	0.00279176	1.16	1.12	1.29	1.56	1.76	1.56	PI4KAP1	chr22	transcribed_unprocessed_pseudogene	phosphatidylinositol 4-kinase, catalytic, alpha pseudogene 1
ENSG00000187867.8	0.49467	4.60385	9.18734e-08	8.18971e-06	7.65	8.23	8.93	12.07	11.93	10.05	PALM3	chr19	protein_coding	paralemmin 3
ENSG00000186153.16	0.495073	3.06697	1.75347e-05	0.000785478	2.23	2.03	2.08	2.78	2.91	2.97	WWOX	chr16	protein_coding	WW domain containing oxidoreductase
ENSG00000114315.3	0.495806	4.56691	1.70564e-07	1.37429e-05	10.31	12.67	11.66	16.1	13.98	17.55	HES1	chr3	protein_coding	hes family bHLH transcription factor 1
ENSG00000140545.14	0.496315	4.70909	2.05053e-08	2.16345e-06	9.34	10.61	11.17	14.31	13.83	14.65	MFGE8	chr15	protein_coding	milk fat globule-EGF factor 8 protein
ENSG00000276043.4	0.49679	6.50424	3.24741e-11	6.06986e-09	12.94	14.12	13.72	17.83	18.9	19.23	UHRF1	chr19	protein_coding	ubiquitin-like with PHD and ring finger domains 1
ENSG00000249992.1	0.496799	4.01131	3.01152e-06	0.00017463	7.23	6.82	6.49	10.15	7.41	10.62	TMEM158	chr3	protein_coding	transmembrane protein 158 (gene/pseudogene)
ENSG00000085840.12	0.497419	3.38074	1.88526e-05	0.000829379	2.42	2.1	3.07	3.64	3.41	3.4	ORC1	chr1	protein_coding	origin recognition complex, subunit 1
ENSG00000101224.17	0.49919	7.08614	8.60329e-12	1.74061e-09	25.05	26.55	27.48	35.89	36.21	36.61	CDC25B	chr20	protein_coding	cell division cycle 25B
ENSG00000059728.10	0.499555	3.22954	9.94059e-06	0.000485845	1.16	1.42	1.25	1.75	1.74	1.8	MXD1	chr2	protein_coding	MAX dimerization protein 1
ENSG00000272068.1	0.50021	4.4214	1.19388e-07	1.01293e-05	4.51	5.14	5.65	7.04	7.42	6.63	RP11-284F21.9	chr1	lincRNA	--
ENSG00000118898.15	0.50262	8.35419	2.00674e-11	3.84855e-09	36.87	41.63	42.48	52.54	57.39	56.75	PPL	chr16	protein_coding	periplakin
ENSG00000197256.10	0.502935	5.10053	8.12594e-10	1.20651e-07	4.8	4.82	4.66	6.63	6.19	6.85	KANK2	chr19	protein_coding	KN motif and ankyrin repeat domains 2
ENSG00000188153.12	0.506157	4.22181	5.41004e-08	5.13424e-06	2.17	2.1	2.34	3.12	3.08	2.94	COL4A5	chrX	protein_coding	collagen, type IV, alpha 5
ENSG00000070371.15	0.506846	2.58005	8.28894e-05	0.00280529	0.8	0.77	0.84	1.06	1.1	1.17	CLTCL1	chr22	protein_coding	clathrin, heavy chain-like 1
ENSG00000151849.14	0.509743	5.2367	1.4447e-09	1.96298e-07	5.87	5.63	5.01	7.77	8.05	6.97	CENPJ	chr13	protein_coding	centromere protein J
ENSG00000164045.11	0.5136	2.51948	8.6346e-05	0.00290625	1.18	1.13	1.15	1.55	1.53	1.72	CDC25A	chr3	protein_coding	cell division cycle 25A
ENSG00000155265.10	0.513886	2.78928	3.97795e-05	0.00154348	0.81	0.87	0.76	1.08	1.05	1.26	GOLGA7B	chr10	protein_coding	golgin A7 family, member B
ENSG00000112742.9	0.514933	4.64239	1.10947e-07	9.58993e-06	5.37	5.19	4.48	7.33	7.7	5.82	TTK	chr6	protein_coding	TTK protein kinase
ENSG00000114529.12	0.516792	3.42116	6.9572e-06	0.000357292	3.2	2.92	2.29	4.19	3.67	3.8	C3orf52	chr3	protein_coding	chromosome 3 open reading frame 52
ENSG00000130540.13	0.519038	3.34753	3.88135e-06	0.00021853	3.17	3.5	2.76	4.5	4.45	4.16	SULT4A1	chr22	protein_coding	sulfotransferase family 4A, member 1
ENSG00000162645.12	0.520027	2.80302	2.06597e-05	0.00089183	2.55	2.25	2.37	3.41	3.35	3.22	GBP2	chr1	protein_coding	guanylate binding protein 2, interferon-inducible
ENSG00000153094.21	0.520687	4.49275	3.24911e-08	3.30494e-06	3.12	2.6	2.75	3.83	3.56	4.39	BCL2L11	chr2	protein_coding	BCL2-like 11 (apoptosis facilitator)
ENSG00000144063.3	0.520997	6.30149	9.73772e-12	1.93818e-09	19.09	19.49	20.39	27.82	25.13	29.39	MALL	chr2	protein_coding	mal, T-cell differentiation protein-like
ENSG00000138658.15	0.521635	3.5193	5.38197e-05	0.00198175	1.56	1.15	1.18	2	2.09	1.31	ZGRF1	chr4	protein_coding	zinc finger, GRF-type containing 1
ENSG00000204060.5	0.522456	2.87657	2.03709e-05	0.000882469	2.06	2.36	2.52	3.35	2.93	3.48	FOXO6	chr1	protein_coding	forkhead box O6
ENSG00000167670.15	0.522929	6.2269	1.67258e-11	3.24146e-09	15.81	18.36	17.11	22.84	24.73	24.1	CHAF1A	chr19	protein_coding	chromatin assembly factor 1, subunit A (p150)
ENSG00000171435.13	0.523982	3.09247	5.25421e-06	0.000280392	0.38	0.36	0.36	0.54	0.47	0.52	KSR2	chr12	protein_coding	kinase suppressor of ras 2
ENSG00000062524.15	0.526003	3.16944	1.12365e-05	0.00053387	2.21	1.96	2.28	3.13	3.36	2.52	LTK	chr15	protein_coding	leukocyte receptor tyrosine kinase
ENSG00000134107.4	0.530268	7.30221	2.58913e-11	4.90198e-09	34.56	34.59	34.52	46.26	42.84	56.53	BHLHE40	chr3	protein_coding	basic helix-loop-helix family, member e40
ENSG00000145779.7	0.530353	4.55775	2.03175e-08	2.1498e-06	2.19	1.85	1.64	2.76	2.49	2.69	TNFAIP8	chr5	protein_coding	tumor necrosis factor, alpha-induced protein 8
ENSG00000198934.4	0.530757	2.49201	9.56888e-05	0.00316855	0.98	1.16	1.35	1.67	1.72	1.56	MAGEE1	chrX	protein_coding	melanoma antigen family E1
ENSG00000125968.8	0.531137	7.60992	5.1759e-13	1.30539e-10	115.63	117.3	128.28	168.27	161.38	178.06	ID1	chr20	protein_coding	inhibitor of DNA binding 1, dominant negative helix-loop-helix protein
ENSG00000261685.2	0.532668	2.58726	0.000144605	0.00444653	1.14	1.27	1.53	1.48	2	2.08	RP11-401P9.4	chr16	lincRNA	--
ENSG00000183856.10	0.533147	4.0956	1.48276e-07	1.21329e-05	1.89	2.02	2.56	3.01	3.14	2.98	IQGAP3	chr1	protein_coding	IQ motif containing GTPase activating protein 3
ENSG00000261150.2	0.533343	4.16309	1.79087e-08	1.93382e-06	0.82	0.83	0.89	1.11	1.24	1.23	EPPK1	chr8	protein_coding	epiplakin 1
ENSG00000167470.12	0.53393	6.30485	9.96154e-12	1.97206e-09	14.48	15.27	17.68	22.02	22.22	22.61	MIDN	chr19	protein_coding	midnolin
ENSG00000081189.13	0.534056	4.11472	2.63367e-08	2.74722e-06	1.72	1.59	1.45	2.32	2.2	2.17	MEF2C	chr5	protein_coding	myocyte enhancer factor 2C
ENSG00000241852.9	0.534121	3.25976	9.00746e-06	0.000449421	3.38	3.53	3.62	4.44	4.31	6.09	C8orf58	chr8	protein_coding	chromosome 8 open reading frame 58
ENSG00000049130.13	0.535093	5.75352	8.07699e-11	1.40953e-08	22.84	18.83	18.55	28.48	26.04	30.15	KITLG	chr12	protein_coding	KIT ligand
ENSG00000136068.14	0.535977	7.99062	8.88893e-13	2.12538e-10	18.02	20.29	21.05	26.73	27.95	29.05	FLNB	chr3	protein_coding	filamin B, beta
ENSG00000127124.13	0.536098	3.06714	5.12277e-06	0.000274571	0.46	0.52	0.55	0.66	0.75	0.74	HIVEP3	chr1	protein_coding	human immunodeficiency virus type I enhancer binding protein 3
ENSG00000127022.14	0.537088	9.18647	3.90293e-14	1.11406e-11	99.3	101.1	97.71	143.96	134.26	142.37	CANX	chr5	protein_coding	calnexin
ENSG00000118193.11	0.537496	4.26203	1.68847e-08	1.83401e-06	2.15	1.97	1.87	3.06	2.81	2.57	KIF14	chr1	protein_coding	kinesin family member 14
ENSG00000100292.16	0.53755	4.22896	1.29316e-08	1.43857e-06	7.28	8.18	7.87	11.13	10.12	11.75	HMOX1	chr22	protein_coding	heme oxygenase 1
ENSG00000103888.15	0.537819	2.65069	2.88302e-05	0.00117432	0.62	0.58	0.72	0.85	0.92	0.95	CEMIP	chr15	protein_coding	cell migration inducing protein, hyaluronan binding
ENSG00000078269.13	0.53872	5.61228	3.7307e-12	7.98673e-10	3.91	4.09	3.92	5.56	5.48	5.82	SYNJ2	chr6	protein_coding	synaptojanin 2
ENSG00000100941.8	0.539189	9.10044	9.34977e-09	1.07924e-06	113.02	113.22	107.9	158.62	193.94	118.89	PNN	chr14	protein_coding	pinin, desmosome associated protein
ENSG00000240771.6	0.539461	2.14381	0.000316165	0.00814683	1.34	1.04	1.01	1.62	1.45	1.7	ARHGEF25	chr12	protein_coding	Rho guanine nucleotide exchange factor (GEF) 25
ENSG00000181192.11	0.540477	4.65934	1.0452e-09	1.48025e-07	3.68	3.7	3.73	4.86	5.14	5.72	DHTKD1	chr10	protein_coding	dehydrogenase E1 and transketolase domain containing 1
ENSG00000136826.14	0.543086	5.42517	6.11443e-12	1.26486e-09	10.85	10.77	11.59	15.21	15.61	16.24	KLF4	chr9	protein_coding	Kruppel-like factor 4 (gut)
ENSG00000137310.11	0.544088	3.91503	2.59079e-08	2.71017e-06	3.33	3.39	3.65	4.79	4.83	5.1	TCF19	chr6	protein_coding	transcription factor 19
ENSG00000176678.5	0.545544	2.85142	2.52609e-05	0.00105262	1.55	1.67	1.24	1.94	1.98	2.4	FOXL1	chr16	protein_coding	forkhead box L1
ENSG00000257261.5	0.547519	2.54995	5.70003e-05	0.00207808	2.26	1.73	2.09	2.78	3.21	2.62	RP11-96H19.1	chr12	lincRNA	--
ENSG00000198182.12	0.548106	3.02702	2.45533e-06	0.000144862	1.3	1.44	1.3	1.98	1.87	1.91	ZNF607	chr19	protein_coding	zinc finger protein 607
ENSG00000083444.16	0.548618	7.66735	8.0347e-13	1.93368e-10	48.52	50.55	57.42	69.43	73.96	79.24	PLOD1	chr1	protein_coding	procollagen-lysine, 2-oxoglutarate 5-dioxygenase 1
ENSG00000154358.19	0.548859	5.22787	1.02626e-10	1.75762e-08	1.03	1	0.93	1.37	1.55	1.28	OBSCN	chr1	protein_coding	obscurin, cytoskeletal calmodulin and titin-interacting RhoGEF
ENSG00000137496.17	0.549085	2.41201	7.40208e-05	0.00257313	0.89	0.93	1.05	1.45	1.48	1.17	IL18BP	chr11	protein_coding	interleukin 18 binding protein
ENSG00000105717.13	0.54917	2.14063	0.000184473	0.00545597	2.03	1.97	1.75	2.53	2.8	2.82	PBX4	chr19	protein_coding	pre-B-cell leukemia homeobox 4
ENSG00000007516.13	0.54969	4.9888	1.72366e-10	2.88493e-08	4.57	4.52	5.02	6.56	7.27	6.26	BAIAP3	chr16	protein_coding	BAI1-associated protein 3
ENSG00000003137.8	0.550023	4.07355	8.35742e-09	9.73851e-07	2.74	2.48	2.69	3.66	3.9	3.68	CYP26B1	chr2	protein_coding	cytochrome P450, family 26, subfamily B, polypeptide 1
ENSG00000108375.12	0.550243	4.3042	7.30974e-09	8.59934e-07	2.09	1.78	2.2	2.79	3.03	2.8	RNF43	chr17	protein_coding	ring finger protein 43
ENSG00000175084.11	0.550753	3.43146	3.40403e-07	2.56851e-05	3.44	3.94	3.43	5.18	4.94	5.29	DES	chr2	protein_coding	desmin
ENSG00000173334.3	0.551118	7.42531	2.32737e-14	6.85588e-12	33.33	32.46	33.65	45.69	46.5	49.44	TRIB1	chr8	protein_coding	tribbles pseudokinase 1
ENSG00000164104.11	0.553702	8.00233	2.81523e-14	8.1624e-12	100.23	105.31	96.54	144.78	148.87	137.31	HMGB2	chr4	protein_coding	high mobility group box 2
ENSG00000168461.12	0.554064	5.83182	7.46719e-13	1.80893e-10	10.8	10.1	10.82	14.92	14.35	16.01	RAB31	chr18	protein_coding	RAB31, member RAS oncogene family
ENSG00000026652.13	0.554267	5.63532	7.26155e-13	1.77076e-10	4.48	4.55	4.45	6.59	6.43	6.22	AGPAT4	chr6	protein_coding	1-acylglycerol-3-phosphate O-acyltransferase 4
ENSG00000197444.9	0.55431	3.8514	4.17176e-08	4.10729e-06	2.6	2.86	3.17	4.14	3.91	4.31	OGDHL	chr10	protein_coding	oxoglutarate dehydrogenase-like
ENSG00000101057.15	0.555797	5.56022	1.01783e-11	2.00419e-09	11.87	12.53	13.89	16.9	18.65	19.24	MYBL2	chr20	protein_coding	v-myb avian myeloblastosis viral oncogene homolog-like 2
ENSG00000213859.4	0.556413	4.18412	1.17442e-08	1.31842e-06	4.51	4.99	5.19	6.33	6.95	7.77	KCTD11	chr17	protein_coding	potassium channel tetramerization domain containing 11
ENSG00000123485.11	0.558339	6.03592	1.16655e-12	2.73596e-10	15.86	16.23	14.3	21.48	20.93	23.98	HJURP	chr2	protein_coding	Holliday junction recognition protein
ENSG00000180626.9	0.558678	2.14223	0.000157819	0.00479078	0.65	0.62	0.7	0.84	0.92	1.07	ZNF594	chr17	protein_coding	zinc finger protein 594
ENSG00000179532.12	0.558716	2.45959	7.49512e-05	0.00259141	0.23	0.25	0.3	0.33	0.44	0.36	DNHD1	chr11	protein_coding	dynein heavy chain domain 1
ENSG00000168916.15	0.560198	2.86182	4.17824e-06	0.000230662	1.01	0.87	0.86	1.31	1.27	1.34	ZNF608	chr5	protein_coding	zinc finger protein 608
ENSG00000080819.6	0.56066	7.78788	4.62919e-15	1.46945e-12	59.6	58.6	58.07	85.15	80.34	87.28	CPOX	chr3	protein_coding	coproporphyrinogen oxidase
ENSG00000236255.1	0.56079	2.86296	5.99718e-06	0.000313232	1.38	1.23	1.4	2.06	2.02	1.68	AC009404.2	chr2	lincRNA	--
ENSG00000260461.1	0.561406	2.15207	0.000132713	0.00415895	1.45	1.21	1.5	1.88	2.09	1.99	RP11-541N10.3	chr10	sense_overlapping	--
ENSG00000124788.17	0.564124	4.01852	3.89103e-09	4.87332e-07	1.13	1.19	1.11	1.69	1.58	1.66	ATXN1	chr6	protein_coding	ataxin 1
ENSG00000230487.7	0.564833	1.84563	0.000390242	0.00962081	0.42	0.46	0.41	0.56	0.62	0.68	PSMG3-AS1	chr7	lincRNA	PSMG3 antisense RNA 1 (head to head)
ENSG00000121417.13	0.565784	2.1768	0.0001853	0.00547163	1.09	1.42	1.25	1.79	2.1	1.55	ZNF211	chr19	protein_coding	zinc finger protein 211
ENSG00000151276.23	0.568537	6.16523	4.20405e-14	1.19078e-11	6.34	6.28	6.35	8.8	8.95	9.62	MAGI1	chr3	protein_coding	membrane associated guanylate kinase, WW and PDZ domain containing 1
ENSG00000197261.11	0.568817	2.51638	2.49093e-05	0.00104347	2.9	3	2.91	4.14	4.79	3.74	C6orf141	chr6	protein_coding	chromosome 6 open reading frame 141
ENSG00000162148.10	0.569681	2.2948	6.24847e-05	0.00224032	1.39	1.6	1.54	1.99	2.46	2.11	PPP1R32	chr11	protein_coding	protein phosphatase 1, regulatory subunit 32
ENSG00000139318.7	0.572762	6.8208	3.08686e-15	1.01486e-12	19.29	17.93	18.54	27.16	26.34	27.09	DUSP6	chr12	protein_coding	dual specificity phosphatase 6
ENSG00000122966.13	0.574361	4.82687	1.79569e-11	3.46183e-09	2.34	2.42	2.52	3.37	3.49	3.69	CIT	chr12	protein_coding	citron rho-interacting serine/threonine kinase
ENSG00000122884.12	0.576041	6.64846	3.98401e-12	8.47972e-10	28.44	23.21	25.17	38.4	31.4	41.47	P4HA1	chr10	protein_coding	prolyl 4-hydroxylase, alpha polypeptide I
ENSG00000100181.21	0.577759	3.77762	1.15191e-07	9.88708e-06	0.76	0.98	1.12	1.4	1.34	1.44	TPTEP1	chr22	lincRNA	transmembrane phosphatase with tensin homology pseudogene 1
ENSG00000091136.13	0.579159	7.70446	1.7435e-15	5.88983e-13	26.73	24.65	23.66	36.14	37.21	35.54	LAMB1	chr7	protein_coding	laminin, beta 1
ENSG00000204305.13	0.581734	2.61334	6.95528e-06	0.000357292	2.56	2.87	2.62	3.83	4.2	3.7	AGER	chr6	protein_coding	advanced glycosylation end product-specific receptor
ENSG00000021355.12	0.583314	7.56359	1.15902e-15	4.02616e-13	54.79	53.4	53.05	81.15	72.28	81.47	SERPINB1	chr6	protein_coding	serpin peptidase inhibitor, clade B (ovalbumin), member 1
ENSG00000090863.11	0.583475	8.49504	3.3278e-16	1.28739e-13	27.97	28.76	29.16	40.41	41.91	42.8	GLG1	chr16	protein_coding	golgi glycoprotein 1
ENSG00000213347.10	0.583864	3.89466	4.42733e-08	4.30141e-06	3.42	3.23	3.41	4.67	5.77	4.19	MXD3	chr5	protein_coding	MAX dimerization protein 3
ENSG00000109680.10	0.584697	2.11364	8.08294e-05	0.00275074	1.59	1.37	1.28	2.1	2.09	1.96	TBC1D19	chr4	protein_coding	TBC1 domain family, member 19
ENSG00000095303.14	0.586114	3.31079	5.1363e-07	3.65114e-05	1.02	1.33	1.44	1.75	1.91	1.91	PTGS1	chr9	protein_coding	prostaglandin-endoperoxide synthase 1 (prostaglandin G/H synthase and cyclooxygenase)
ENSG00000160145.15	0.587283	2.38325	1.45487e-05	0.00067048	0.21	0.23	0.22	0.31	0.33	0.32	KALRN	chr3	protein_coding	kalirin, RhoGEF kinase
ENSG00000140534.13	0.588321	3.22689	3.51026e-07	2.64324e-05	1.13	1.01	0.92	1.54	1.33	1.61	TICRR	chr15	protein_coding	TOPBP1-interacting checkpoint and replication regulator
ENSG00000142606.15	0.590011	1.8185	0.000291392	0.00766402	0.89	0.82	1.01	1.19	1.5	1.29	MMEL1	chr1	protein_coding	membrane metallo-endopeptidase-like 1
ENSG00000075624.13	0.590092	10.397	7.02658e-16	2.58733e-13	488.29	527.68	549.26	753.99	733.39	804.26	ACTB	chr7	protein_coding	actin, beta
ENSG00000260328.1	0.59057	2.86589	8.00895e-07	5.35456e-05	1.73	1.8	1.71	2.58	2.56	2.53	RP11-416I2.1	chr17	lincRNA	--
ENSG00000108515.17	0.591456	2.53453	9.75214e-06	0.000478154	2.57	2.86	2.61	3.46	4.29	4.02	ENO3	chr17	protein_coding	enolase 3 (beta, muscle)
ENSG00000142731.10	0.591711	3.38206	5.02413e-08	4.80516e-06	1.92	1.86	2.01	2.94	2.92	2.64	PLK4	chr4	protein_coding	polo-like kinase 4
ENSG00000261490.1	0.592167	2.30359	9.32581e-05	0.00310203	0.91	0.9	1.28	1.53	1.74	1.27	RP11-448G15.3	chr4	sense_overlapping	--
ENSG00000140961.12	0.596606	3.61481	1.61944e-08	1.76423e-06	3.2	3.27	3.49	4.76	5.35	4.53	OSGIN1	chr16	protein_coding	oxidative stress induced growth inhibitor 1
ENSG00000185507.19	0.603712	4.5904	7.36957e-10	1.11214e-07	8.36	7.78	8.73	10.77	11.22	14.77	IRF7	chr11	protein_coding	interferon regulatory factor 7
ENSG00000153234.13	0.604791	3.32661	5.57115e-08	5.26002e-06	1.81	1.92	2.11	2.84	2.67	3.14	NR4A2	chr2	protein_coding	nuclear receptor subfamily 4, group A, member 2
ENSG00000182010.10	0.60513	2.37194	2.55118e-05	0.00105907	0.4	0.45	0.34	0.52	0.63	0.61	RTKN2	chr10	protein_coding	rhotekin 2
ENSG00000128016.5	0.605431	5.28741	2.13651e-12	4.76792e-10	12.89	14.06	16.84	22.3	21.06	21.58	ZFP36	chr19	protein_coding	ZFP36 ring finger protein
ENSG00000259820.1	0.605616	2.14173	9.68297e-05	0.00319486	0.62	0.48	0.45	0.89	0.65	0.75	AC083843.1	chr8	lincRNA	--
ENSG00000237649.7	0.606055	5.97723	7.60085e-15	2.35192e-12	17.07	18.18	16.2	24.01	26.47	25.62	KIFC1	chr6	protein_coding	kinesin family member C1
ENSG00000111665.11	0.607543	3.87714	8.81597e-09	1.02404e-06	2.2	2.58	2.79	3.55	4.22	3.48	CDCA3	chr12	protein_coding	cell division cycle associated 3
ENSG00000131067.16	0.609181	2.27641	2.81878e-05	0.00115198	1.38	1.16	1.47	1.72	2.21	2.02	GGT7	chr20	protein_coding	gamma-glutamyltransferase 7
ENSG00000104967.6	0.610437	2.03963	5.16345e-05	0.00192054	0.4	0.38	0.37	0.56	0.62	0.53	NOVA2	chr19	protein_coding	neuro-oncological ventral antigen 2
ENSG00000260834.1	0.611664	3.31231	4.56804e-07	3.32055e-05	4.49	4.95	6.81	7.75	8.67	7.86	RP11-256I9.2	chr16	lincRNA	--
ENSG00000109107.13	0.612307	5.7231	1.6959e-12	3.83107e-10	18.87	17.88	20.35	28.88	23.6	32.49	ALDOC	chr17	protein_coding	aldolase C, fructose-bisphosphate
ENSG00000062370.16	0.612671	1.94272	0.000149781	0.00458456	0.73	0.87	0.66	1.17	1.25	0.94	ZNF112	chr19	protein_coding	zinc finger protein 112
ENSG00000136883.12	0.615342	2.4476	4.32536e-06	0.000235953	1.95	1.98	2.02	2.92	3.18	2.76	KIF12	chr9	protein_coding	kinesin family member 12
ENSG00000165507.8	0.615635	2.29925	4.28518e-05	0.00165051	1.57	1.37	2.12	2.27	2.45	2.85	C10orf10	chr10	protein_coding	chromosome 10 open reading frame 10
ENSG00000092421.16	0.61617	3.07629	2.06296e-07	1.64065e-05	0.59	0.63	0.77	1.04	0.97	0.99	SEMA6A	chr5	protein_coding	sema domain, transmembrane domain (TM), and cytoplasmic domain, (semaphorin) 6A
ENSG00000102265.11	0.619001	5.62979	2.75262e-12	6.03316e-10	20.98	24.32	29.14	34.48	38.36	38.55	TIMP1	chrX	protein_coding	TIMP metallopeptidase inhibitor 1
ENSG00000197747.8	0.623572	6.63994	3.67625e-17	1.57403e-14	61.92	55.19	56.95	86.53	83.96	90.04	S100A10	chr1	protein_coding	S100 calcium binding protein A10
ENSG00000140678.16	0.624651	1.67169	0.000149139	0.0045687	0.38	0.4	0.41	0.63	0.56	0.6	ITGAX	chr16	protein_coding	integrin, alpha X (complement component 3 receptor 4 subunit)
ENSG00000106089.11	0.625095	6.17847	2.02132e-15	6.70534e-13	21.47	23.52	23.92	32.17	37.21	33.97	STX1A	chr7	protein_coding	syntaxin 1A (brain)
ENSG00000153993.13	0.6263	1.84318	0.000257856	0.00697633	0.43	0.29	0.4	0.67	0.55	0.45	SEMA3D	chr7	protein_coding	sema domain, immunoglobulin domain (Ig), short basic domain, secreted, (semaphorin) 3D
ENSG00000163536.12	0.627199	1.58495	0.000212506	0.00603308	0.95	0.99	1	1.38	1.61	1.42	SERPINI1	chr3	protein_coding	serpin peptidase inhibitor, clade I (neuroserpin), member 1
ENSG00000179094.13	0.628501	4.78126	5.83092e-13	1.44098e-10	3.55	3.53	3.93	5.26	5.4	5.91	PER1	chr17	protein_coding	period circadian clock 1
ENSG00000261780.2	0.631368	1.84232	0.000208053	0.00592034	1.91	1.18	1.73	2.53	2.6	2.08	CTD-2354A18.1	chr18	processed_transcript	--
ENSG00000064300.8	0.632231	3.74329	5.88174e-10	9.06181e-08	2.62	2.56	2.75	3.83	3.78	4.36	NGFR	chr17	protein_coding	nerve growth factor receptor
ENSG00000089280.18	0.632678	7.57816	2.39838e-16	9.49605e-14	24.68	29.07	27.76	41.47	43.46	37.99	FUS	chr16	protein_coding	FUS RNA binding protein
ENSG00000149503.12	0.634215	6.32198	7.80905e-16	2.84698e-13	13.35	15.56	15.13	20.77	23.42	22.32	INCENP	chr11	protein_coding	inner centromere protein antigens 135/155kDa
ENSG00000144395.17	0.63819	3.89162	1.243e-08	1.38696e-06	2.88	2.19	2.54	3.54	4.6	3.33	CCDC150	chr2	protein_coding	coiled-coil domain containing 150
ENSG00000075426.11	0.638806	5.37857	4.53232e-16	1.70295e-13	4.54	4.32	4.49	6.84	6.51	6.85	FOSL2	chr2	protein_coding	FOS-like antigen 2
ENSG00000145730.20	0.641113	7.61577	4.29995e-19	2.2619e-16	26.76	25.77	26.1	39.69	38.15	41.38	PAM	chr5	protein_coding	peptidylglycine alpha-amidating monooxygenase
ENSG00000213762.10	0.641362	1.48094	0.000297692	0.00777972	0.3	0.44	0.43	0.64	0.59	0.58	ZNF134	chr19	protein_coding	zinc finger protein 134
ENSG00000012124.14	0.64312	4.02612	1.77721e-09	2.37103e-07	2.81	3.96	3.95	5.59	5.74	5.02	CD22	chr19	protein_coding	CD22 molecule
ENSG00000077274.8	0.643533	2.94991	1.6528e-07	1.33757e-05	1.42	1.42	1.83	2.4	2.2	2.53	CAPN6	chrX	protein_coding	calpain 6
ENSG00000034510.5	0.643655	10.551	3.83716e-17	1.62405e-14	2267.31	2067.75	2250.47	2939.66	3418.18	3638.91	TMSB10	chr2	protein_coding	thymosin beta 10
ENSG00000140451.12	0.644711	2.4385	1.65133e-06	0.000102539	1.28	1.54	1.48	2.13	2.28	2.15	PIF1	chr15	protein_coding	PIF1 5'-to-3' DNA helicase
ENSG00000146918.19	0.645888	5.4492	8.16429e-16	2.91869e-13	5.68	5.58	5.28	8.95	8.4	7.79	NCAPG2	chr7	protein_coding	non-SMC condensin II complex, subunit G2
ENSG00000124429.17	0.646759	2.01202	1.6975e-05	0.000767877	0.76	0.72	0.67	1.14	1.06	1.08	POF1B	chrX	protein_coding	premature ovarian failure, 1B
ENSG00000148773.12	0.646925	8.96655	3.73613e-19	2.05331e-16	28.32	29.73	27.72	43.04	45.46	42.02	MKI67	chr10	protein_coding	marker of proliferation Ki-67
ENSG00000197872.11	0.648109	2.36962	1.02879e-05	0.000496488	0.6	0.81	0.86	1.24	0.96	1.3	FAM49A	chr2	protein_coding	family with sequence similarity 49, member A
ENSG00000105559.11	0.648552	4.26351	3.53477e-12	7.65631e-10	4.12	4.72	4.62	6.76	6.86	6.94	PLEKHA4	chr19	protein_coding	pleckstrin homology domain containing, family A (phosphoinositide binding specific) member 4
ENSG00000166387.11	0.649179	2.2501	1.79972e-05	0.000800353	0.93	0.68	0.88	1.05	1.44	1.28	PPFIBP2	chr11	protein_coding	PTPRF interacting protein, binding protein 2 (liprin beta 2)
ENSG00000123384.13	0.649242	3.46834	1.83595e-09	2.42313e-07	0.46	0.52	0.44	0.71	0.69	0.76	LRP1	chr12	protein_coding	low density lipoprotein receptor-related protein 1
ENSG00000184731.5	0.650544	6.17732	4.29082e-17	1.77524e-14	14.69	13.1	13.98	21.77	19.39	22.57	FAM110C	chr2	protein_coding	family with sequence similarity 110, member C
ENSG00000142875.19	0.651539	4.27105	5.62597e-12	1.17704e-09	2.27	2.18	2.18	3.77	3.21	3.14	PRKACB	chr1	protein_coding	protein kinase, cAMP-dependent, catalytic, beta
ENSG00000265992.1	0.656128	6.59799	1.70106e-16	6.80831e-14	23.23	20.75	22.82	36.6	36.02	29.64	ESRG	chr3	sense_intronic	embryonic stem cell related (non-protein coding)
ENSG00000169126.15	0.660546	2.32442	1.71099e-06	0.000105739	1.04	0.92	1.05	1.51	1.5	1.61	ARMC4	chr10	protein_coding	armadillo repeat containing 4
ENSG00000110002.15	0.661401	2.57981	7.23453e-07	4.93315e-05	0.59	0.71	0.78	1.13	0.96	1.14	VWA5A	chr11	protein_coding	von Willebrand factor A domain containing 5A
ENSG00000121236.19	0.662156	2.94178	8.66932e-08	7.80493e-06	1.55	1.72	1.26	2.25	2.36	2.33	TRIM6	chr11	protein_coding	tripartite motif containing 6
ENSG00000154310.16	0.663478	6.02686	3.74468e-18	1.83849e-15	6.34	6.73	6.31	9.56	9.99	10.3	TNIK	chr3	protein_coding	TRAF2 and NCK interacting kinase
ENSG00000105419.17	0.663595	4.70451	8.17638e-14	2.1976e-11	5.93	6.18	6.72	9.6	8.99	10.46	MEIS3	chr19	protein_coding	Meis homeobox 3
ENSG00000173546.7	0.663644	4.65533	4.71714e-12	9.98244e-10	1.81	2.16	2.56	3.4	3.43	3.26	CSPG4	chr15	protein_coding	chondroitin sulfate proteoglycan 4
ENSG00000223573.6	0.663743	1.64091	0.000109451	0.00353527	0.57	0.5	0.7	0.83	0.98	0.93	TINCR	chr19	lincRNA	tissue differentiation-inducing non-protein coding RNA
ENSG00000140465.13	0.664661	5.19175	1.83279e-15	6.13519e-13	7.86	8.72	8.94	12.25	13.41	13.72	CYP1A1	chr15	protein_coding	cytochrome P450, family 1, subfamily A, polypeptide 1
ENSG00000187678.8	0.670837	5.74449	1.11422e-17	5.00338e-15	7.23	7.89	8.02	11.81	11.55	12.5	SPRY4	chr5	protein_coding	sprouty homolog 4 (Drosophila)
ENSG00000248323.5	0.671573	3.25235	5.04431e-09	6.21209e-07	2.41	2.38	2.24	4.02	3.12	3.75	LUCAT1	chr5	lincRNA	lung cancer associated transcript 1 (non-protein coding)
ENSG00000261087.1	0.672535	2.14428	1.43892e-05	0.00066396	0.96	1.28	1.08	1.52	2.05	1.58	KB-1460A1.5	chr8	lincRNA	--
ENSG00000261068.2	0.673973	1.85698	3.83336e-05	0.00150313	1.39	1.13	1.28	1.85	2.29	1.74	RP11-7K24.3	chr6	lincRNA	--
ENSG00000096060.14	0.676897	6.11234	1.64115e-19	9.44226e-17	4.63	4.69	4.64	7.38	7.21	7.11	FKBP5	chr6	protein_coding	FK506 binding protein 5
ENSG00000223839.7	0.67856	2.80794	1.43879e-06	9.07176e-05	0.47	0.7	0.71	0.94	1.17	0.82	FAM95B1	chr9	lincRNA	family with sequence similarity 95, member B1
ENSG00000159307.18	0.679129	2.89403	7.36462e-08	6.74578e-06	0.4	0.44	0.57	0.78	0.68	0.75	SCUBE1	chr22	protein_coding	signal peptide, CUB domain, EGF-like 1
ENSG00000101665.8	0.680317	2.85736	2.90992e-08	2.98896e-06	1.65	1.68	1.51	2.32	2.69	2.52	SMAD7	chr18	protein_coding	SMAD family member 7
ENSG00000273702.1	0.681087	1.2614	0.000250655	0.00681655	1.53	1.37	1.45	2.5	2.04	2.23	RP11-758H9.2	chr17	lincRNA	--
ENSG00000112599.8	0.687994	1.93318	1.68814e-05	0.000764584	2.55	2.46	2.26	3.44	4.41	3.47	GUCA1B	chr6	protein_coding	guanylate cyclase activator 1B (retina)
ENSG00000152926.14	0.691209	1.8799	2.91186e-05	0.00118345	0.27	0.31	0.28	0.53	0.47	0.35	ZNF117	chr7	protein_coding	zinc finger protein 117
ENSG00000235750.9	0.692171	5.40223	9.25981e-18	4.26206e-15	6.25	6.16	6.94	10.59	9.51	10.33	KIAA0040	chr1	protein_coding	KIAA0040
ENSG00000258441.1	0.693907	2.62568	1.33092e-07	1.10876e-05	2.39	2.51	2.49	3.73	4.41	3.51	LINC00641	chr14	processed_transcript	long intergenic non-protein coding RNA 641
ENSG00000181016.9	0.696118	1.73569	0.000204142	0.0058316	1.08	1.1	1.3	1.95	2.36	1.19	LSMEM1	chr7	protein_coding	leucine-rich single-pass membrane protein 1
ENSG00000105808.17	0.696365	4.04545	5.40254e-13	1.35328e-10	1.74	1.88	1.79	2.86	2.64	3.01	RASA4	chr7	protein_coding	RAS p21 protein activator 4
ENSG00000260877.1	0.697109	1.88982	2.17942e-05	0.000932065	5.53	6.81	8.51	11.36	12.14	9.68	RP11-211G23.2	chr11	lincRNA	--
ENSG00000115738.9	0.702353	4.16968	6.77784e-13	1.66382e-10	6.5	5.08	6.24	9.04	9.6	9.49	ID2	chr2	protein_coding	inhibitor of DNA binding 2, dominant negative helix-loop-helix protein
ENSG00000106003.12	0.702799	1.70126	2.73594e-05	0.00112814	0.73	0.62	0.78	1.28	1.04	1.05	LFNG	chr7	protein_coding	LFNG O-fucosylpeptide 3-beta-N-acetylglucosaminyltransferase
ENSG00000179361.17	0.704107	3.32393	8.51482e-10	1.25917e-07	1.48	1.49	1.96	2.69	2.61	2.55	ARID3B	chr15	protein_coding	AT rich interactive domain 3B (BRIGHT-like)
ENSG00000115548.16	0.708284	6.41467	1.42768e-19	8.34447e-17	12.21	11.47	11.87	18.47	16.92	21.08	KDM3A	chr2	protein_coding	lysine (K)-specific demethylase 3A
ENSG00000073605.18	0.708904	4.66245	2.62748e-16	1.02925e-13	9.88	9.6	10.1	15.46	15.92	15.63	GSDMB	chr17	protein_coding	gasdermin B
ENSG00000101236.16	0.70996	3.11346	1.26933e-09	1.744e-07	0.73	0.75	0.89	1.32	1.16	1.31	RNF24	chr20	protein_coding	ring finger protein 24
ENSG00000111674.8	0.710146	6.33096	4.97001e-21	3.0501e-18	19.05	17.51	17.31	28.41	27.14	30.08	ENO2	chr12	protein_coding	enolase 2 (gamma, neuronal)
ENSG00000177508.11	0.714746	2.71303	3.9857e-08	3.9452e-06	1.73	1.79	1.77	2.44	3.21	2.77	IRX3	chr16	protein_coding	iroquois homeobox 3
ENSG00000117318.8	0.719431	3.15259	2.28376e-07	1.81234e-05	3.95	4.46	6.42	7.88	6.22	9.83	ID3	chr1	protein_coding	inhibitor of DNA binding 3, dominant negative helix-loop-helix protein
ENSG00000125775.14	0.721736	1.77379	2.54104e-05	0.00105724	1.02	1.5	1.23	2.44	1.87	1.76	SDCBP2	chr20	protein_coding	syndecan binding protein (syntenin) 2
ENSG00000163689.18	0.723206	3.21717	1.07358e-09	1.51461e-07	1.15	1.14	0.95	1.53	1.71	1.97	C3orf67	chr3	protein_coding	chromosome 3 open reading frame 67
ENSG00000169136.8	0.723801	4.27074	8.03143e-14	2.17451e-11	4.79	5.42	5.5	8.05	9.36	7.85	ATF5	chr19	protein_coding	activating transcription factor 5
ENSG00000135111.14	0.726299	3.55904	8.90619e-12	1.79204e-09	1.75	1.54	1.87	2.71	2.88	2.71	TBX3	chr12	protein_coding	T-box 3
ENSG00000138641.15	0.726614	2.90433	7.14963e-09	8.46507e-07	0.78	0.74	0.93	1.5	1.17	1.28	HERC3	chr4	protein_coding	HECT and RLD domain containing E3 ubiquitin protein ligase 3
ENSG00000164949.7	0.728128	4.34982	1.56896e-15	5.39927e-13	6.7	6.12	6.45	10.21	9.95	10.86	GEM	chr8	protein_coding	GTP binding protein overexpressed in skeletal muscle
ENSG00000173269.13	0.729317	3.34629	3.69329e-11	6.83388e-09	1.58	1.58	1.7	2.4	2.68	2.76	MMRN2	chr10	protein_coding	multimerin 2
ENSG00000118194.18	0.731656	2.734	6.34632e-09	7.64989e-07	3.17	3.17	3.41	4.76	5.41	5.59	TNNT2	chr1	protein_coding	troponin T type 2 (cardiac)
ENSG00000102003.10	0.733296	2.22755	7.33022e-07	4.98916e-05	0.9	1.01	0.95	1.72	1.66	1.27	SYP	chrX	protein_coding	synaptophysin
ENSG00000267940.1	0.737781	1.18318	0.000175819	0.0052294	0.97	1.02	1.43	1.87	2.08	1.64	RP11-290F24.6	chr11	lincRNA	--
ENSG00000109771.15	0.740307	1.65552	9.42911e-06	0.000466038	0.29	0.32	0.28	0.45	0.5	0.47	LRP2BP	chr4	protein_coding	LRP2 binding protein
ENSG00000102057.9	0.743173	1.51207	1.72544e-05	0.000775755	0.34	0.31	0.37	0.58	0.58	0.51	KCND1	chrX	protein_coding	potassium channel, voltage gated Shal related subfamily D, member 1
ENSG00000180881.19	0.746263	1.9102	4.20989e-06	0.000231368	0.62	0.63	0.68	1.28	0.99	0.9	CAPS2	chr12	protein_coding	calcyphosine 2
ENSG00000128578.9	0.748997	3.81452	2.29342e-13	5.98923e-11	1.75	1.51	1.86	2.93	2.65	2.79	STRIP2	chr7	protein_coding	striatin interacting protein 2
ENSG00000272734.1	0.749116	2.2374	1.4105e-07	1.15932e-05	0.75	0.85	0.8	1.24	1.37	1.33	ADIRF-AS1	chr10	processed_transcript	ADIRF antisense RNA 1
ENSG00000184009.9	0.756341	12.7307	1.91913e-24	1.41332e-21	1962.4	2036.93	1956.05	3110.34	3064.99	3606.71	ACTG1	chr17	protein_coding	actin gamma 1
ENSG00000241081.1	0.757502	1.15891	0.000269317	0.0071965	5	3.16	4.06	8.43	5.7	5.85	RP11-488C13.1	chr14	processed_pseudogene	--
ENSG00000157927.16	0.767873	1.28015	5.843e-05	0.00211763	0.37	0.4	0.56	0.79	0.65	0.78	RADIL	chr7	protein_coding	Ras association and DIL domains
ENSG00000187231.13	0.769561	4.11405	1.03773e-15	3.63917e-13	1.22	1.12	1.02	1.86	1.85	1.85	SESTD1	chr2	protein_coding	SEC14 and spectrin domains 1
ENSG00000273079.4	0.771865	4.85222	3.27607e-19	1.82775e-16	0.69	0.62	0.66	1.07	1.15	1.03	GRIN2B	chr12	protein_coding	glutamate receptor, ionotropic, N-methyl D-aspartate 2B
ENSG00000124766.5	0.773374	7.16834	8.76272e-27	7.6824e-24	16.93	16.56	17.1	28.63	27.89	27.55	SOX4	chr6	protein_coding	SRY (sex determining region Y)-box 4
ENSG00000232973.11	0.773668	1.1217	0.000391571	0.00963156	0.42	0.36	0.36	0.63	0.83	0.42	CYP1B1-AS1	chr2	antisense	CYP1B1 antisense RNA 1
ENSG00000160781.15	0.776275	3.56335	5.92554e-11	1.05918e-08	2.8	3.41	3.85	5.21	6.68	4.92	PAQR6	chr1	protein_coding	progestin and adipoQ receptor family member VI
ENSG00000135114.12	0.786897	3.55235	7.03585e-14	1.91907e-11	2.49	2.43	2.41	4.12	3.81	4.36	OASL	chr12	protein_coding	2'-5'-oligoadenylate synthetase-like
ENSG00000182141.9	0.787796	1.39176	1.08334e-05	0.000518736	0.36	0.42	0.36	0.64	0.59	0.69	ZNF708	chr19	protein_coding	zinc finger protein 708
ENSG00000205129.8	0.789172	1.48426	9.97309e-06	0.000486396	1.79	1.49	1.69	2.93	2.33	3.09	C4orf47	chr4	protein_coding	chromosome 4 open reading frame 47
ENSG00000116574.5	0.790371	2.20891	1.43836e-07	1.17958e-05	0.85	0.62	0.68	1.35	1.06	1.18	RHOU	chr1	protein_coding	ras homolog family member U
ENSG00000198125.12	0.790569	1.88824	5.99162e-07	4.20235e-05	1.71	1.47	1.41	2.42	2.53	2.72	MB	chr22	protein_coding	myoglobin
ENSG00000236714.1	0.791264	0.947731	0.000274172	0.00731032	0.34	0.67	0.68	0.88	1.04	0.98	AC005592.1	chr5	lincRNA	--
ENSG00000102879.15	0.791933	1.92098	3.65963e-07	2.73337e-05	1.42	1.2	1.37	2.29	2.1	2.31	CORO1A	chr16	protein_coding	coronin, actin binding protein, 1A
ENSG00000279407.1	0.794522	1.36684	2.14718e-05	0.000921486	0.73	0.49	0.52	0.99	0.91	1.01	AC007191.4	chr19	TEC	--
ENSG00000273356.1	0.797847	0.837709	0.000237172	0.00655643	0.63	0.51	0.59	1.05	1.05	0.82	RP11-804H8.6	chr3	lincRNA	--
ENSG00000137193.13	0.801588	5.79749	1.1463e-24	8.79354e-22	13.54	14.51	14.56	24.59	22.52	25.19	PIM1	chr6	protein_coding	Pim-1 proto-oncogene, serine/threonine kinase
ENSG00000116883.8	0.802312	1.53675	2.988e-05	0.00120798	0.78	0.93	1.42	1.92	2.05	1.39	RP11-268J15.5	chr1	antisense	--
ENSG00000170442.11	0.806352	1.08608	0.000248923	0.00677946	0.67	0.4	0.79	1	0.84	1.34	KRT86	chr12	protein_coding	keratin 86, type II
ENSG00000172183.14	0.807965	1.80343	7.01788e-07	4.80321e-05	0.9	1.05	1.28	1.78	1.88	1.89	ISG20	chr15	protein_coding	interferon stimulated exonuclease gene 20kDa
ENSG00000124406.16	0.809765	1.06757	4.36111e-05	0.00167102	0.14	0.12	0.15	0.24	0.21	0.25	ATP8A1	chr4	protein_coding	ATPase, aminophospholipid transporter (APLT), class I, type 8A, member 1
ENSG00000095739.10	0.811255	1.75478	6.09974e-07	4.25387e-05	1.14	1.18	1.27	2.13	1.85	2.16	BAMBI	chr10	protein_coding	BMP and activin membrane-bound inhibitor
ENSG00000147437.9	0.811473	0.95046	0.000281324	0.00745244	0.77	0.68	0.72	1.31	1.55	0.83	GNRH1	chr8	protein_coding	gonadotropin-releasing hormone 1 (luteinizing-releasing hormone)
ENSG00000145687.15	0.816466	0.988142	6.27283e-05	0.00224687	0.14	0.15	0.15	0.22	0.25	0.29	SSBP2	chr5	protein_coding	single-stranded DNA binding protein 2
ENSG00000169918.9	0.817336	2.04956	5.42431e-08	5.13455e-06	0.28	0.23	0.25	0.44	0.45	0.43	OTUD7A	chr15	protein_coding	OTU deubiquitinase 7A
ENSG00000250920.1	0.827191	3.88265	3.7815e-15	1.23223e-12	13.62	11.4	10.71	22.98	19.68	18.74	RP11-297P16.4	chr4	lincRNA	--
ENSG00000239713.7	0.827828	1.04671	0.000194502	0.00566004	0.59	0.54	1.04	1.02	1.26	1.53	APOBEC3G	chr22	protein_coding	apolipoprotein B mRNA editing enzyme, catalytic polypeptide-like 3G
ENSG00000236824.1	0.829574	3.73844	6.29396e-15	1.98082e-12	0.6	0.72	0.67	1.11	1.27	1.05	BCYRN1	chr2	lincRNA	brain cytoplasmic RNA 1
ENSG00000141449.14	0.835552	2.69252	6.83695e-11	1.19881e-08	0.45	0.5	0.49	0.76	0.9	0.84	GREB1L	chr18	protein_coding	growth regulation by estrogen in breast cancer-like
ENSG00000074410.13	0.83756	2.49044	2.88099e-10	4.6733e-08	0.54	0.59	0.6	0.98	0.97	1.08	CA12	chr15	protein_coding	carbonic anhydrase XII
ENSG00000043039.6	0.850731	1.11098	1.73634e-05	0.000778753	0.71	0.91	0.7	1.24	1.48	1.35	BARX2	chr11	protein_coding	BARX homeobox 2
ENSG00000279744.1	0.855424	1.6914	1.16133e-06	7.43693e-05	1.3	1.55	0.99	2.11	2.51	2.09	RP13-20L14.10	chr17	TEC	--
ENSG00000196083.9	0.855477	2.08031	6.19104e-07	4.30125e-05	0.31	0.29	0.24	0.46	0.35	0.65	IL1RAP	chr3	protein_coding	interleukin 1 receptor accessory protein
ENSG00000268223.2	0.858134	1.73619	3.80315e-07	2.82338e-05	1.32	1.26	1.42	2.84	2.17	2.05	ARL14EPL	chr5	protein_coding	ADP-ribosylation factor-like 14 effector protein-like
ENSG00000173267.13	0.859141	6.37369	4.83314e-29	5.08474e-26	65.68	70.59	74.44	117.38	126.43	128.07	SNCG	chr10	protein_coding	synuclein, gamma (breast cancer-specific protein 1)
ENSG00000019549.8	0.869993	0.969242	3.02636e-05	0.00122055	0.63	0.46	0.58	0.94	0.91	1.09	SNAI2	chr8	protein_coding	snail family zinc finger 2
ENSG00000173041.11	0.870627	2.90937	5.94002e-12	1.23573e-09	1.11	0.96	0.99	2.01	1.88	1.52	ZNF680	chr7	protein_coding	zinc finger protein 680
ENSG00000277247.1	0.870643	0.848025	0.000107155	0.00348864	1.91	2.51	2.86	3.51	4.11	5.46	RP11-785D18.3	chr12	antisense	--
ENSG00000173227.13	0.873359	2.80804	1.3733e-11	2.67553e-09	0.86	0.84	1.1	1.52	1.67	1.84	SYT12	chr11	protein_coding	synaptotagmin XII
ENSG00000270011.6	0.874468	0.653189	0.000210798	0.00598919	0.36	0.31	0.28	0.58	0.65	0.44	ZNF559-ZNF177	chr19	protein_coding	ZNF559-ZNF177 readthrough
ENSG00000072182.12	0.882662	1.11787	1.42478e-05	0.000658259	0.57	0.47	0.49	0.94	1.05	0.73	ASIC4	chr2	protein_coding	acid sensing (proton gated) ion channel family member 4
ENSG00000137312.14	0.88277	6.38297	4.47947e-31	5.15447e-28	26.54	29.13	29.82	49.72	52.31	51.35	FLOT1	chr6	protein_coding	flotillin 1
ENSG00000125266.6	0.884771	5.53225	1.42632e-27	1.34667e-24	6.09	7.16	7.03	11.77	12.22	12.47	EFNB2	chr13	protein_coding	ephrin-B2
ENSG00000186204.14	0.884897	1.52084	5.00336e-07	3.5913e-05	0.81	0.94	0.88	1.65	1.74	1.36	CYP4F12	chr19	protein_coding	cytochrome P450, family 4, subfamily F, polypeptide 12
ENSG00000150054.18	0.88786	5.67429	3.78652e-29	4.1008e-26	6.88	5.99	6.32	10.98	11.87	11.61	MPP7	chr10	protein_coding	membrane protein, palmitoylated 7 (MAGUK p55 subfamily member 7)
ENSG00000272869.5	0.890581	1.67722	3.86608e-07	2.86432e-05	1.39	1.46	0.92	2.29	2.32	2.15	CTC-487M23.8	chr5	protein_coding	--
ENSG00000165617.14	0.893039	2.13657	2.0466e-09	2.67299e-07	0.59	0.7	0.65	1.14	1.05	1.32	DACT1	chr14	protein_coding	dishevelled-binding antagonist of beta-catenin 1
ENSG00000261448.1	0.89529	0.43354	0.000248505	0.00677767	1.15	1.27	1.53	2.15	2.56	2.49	CTD-2576D5.4	chr16	antisense	--
ENSG00000196542.8	0.896764	1.57064	5.12294e-07	3.64868e-05	0.73	0.47	0.57	1.11	0.94	1.13	SPTSSB	chr3	protein_coding	serine palmitoyltransferase, small subunit B
ENSG00000197461.13	0.900848	5.51794	4.02567e-19	2.1799e-16	13.46	12.64	11.44	23.81	16.71	27.64	PDGFA	chr7	protein_coding	platelet-derived growth factor alpha polypeptide
ENSG00000148926.9	0.905382	6.68859	8.37015e-28	8.32988e-25	27.74	22.65	23.34	44.44	39.04	50.64	ADM	chr11	protein_coding	adrenomedullin
ENSG00000202198.1	0.907359	0.828348	2.81637e-05	0.00115198	3.41	2.83	3.89	5.74	6.76	6.01	RN7SK	chr6	misc_RNA	RNA, 7SK small nuclear
ENSG00000272275.1	0.907623	1.01871	2.21162e-05	0.000940372	3.82	3.64	2.42	5.1	6.26	6.44	RP11-791G15.2	chr2	lincRNA	--
ENSG00000113140.10	0.908579	5.0864	1.97045e-28	2.01544e-25	5.74	6.03	5.99	10.61	10.82	11	SPARC	chr5	protein_coding	secreted protein, acidic, cysteine-rich (osteonectin)
ENSG00000115414.18	0.908813	4.03159	9.8521e-19	4.90235e-16	1.02	1.28	1.17	1.88	2.17	2.29	FN1	chr2	protein_coding	fibronectin 1
ENSG00000132688.10	0.91225	5.88832	9.6606e-32	1.22663e-28	6.52	7.01	7.06	12.17	13.08	12.45	NES	chr1	protein_coding	nestin
ENSG00000183570.16	0.914817	1.81482	1.85669e-08	1.99321e-06	0.95	0.89	0.84	1.47	1.72	1.7	PCBP3	chr21	protein_coding	poly(rC) binding protein 3
ENSG00000197140.14	0.916779	0.716988	0.000104595	0.00341437	0.46	0.41	0.29	0.66	0.6	0.86	ADAM32	chr8	protein_coding	ADAM metallopeptidase domain 32
ENSG00000145703.15	0.919908	1.55935	1.27433e-07	1.07376e-05	0.3	0.29	0.34	0.51	0.55	0.65	IQGAP2	chr5	protein_coding	IQ motif containing GTPase activating protein 2
ENSG00000144821.9	0.921211	6.88715	2.29339e-35	3.37788e-32	10.53	11.17	10.53	19.58	20.66	19.09	MYH15	chr3	protein_coding	myosin, heavy chain 15
ENSG00000198203.9	0.927806	1.14587	5.97854e-06	0.000312701	0.5	0.43	0.49	1.06	0.65	0.92	SULT1C2	chr2	protein_coding	sulfotransferase family, cytosolic, 1C, member 2
ENSG00000131746.12	0.930745	4.21415	2.41785e-20	1.45951e-17	2.46	2.82	3.42	5.33	5.6	5.27	TNS4	chr17	protein_coding	tensin 4
ENSG00000262877.4	0.946539	0.535125	0.000187244	0.00551804	0.35	0.67	0.67	1.1	1.31	0.8	RP11-1055B8.4	chr17	lincRNA	--
ENSG00000143847.15	0.948658	2.71539	2.72158e-13	6.95932e-11	0.6	0.47	0.58	1.08	1.07	0.94	PPFIA4	chr1	protein_coding	protein tyrosine phosphatase, receptor type, f polypeptide (PTPRF), interacting protein (liprin), alpha 4
ENSG00000185630.18	0.95025	4.6896	3.27876e-27	3.01827e-24	2.17	2.24	2.1	3.83	4.12	4.27	PBX1	chr1	protein_coding	pre-B-cell leukemia homeobox 1
ENSG00000164362.18	0.956708	0.967456	4.02943e-06	0.000224126	0.25	0.36	0.29	0.53	0.58	0.58	TERT	chr5	protein_coding	telomerase reverse transcriptase
ENSG00000087116.13	0.958767	2.05309	3.5388e-09	4.46252e-07	0.42	0.34	0.34	0.56	0.66	0.85	ADAMTS2	chr5	protein_coding	ADAM metallopeptidase with thrombospondin type 1 motif, 2
ENSG00000111644.7	0.959411	0.693788	6.34337e-05	0.00226772	0.68	0.45	0.38	1.03	0.98	0.79	ACRBP	chr12	protein_coding	acrosin binding protein
ENSG00000197565.15	0.962391	1.55418	1.57475e-07	1.28003e-05	0.31	0.23	0.25	0.53	0.39	0.59	COL4A6	chrX	protein_coding	collagen, type IV, alpha 6
ENSG00000197635.9	0.963825	5.82851	9.61366e-36	1.47498e-32	9.26	8.98	8.77	16.93	16.33	17.93	DPP4	chr2	protein_coding	dipeptidyl-peptidase 4
ENSG00000279806.1	0.964014	0.697328	3.69502e-05	0.00145764	0.37	0.73	0.59	1.21	1.01	1.05	RP11-58O9.2	chr17	TEC	--
ENSG00000163110.14	0.965484	6.32459	1.64776e-36	2.63799e-33	5.71	5.48	5.17	10.74	9.53	10.77	PDLIM5	chr4	protein_coding	PDZ and LIM domain 5
ENSG00000114268.11	0.967983	4.11257	2.30614e-21	1.43927e-18	2.99	2.83	3.25	5.51	5.06	6.71	PFKFB4	chr3	protein_coding	6-phosphofructo-2-kinase/fructose-2,6-biphosphatase 4
ENSG00000187688.14	0.969602	0.356651	9.94072e-05	0.00327111	0.29	0.28	0.26	0.47	0.57	0.54	TRPV2	chr17	protein_coding	transient receptor potential cation channel, subfamily V, member 2
ENSG00000157782.9	0.970639	0.980366	2.06237e-06	0.00012308	0.41	0.36	0.35	0.72	0.66	0.75	CABP1	chr12	protein_coding	calcium binding protein 1
ENSG00000163359.15	0.974695	0.935872	1.90212e-05	0.000835799	0.08	0.12	0.12	0.15	0.21	0.27	COL6A3	chr2	protein_coding	collagen, type VI, alpha 3
ENSG00000163406.10	0.977655	0.135492	0.000405601	0.0098973	0.09	0.12	0.14	0.25	0.26	0.16	SLC15A2	chr3	protein_coding	solute carrier family 15 (oligopeptide transporter), member 2
ENSG00000135245.9	0.986019	4.02989	2.97104e-22	1.95357e-19	7.58	7.39	6.96	13.85	12.29	16.07	HILPDA	chr7	protein_coding	hypoxia inducible lipid droplet-associated
ENSG00000023171.14	0.988349	3.14475	5.0645e-17	2.07205e-14	0.57	0.65	0.6	1.31	1.15	1.04	GRAMD1B	chr11	protein_coding	GRAM domain containing 1B
ENSG00000111885.6	0.992547	5.56818	6.86999e-34	9.36915e-31	6.35	5.4	5.9	11.5	10.4	12.23	MAN1A1	chr6	protein_coding	mannosidase, alpha, class 1A, member 1
ENSG00000141639.11	0.997181	0.6407	2.74543e-05	0.00113079	0.12	0.14	0.16	0.25	0.23	0.36	MAPK4	chr18	protein_coding	mitogen-activated protein kinase 4
ENSG00000145358.6	1.00615	2.91269	3.83834e-15	1.23979e-12	1.84	1.61	1.88	4.01	2.89	3.52	DDIT4L	chr4	protein_coding	DNA-damage-inducible transcript 4-like
ENSG00000161791.13	1.01469	0.680232	1.2199e-05	0.000575149	0.06	0.08	0.09	0.13	0.18	0.14	FMNL3	chr12	protein_coding	formin-like 3
ENSG00000131771.13	1.02438	0.779147	6.4205e-06	0.00033345	0.49	0.4	0.48	0.79	1.09	0.83	PPP1R1B	chr17	protein_coding	protein phosphatase 1, regulatory (inhibitor) subunit 1B
ENSG00000168427.8	1.02537	0.287458	0.000107999	0.00350991	0.2	0.22	0.16	0.31	0.4	0.44	KLHL30	chr2	protein_coding	kelch-like family member 30
ENSG00000147689.16	1.0336	0.7966	3.19871e-06	0.000184613	0.21	0.16	0.17	0.35	0.32	0.41	FAM83A	chr8	protein_coding	family with sequence similarity 83, member A
ENSG00000108830.9	1.03449	0.449918	3.93141e-05	0.00152864	0.23	0.22	0.14	0.39	0.39	0.37	RND2	chr17	protein_coding	Rho family GTPase 2
ENSG00000250722.5	1.03461	0.883024	3.8932e-06	0.00021853	0.56	0.34	0.33	0.73	0.83	0.84	SEPP1	chr5	protein_coding	selenoprotein P, plasma, 1
ENSG00000256683.6	1.03789	0.36419	0.000145368	0.00445691	0.3	0.46	0.22	0.81	0.56	0.57	ZNF350	chr19	protein_coding	zinc finger protein 350
ENSG00000126218.11	1.03948	1.49716	9.21818e-09	1.0674e-06	1.32	1.01	1.03	2	2.12	2.53	F10	chr13	protein_coding	coagulation factor X
ENSG00000118514.13	1.04683	0.00185013	0.000405528	0.0098973	0.3	0.14	0.25	0.49	0.5	0.38	ALDH8A1	chr6	protein_coding	aldehyde dehydrogenase 8 family, member A1
ENSG00000185338.4	1.05143	0.890863	1.76469e-06	0.000108119	0.83	0.75	1.09	1.85	2.09	1.47	SOCS1	chr16	protein_coding	suppressor of cytokine signaling 1
ENSG00000258947.6	1.06799	0.956668	2.69e-07	2.08969e-05	0.32	0.36	0.35	0.68	0.78	0.65	TUBB3	chr16	protein_coding	tubulin, beta 3 class III
ENSG00000076641.4	1.07257	2.04536	2.02625e-12	4.54942e-10	0.21	0.26	0.21	0.45	0.45	0.49	PAG1	chr8	protein_coding	phosphoprotein membrane anchor with glycosphingolipid microdomains 1
ENSG00000135447.16	1.08636	1.48103	6.99096e-08	6.43553e-06	0.21	0.5	0.5	0.72	0.97	0.85	PPP1R1A	chr12	protein_coding	protein phosphatase 1, regulatory (inhibitor) subunit 1A
ENSG00000170345.9	1.09315	2.06924	1.46674e-12	3.37551e-10	0.86	0.67	0.98	1.76	1.7	1.77	FOS	chr14	protein_coding	FBJ murine osteosarcoma viral oncogene homolog
ENSG00000261488.1	1.09981	-0.145733	0.000277809	0.00737525	0.33	0.22	0.25	0.5	0.65	0.49	RP11-757F18.5	chr3	antisense	--
ENSG00000168398.6	1.1181	-0.00929534	6.80872e-05	0.00239992	0.08	0.07	0.09	0.18	0.19	0.15	BDKRB2	chr14	protein_coding	bradykinin receptor B2
ENSG00000069535.13	1.14211	5.10967	1.49235e-42	3.23243e-39	7.21	8.15	7.98	16.96	16.71	16.5	MAOB	chrX	protein_coding	monoamine oxidase B
ENSG00000163072.14	1.15438	1.70994	4.4155e-11	8.08893e-09	0.79	0.47	0.62	1.38	1.36	1.28	NOSTRIN	chr2	protein_coding	nitric oxide synthase trafficking
ENSG00000246982.6	1.162	0.0918472	6.52725e-05	0.00232287	0.73	0.37	0.36	1.08	1.13	0.9	RP1-179N16.6	chr6	antisense	--
ENSG00000140022.9	1.17195	1.08982	5.75297e-09	7.01443e-07	0.3	0.25	0.25	0.62	0.6	0.53	STON2	chr14	protein_coding	stonin 2
ENSG00000167232.13	1.17394	0.769542	2.1e-06	0.000124921	0.2	0.11	0.19	0.46	0.38	0.24	ZNF91	chr19	protein_coding	zinc finger protein 91
ENSG00000242866.9	1.17428	-0.0130089	8.0089e-05	0.00273059	0.1	0.12	0.06	0.2	0.18	0.24	STRC	chr15	protein_coding	stereocilin
ENSG00000196646.11	1.20022	0.688189	4.85737e-07	3.49332e-05	0.2	0.19	0.33	0.61	0.55	0.47	ZNF136	chr19	protein_coding	zinc finger protein 136
ENSG00000268714.3	1.20022	2.04198	2.70578e-13	6.95932e-11	6.15	5.17	5.14	13.44	13.82	9.32	CTD-2287O16.3	chr5	protein_coding	--
ENSG00000160886.13	1.21541	1.061	3.03271e-09	3.86404e-07	0.21	0.31	0.33	0.59	0.69	0.64	LY6K	chr8	protein_coding	lymphocyte antigen 6 complex, locus K
ENSG00000125378.15	1.22275	5.05621	1.11923e-47	2.94375e-44	8.74	8.31	9.36	19.14	20.14	20.66	BMP4	chr14	protein_coding	bone morphogenetic protein 4
ENSG00000104081.13	1.22381	0.347105	5.21124e-06	0.000278502	0.18	0.13	0.12	0.25	0.3	0.4	BMF	chr15	protein_coding	Bcl2 modifying factor
ENSG00000227300.12	1.22566	0.531501	1.91012e-06	0.000115682	0.37	0.59	0.58	0.88	1.07	1.6	KRT16P2	chr17	transcribed_unprocessed_pseudogene	keratin 16 pseudogene 2
ENSG00000233098.8	1.22608	-0.557016	0.000402425	0.00984592	0.04	0.03	0.06	0.11	0.1	0.09	CCDC144NL-AS1	chr17	antisense	CCDC144NL antisense RNA 1
ENSG00000130558.18	1.22923	3.3081	4.72165e-25	3.77958e-22	1.07	1.01	1.3	2.31	2.46	2.96	OLFM1	chr9	protein_coding	olfactomedin 1
ENSG00000139364.10	1.23451	2.25658	2.52949e-17	1.10882e-14	0.22	0.22	0.27	0.5	0.54	0.58	TMEM132B	chr12	protein_coding	transmembrane protein 132B
ENSG00000179388.8	1.243	0.127837	7.78279e-05	0.00265842	0.23	0.09	0.08	0.25	0.27	0.37	EGR3	chr8	protein_coding	early growth response 3
ENSG00000232224.5	1.24627	0.573793	2.97885e-07	2.28992e-05	0.16	0.19	0.18	0.4	0.49	0.34	LINC00202-1	chr10	lincRNA	long intergenic non-protein coding RNA 202-1
ENSG00000120738.7	1.25295	5.7148	1.21288e-50	3.43544e-47	8.37	8.69	10.46	22.12	19.93	21.88	EGR1	chr5	protein_coding	early growth response 1
ENSG00000238269.8	1.27273	-0.60159	0.00033307	0.00846398	0.68	0.73	0.57	1.31	1.65	1.71	PAGE2B	chrX	protein_coding	P antigen family, member 2B
ENSG00000242220.6	1.28127	-0.551054	0.000314947	0.00812682	0.09	0.15	0.14	0.22	0.4	0.29	TCP10L	chr21	protein_coding	t-complex 10-like
ENSG00000104419.14	1.28428	8.70125	1.53321e-54	7.05697e-51	59.68	56.85	63.17	136.61	121.88	167.22	NDRG1	chr8	protein_coding	N-myc downstream regulated 1
ENSG00000162949.16	1.28962	0.318375	2.02407e-06	0.000121385	0.28	0.18	0.27	0.76	0.45	0.52	CAPN13	chr2	protein_coding	calpain 13
ENSG00000197406.7	1.29393	-0.0879538	5.36765e-05	0.00197845	0.16	0.34	0.17	0.54	0.38	0.74	DIO3	chr14	protein_coding	deiodinase, iodothyronine, type III
ENSG00000089486.16	1.31563	0.381671	2.49919e-07	1.95798e-05	0.22	0.2	0.19	0.41	0.48	0.57	CDIP1	chr16	protein_coding	cell death-inducing p53 target 1
ENSG00000215032.2	1.35239	-0.602759	0.000154495	0.00470512	0.15	0.29	0.14	0.47	0.52	0.48	GNL3LP1	chr5	processed_pseudogene	guanine nucleotide binding protein-like 3 (nucleolar)-like pseudogene 1
ENSG00000182459.4	1.36039	2.52744	9.72081e-24	6.62851e-21	1.47	1.39	1.75	3.78	3.88	3.88	TEX19	chr17	protein_coding	testis expressed 19
ENSG00000226145.7	1.39336	0.44998	7.09058e-08	6.51096e-06	0.38	0.4	0.31	0.75	1.17	0.84	KRT16P6	chr17	transcribed_unprocessed_pseudogene	keratin 16 pseudogene 6
ENSG00000134533.6	1.39826	0.499256	7.48544e-09	8.75012e-07	0.23	0.25	0.26	0.67	0.61	0.62	RERG	chr12	protein_coding	RAS-like, estrogen-regulated, growth inhibitor
ENSG00000174460.3	1.42089	0.309093	1.3572e-07	1.1281e-05	0.26	0.35	0.21	0.59	0.86	0.66	ZCCHC12	chrX	protein_coding	zinc finger, CCHC domain containing 12
ENSG00000272870.1	1.45227	-0.0590312	2.65853e-06	0.000155704	0.21	0.13	0.21	0.34	0.56	0.56	RP11-798M19.6	chr4	antisense	--
ENSG00000236345.1	1.45465	-0.0474831	5.27006e-06	0.000280698	0.36	0.17	0.41	1.15	0.81	0.57	RP11-59D5__B.2	chr6	antisense	--
ENSG00000168702.16	1.47318	1.51446	8.33611e-17	3.3731e-14	0.08	0.09	0.08	0.23	0.24	0.22	LRP1B	chr2	protein_coding	low density lipoprotein receptor-related protein 1B
ENSG00000188993.3	1.50997	-0.718939	8.3005e-05	0.00280662	0.11	0.08	0.06	0.19	0.26	0.23	LRRC66	chr4	protein_coding	leucine rich repeat containing 66
ENSG00000105383.14	1.51027	-0.607837	2.65552e-05	0.00109991	0.07	0.13	0.17	0.31	0.34	0.39	CD33	chr19	protein_coding	CD33 molecule
ENSG00000214145.6	1.51103	0.250539	1.87765e-08	2.0085e-06	0.16	0.09	0.15	0.35	0.38	0.37	LINC00887	chr3	lincRNA	long intergenic non-protein coding RNA 887
ENSG00000243566.6	1.54381	-0.862076	0.000109007	0.00352712	0.1	0.06	0.13	0.36	0.2	0.26	UPK3B	chr7	protein_coding	uroplakin 3B
ENSG00000244468.1	1.54692	-1.14626	0.000226358	0.00630958	0.29	0.42	0.33	0.89	1.11	1.01	RP11-206M11.7	chr3	antisense	--
ENSG00000100101.15	1.56695	0.914749	3.62622e-12	7.80846e-10	0.24	0.13	0.17	0.56	0.46	0.5	RP1-37E16.12	chr22	protein_coding	--
ENSG00000197808.11	1.59793	-1.07751	0.000154614	0.00470512	0.06	0.07	0.09	0.16	0.29	0.22	ZNF461	chr19	protein_coding	zinc finger protein 461
ENSG00000180644.6	1.59877	1.54914	9.21598e-16	3.26299e-13	0.35	0.4	0.79	1.52	1.65	1.47	PRF1	chr10	protein_coding	perforin 1 (pore forming protein)
ENSG00000163009.8	1.641	-0.99354	9.03947e-05	0.00302317	0.12	0.09	0.11	0.39	0.38	0.22	C2orf48	chr2	lincRNA	chromosome 2 open reading frame 48
ENSG00000279419.1	1.64854	-0.903517	5.57359e-05	0.00203602	0.12	0.03	0.1	0.25	0.22	0.28	RP5-907C10.3	chr7	TEC	--
ENSG00000181143.15	1.65891	0.75762	2.48187e-12	5.50526e-10	0.02	0.01	0.02	0.05	0.05	0.06	MUC16	chr19	protein_coding	mucin 16, cell surface associated
ENSG00000111859.16	1.66291	3.01282	3.49814e-39	6.44043e-36	0.49	0.52	0.39	1.56	1.3	1.46	NEDD9	chr6	protein_coding	neural precursor cell expressed, developmentally down-regulated 9
ENSG00000196611.4	1.74135	0.5237	3.22928e-12	7.03602e-10	0.21	0.3	0.37	0.99	1.02	0.94	MMP1	chr11	protein_coding	matrix metallopeptidase 1
ENSG00000100867.14	1.77861	2.90903	2.51426e-44	5.78626e-41	1.72	1.63	2.07	5.98	6.3	5.88	DHRS2	chr14	protein_coding	dehydrogenase/reductase (SDR family) member 2
ENSG00000169744.12	1.84562	-1.18282	4.26913e-05	0.00164605	0.03	0.05	0.08	0.22	0.23	0.12	LDB2	chr4	protein_coding	LIM domain binding 2
ENSG00000089472.16	1.8531	0.310373	6.48698e-12	1.32702e-09	0.08	0.06	0.07	0.29	0.2	0.25	HEPH	chrX	protein_coding	hephaestin
ENSG00000165272.14	1.92286	5.26716	1.42866e-101	8.76767e-98	7.02	8.6	8.51	28.08	32.82	28.35	AQP3	chr9	protein_coding	aquaporin 3 (Gill blood group)
ENSG00000167653.4	1.9238	1.0253	9.97861e-18	4.5362e-15	0.66	0.69	0.37	1.85	2.23	2.19	PSCA	chr8	protein_coding	prostate stem cell antigen
ENSG00000077522.12	1.95075	-0.902078	2.45882e-06	0.000144862	0.04	0.03	0.04	0.19	0.09	0.13	ACTN2	chr1	protein_coding	actinin, alpha 2
ENSG00000146674.14	1.96494	2.66112	2.40585e-31	2.95294e-28	1.13	0.74	0.86	3.17	2.4	4.72	IGFBP3	chr7	protein_coding	insulin-like growth factor binding protein 3
ENSG00000158055.15	1.98804	0.445504	2.15043e-14	6.38574e-12	0.15	0.14	0.14	0.53	0.48	0.66	GRHL3	chr1	protein_coding	grainyhead-like 3 (Drosophila)
ENSG00000163885.11	1.99765	-1.73022	0.000280659	0.0074402	0.02	0.05	0.05	0.13	0.14	0.22	CCDC37	chr3	protein_coding	coiled-coil domain containing 37
ENSG00000075213.10	2.00104	4.28467	1.23311e-86	6.48654e-83	0.99	0.92	0.72	3.59	3.3	3.24	SEMA3A	chr7	protein_coding	sema domain, immunoglobulin domain (Ig), short basic domain, secreted, (semaphorin) 3A
ENSG00000133083.14	2.02301	-0.259137	1.26036e-09	1.73816e-07	0.01	0.04	0.04	0.12	0.13	0.11	DCLK1	chr13	protein_coding	doublecortin-like kinase 1
ENSG00000272512.1	2.025	-1.63246	0.000142237	0.00439365	0.04	0.03	0.07	0.21	0.23	0.15	RP11-54O7.17	chr1	lincRNA	--
ENSG00000158560.14	2.05287	-1.60786	0.000139491	0.00431987	0.01	0.04	0.02	0.06	0.11	0.14	DYNC1I1	chr7	protein_coding	dynein, cytoplasmic 1, intermediate chain 1
ENSG00000184588.17	2.08035	0.711383	3.59991e-17	1.55948e-14	0.07	0.11	0.1	0.46	0.3	0.4	PDE4B	chr1	protein_coding	phosphodiesterase 4B, cAMP-specific
ENSG00000185681.12	2.08741	-1.64988	0.00016712	0.00500708	0.1	0.17	0.13	0.34	0.72	0.65	MORN5	chr9	protein_coding	MORN repeat containing 5
ENSG00000128564.6	2.16189	7.17426	8.23207e-178	3.03121e-173	18.31	18	18.09	75.87	82.9	77.8	VGF	chr7	protein_coding	VGF nerve growth factor inducible
ENSG00000196104.10	2.20834	-0.0485958	1.10404e-11	2.16239e-09	0.13	0.04	0.07	0.39	0.34	0.32	SPOCK3	chr4	protein_coding	sparc/osteonectin, cwcv and kazal-like domains proteoglycan (testican) 3
ENSG00000167772.11	2.21444	5.06159	3.89301e-114	2.86697e-110	6.46	5.01	6.11	25.7	22.77	30.72	ANGPTL4	chr19	protein_coding	angiopoietin-like 4
ENSG00000137868.18	2.30917	-1.88033	0.000195046	0.00566004	0.01	0	0.03	0.09	0.04	0.06	STRA6	chr15	protein_coding	stimulated by retinoic acid 6
ENSG00000105695.14	2.33354	-0.984662	2.73999e-07	2.12404e-05	0.04	0.01	0.11	0.31	0.21	0.33	MAG	chr19	protein_coding	myelin associated glycoprotein
ENSG00000153930.10	2.36246	-1.86056	0.000108349	0.00351557	0	0.01	0.04	0.07	0.08	0.11	ANKFN1	chr17	protein_coding	ankyrin-repeat and fibronectin type III domain containing 1
ENSG00000275149.1	2.39077	-2.04676	0.000325063	0.00830636	0	0.01	0.03	0.04	0.08	0.14	RP11-427J23.1	chr13	lincRNA	--
ENSG00000182866.16	2.41017	-2.1068	0.000396402	0.00972439	0.02	0.04	0.01	0.12	0.09	0.14	LCK	chr1	protein_coding	LCK proto-oncogene, Src family tyrosine kinase
ENSG00000251369.8	2.43466	-2.00672	0.000175555	0.00522579	0	0.02	0.02	0.06	0.06	0.09	ZNF550	chr19	protein_coding	zinc finger protein 550
ENSG00000107159.12	2.49191	-1.18538	1.18194e-07	1.00511e-05	0.1	0.02	0.09	0.34	0.35	0.43	CA9	chr9	protein_coding	carbonic anhydrase IX
ENSG00000108417.3	2.55059	-1.45909	8.95892e-07	5.90135e-05	0.06	0.07	0.04	0.32	0.29	0.4	KRT37	chr17	protein_coding	keratin 37, type I
ENSG00000186352.8	2.73051	4.57768	9.33406e-125	8.59247e-121	6.83	4.12	4.46	32.67	28.04	37.63	ANKRD37	chr4	protein_coding	ankyrin repeat domain 37
ENSG00000059804.15	2.78246	1.00852	4.24229e-31	5.03902e-28	0.17	0.09	0.1	0.7	0.74	0.93	SLC2A3	chr12	protein_coding	solute carrier family 2 (facilitated glucose transporter), member 3
ENSG00000121966.6	2.79191	-2.10473	9.7604e-05	0.00321465	0.05	0	0.02	0.2	0.14	0.11	CXCR4	chr2	protein_coding	chemokine (C-X-C motif) receptor 4
ENSG00000169994.18	2.97067	-1.66433	9.29118e-07	6.07673e-05	0.01	0.02	0	0.07	0.05	0.08	MYO7B	chr2	protein_coding	myosin VIIB
ENSG00000240021.9	3.12997	-2.51243	0.000372396	0.00929022	0	0.01	0.01	0.02	0.08	0.13	TEX35	chr1	protein_coding	testis expressed 35
ENSG00000230479.1	3.18882	-2.45773	0.000133767	0.00418484	0.03	0.02	0.03	0.16	0.22	0.4	AP000695.6	chr21	antisense	--
ENSG00000261839.1	3.19283	-2.45425	0.000138514	0.00429684	0	0.02	0	0.09	0.07	0.08	RP1-265C24.8	chr6	lincRNA	--
ENSG00000120949.14	3.40803	-1.81209	8.41114e-07	5.58045e-05	0.01	0.02	0	0.11	0.06	0.15	TNFRSF8	chr1	protein_coding	tumor necrosis factor receptor superfamily, member 8
ENSG00000163286.7	3.65705	-1.84124	1.27988e-07	1.07597e-05	0.02	0	0.02	0.17	0.22	0.09	ALPPL2	chr2	protein_coding	alkaline phosphatase, placental-like 2
ENSG00000109511.10	3.66607	1.20801	9.51482e-53	3.50355e-49	0.21	0.31	0.13	2.78	2.71	2.52	ANXA10	chr4	protein_coding	annexin A10
ENSG00000171401.14	3.70702	3.01069	1.60397e-138	1.96871e-134	0.66	0.45	0.6	8.06	6.47	7.11	KRT13	chr17	protein_coding	keratin 13, type I
ENSG00000168952.15	3.73974	-1.33526	3.48293e-10	5.50423e-08	0.02	0.01	0	0.08	0.17	0.08	STXBP6	chr14	protein_coding	syntaxin binding protein 6 (amisyn)
ENSG00000104327.7	3.75603	-0.649391	1.56257e-14	4.67779e-12	0.05	0.01	0.02	0.38	0.2	0.56	CALB1	chr8	protein_coding	calbindin 1, 28kDa
ENSG00000173237.4	3.78817	-1.75139	7.57042e-08	6.91707e-06	0	0.04	0.03	0.16	0.3	0.62	C11orf86	chr11	protein_coding	chromosome 11 open reading frame 86
ENSG00000133424.20	3.91166	-0.210799	4.6576e-23	3.11822e-20	0.04	0.02	0.01	0.27	0.33	0.33	LARGE	chr22	protein_coding	like-glycosyltransferase
ENSG00000260423.1	4.33565	-2.94275	0.000232135	0.00644136	0	0	0	0.04	0.02	0.05	RP13-735L24.1	chr12	lincRNA	--
ENSG00000272905.1	4.45765	-2.81354	7.26036e-05	0.00253404	0.03	0	0	0.18	0.27	0.34	RP11-265E18.1	chr7	lincRNA	--
ENSG00000231255.1	4.56279	-2.75622	3.86341e-05	0.00150857	0	0.07	0	0.65	0.94	0.49	AC005009.1	chr7	antisense	--
ENSG00000169442.8	4.62199	-2.72735	2.73371e-05	0.00112814	0	0	0.03	0.41	0.54	0.28	CD52	chr1	protein_coding	CD52 molecule
ENSG00000104371.4	4.7911	-0.423641	9.36781e-24	6.50833e-21	0.1	0.06	0	1.44	1.57	1.06	DKK4	chr8	protein_coding	dickkopf WNT signaling pathway inhibitor 4
ENSG00000154451.14	6.44767	-2.83649	1.63934e-05	0.000745232	0	0	0	0.15	0.03	0.1	GBP5	chr1	protein_coding	guanylate binding protein 5
