# Supplementary material for: Chromatin modifier MTA1 regulates mitotic transition and tumorigenesis by orchestrating mitotic mRNA processing
Source: Nat Commun. 2020 Sep 8;11:4455. doi: 10.1038/s41467-020-18259-1 (PMC7479136; doi:10.1038/s41467-020-18259-1)
Supplement: Supplementary file 6 — Supplementary Data 3 [file 41467_2020_18259_MOESM6_ESM.xlsx]

## Sheet: IR
Supplementary Data 3.Summary and the detail information of the RASEs by MTA1 knockout.
NIR represents the non intron retention events, and IR for intron retention events.
Column name	Definition
X.ID	Alternative splicing events ID
Ass1	Alternative splicing site 1
Ass2	Alternative splicing site 2
Strand	Transcriptional strand
Isoform	Isoform ID
KorN	known or novel AS events
Pvalue	p-value of two-tailed t-test
Tvalue	t-value of t-test
DiffType	AS different type, compared with control
X.ID	Chr	Ass1	Ass2	Strand	Type	Isoform	KorN	Ctrl_1.Ratio	Ctrl_1.intron_ave_base	Ctrl_1.ends_exon_ave_base	Ctrl_1.isfiltered	Ctrl_2.Ratio	Ctrl_2.intron_ave_base	Ctrl_2.ends_exon_ave_base	Ctrl_2.isfiltered	Ctrl_3.Ratio	Ctrl_3.intron_ave_base	Ctrl_3.ends_exon_ave_base	Ctrl_3.isfiltered	CrMTA1_1.Ratio	CrMTA1_1.intron_ave_base	CrMTA1_1.ends_exon_ave_base	CrMTA1_1.isfiltered	CrMTA1_2.Ratio	CrMTA1_2.intron_ave_base	CrMTA1_2.ends_exon_ave_base	CrMTA1_2.isfiltered	CrMTA1_3.Ratio	CrMTA1_3.intron_ave_base	CrMTA1_3.ends_exon_ave_base	CrMTA1_3.isfiltered	Pvalue	Tvalue	DiffType	Gene	Symbol	Chr	GeneType	Description
known_IR_6	chr1	109596398	109597360	+	IntronR	ENST00000436416.1	known	0.4	0.61	1.54	n	0.6	0.36	0.6	y	0.37	0.41	1.09	y	1.94	0.94	0.49	y	1.93	0.43	0.22	y	2.28	0.96	0.42	y	0.000760882	11.732	up	ENSG00000225113.1	RP5-1160K1.3	chr1	sense_overlapping	--
known_IR_105	chr1	36176321	36176418	+	IntronR	ENST00000373150.8	known	0.38	75.54	200.24	y	0.46	108.09	232.98	y	0.43	110.19	253.7	y	0.32	60.47	190.78	y	0.21	51.57	250.18	y	0.25	67.18	266.48	y	0.0177135	-4.11199	down	ENSG00000116871.15	MAP7D1	chr1	protein_coding	MAP7 domain containing 1
known_IR_149	chr1	85318897	85321302	-	IntronR	ENST00000539042.3	known	0.97	25.57	26.43	y	1.04	29.96	28.77	y	1.05	42.45	40.39	y	0.93	25.79	27.87	y	0.8	23.64	29.56	y	0.88	20.95	23.86	y	0.0368284	-3.29956	down	ENSG00000153904.18	DDAH1	chr1	protein_coding	dimethylarginine dimethylaminohydrolase 1
known_IR_192	chr10	73792490	73792590	+	IntronR	ENST00000603114.5	known	1.16	30.49	26.22	y	1	29.67	29.8	y	0.98	32.68	33.36	y	0.81	30.26	37.5	y	0.75	39.64	53.01	y	0.85	38.57	45.46	y	0.0323568	-3.80539	down	ENSG00000214655.10	ZSWIM8	chr10	protein_coding	zinc finger, SWIM-type containing 8
known_IR_277	chr11	62728736	62728823	+	IntronR	ENST00000532583.1	known	0.42	58.91	139.51	y	0.37	83.56	226.57	y	0.39	101.48	262.39	y	0.24	49.4	204.75	y	0.18	53.27	289.55	n	0.22	59.56	270.7	y	0.00162818	-7.87671	down	ENSG00000162222.13	TTC9C	chr11	protein_coding	tetratricopeptide repeat domain 9C
known_IR_282	chr11	64233980	64234073	+	IntronR	ENST00000321685.7	known	0.2	16.17	79.84	y	0.29	33.12	114.08	n	0.24	32.16	134.58	y	0.14	15.05	109.97	n	0.1	10.95	108.58	n	0.11	13.84	130.92	n	0.024557	-4.41741	down	ENSG00000110011.13	DNAJC4	chr11	protein_coding	DnaJ (Hsp40) homolog, subfamily C, member 4
known_IR_283	chr11	64233980	64234073	+	IntronR	ENST00000628077.2	known	0.2	16.17	80.65	n	0.29	33.12	115.18	y	0.24	32.16	135.9	n	0.14	15.05	111.06	n	0.1	10.95	109.69	n	0.1	13.84	132.25	n	0.0214599	-4.44446	down	ENSG00000110011.13	DNAJC4	chr11	protein_coding	DnaJ (Hsp40) homolog, subfamily C, member 4
known_IR_286	chr11	6497667	6497771	+	IntronR	ENST00000254579.10	known	0	0	0.29	n	0.28	0.85	3	n	0.58	1.29	2.24	n	2.31	5	2.16	y	2.54	5.64	2.22	y	1.15	2.31	2.01	y	0.0433877	3.7117	up	ENSG00000179532.12	DNHD1	chr11	protein_coding	dynein heavy chain domain 1
known_IR_338	chr11	72095096	72096723	+	IntronR	ENST00000541614.5	known	0.65	1.25	1.92	n	0.69	3.26	4.72	y	0.73	3.33	4.58	y	0.48	2.58	5.4	y	0.44	1.59	3.57	n	0.41	2.9	7.08	y	0.00140166	-8.02643	down	ENSG00000184154.12	LRTOMT	chr11	protein_coding	leucine rich transmembrane and O-methyltransferase domain containing
known_IR_339	chr11	721991	722091	+	IntronR	ENST00000318562.12	known	0.23	49.65	213.85	y	0.19	54.87	283.53	n	0.24	73.01	299.53	y	0.11	21.22	194.54	n	0.09	19.95	230.07	n	0.15	28.95	198.8	n	0.0119662	-4.42857	down	ENSG00000177106.14	EPS8L2	chr11	protein_coding	EPS8-like 2
known_IR_433	chr12	6557096	6557098	-	IntronR	ENST00000616948.4	known	1.61	254	158.04	y	1.48	329	221.81	y	1.54	476	309.44	y	1.69	346	204.53	y	1.64	395	241.32	y	1.72	354	205.42	y	0.0436139	3.16587	up	ENSG00000111641.10	NOP2	chr12	protein_coding	NOP2 nucleolar protein
known_IR_446	chr12	93543305	93545071	-	IntronR	ENST00000500986.5	known	0.13	0.83	6.33	n	0.05	0.43	8.54	n	0.07	0.82	10.97	n	0.21	1.46	6.89	y	0.31	1.62	5.27	y	0.2	1.45	7.36	n	0.0262376	3.68132	up	ENSG00000246985.7	SOCS2-AS1	chr12	processed_transcript	SOCS2 antisense RNA 1
known_IR_520	chr14	52730210	52730459	+	IntronR	ENST00000442123.6	known	0.86	16.46	19.17	y	0.75	16.24	21.72	y	0.91	26.33	29.1	y	0.98	26.81	27.43	y	1.04	34.48	33.24	y	1.16	27.92	24.08	y	0.0368071	3.10095	up	ENSG00000198252.11	STYX	chr14	protein_coding	serine/threonine/tyrosine interacting protein
known_IR_529	chr14	70584130	70584817	-	IntronR	ENST00000615788.4	known	1.29	84.96	65.72	y	1.36	106.41	78.39	y	1.38	123.08	89.42	y	1.12	94.14	83.73	y	1.03	96.64	94.09	y	1.09	94.05	86.12	y	0.00228571	-6.92876	down	ENSG00000133997.11	MED6	chr14	protein_coding	mediator complex subunit 6
known_IR_555	chr15	40807421	40807792	+	IntronR	ENST00000570108.5	known	1.18	13.86	11.78	n	1.45	20.34	13.98	n	1.15	29.48	25.66	y	0.71	16.22	22.92	n	0.57	15.71	27.79	n	0.65	16.55	25.5	n	0.0127103	-5.9492	down	ENSG00000166140.17	ZFYVE19	chr15	protein_coding	zinc finger, FYVE domain containing 19
known_IR_579	chr15	55356409	55359539	-	IntronR	ENST00000442196.7	known	0.28	20.79	73.24	y	0.28	25.27	90.78	y	0.24	21.54	88.47	y	0.23	18.04	77.33	y	0.21	20.02	97.53	y	0.18	13.22	72.04	n	0.0386744	-3.04256	down	ENSG00000260916.5	CCPG1	chr15	protein_coding	cell cycle progression 1
known_IR_586	chr15	74782148	74782668	+	IntronR	ENST00000439220.6	known	2.79	39.78	14.28	y	2.92	53.64	18.38	y	2.61	64.27	24.62	y	3.54	51.16	14.46	y	3.12	44.13	14.13	y	3.68	52.92	14.38	y	0.0375365	3.52976	up	ENSG00000103653.16	CSK	chr15	protein_coding	c-src tyrosine kinase
known_IR_635	chr16	22534448	22535940	+	IntronR	ENST00000357370.6	known	49.32	17.71	0.36	y	44.76	25.05	0.56	y	64.4	24.96	0.39	y	31.05	26.51	0.85	y	24.78	45.15	1.82	y	23.41	20.69	0.88	y	0.0333159	-4.13773	down	ENSG00000243716.10	NPIPB5	chr16	protein_coding	nuclear pore complex interacting protein family, member B5
known_IR_643	chr16	2529525	2530257	+	IntronR	ENST00000413459.7	known	2.22	19.85	8.93	y	2.31	23.84	10.34	y	1.79	23.5	13.11	y	3.53	21.81	6.19	y	3.48	25.69	7.39	y	3.81	25.82	6.78	y	0.00267609	7.87416	up	ENSG00000162066.14	AMDHD2	chr16	protein_coding	amidohydrolase domain containing 2
known_IR_671	chr16	29807772	29807775	+	IntronR	ENST00000616501.4	known	1.17	223.5	191.67	y	1.17	292	248.89	y	1.21	459.5	378.3	y	1.03	243	235.83	y	1.02	285	280.44	y	0.87	246	284.19	y	0.0480884	-3.92983	down	ENSG00000103495.13	MAZ	chr16	protein_coding	MYC-associated zinc finger protein (purine-binding transcription factor)
known_IR_697	chr16	31112027	31112121	+	IntronR	ENST00000394951.5	known	0.24	12.84	54	y	0.32	23.67	73.34	y	0.33	36.84	113.01	y	0.19	15.45	80.99	n	0.21	19.75	92.11	y	0.16	13.42	85.08	n	0.0417537	-3.44049	down	ENSG00000103507.13	BCKDK	chr16	protein_coding	branched chain ketoacid dehydrogenase kinase
known_IR_752	chr16	89799079	89799166	-	IntronR	ENST00000389302.7	known	-	-	-	-	0.19	1.72	8.84	n	0.18	3.51	19.57	n	0.06	0.77	13.6	n	0.07	1.53	21.88	n	-	-	-	-	0.00345424	-16.9706	down	ENSG00000187741.14	FANCA	chr16	protein_coding	Fanconi anemia, complementation group A
known_IR_790	chr17	3660350	3660617	+	IntronR	ENST00000381870.7	known	0.83	9.26	11.16	y	0.71	11.33	15.89	y	0.72	15.3	21.26	y	0.51	8.09	15.83	y	0.64	9.05	14.15	y	0.61	10.36	17.04	y	0.0387406	-3.0317	down	ENSG00000040531.14	CTNS	chr17	protein_coding	cystinosin, lysosomal cystine transporter
known_IR_797	chr17	40122760	40123285	+	IntronR	ENST00000579565.5	known	0.36	58.06	163.23	y	0.42	79.52	190.9	y	0.4	72.68	183.47	y	0.34	63.2	185.26	y	0.3	78.42	261.45	y	0.32	69.96	221.7	y	0.0321988	-3.47851	down	ENSG00000188895.11	MSL1	chr17	protein_coding	male-specific lethal 1 homolog (Drosophila)
known_IR_840	chr17	63703751	63704005	-	IntronR	ENST00000375840.8	known	0.51	19.07	37.28	y	0.57	26.99	47.28	y	0.55	39.68	72.21	y	0.66	32.67	49.53	y	0.66	42.95	65.39	y	0.6	31.28	51.76	y	0.022857	3.625	up	ENSG00000266173.5	STRADA	chr17	protein_coding	STE20-related kinase adaptor alpha
known_IR_874	chr17	7589738	7589987	-	IntronR	ENST00000538513.6	known	0	0	5.05	n	0.08	0.17	2.2	n	0.13	0.58	4.35	n	0.41	1.22	3.01	y	0.53	1.04	1.95	y	0.37	0.76	2.03	n	0.00462085	5.99208	up	ENSG00000129194.7	SOX15	chr17	protein_coding	SRY (sex determining region Y)-box 15
known_IR_905	chr17	8160871	8161473	-	IntronR	ENST00000316509.10	known	0.35	22.26	64.29	y	0.34	33.57	98.59	y	0.24	29.5	122.44	y	0.5	33.91	68.32	y	0.58	54.03	93.14	y	0.48	38.23	79.45	y	0.0112071	4.51152	up	ENSG00000220205.8	VAMP2	chr17	protein_coding	vesicle-associated membrane protein 2 (synaptobrevin 2)
known_IR_935	chr19	10258522	10258609	+	IntronR	ENST00000590669.5	known	0.08	8.93	113.59	n	0.13	22.51	173.77	n	0.13	27.6	209.11	n	0.23	28.7	126.14	y	0.18	23.36	127.45	n	0.19	27.08	143.05	n	0.0188239	3.83349	up	ENSG00000105364.13	MRPL4	chr19	protein_coding	mitochondrial ribosomal protein L4
known_IR_943	chr19	1244440	1244691	+	IntronR	ENST00000591660.5	known	0.16	248.45	1578.73	n	0.17	434.84	2575.94	n	0.15	436.37	2918.02	n	0.11	212.19	2019.58	n	0.09	260.17	2895.93	n	0.1	257.11	2540.89	n	0.00182626	-7.34847	down	ENSG00000099624.7	ATP5D	chr19	protein_coding	ATP synthase, H+ transporting, mitochondrial F1 complex, delta subunit
known_IR_965	chr19	19201563	19201931	-	IntronR	ENST00000420605.7	known	1.75	65.19	37.22	y	1.71	91.67	53.58	y	1.36	121.53	89.09	y	2.58	83.99	32.6	y	2.28	126.08	55.31	y	1.99	101.45	50.99	y	0.0369797	3.21293	up	ENSG00000184162.14	NR2C2AP	chr19	protein_coding	nuclear receptor 2C2-associated protein
known_IR_1007	chr19	41382921	41383561	+	IntronR	ENST00000356385.8	known	0.72	2.6	3.62	y	0.72	3.53	4.88	y	0.78	5.42	6.96	y	0.46	3.13	6.87	y	0.48	5.29	11.03	y	0.53	4.63	8.79	y	0.000985123	-8.66025	down	ENSG00000142046.14	TMEM91	chr19	protein_coding	transmembrane protein 91
known_IR_1059	chr19	54970153	54970223	+	IntronR	ENST00000427260.6	known	1.4	97.39	69.76	y	1.33	127.93	96.27	y	1.38	192.55	139.45	y	1.26	157.68	125.55	y	1.28	171.83	133.76	y	1.32	199.93	151.11	y	0.039219	-3.05424	down	ENSG00000022556.15	NLRP2	chr19	protein_coding	NLR family, pyrin domain containing 2
known_IR_1092	chr19	9418895	9419051	-	IntronR	ENST00000588933.5	known	0.7	3.21	4.57	y	-	-	-	-	0.61	3.53	5.77	y	0.33	3.11	9.4	y	-	-	-	-	0.41	5.85	14.42	y	0.0429672	-4.73359	down	ENSG00000174652.17	ZNF266	chr19	protein_coding	zinc finger protein 266
known_IR_1096	chr2	105342974	105343101	+	IntronR	ENST00000410049.1	known	0.27	53.58	195.3	y	0.38	91.54	239.19	y	0.36	105.03	291.67	y	0.22	53.4	239.18	y	0.18	48.46	270.47	n	0.24	71.68	300.92	y	0.0478338	-3.23271	down	ENSG00000135974.9	C2orf49	chr2	protein_coding	chromosome 2 open reading frame 49
known_IR_1150	chr2	234495836	234496012	-	IntronR	ENST00000339728.5	known	4.75	303.86	63.97	y	4.07	382.78	94.12	y	4.41	488.39	110.85	y	5.05	243.27	48.15	y	5.82	296.49	50.98	y	5.3	291.62	54.99	y	0.0318017	3.26727	up	ENSG00000188042.7	ARL4C	chr2	protein_coding	ADP-ribosylation factor-like 4C
known_IR_1267	chr22	20394334	20394563	+	IntronR	ENST00000611540.4	known	1.56	9.43	6.03	y	1.82	11.51	6.32	y	1.67	20.8	12.42	y	1.43	11.12	7.77	y	1.17	11.16	9.56	y	1.4	16.95	12.11	y	0.035192	-3.14028	down	ENSG00000185252.17	ZNF74	chr22	protein_coding	zinc finger protein 74
known_IR_1276	chr22	29310998	29311462	+	IntronR	ENST00000616432.4	known	0.08	2.21	27.92	n	-	-	-	-	0.11	6.3	56.25	n	-	-	-	-	0.22	10.65	47.36	y	0.2	9.05	46.17	n	0.0329611	6.37905	up	ENSG00000185340.15	GAS2L1	chr22	protein_coding	growth arrest-specific 2 like 1
known_IR_1284	chr22	37691424	37693332	+	IntronR	ENST00000611699.1	known	0.26	10.55	41.35	y	0.25	11.87	46.92	y	0.26	17.34	67.68	y	0.47	16.27	34.26	y	0.44	19.4	43.84	y	0.35	13.61	38.7	y	0.0443738	4.51082	up	ENSG00000273899.4	NOL12	chr22	protein_coding	nucleolar protein 12
known_IR_1330	chr3	169993101	169993655	+	IntronR	ENST00000480708.5	known	0.14	87.7	634.51	n	0.12	108.27	939.9	n	0.14	138.36	954.34	n	0.11	102.34	938.35	n	0.08	88.92	1157.25	n	0.1	83.53	834.61	n	0.032811	-3.31662	down	ENSG00000008952.16	SEC62	chr3	protein_coding	SEC62 homolog (S. cerevisiae)
known_IR_1343	chr3	184325883	184325886	+	IntronR	ENST00000319274.10	known	1.05	1536	1461.84	y	1.05	2241.5	2131.93	y	1.04	2476.5	2384.39	y	1.07	1947.5	1819.55	y	1.06	2581.5	2442.28	y	1.06	2469	2319.98	y	0.0241101	3.53553	up	ENSG00000114867.19	EIF4G1	chr3	protein_coding	eukaryotic translation initiation factor 4 gamma, 1
known_IR_1395	chr3	52818168	52818257	-	IntronR	ENST00000266041.8	known	0.59	2.68	4.53	y	0.62	5.2	8.38	y	-	-	-	-	0.28	1.89	6.78	y	0.23	1.51	6.58	n	0.16	1.18	7.62	n	0.0035795	-10.0714	down	ENSG00000055955.15	ITIH4	chr3	protein_coding	inter-alpha-trypsin inhibitor heavy chain family, member 4
known_IR_1414	chr4	110198367	110198522	-	IntronR	ENST00000394607.7	known	1.98	123.28	62.24	y	2.14	161.15	75.24	y	2.03	171.21	84.21	y	2.24	196.19	87.65	y	2.27	282.79	124.38	y	2.21	195.92	88.83	y	0.0435595	3.77492	up	ENSG00000170522.9	ELOVL6	chr4	protein_coding	ELOVL fatty acid elongase 6
known_IR_1496	chr5	176384098	176384101	-	IntronR	ENST00000619979.4	known	0.25	130	515.11	y	0.26	180	688.22	y	0.26	204	790.25	y	0.22	121	542.28	y	0.2	166	845.5	n	0.19	123	641.2	n	0.0165506	-5.65685	down	ENSG00000048162.19	NOP16	chr5	protein_coding	NOP16 nucleolar protein
known_IR_1504	chr5	177307703	177307781	-	IntronR	ENST00000439742.6	known	0.25	8.65	34.24	y	0.19	7.4	39.36	n	0.24	12.62	52.86	y	0.15	9.56	65.7	n	0.1	7.95	78.18	n	0.1	6.92	66.46	n	0.0119027	-4.40981	down	ENSG00000213347.10	MXD3	chr5	protein_coding	MAX dimerization protein 3
known_IR_1518	chr5	33440791	33441046	+	IntronR	ENST00000502553.5	known	0.08	32.81	406.07	n	0.08	31.98	421.31	n	0.07	32.12	470.69	n	0.06	30.87	492.09	n	0.06	45.52	755.06	n	0.07	40.45	572.81	n	0.0474207	-2.82843	down	ENSG00000113407.13	TARS	chr5	protein_coding	threonyl-tRNA synthetase
known_IR_1583	chr6	30292599	30294471	-	IntronR	ENST00000438412.5	known	0.18	2.85	15.57	n	0.14	3.06	22.34	n	0.14	3.58	26.22	n	0.31	5.56	18.02	y	0.3	5.93	19.46	y	0.23	3.66	16.18	y	0.0205518	4.44756	up	ENSG00000231074.8	HCG18	chr6	antisense	HLA complex group 18 (non-protein coding)
known_IR_1596	chr6	32828905	32828909	-	IntronR	ENST00000620123.4	known	2.84	137.67	48.55	y	2.68	166.33	62.09	y	2.92	240.33	82.32	y	2.32	117.33	50.49	y	2.35	152	64.78	y	2.58	150.33	58.2	y	0.0223662	-3.66371	down	ENSG00000204267.13	TAP2	chr6	protein_coding	transporter 2, ATP-binding cassette, sub-family B (MDR/TAP)
known_IR_1609	chr6	42269251	42269499	-	IntronR	ENST00000372917.8	known	0.54	6.11	11.31	y	0.39	6.06	15.57	y	0.4	8.88	22.14	y	0.34	5.4	16.12	y	0.19	5.3	27.22	n	0.25	4.49	18.11	y	0.0487242	-2.81404	down	ENSG00000124496.12	TRERF1	chr6	protein_coding	transcriptional regulating factor 1
known_IR_1693	chr7	74601180	74602365	+	IntronR	ENST00000265755.7	known	0.13	2.72	21.25	n	0.1	3	28.73	n	0.11	3.54	32.87	n	0.27	6.36	23.33	y	0.23	5.47	23.99	y	0.21	4.27	19.93	y	0.0087442	6.25414	up	ENSG00000006704.10	GTF2IRD1	chr7	protein_coding	GTF2I repeat domain containing 1
known_IR_1737	chr8	20249934	20250112	-	IntronR	ENST00000522290.5	known	1.94	16.59	8.54	y	2.3	29.84	12.98	y	1.64	18.47	11.27	y	1.19	11.3	9.47	y	0.81	11.25	13.86	y	1.32	16.93	12.87	y	0.0270848	-3.48922	down	ENSG00000061337.15	LZTS1	chr8	protein_coding	leucine zipper, putative tumor suppressor 1
known_IR_1768	chr9	113298221	113298960	-	IntronR	ENST00000441031.3	known	0.19	0.05	0.28	n	0.87	0.68	0.78	y	0.68	0.4	0.59	n	2.42	0.95	0.39	y	1.65	1.62	0.98	y	2.1	2.12	1.01	y	0.00825436	4.89749	up	ENSG00000165188.13	RNF183	chr9	protein_coding	ring finger protein 183
known_IR_1795	chr9	15460313	15461631	+	IntronR	ENST00000610884.4	known	0.68	18.07	26.44	y	0.64	19.73	30.74	y	0.56	30.17	53.42	y	0.88	28.47	32.24	y	0.91	22.3	24.5	y	0.92	26.33	28.59	y	0.00966947	7.42375	up	ENSG00000164975.15	SNAPC3	chr9	protein_coding	small nuclear RNA activating complex, polypeptide 3, 50kDa
known_IR_1801	chr9	34665680	34665978	-	IntronR	ENST00000564224.1	known	0.69	3.24	4.69	y	0.69	1.98	2.87	n	0.57	6.14	10.68	n	0.41	2.96	7.12	n	0.45	8.78	19.65	y	0.4	3.71	9.23	y	0.0185462	-5.37164	down	ENSG00000261215.1	RP11-195F19.30	chr9	processed_transcript	--
known_IR_1802	chr9	35091291	35092543	-	IntronR	ENST00000298004.9	known	1.26	2.42	1.93	n	0.85	5.92	7	y	0.98	8.87	9.06	y	1.65	6.47	3.91	y	1.45	7.89	5.45	y	-	-	-	-	0.0468616	3.31315	up	ENSG00000165282.13	PIGO	chr9	protein_coding	phosphatidylinositol glycan anchor biosynthesis, class O
known_IR_1872	chrX	53938059	53939162	-	IntronR	ENST00000338946.10	known	0.34	14.9	43.28	y	0.33	18.26	54.54	y	0.39	25.83	65.94	y	0.26	15.27	59.32	y	0.24	15.02	63.7	y	0.27	14.69	53.73	y	0.0202185	-4.70442	down	ENSG00000172943.18	PHF8	chrX	protein_coding	PHD finger protein 8
novel_IR_18	chr1	1045523	1045733	+	IntronR	ENST00000379370.6	novel	0.41	11.79	28.93	y	0.45	14.28	32	y	0.52	25.01	48.09	y	0.29	12.57	42.64	y	0.31	17.47	56.33	y	0.33	16.76	50.59	y	0.0314143	-4.39155	down	ENSG00000188157.13	AGRN	chr1	protein_coding	agrin
novel_IR_158	chr1	11794538	11794729	-	IntronR	ENST00000376592.5	novel	0	0	14.77	n	0.03	0.62	22.41	n	0	0	23.98	n	0.08	1.85	23.34	n	0.05	1.12	21.4	n	0.07	2.24	31.23	n	0.0136006	4.25	up	ENSG00000177000.10	MTHFR	chr1	protein_coding	methylenetetrahydrofolate reductase (NAD(P)H)
novel_IR_285	chr1	1482614	1485016	+	IntronR	ENST00000308647.7	novel	0.23	13.33	57.14	y	0.21	18.34	86.65	y	0.28	21.72	77.39	y	0.3	21.5	72.29	y	0.32	24.72	77.99	y	0.34	22.91	68.39	y	0.0411391	3.36067	up	ENSG00000160072.19	ATAD3B	chr1	protein_coding	ATPase family, AAA domain containing 3B
novel_IR_319	chr1	150076312	150077669	+	IntronR	ENST00000535106.5	novel	-	-	-	-	0.13	9.91	73.93	n	0.14	11.06	81.41	n	0.11	9.11	83.19	n	0.1	11.1	108.02	n	0.12	10.5	86.55	n	0.0494163	-3.27327	down	ENSG00000136631.12	VPS45	chr1	protein_coding	vacuolar protein sorting 45 homolog (S. cerevisiae)
novel_IR_356	chr1	151037662	151038504	+	IntronR	ENST00000368931.7	novel	0.13	0.44	3.32	n	0.48	1.01	2.11	y	0.5	0.73	1.46	n	0.76	2.3	3.02	y	0.78	2.12	2.72	y	1	1.22	1.22	n	0.0367389	3.34189	up	ENSG00000163141.18	BNIPL	chr1	protein_coding	BCL2/adenovirus E1B 19kD interacting protein like
novel_IR_398	chr1	153642429	153645064	+	IntronR	ENST00000403433.5	novel	0.28	45.31	161.41	y	0.28	69.25	245.71	y	0.27	75.23	275.25	y	0.3	77.59	257.03	y	0.32	97.84	309.89	y	0.31	93.06	300.22	n	0.0131721	5	up	ENSG00000160679.12	CHTOP	chr1	protein_coding	chromatin target of PRMT1
novel_IR_405	chr1	153939804	153940156	-	IntronR	ENST00000361217.8	novel	0.51	5.23	10.31	y	0.57	10.89	19.09	y	0.55	11.01	20.13	y	0.88	12.44	14.16	y	1.11	21.97	19.88	y	1.14	15.46	13.58	y	0.0219209	5.95257	up	ENSG00000198837.9	DENND4B	chr1	protein_coding	DENN/MADD domain containing 4B
novel_IR_464	chr1	155198220	155198409	-	IntronR	ENST00000368378.7	novel	0.18	4.03	22.21	n	0.22	6.93	30.94	n	0.33	9.53	28.74	y	0.07	2.21	30.87	n	0.07	3.23	47.76	n	0.03	0.78	26	n	0.0437013	-3.98983	down	ENSG00000169231.13	THBS3	chr1	protein_coding	thrombospondin 3
novel_IR_516	chr1	156272398	156273361	-	IntronR	ENST00000361813.5	novel	0.15	6.15	40.75	n	0.12	7.2	60.84	n	0.11	9.75	88.15	n	0.22	13.99	63.81	y	0.27	21.53	80.31	y	0.2	13.28	66.97	n	0.0202961	4.29893	up	ENSG00000198952.8	SMG5	chr1	protein_coding	SMG5 nonsense mediated mRNA decay factor
novel_IR_532	chr1	156407975	156414654	-	IntronR	ENST00000368243.5	novel	0.54	1.57	2.91	n	0.55	1.81	3.29	n	0.73	2.2	3.01	n	0.96	2.87	2.99	n	1.22	3.41	2.8	n	1.03	3.04	2.96	n	0.0107227	4.6698	up	ENSG00000125462.16	C1orf61	chr1	protein_coding	chromosome 1 open reading frame 61
novel_IR_596	chr1	160206376	160208257	-	IntronR	ENST00000418602.1	novel	1.06	0.24	0.22	n	1.05	0.29	0.28	y	0.68	0.31	0.46	n	0.08	0.08	1	n	0.19	0.24	1.29	n	0	0	0.45	n	0.0111253	-6.14817	down	ENSG00000227741.1	RP11-536C5.7	chr1	antisense	--
novel_IR_605	chr1	160356754	160357041	+	IntronR	ENST00000294785.9	novel	0.3	10.45	34.92	y	0.35	17.27	49.49	y	0.4	24.57	61.26	y	0.48	21.15	44.32	y	0.5	24.13	48.17	y	0.53	23.46	44.55	y	0.0184145	4.74454	up	ENSG00000162736.15	NCSTN	chr1	protein_coding	nicastrin
novel_IR_622	chr1	161130847	161132391	-	IntronR	ENST00000458050.6	novel	0.78	16.53	21.29	y	-	-	-	-	0.7	24.63	35.42	y	0.91	26.58	29.32	y	1.1	39.15	35.74	y	1.05	28.04	26.67	y	0.0275116	4.02749	up	ENSG00000158796.16	DEDD	chr1	protein_coding	death effector domain containing
novel_IR_679	chr1	1628179	1628273	+	IntronR	ENST00000520777.5	novel	0.65	53.17	81.63	y	0.63	61.26	96.75	y	0.61	70.88	115.97	y	0.48	34.49	72.42	y	0.56	59.47	105.57	y	0.51	39.61	77.02	y	0.0235978	-4.35325	down	ENSG00000197530.12	MIB2	chr1	protein_coding	mindbomb E3 ubiquitin protein ligase 2
novel_IR_794	chr1	182386267	182386269	-	IntronR	ENST00000621524.1	novel	1.3	243	186.32	y	1.24	384	310.24	y	1.26	389	309.55	y	1.32	402	303.88	y	1.4	558	399.54	y	1.34	531	396.36	y	0.0486458	2.90689	up	ENSG00000135821.16	GLUL	chr1	protein_coding	glutamate-ammonia ligase
novel_IR_827	chr1	1927028	1927607	-	IntronR	ENST00000493964.5	novel	0.1	0.25	2.45	n	0.14	0.79	5.63	n	0.1	1.77	18.36	n	-	-	-	-	0.38	2.42	6.32	y	0.41	2.67	6.44	n	0.00214488	14.0347	up	ENSG00000142609.17	CFAP74	chr1	protein_coding	cilia and flagella associated protein 74
novel_IR_994	chr1	224356993	224360495	+	IntronR	ENST00000465271.5	novel	0.14	4.75	33.1	n	0.16	5.68	35.22	n	0.12	4.75	40.65	n	0.23	6.52	28.93	n	0.24	8.19	33.64	y	0.19	7.02	36.64	n	0.0161801	4.17786	up	ENSG00000143771.11	CNIH4	chr1	protein_coding	cornichon family AMPA receptor auxiliary protein 4
novel_IR_1001	chr1	22517464	22520061	+	IntronR	ENST00000404138.5	novel	0.05	0.72	14.57	n	0.09	1.6	18.4	n	0.05	0.95	18.54	n	0.15	2.33	15.32	n	0.12	2.81	23.2	n	0.12	2.04	17.37	n	0.0186984	4	up	ENSG00000184677.16	ZBTB40	chr1	protein_coding	zinc finger and BTB domain containing 40
novel_IR_1039	chr1	228277858	228278689	+	IntronR	ENST00000284548.15	novel	0.1	0.64	6.41	n	0.17	0.84	4.91	n	0.1	0.55	5.31	n	0.48	3.19	6.66	y	0.34	3.7	11	y	0.54	2.65	4.93	y	0.0195974	5.1819	up	ENSG00000154358.19	OBSCN	chr1	protein_coding	obscurin, cytoskeletal calmodulin and titin-interacting RhoGEF
novel_IR_1075	chr1	23434618	23435851	-	IntronR	ENST00000495646.5	novel	0.57	4.76	8.34	n	0.47	8.75	18.48	y	0.52	10.71	20.59	y	0.85	12.77	15.01	y	0.88	16.83	19.13	y	-	-	-	-	0.00236042	10.6049	up	ENSG00000088280.18	ASAP3	chr1	protein_coding	ArfGAP with SH3 domain, ankyrin repeat and PH domain 3
novel_IR_1152	chr1	26879749	26884160	-	IntronR	ENST00000374135.8	novel	0.24	6.23	26.51	n	0.28	10.9	38.28	y	0.26	12.22	47.3	n	0.36	14.25	39.66	y	0.33	14.25	42.61	y	0.32	12.25	37.94	y	0.0100689	4.6	up	ENSG00000142751.14	GPN2	chr1	protein_coding	GPN-loop GTPase 2
novel_IR_1164	chr1	27350952	27351258	+	IntronR	ENST00000318074.9	novel	0.61	16.99	27.7	y	0.61	36.55	59.76	y	0.54	41.9	77.06	y	0.5	22.73	45.9	n	0.49	31.44	64.23	n	0.41	28.62	70.49	y	0.0328716	-3.25929	down	ENSG00000142765.17	SYTL1	chr1	protein_coding	synaptotagmin-like 1
novel_IR_1165	chr1	27350952	27351258	+	IntronR	ENST00000543823.1	novel	0.61	16.99	27.7	n	0.61	36.55	59.76	n	0.54	41.9	77.06	n	0.5	22.73	45.9	n	0.49	31.44	64.23	y	0.41	28.62	70.49	n	0.0328716	-3.25929	down	ENSG00000142765.17	SYTL1	chr1	protein_coding	synaptotagmin-like 1
novel_IR_1192	chr1	30966197	30967167	-	IntronR	ENST00000440538.6	novel	-	-	-	-	0.08	4.91	65.16	n	0.07	5.22	69.9	n	0.11	6.66	62.66	n	0.1	7.51	78.26	n	0.11	9.37	86.89	n	0.0381173	5.26965	up	ENSG00000134644.15	PUM1	chr1	protein_coding	pumilio RNA-binding family member 1
novel_IR_1230	chr1	32247682	32248371	+	IntronR	ENST00000373582.3	novel	3.8	13.52	3.56	y	3.34	18.98	5.69	y	3.01	26.3	8.73	y	4.69	24.61	5.25	y	5.02	27.57	5.49	y	6.38	22.98	3.6	y	0.0450669	3.50042	up	ENSG00000183615.5	FAM167B	chr1	protein_coding	family with sequence similarity 167, member B
novel_IR_1254	chr1	3478026	3478424	+	IntronR	ENST00000378378.8	novel	0.12	20.25	165.69	n	0.11	22.65	214.1	n	0.1	29.06	301.78	n	0.2	40.35	201.56	y	0.15	44.69	291.63	n	0.17	46.13	269.45	n	0.0349324	4.05081	up	ENSG00000130762.14	ARHGEF16	chr1	protein_coding	Rho guanine nucleotide exchange factor (GEF) 16
novel_IR_1304	chr1	3636030	3636995	-	IntronR	ENST00000378322.7	novel	0.13	9.25	69.07	n	0.13	10.29	79.86	n	0.11	11.13	104.04	n	0.18	16.72	91.32	n	0.22	24.68	112.31	y	0.22	20.36	92.37	y	0.0119166	5.59017	up	ENSG00000116213.15	WRAP73	chr1	protein_coding	WD repeat containing, antisense to TP73
novel_IR_1460	chr1	46561642	46562649	-	IntronR	ENST00000341183.9	novel	0.51	13.45	26.36	y	0.42	20.14	47.44	y	0.36	17.75	49.51	y	0.79	33.34	41.98	y	0.68	37.43	55.12	y	0.84	32.15	38.24	y	0.0062468	5.28845	up	ENSG00000079277.19	MKNK1	chr1	protein_coding	MAP kinase interacting serine/threonine kinase 1
novel_IR_1525	chr1	6204982	6205206	-	IntronR	ENST00000455744.1	novel	0.56	1.63	2.91	y	0.54	2.8	5.2	n	0.38	1.47	3.82	n	0.63	1.93	3.04	y	0.84	3.38	4.02	n	0.89	3.58	4.03	y	0.0455382	2.99555	up	ENSG00000226944.1	RP1-120G22.11	chr1	antisense	--
novel_IR_1547	chr1	6467893	6469042	-	IntronR	ENST00000377740.4	novel	0.35	26.54	76.39	y	0.31	33.72	109.07	y	0.38	41.92	109.38	y	0.23	30.61	132.62	y	0.2	37.98	193.54	n	0.23	32.09	139.49	y	0.0120871	-5.60279	down	ENSG00000171680.20	PLEKHG5	chr1	protein_coding	pleckstrin homology domain containing, family G (with RhoGef domain) member 5
novel_IR_1558	chr1	6784045	6784149	-	IntronR	ENST00000442889.1	novel	0.78	1.91	2.47	n	0.91	1.08	1.18	n	0.74	2.45	3.31	n	0.48	1.12	2.32	n	0.55	0.97	1.77	n	0.26	0.65	2.53	n	0.0290854	-3.75032	down	ENSG00000237436.1	RP11-312B8.1	chr1	antisense	--
novel_IR_1565	chr1	70145905	70148487	-	IntronR	ENST00000370952.3	novel	0.16	3.22	20.66	n	0.18	5.09	28.68	n	0.17	4.8	29.08	n	0.25	6.85	27.8	y	0.24	6.51	26.75	n	0.24	5.09	21.49	y	0.00119415	11	up	ENSG00000066557.5	LRRC40	chr1	protein_coding	leucine rich repeat containing 40
novel_IR_1571	chr1	75203833	75211468	-	IntronR	ENST00000370859.7	novel	0.16	0.94	5.81	n	0.12	0.77	6.21	n	0.14	0.87	6.29	n	0.07	0.35	5.06	n	0.07	0.54	7.27	n	0.09	0.47	5.3	n	0.0152776	-4.75	down	ENSG00000137968.16	SLC44A5	chr1	protein_coding	solute carrier family 44, member 5
novel_IR_1619	chr1	89013427	89014083	-	IntronR	ENST00000370481.8	novel	0.16	1.11	6.89	n	0.12	1.02	8.63	n	0.15	1.44	9.3	n	0.21	1.09	5.23	y	0.23	1.73	7.57	y	0.2	1.94	9.61	y	0.0114824	4.69574	up	ENSG00000117226.11	GBP3	chr1	protein_coding	guanylate binding protein 3
novel_IR_1660	chr1	9596010	9596859	+	IntronR	ENST00000340305.9	novel	0.15	1.95	12.67	n	0.11	1.85	16.58	n	0.04	1.24	29.05	n	0.39	4.14	10.67	y	0.24	3.78	15.93	y	0.25	3.51	14.26	y	0.0360414	3.32653	up	ENSG00000188807.12	TMEM201	chr1	protein_coding	transmembrane protein 201
novel_IR_1687	chr10	100374012	100381216	+	IntronR	ENST00000454935.1	novel	0.38	14.01	36.96	y	0.35	19.73	55.69	y	0.35	20.64	59.33	y	0.49	21.22	42.96	y	0.42	21.62	51.54	y	0.43	19.65	45.44	y	0.0409112	3.60555	up	ENSG00000235823.1	OLMALINC	chr10	lincRNA	oligodendrocyte maturation-associated long intergenic non-coding RNA
novel_IR_1744	chr10	102732218	102732859	+	IntronR	ENST00000369893.9	novel	0.08	0.99	12.91	n	0.2	3.94	19.26	y	0.15	1.74	11.28	n	0.41	3.02	7.3	y	0.4	3.58	8.93	y	0.29	2.31	7.98	n	0.0128468	4.30692	up	ENSG00000156398.12	SFXN2	chr10	protein_coding	sideroflexin 2
novel_IR_1788	chr10	112951007	112951778	-	IntronR	ENST00000369391.3	novel	0.18	1.34	7.44	n	0.12	1.28	10.99	n	0.11	1.05	9.76	n	0.31	2.09	6.72	y	0.33	4.19	12.81	n	0.22	1.55	6.97	n	0.0268635	3.72423	up	ENSG00000233547.1	RP11-57H14.2	chr10	antisense	--
novel_IR_1801	chr10	118206621	118207436	+	IntronR	ENST00000435944.5	novel	0.18	0.68	3.84	n	0.28	1.36	4.86	y	0.31	1.46	4.68	n	0.57	2.41	4.25	y	0.5	2.41	4.86	y	0.59	2.78	4.73	y	0.00499472	6.20092	up	ENSG00000177640.15	CASC2	chr10	antisense	cancer susceptibility candidate 2 (non-protein coding)
novel_IR_1808	chr10	120906021	120906776	+	IntronR	ENST00000263461.10	novel	0.5	66.4	131.9	y	0.53	89.3	167.52	y	0.41	94.82	232.21	y	0.66	121.22	183.7	y	0.82	156.38	190.53	y	0.65	107.95	164.82	y	0.0317993	3.49395	up	ENSG00000120008.15	WDR11	chr10	protein_coding	WD repeat domain 11
novel_IR_1834	chr10	125718981	125719277	-	IntronR	ENST00000430970.1	novel	-	-	-	-	2.74	2.75	1	y	2.29	3.29	1.44	y	0.76	1.71	2.25	y	1.42	2.16	1.52	y	0.14	0.55	3.79	n	0.0284725	-4.0254	down	ENSG00000234134.1	RP11-383C5.5	chr10	sense_intronic	--
novel_IR_1839	chr10	128112217	128112220	-	IntronR	ENST00000617118.1	novel	1.09	90	82.22	y	1.01	80	79.13	y	1.03	74	71.81	n	1.1	109	98.89	y	1.13	145	128.75	y	1.16	199	171.11	y	0.0483608	2.92523	up	ENSG00000148773.12	MKI67	chr10	protein_coding	marker of proliferation Ki-67
novel_IR_1849	chr10	132330485	132331436	-	IntronR	ENST00000456004.1	novel	0.02	2.3	95.12	n	0.03	5.27	160.9	n	0.02	4.56	200.25	n	0.03	5.49	163.83	n	0.04	9.48	247.06	n	0.04	5.68	160.14	n	0.0474207	2.82843	up	ENSG00000165752.16	STK32C	chr10	protein_coding	serine/threonine kinase 32C
novel_IR_1858	chr10	132937055	132937552	-	IntronR	ENST00000368586.9	novel	0.12	0.87	7.16	n	0.22	3.35	15.25	y	0.13	0.65	5.04	n	0.05	0.68	13.39	n	0.02	0.25	11.34	n	0	0	13.62	n	0.0357472	-3.81385	down	ENSG00000171811.12	CFAP46	chr10	protein_coding	cilia and flagella associated protein 46
novel_IR_1918	chr10	24596840	24605767	-	IntronR	ENST00000612832.4	novel	0.17	5.92	34.27	n	0.21	7.34	34.88	y	0.2	7.24	36.09	y	0.27	6.94	25.94	y	0.29	7.04	24.5	y	0.25	7.41	30	y	0.0100689	4.6	up	ENSG00000107863.16	ARHGAP21	chr10	protein_coding	Rho GTPase activating protein 21
novel_IR_1929	chr10	28534034	28534234	+	IntronR	ENST00000428935.5	novel	0.04	2.58	61.95	n	0.04	2.84	78.73	n	0.03	3.12	100.37	n	0.02	1.55	69.33	n	0.02	1.52	97.49	n	0.03	3.53	107.11	n	0.0474207	-2.82843	down	ENSG00000095787.21	WAC	chr10	protein_coding	WW domain containing adaptor with coiled-coil
novel_IR_1942	chr10	3148063	3148168	-	IntronR	ENST00000380989.6	novel	0.24	9.61	39.36	y	0.3	11.96	40.13	y	0.19	17.83	92.17	n	0.1	7.14	68.11	n	0.11	9.06	79.14	n	0.12	7.41	60.75	n	0.0484068	-4.12568	down	ENSG00000107959.15	PITRM1	chr10	protein_coding	pitrilysin metallopeptidase 1
novel_IR_1955	chr10	37775532	37776266	-	IntronR	ENST00000432530.1	novel	0.1	0.15	1.57	n	0.14	0.2	1.43	n	0	0	1.74	n	0.32	0.69	2.15	n	0.43	1.83	4.25	y	0.37	1.43	3.84	y	0.00608076	5.59931	up	ENSG00000226578.1	RP11-258F22.1	chr10	lincRNA	--
novel_IR_2114	chr10	73728587	73730316	-	IntronR	ENST00000584747.5	novel	0.08	0.36	4.33	n	0.15	0.61	4.16	n	0.1	0.52	5.06	n	0.03	0.13	4.36	n	0.01	0.1	10.18	n	0.01	0.1	6.74	n	0.0362158	-4.26996	down	ENSG00000242338.6	BMS1P4	chr10	transcribed_unprocessed_pseudogene	BMS1 ribosome biogenesis factor pseudogene 4
novel_IR_2131	chr10	75094878	75095728	-	IntronR	ENST00000464872.5	novel	0.87	0.39	0.45	y	-	-	-	-	1	0.17	0	n	0.36	0.12	0.33	n	0.68	0.43	0.63	y	0.58	0.15	0.27	n	0.0411744	-3.44347	down	ENSG00000079393.20	DUSP13	chr10	protein_coding	dual specificity phosphatase 13
novel_IR_2169	chr10	89694802	89697770	-	IntronR	ENST00000455699.1	novel	5	0.99	0.2	y	5.15	0.99	0.19	n	3.01	1.87	0.62	y	2.54	0.91	0.36	y	1.29	1.69	1.31	y	0.46	1	2.19	y	0.0329574	-3.22386	down	ENSG00000240996.1	RP11-80H5.7	chr10	lincRNA	--
novel_IR_2214	chr10	98434091	98435272	-	IntronR	ENST00000361490.8	novel	0.09	3.7	42.99	n	0.09	6.06	68.57	n	0.11	7.97	74.92	n	0.08	3.79	48.33	n	0.07	3.96	55.72	n	0.06	2.89	47.9	n	0.0400537	-3.02372	down	ENSG00000107521.18	HPS1	chr10	protein_coding	Hermansky-Pudlak syndrome 1
novel_IR_2223	chr10	99794468	99797097	+	IntronR	ENST00000370449.8	novel	-	-	-	-	0.15	10.31	69.68	n	0.17	11.71	70.37	n	0.11	11.38	101.54	n	0.13	14.02	111.43	n	0.09	8.94	96.21	n	0.0494163	-3.27327	down	ENSG00000023839.10	ABCC2	chr10	protein_coding	ATP-binding cassette, sub-family C (CFTR/MRP), member 2
novel_IR_2242	chr11	106010554	106010557	-	IntronR	ENST00000617528.1	novel	1.07	105	97.72	y	1.07	171	159.41	y	1.12	224	200.78	y	0.9	106.5	118.69	y	0.99	138	138.91	y	0.96	145.5	151.53	y	0.0173477	-4.37061	down	ENSG00000170903.10	MSANTD4	chr11	protein_coding	Myb/SANT-like DNA-binding domain containing 4 with coiled-coils
novel_IR_2277	chr11	112228358	112228594	+	IntronR	ENST00000524931.1	novel	0.18	32.09	180.91	n	0.16	27.97	173.36	n	0.18	40.16	228.65	n	0.24	46.65	192.54	y	0.23	56.06	245.87	y	-	-	-	-	0.00516023	7.4	up	ENSG00000150787.7	PTS	chr11	protein_coding	6-pyruvoyltetrahydropterin synthase
novel_IR_2278	chr11	112270783	112293727	+	IntronR	ENST00000504610.2	novel	0.11	0.21	1.84	n	0.22	0.49	2.26	y	-	-	-	-	-	-	-	-	1.12	0.62	0.55	n	1	0.46	0	n	0.00838726	10.9959	up	ENSG00000250303.3	RP11-356J5.12	chr11	lincRNA	--
novel_IR_2317	chr11	117408032	117408890	+	IntronR	ENST00000278935.7	novel	0.18	5	27.8	n	0.1	4.53	46.34	n	0.09	4.82	51.52	n	0.26	8.36	32.51	y	0.24	14.33	59.43	y	0.19	8.26	42.59	n	0.0437363	3.02372	up	ENSG00000110274.14	CEP164	chr11	protein_coding	centrosomal protein 164kDa
novel_IR_2379	chr11	123057828	123058767	-	IntronR	ENST00000453788.6	novel	1.13	6864.39	6088.15	y	1.04	8770.62	8452.84	y	1.11	9668.77	8707.47	y	1.15	6748.15	5884.72	y	1.23	8048.02	6526.67	y	1.21	7553.55	6243.88	y	0.0476522	2.84177	up	ENSG00000109971.13	HSPA8	chr11	protein_coding	heat shock 70kDa protein 8
novel_IR_2387	chr11	124623233	124624931	+	IntronR	ENST00000441174.7	novel	0.28	15.52	56.17	y	0.24	19.3	78.9	y	0.25	22.7	89.81	y	0.31	25.51	83.2	y	0.35	28.2	80.27	y	0.36	28.42	78.07	y	0.0143404	4.28746	up	ENSG00000154144.12	TBRG1	chr11	protein_coding	transforming growth factor beta regulator 1
novel_IR_2392	chr11	124756742	124758349	-	IntronR	ENST00000278927.9	novel	0.12	0.58	4.69	n	0.06	0.47	8.09	n	0.22	1.45	6.6	n	0.27	1.93	7.21	n	0.31	3.37	10.9	n	0.39	2.79	7.2	n	0.0348827	3.24788	up	ENSG00000149564.11	ESAM	chr11	protein_coding	endothelial cell adhesion molecule
novel_IR_2403	chr11	125101256	125102132	-	IntronR	ENST00000532156.5	novel	0.35	11.94	34.54	y	0.51	21.32	41.87	y	0.35	19.16	55.4	y	0.76	20.58	27.24	y	0.96	28.51	29.74	y	0.63	23.45	36.95	y	0.0380658	3.46091	up	ENSG00000150433.9	TMEM218	chr11	protein_coding	transmembrane protein 218
novel_IR_2404	chr11	125101303	125101444	-	IntronR	ENST00000528724.5	novel	0.68	19.76	29.15	y	0.89	32.52	36.62	y	0.63	28.88	46.13	y	1.02	35.35	34.61	y	1.09	33.65	30.9	y	1.3	41.62	31.97	y	0.0254422	3.48138	up	ENSG00000150433.9	TMEM218	chr11	protein_coding	transmembrane protein 218
novel_IR_2434	chr11	129870261	129872884	-	IntronR	ENST00000446488.7	novel	0.64	9.52	14.95	y	0.78	15.57	20.02	y	0.75	17.76	23.63	y	1.2	26.26	21.86	y	1.79	37.31	20.83	y	1.78	29.24	16.43	y	0.0416764	4.34178	up	ENSG00000170322.14	NFRKB	chr11	protein_coding	nuclear factor related to kappaB binding protein
novel_IR_2478	chr11	1763052	1763542	-	IntronR	ENST00000446489.1	novel	0.28	1.52	5.39	y	0.93	0.76	0.82	y	0.86	3.06	3.54	y	1.51	4.87	3.23	y	2	7.14	3.58	y	1.58	4.49	2.84	y	0.0200428	3.92307	up	ENSG00000229512.1	AC068580.5	chr11	sense_intronic	--
novel_IR_2554	chr11	406538	406843	-	IntronR	ENST00000431843.6	novel	0.27	32.99	121.32	y	0.25	44.43	180.57	y	0.19	39.62	204.29	n	0.32	51.78	160.09	y	0.34	52.78	153.18	y	0.37	68.23	183.12	y	0.0272536	3.7977	up	ENSG00000185187.12	SIGIRR	chr11	protein_coding	single immunoglobulin and toll-interleukin 1 receptor (TIR) domain
novel_IR_2590	chr11	45926151	45926222	+	IntronR	ENST00000529052.5	novel	0.24	20.1	82.1	y	0.28	30.87	111.86	y	0.29	43.53	150.01	y	0.39	32.46	82.5	y	-	-	-	-	0.36	41.5	114.5	y	0.0206948	4.90454	up	ENSG00000165905.16	GYLTL1B	chr11	protein_coding	glycosyltransferase-like 1B
novel_IR_2631	chr11	532522	532631	-	IntronR	ENST00000311189.7	novel	0.17	76.45	451.43	n	0.18	107.17	600.57	n	0.16	116.36	708.64	n	0.13	72.85	558.5	n	0.11	79.78	694.53	n	0.11	77.56	685.09	n	0.00402506	-6.04743	down	ENSG00000174775.16	HRAS	chr11	protein_coding	Harvey rat sarcoma viral oncogene homolog
novel_IR_2727	chr11	62665332	62665647	+	IntronR	ENST00000532971.1	novel	0.95	6.02	6.32	y	1.33	12.66	9.49	y	1.18	15.79	13.36	y	0.66	6.18	9.4	n	0.62	6.07	9.82	n	0.63	5.38	8.58	n	0.0414035	-4.64814	down	ENSG00000214756.7	METTL12	chr11	protein_coding	methyltransferase like 12
novel_IR_2756	chr11	63996648	63996857	+	IntronR	ENST00000535715.5	novel	0.36	68.43	188.01	y	0.34	85.67	255.01	y	0.38	115.1	304.01	y	0.49	95.73	196.76	y	0.62	127.53	207.28	y	0.56	119.26	212.36	y	0.0262236	5.00431	up	ENSG00000167770.11	OTUB1	chr11	protein_coding	OTU deubiquitinase, ubiquitin aldehyde binding 1
novel_IR_2836	chr11	65171499	65171943	+	IntronR	ENST00000377185.2	novel	0.24	0.25	1.03	n	0.17	0.95	5.76	n	-	-	-	-	0.78	1.32	1.68	y	0.61	0.67	1.09	n	0.52	0.46	0.88	y	0.01845	5.14615	up	ENSG00000204710.2	SPDYC	chr11	protein_coding	speedy/RINGO cell cycle regulator family member C
novel_IR_2870	chr11	6570396	6570618	+	IntronR	ENST00000254579.10	novel	0	0	0.62	n	0.75	1.16	1.54	n	0.57	1.03	1.82	n	2.85	3.94	1.38	y	1.92	3.21	1.67	y	1.53	1.76	1.15	y	0.0313604	3.6717	up	ENSG00000179532.12	DNHD1	chr11	protein_coding	dynein heavy chain domain 1
novel_IR_2892	chr11	66263036	66267189	+	IntronR	ENST00000394078.5	novel	0.91	38.35	42.09	n	0.99	64.21	64.69	n	0.87	79.98	92.4	n	1.06	61.33	57.68	n	1.27	83.65	66.1	n	1.17	75.78	64.96	n	0.0362662	3.46833	up	ENSG00000174996.11	KLC2	chr11	protein_coding	kinesin light chain 2
novel_IR_2893	chr11	66277024	66277169	-	IntronR	ENST00000528650.1	novel	1.5	2.9	1.93	y	0.05	0.15	3.1	n	1.54	2.73	1.78	y	3.08	2.72	0.88	y	3.63	0.85	0.24	n	5.25	3.48	0.66	y	0.0252026	3.62721	up	ENSG00000254452.1	RP11-867G23.4	chr11	antisense	--
novel_IR_2922	chr11	66543981	66545723	-	IntronR	ENST00000310442.4	novel	0.02	0.14	8.38	n	0.06	0.64	10.63	n	0.05	0.44	9.3	n	0.21	1.1	5.16	n	0.19	1.58	8.3	n	0.14	0.98	7.15	n	0.00903158	5.68568	up	ENSG00000174165.7	ZDHHC24	chr11	protein_coding	zinc finger, DHHC-type containing 24
novel_IR_2970	chr11	67618851	67627047	-	IntronR	ENST00000533311.1	novel	0.93	0.33	0.36	n	0.73	0.79	1.09	y	0.78	0.85	1.09	y	0.25	0.32	1.27	n	0.5	0.56	1.12	n	0.53	0.18	0.34	n	0.0281237	-3.60743	down	ENSG00000255318.1	RP11-655M14.13	chr11	lincRNA	--
novel_IR_2981	chr11	68043497	68043571	+	IntronR	ENST00000265686.7	novel	0.13	7.77	59.19	n	0.1	4.84	49.73	n	0.1	8.68	85.97	n	0.03	2	62.27	n	0.05	4	81.72	n	0.08	6.19	76.31	n	0.0385626	-3.2127	down	ENSG00000110719.9	TCIRG1	chr11	protein_coding	T-cell, immune regulator 1, ATPase, H+ transporting, lysosomal V0 subunit A3
novel_IR_3005	chr11	69653319	69654158	-	IntronR	ENST00000538554.6	novel	0.98	16.65	16.95	y	1.06	30.6	28.89	y	1.05	16.87	16.06	y	0.72	18.71	26.02	y	0.47	14.55	30.69	y	0.63	9.69	15.46	n	0.0195793	-5.47536	down	ENSG00000149716.12	ORAOV1	chr11	protein_coding	oral cancer overexpressed 1
novel_IR_3024	chr11	721691	721903	+	IntronR	ENST00000318562.12	novel	0.05	28.68	556.48	n	0.05	36.48	674.83	n	0.06	45.45	718.45	n	0.04	20.77	544.92	n	0.04	34.03	787.74	n	0.03	19.87	592.69	n	0.0241101	-3.53553	down	ENSG00000177106.14	EPS8L2	chr11	protein_coding	EPS8-like 2
novel_IR_3026	chr11	72229558	72229663	+	IntronR	ENST00000298229.6	novel	0.1	5.32	55.26	n	0.1	8.31	85.72	n	0.09	8.71	101.62	n	0.08	5.85	75.55	n	0.07	8.68	118.55	n	0.06	6.12	95.07	n	0.0248175	-4	down	ENSG00000165458.13	INPPL1	chr11	protein_coding	inositol polyphosphate phosphatase-like 1
novel_IR_3033	chr11	72589981	72590192	-	IntronR	ENST00000334456.9	novel	0.55	2.46	4.5	y	0.13	0.68	5.06	n	0.15	0.44	3	n	1.37	5.01	3.67	y	1.5	2.31	1.54	y	0.86	2.29	2.67	y	0.0192102	4.05406	up	ENSG00000186642.15	PDE2A	chr11	protein_coding	phosphodiesterase 2A, cGMP-stimulated
novel_IR_3061	chr11	73965035	73966138	+	IntronR	ENST00000339764.5	novel	-	-	-	-	0.16	0.22	1.33	n	0.06	0.2	3.25	n	0.64	0.92	1.43	y	0.85	0.74	0.88	n	0.89	0.99	1.11	y	0.00521408	7.40695	up	ENSG00000187726.8	DNAJB13	chr11	protein_coding	DnaJ (Hsp40) homolog, subfamily B, member 13
novel_IR_3172	chr11	8702720	8707085	-	IntronR	ENST00000526757.5	novel	0.01	0.06	6.96	n	0.02	0.13	7.62	n	0.05	0.37	7.96	n	-	-	-	-	0.09	0.54	5.86	n	0.08	0.34	3.98	n	0.0279597	4.48129	up	ENSG00000166444.17	ST5	chr11	protein_coding	suppression of tumorigenicity 5
novel_IR_3210	chr12	101720254	101723168	+	IntronR	ENST00000229266.7	novel	0.09	2.27	26.58	n	0.08	2.26	27.58	n	0.09	2.82	29.9	n	0.22	3.81	17.47	n	0.17	3.56	20.52	n	0.2	4.99	24.51	y	0.0134816	7.37902	up	ENSG00000111666.10	CHPT1	chr12	protein_coding	choline phosphotransferase 1
novel_IR_3271	chr12	110647893	110649043	+	IntronR	ENST00000551590.5	novel	0.28	1.46	5.24	n	-	-	-	-	0.18	2.92	16.41	n	0.42	3.77	9.06	y	0.64	4.87	7.63	n	0.47	3.88	8.34	n	0.0438637	3.36269	up	ENSG00000204852.15	TCTN1	chr12	protein_coding	tectonic family member 1
novel_IR_3272	chr12	110647893	110649043	+	IntronR	ENST00000614115.4	novel	0.12	1.46	12.09	n	-	-	-	-	0.08	2.92	37.86	n	0.18	3.77	20.56	n	0.28	4.87	17.61	n	0.2	3.88	19.24	y	0.0465392	3.28634	up	ENSG00000204852.15	TCTN1	chr12	protein_coding	tectonic family member 1
novel_IR_3289	chr12	112941852	112944476	+	IntronR	ENST00000228928.11	novel	0.05	0.98	19.33	n	0.07	1.41	19.54	n	0.05	1.73	32.98	n	0.02	0.45	21.5	n	0.02	0.39	25.05	n	0.03	1.11	34.27	n	0.0217245	-4.47214	down	ENSG00000111331.12	OAS3	chr12	protein_coding	2'-5'-oligoadenylate synthetase 3, 100kDa
novel_IR_3295	chr12	113127873	113128065	-	IntronR	ENST00000546530.5	novel	0	0	8.56	n	0.14	1.64	11.76	n	0.13	4.04	31.44	n	0.28	6.83	24.06	y	0.31	8.12	25.86	y	0.44	11.21	25.27	y	0.0193574	3.8	up	ENSG00000111344.11	RASAL1	chr12	protein_coding	RAS protein activator like 1 (GAP1 like)
novel_IR_3311	chr12	113319071	113320581	-	IntronR	ENST00000546737.5	novel	1.36	12.18	8.93	y	1.41	15.5	11	y	0.97	19.7	20.34	y	1.56	16.14	10.34	y	1.99	25.29	12.69	y	1.82	14.01	7.68	y	0.0444891	2.90516	up	ENSG00000089060.11	SLC8B1	chr12	protein_coding	solute carrier family 8 (sodium/lithium/calcium exchanger), member B1
novel_IR_3368	chr12	121817653	121817799	+	IntronR	ENST00000542440.5	novel	0.48	13.77	28.63	y	0.46	19.23	41.37	y	0.41	14.24	34.88	y	0.33	8.45	25.63	y	0.36	11.86	32.97	y	0.39	21.26	54.72	y	0.0307499	-3.32347	down	ENSG00000139718.10	SETD1B	chr12	protein_coding	SET domain containing 1B
novel_IR_3375	chr12	122255461	122259934	-	IntronR	ENST00000623601.1	novel	-	-	-	-	0.31	0.07	0.21	n	0.38	0.18	0.48	y	1	0.19	0	n	1.1	0.26	0.24	n	-	-	-	-	0.0109017	11.5512	up	ENSG00000280389.1	RP11-512M8.11	chr12	TEC	--
novel_IR_3510	chr12	31101130	31102243	+	IntronR	ENST00000350437.8	novel	0.18	11.33	62.54	n	0.21	16.76	80.57	y	0.22	18.05	81.81	y	0.23	14.85	64.9	y	0.26	24.36	94.12	y	0.25	16.22	64.14	y	0.0486458	2.90689	up	ENSG00000013573.16	DDX11	chr12	protein_coding	DEAD/H (Asp-Glu-Ala-Asp/His) box helicase 11
novel_IR_3543	chr12	4556502	4558857	+	IntronR	ENST00000228843.13	novel	0.05	0.38	7.7	n	0.08	1.09	12.87	n	0.03	0.4	12.3	n	0.27	2.6	9.76	y	0.17	1.56	9.01	n	0.19	1.87	9.76	n	0.021039	4.63105	up	ENSG00000111247.14	RAD51AP1	chr12	protein_coding	RAD51 associated protein 1
novel_IR_3568	chr12	47966229	47966683	+	IntronR	ENST00000552561.5	novel	0.13	25.12	190.23	n	0.08	20.83	253.31	n	0.09	31.58	349.75	n	0.16	44.48	273.25	n	0.21	66.7	312.09	y	0.15	47.8	322.77	n	0.0398517	3.05085	up	ENSG00000134291.11	TMEM106C	chr12	protein_coding	transmembrane protein 106C
novel_IR_3714	chr12	53299953	53300150	+	IntronR	ENST00000267103.9	novel	0.08	5.13	65.41	n	0.07	7.2	100.75	n	0.05	4.92	93.83	n	0.02	1.22	76.71	n	0.02	2.55	111.28	n	0	0.27	90.92	n	0.0101537	-4.82418	down	ENSG00000139637.13	C12orf10	chr12	protein_coding	chromosome 12 open reading frame 10
novel_IR_3770	chr12	55956219	55956949	-	IntronR	ENST00000449260.6	novel	0.08	0.72	9.33	n	0.08	0.62	7.32	n	0.12	1.39	11.53	n	0.04	0.42	10.14	n	0.03	0.32	12.51	n	0	0	10.44	n	0.0179059	-3.8996	down	ENSG00000185664.14	PMEL	chr12	protein_coding	premelanosome protein
novel_IR_3870	chr12	57512353	57512751	+	IntronR	ENST00000262027.9	novel	0.28	118.04	414.42	y	0.26	156.88	594.83	y	0.24	168.27	689.03	y	0.36	206.05	567.28	y	0.36	234.62	651.09	y	0.3	171.7	573.02	y	0.0366415	3.4641	up	ENSG00000166986.12	MARS	chr12	protein_coding	methionyl-tRNA synthetase
novel_IR_3921	chr12	62571582	62578445	+	IntronR	ENST00000393630.7	novel	0.15	5.99	40.22	n	0.12	6.43	51.59	n	0.14	7.42	52.96	n	0.26	8.69	33.6	y	0.31	7.94	25.88	y	0.22	7.78	34.67	n	0.0294351	4.60818	up	ENSG00000061987.14	MON2	chr12	protein_coding	MON2 homolog (S. cerevisiae)
novel_IR_3976	chr12	6843525	6843632	+	IntronR	ENST00000229264.7	novel	1.72	1.9	1.1	y	1.31	2.83	2.16	y	1	1.98	1.98	n	0.72	2.95	4.11	n	0.41	2.25	5.51	n	0	0	3.58	n	0.030554	-3.27814	down	ENSG00000111664.10	GNB3	chr12	protein_coding	guanine nucleotide binding protein (G protein), beta polypeptide 3
novel_IR_3988	chr12	6916512	6917581	+	IntronR	ENST00000538763.5	novel	0.18	11.01	60.41	n	0.15	12.56	82.98	n	0.19	14.2	73.62	n	0.25	29.93	118.01	y	0.28	31.57	112.44	y	0.22	32.06	145.44	y	0.0268453	3.63662	up	ENSG00000111674.8	ENO2	chr12	protein_coding	enolase 2 (gamma, neuronal)
novel_IR_4033	chr12	71620315	71623360	-	IntronR	ENST00000378743.7	novel	0.43	8.34	19.62	n	0.41	9.38	22.97	y	0.37	10.16	27.76	y	0.47	15.71	33.1	y	0.53	18.54	35.01	y	0.49	9.08	18.53	y	0.0200921	3.74166	up	ENSG00000133858.15	ZFC3H1	chr12	protein_coding	zinc finger, C3H1-type containing
novel_IR_4115	chr12	95936523	95942431	-	IntronR	ENST00000344280.7	novel	1	0.1	0	n	-	-	-	-	1.31	0.16	0.12	y	0.18	0.09	0.5	n	0.35	0.18	0.5	n	0	0	0.1	n	0.0394392	-5.28743	down	ENSG00000165972.12	CCDC38	chr12	protein_coding	coiled-coil domain containing 38
novel_IR_4162	chr13	113484056	113490667	-	IntronR	ENST00000478244.5	novel	0.25	1.73	6.98	n	0.36	3.8	10.48	y	-	-	-	-	0.71	3.76	5.32	n	0.63	5.09	8.14	y	0.53	4.19	7.97	y	0.0332524	4.20313	up	ENSG00000150401.14	DCUN1D2	chr13	protein_coding	DCN1, defective in cullin neddylation 1, domain containing 2
novel_IR_4166	chr13	114242280	114243257	+	IntronR	ENST00000360383.7	novel	0.19	15.58	81.29	n	0.15	18.5	126.96	n	0.2	29.83	151.72	n	0.29	28.84	98.52	y	0.37	33.01	88.18	y	0.29	31.55	110.23	y	0.0186302	4.44707	up	ENSG00000130177.14	CDC16	chr13	protein_coding	cell division cycle 16
novel_IR_4284	chr13	51804801	51813157	+	IntronR	ENST00000456688.2	novel	0.04	0.09	2.18	n	0.06	0.14	2.24	n	0.06	0.26	4.59	n	0.21	0.57	2.73	y	0.15	0.34	2.22	n	0.14	0.56	4	n	0.0268921	4.95941	up	ENSG00000231856.2	RP11-327P2.5	chr13	antisense	--
novel_IR_4303	chr13	79320710	79322349	-	IntronR	ENST00000438724.5	novel	0.35	10.4	30.14	y	0.36	13.92	38.63	y	0.34	15.26	45.52	y	0.44	15.59	35.25	y	0.52	20.44	39.17	y	0.57	14.62	25.86	y	0.0487829	4.17786	up	ENSG00000139746.15	RBM26	chr13	protein_coding	RNA binding motif protein 26
novel_IR_4346	chr14	102507942	102508475	-	IntronR	ENST00000559651.1	novel	0.02	1.37	69.58	n	0.02	1.75	79.74	n	0.01	0.9	85.5	n	0.06	4.58	79.98	n	0.04	3.84	101.41	n	0.05	4.13	86.49	n	0.0131721	5	up	ENSG00000156381.8	ANKRD9	chr14	protein_coding	ankyrin repeat domain 9
novel_IR_4365	chr14	104703949	104706035	+	IntronR	ENST00000330634.11	novel	0.19	4.44	23.88	n	0.18	6.93	39.61	n	0.23	9.6	41.77	y	0.16	4.13	25.89	n	0.15	5.27	36.09	n	0.12	5.09	41.4	n	0.0463885	-2.91548	down	ENSG00000203485.12	INF2	chr14	protein_coding	inverted formin, FH2 and WH2 domain containing
novel_IR_4368	chr14	104715340	104718795	+	IntronR	ENST00000392634.8	novel	0.21	4.93	23.93	y	0.32	9.55	30.29	y	0.2	10.06	49.29	y	0.38	13.09	34.64	y	0.51	17.37	34.18	y	0.39	13.65	34.63	y	0.0322997	3.22971	up	ENSG00000203485.12	INF2	chr14	protein_coding	inverted formin, FH2 and WH2 domain containing
novel_IR_4382	chr14	105209659	105226103	-	IntronR	ENST00000551787.5	novel	0.16	7.11	43.97	n	0.14	9.65	69.33	n	0.13	12.3	94.91	n	0.2	9.52	46.85	y	0.21	11.42	55.17	y	0.18	10.82	59.94	n	0.0128867	4.27618	up	ENSG00000185024.15	BRF1	chr14	protein_coding	BRF1, RNA polymerase III transcription initiation factor 90 kDa subunit
novel_IR_4383	chr14	105209659	105226114	-	IntronR	ENST00000619151.4	novel	0.16	7.17	43.63	n	0.14	9.73	71.84	n	0.13	12.38	94.88	n	0.2	9.59	46.98	y	0.2	11.48	58.4	n	0.18	10.89	60.96	n	0.0125409	4.52267	up	ENSG00000185024.15	BRF1	chr14	protein_coding	BRF1, RNA polymerase III transcription initiation factor 90 kDa subunit
novel_IR_4384	chr14	105391249	105391631	+	IntronR	ENST00000430725.6	novel	0.07	3.76	51.49	n	0.07	4.36	58.13	n	0.16	11.6	74.59	n	0.19	9.91	51.59	n	0.28	14	50.84	y	0.2	9.42	46.22	y	0.0408154	2.98154	up	ENSG00000179364.13	PACS2	chr14	protein_coding	phosphofurin acidic cluster sorting protein 2
novel_IR_4389	chr14	105467934	105470315	-	IntronR	ENST00000552675.1	novel	0.22	0.21	0.97	y	0.24	0.29	1.23	y	0.18	0.22	1.21	n	0.14	0.2	1.45	n	0.08	0.12	1.56	n	0.1	0.19	1.89	n	0.0128867	-4.27618	down	ENSG00000257270.1	RP11-521B24.5	chr14	antisense	--
novel_IR_4390	chr14	105469992	105470065	+	IntronR	ENST00000435036.6	novel	0.12	40.39	337.2	n	0.18	77.36	434.07	n	0.17	88.49	521.11	n	0.26	83.5	324.62	y	0.23	84.94	373.76	y	0.21	75.75	354.65	y	0.0339484	3.25269	up	ENSG00000182979.17	MTA1	chr14	protein_coding	metastasis associated 1
novel_IR_4419	chr14	20801996	20802797	-	IntronR	ENST00000555698.5	novel	0.5	4.42	8.84	y	0.42	8.37	20.04	y	0.54	9.03	16.8	y	0.7	13.74	19.51	y	0.72	18.54	25.71	y	0.61	9.81	16.16	y	0.017789	3.88737	up	ENSG00000129538.13	RNASE1	chr14	protein_coding	ribonuclease, RNase A family, 1 (pancreatic)
novel_IR_4467	chr14	23477356	23477503	+	IntronR	ENST00000397154.7	novel	0.13	9.93	78.7	n	0.14	16.86	119.91	n	0.1	12.14	115.81	n	0.24	26.31	111.67	y	0.23	32.16	139.78	y	0.24	25.41	105.84	y	0.00745455	9.08688	up	ENSG00000129460.15	NGDN	chr14	protein_coding	neuroguidin, EIF4E binding protein
novel_IR_4470	chr14	23513334	23514236	+	IntronR	ENST00000556354.5	novel	0.98	0.9	0.92	y	0.6	1.53	2.57	y	1.2	3.81	3.18	y	2.59	2.92	1.13	y	2.46	5.5	2.24	y	2.72	1.89	0.7	y	0.004648	8.7249	up	ENSG00000157306.14	RP11-66N24.4	chr14	processed_transcript	--
novel_IR_4488	chr14	24061672	24062480	+	IntronR	ENST00000342740.5	novel	0.13	0.45	3.51	n	0.04	0.18	4.23	n	0.14	1.74	12.26	n	0.2	0.9	4.45	y	0.34	3.35	9.73	y	0.32	2.19	6.85	y	0.0316298	3.39145	up	ENSG00000186648.14	LRRC16B	chr14	protein_coding	leucine rich repeat containing 16B
novel_IR_4497	chr14	24131829	24132211	+	IntronR	ENST00000267426.5	novel	2.96	1.36	0.46	n	3.85	3.13	0.81	y	0.75	1.19	1.59	y	12.9	3.29	0.26	y	7.92	6.28	0.79	y	15.68	7.07	0.45	y	0.0366741	3.93764	up	ENSG00000139914.6	FITM1	chr14	protein_coding	fat storage-inducing transmembrane protein 1
novel_IR_4498	chr14	24139476	24139730	+	IntronR	ENST00000558478.1	novel	0.91	6.16	6.8	y	0.51	5.97	11.64	y	0.54	6.77	12.49	y	0.99	6.03	6.08	y	1.39	8.43	6.08	y	1.07	4.35	4.07	y	0.0489875	2.79939	up	ENSG00000259321.1	RP11-468E2.5	chr14	lincRNA	--
novel_IR_4512	chr14	24179726	24179800	+	IntronR	ENST00000620473.4	novel	0.09	1.36	15.21	n	0.05	0.71	13.2	n	0	0	20.18	n	0.34	5.71	16.79	y	0.18	4.11	22.4	n	0.24	3.4	14.04	y	0.0282583	3.86745	up	ENSG00000100918.12	REC8	chr14	protein_coding	REC8 meiotic recombination protein
novel_IR_4605	chr14	50115911	50116069	-	IntronR	ENST00000395860.6	novel	0.19	2.5	13.22	n	0.1	1.41	14.55	n	-	-	-	-	-	-	-	-	0.96	11.15	11.57	y	0.8	8.41	10.45	y	0.0291069	8.0076	up	ENSG00000100483.13	VCPKMT	chr14	protein_coding	valosin containing protein lysine (K) methyltransferase
novel_IR_4648	chr14	58427637	58428272	+	IntronR	ENST00000556134.5	novel	2.01	2.2	1.09	y	1.32	1.68	1.27	y	2.01	3.85	1.91	y	0.81	2.2	2.72	y	0.54	0.83	1.53	y	1	1.54	1.53	y	0.0295061	-3.74806	down	ENSG00000100578.14	KIAA0586	chr14	protein_coding	KIAA0586
novel_IR_4663	chr14	64336720	64337898	-	IntronR	ENST00000554572.5	novel	0.24	0.92	3.8	n	0.31	1.56	5.08	y	0.15	1.31	8.9	n	0.52	1.38	2.64	y	0.61	1.74	2.86	y	0.42	2.66	6.26	y	0.0178062	3.94603	up	ENSG00000140009.18	ESR2	chr14	protein_coding	estrogen receptor 2 (ER beta)
novel_IR_4693	chr14	69769251	69769511	+	IntronR	ENST00000554021.1	novel	0.39	188.62	482.67	y	0.28	183.59	666.86	y	0.28	201.55	713.57	y	0.56	335.78	594.66	y	0.67	390.67	586	y	0.68	392.45	575.62	y	0.00385462	6.02358	up	ENSG00000100650.15	SRSF5	chr14	protein_coding	serine/arginine-rich splicing factor 5
novel_IR_4715	chr14	73266831	73268557	+	IntronR	ENST00000340738.9	novel	0.66	1.03	1.56	n	0.71	1.71	2.4	n	0.57	1.51	2.66	n	0.46	2.05	4.49	y	0.51	1.47	2.86	n	0.38	2.8	7.41	n	0.0245671	-3.52592	down	ENSG00000100767.15	PAPLN	chr14	protein_coding	papilin, proteoglycan-like sulfated glycoprotein
novel_IR_4718	chr14	73958277	73958971	+	IntronR	ENST00000394026.8	novel	0.13	3.45	26.75	n	0.21	6.63	32.13	y	0.12	4.44	37.85	n	0.38	6.03	15.68	y	0.54	12.49	23.13	y	0.33	5.46	16.54	y	0.036769	3.79212	up	ENSG00000119723.15	COQ6	chr14	protein_coding	coenzyme Q6 monooxygenase
novel_IR_4760	chr14	76773211	76775892	+	IntronR	ENST00000167106.8	novel	0.1	1.8	17.11	n	0.08	1.8	22.63	n	0.08	1.73	21.78	n	0.12	2.77	22.23	n	0.15	4.49	29.8	n	0.13	2.88	22.43	n	0.0156578	4.22116	up	ENSG00000071246.10	VASH1	chr14	protein_coding	vasohibin 1
novel_IR_4763	chr14	77213508	77218801	+	IntronR	ENST00000298351.4	novel	0.31	0.89	2.89	n	0.23	1.28	5.56	y	0.4	0.8	2	n	1.03	0.73	0.71	n	1.7	1.51	0.88	n	1	0.7	0	n	0.0498396	3.97922	up	ENSG00000165548.10	TMEM63C	chr14	protein_coding	transmembrane protein 63C
novel_IR_4780	chr14	88609403	88609727	+	IntronR	ENST00000557607.5	novel	0.08	7.54	89.97	n	0.11	11.49	107.21	n	0.12	19.41	161.61	n	0.19	20.23	108.23	n	0.15	15.37	105.09	n	0.23	25.19	110.74	y	0.0445506	3.32896	up	ENSG00000100722.18	ZC3H14	chr14	protein_coding	zinc finger CCCH-type containing 14
novel_IR_4825	chr15	100580352	100580801	-	IntronR	ENST00000560133.5	novel	0.34	8.78	25.97	y	0.51	14.15	27.82	y	0.47	12.54	26.64	y	0.68	13.64	20.06	y	0.69	18.58	26.87	y	0.59	10.88	18.47	y	0.0324548	3.53381	up	ENSG00000140471.16	LINS	chr15	protein_coding	lines homolog (Drosophila)
novel_IR_4865	chr15	34359745	34360111	-	IntronR	ENST00000314891.10	novel	0.78	93.8	120.91	y	0.54	104.52	194.62	y	0.61	151.28	249.67	y	0.98	180.85	183.98	y	1.14	255.58	224.27	y	0.84	171.9	204.45	y	0.0395251	3.06001	up	ENSG00000176454.13	LPCAT4	chr15	protein_coding	lysophosphatidylcholine acyltransferase 4
novel_IR_4888	chr15	40291487	40291849	-	IntronR	ENST00000456256.6	novel	0.11	0.12	1.04	n	0	0	2.16	n	0	0	1.83	n	0.33	0.81	2.51	y	0.19	0.58	3.01	n	0.21	0.41	1.99	n	0.0234837	3.62208	up	ENSG00000137841.11	PLCB2	chr15	protein_coding	phospholipase C, beta 2
novel_IR_4954	chr15	42327442	42329306	+	IntronR	ENST00000318010.12	novel	0.23	1.66	7.13	y	0.21	1.03	4.9	n	-	-	-	-	0.12	0.72	5.93	n	0.16	1.18	7.43	n	0.16	1.5	9.12	n	0.0219082	-4.4	down	ENSG00000214013.9	GANC	chr15	protein_coding	glucosidase, alpha; neutral C
novel_IR_4984	chr15	43058429	43059085	-	IntronR	ENST00000290650.8	novel	0.23	0.82	3.5	y	0.2	1.34	6.72	n	0.22	1.36	6.23	n	0	0	9.4	n	0	0	2.87	n	0.04	0.22	5.62	n	0.000493815	-12.7194	down	ENSG00000159459.11	UBR1	chr15	protein_coding	ubiquitin protein ligase E3 component n-recognin 1
novel_IR_4992	chr15	43573088	43573357	-	IntronR	ENST00000381879.8	novel	0.35	0.91	2.64	y	-	-	-	-	0.31	0.26	0.84	n	0.22	0.13	0.61	n	0.15	0.29	1.91	n	0.22	0.13	0.61	n	0.0243112	-4.33861	down	ENSG00000168781.21	PPIP5K1	chr15	protein_coding	diphosphoinositol pentakisphosphate kinase 1
novel_IR_5058	chr15	49577305	49577629	-	IntronR	ENST00000560246.1	novel	0.15	0.9	5.91	n	0.21	0.65	3.13	y	0.1	0.46	4.55	n	0	0	3.31	n	0.03	0.28	9.26	n	0	0	2.67	n	0.0360663	-4.3	down	ENSG00000166262.15	FAM227B	chr15	protein_coding	family with sequence similarity 227, member B
novel_IR_5083	chr15	55339318	55340612	+	IntronR	ENST00000164305.9	novel	0.22	1.94	8.95	y	0.12	1.29	10.79	n	0.11	1.92	16.94	n	0.39	2.03	5.25	y	0.39	2.71	6.86	y	0.59	1.6	2.71	n	0.0262532	4.06984	up	ENSG00000069943.9	PIGB	chr15	protein_coding	phosphatidylinositol glycan anchor biosynthesis, class B
novel_IR_5124	chr15	64701319	64718066	+	IntronR	ENST00000560387.1	novel	0.49	0.1	0.21	n	0.22	0.06	0.29	y	0.22	0.2	0.91	n	1	0.3	0	n	0.89	0.19	0.21	n	0.56	0.23	0.41	n	0.0404357	3.16804	up	ENSG00000259635.1	AC100830.3	chr15	antisense	--
novel_IR_5146	chr15	66527383	66527857	+	IntronR	ENST00000535141.6	novel	0.19	1.49	7.89	n	0	0	10.87	n	0.06	0.61	9.53	n	0.29	4.56	15.73	y	0.29	5.14	17.55	y	0.44	3.75	8.47	y	0.0274219	3.41632	up	ENSG00000174442.11	ZWILCH	chr15	protein_coding	zwilch kinetochore protein
novel_IR_5191	chr15	73051964	73052484	+	IntronR	ENST00000339362.9	novel	0	0	1.89	n	0.05	0.05	1.19	n	0	0	0.63	n	0.1	0.22	2.21	n	0.07	0.15	2.08	n	0.07	0.19	2.61	n	0.0416094	3.25847	up	ENSG00000067141.16	NEO1	chr15	protein_coding	neogenin 1
novel_IR_5201	chr15	74043139	74044221	+	IntronR	ENST00000268058.7	novel	0.23	1.95	8.31	y	0.25	2.89	11.48	y	0.16	2.8	17.34	n	0.13	1.56	11.86	n	0.1	1.49	15.65	n	0.08	1	12.71	n	0.0368693	-3.55848	down	ENSG00000140464.19	PML	chr15	protein_coding	promyelocytic leukemia
novel_IR_5215	chr15	74632946	74635409	-	IntronR	ENST00000315127.8	novel	0.14	3.32	23.84	n	0.18	6.68	36.19	n	0.13	5.77	44.5	n	0.29	8.73	30.06	y	0.29	11.95	41.89	n	0.23	8.14	35.86	n	0.0104288	4.76832	up	ENSG00000179151.11	EDC3	chr15	protein_coding	enhancer of mRNA decapping 3
novel_IR_5235	chr15	75339344	75339965	+	IntronR	ENST00000338995.10	novel	0.75	31.62	42.17	n	0.71	58.62	82.9	y	0.73	70	95.75	y	0.68	42.26	61.77	y	0.66	54.56	83.24	y	-	-	-	-	0.0315776	-3.92792	down	ENSG00000140365.15	COMMD4	chr15	protein_coding	COMM domain containing 4
novel_IR_5259	chr15	76948552	76949070	+	IntronR	ENST00000394885.7	novel	0.76	48.96	64.14	y	0.69	49.2	71.39	y	0.59	53.12	90.12	y	1.01	78.47	77.33	y	1.12	84.21	74.94	y	0.96	70.3	73.22	y	0.00690354	5.12348	up	ENSG00000117906.13	RCN2	chr15	protein_coding	reticulocalbin 2, EF-hand calcium binding domain
novel_IR_5265	chr15	77998303	78001619	-	IntronR	ENST00000409931.7	novel	0.17	2.21	12.94	n	0.12	2.06	17.63	n	0.11	2.4	22.4	n	0.22	3.43	15.91	y	0.25	4.18	17.05	y	0.28	5.23	18.52	y	0.0101766	4.59573	up	ENSG00000167202.11	TBC1D2B	chr15	protein_coding	TBC1 domain family, member 2B
novel_IR_5266	chr15	77998355	78001619	-	IntronR	ENST00000300584.7	novel	0.13	1.72	13.24	n	0.07	1.21	18.19	n	0.07	1.6	22.85	n	0.16	2.67	16.44	n	0.19	3.35	17.63	n	0.22	4.15	19.31	y	0.0201689	3.77964	up	ENSG00000167202.11	TBC1D2B	chr15	protein_coding	TBC1 domain family, member 2B
novel_IR_5271	chr15	78497311	78498033	+	IntronR	ENST00000258886.12	novel	0.03	0.78	29.07	n	0.02	0.82	36.59	n	0.03	1.08	38.47	n	0.02	0.82	37.14	n	0.01	0.2	37.46	n	0.01	0.54	40.64	n	0.0474207	-2.82843	down	ENSG00000136381.12	IREB2	chr15	protein_coding	iron-responsive element binding protein 2
novel_IR_5371	chr15	91031439	91031523	-	IntronR	ENST00000616954.1	novel	0.34	1.48	4.39	n	0.54	3.3	6.14	y	0.57	3.95	6.97	y	0.01	0.02	4.47	n	0.11	1.11	9.69	n	0.13	0.49	3.82	n	0.0161632	-4.92781	down	ENSG00000275929.1	AC068831.17	chr15	unprocessed_pseudogene	--
novel_IR_5455	chr16	1523956	1524552	-	IntronR	ENST00000361339.9	novel	0.16	6.39	40.59	n	0.2	9.59	47.84	y	0.25	14.99	59.62	y	0.36	17.73	48.81	y	0.27	17.76	66.59	y	0.3	19.49	65.16	y	0.0453141	2.87368	up	ENSG00000187535.13	IFT140	chr16	protein_coding	intraflagellar transport 140
novel_IR_5503	chr16	19707221	19710509	-	IntronR	ENST00000219837.11	novel	0.81	25.04	30.93	y	0.78	32.75	41.91	y	0.85	43.73	51.41	y	1.21	50.55	41.86	y	1.55	76.12	49.05	y	1.21	52.59	43.46	y	0.0422481	4.42967	up	ENSG00000103550.13	KNOP1	chr16	protein_coding	lysine-rich nucleolar protein 1
novel_IR_5571	chr16	22085275	22085644	+	IntronR	ENST00000569656.5	novel	0.16	10.09	64.39	n	0.16	11.26	70.1	n	0.12	10.96	93.51	n	0.18	10.1	56.63	n	0.23	14.24	62.21	y	0.24	15.99	66.05	y	0.042676	3.06316	up	ENSG00000185716.11	C16orf52	chr16	protein_coding	chromosome 16 open reading frame 52
novel_IR_5598	chr16	23073880	23079946	-	IntronR	ENST00000219689.11	novel	0.11	0.52	4.66	n	0.11	0.49	4.38	n	0.17	0.43	2.46	n	0.04	0.19	5.29	n	0.02	0.12	4.74	n	0.06	0.17	2.94	n	0.0266649	-3.89711	down	ENSG00000103404.14	USP31	chr16	protein_coding	ubiquitin specific peptidase 31
novel_IR_5687	chr16	29390085	29390249	-	IntronR	ENST00000614927.1	novel	0.4	0.63	1.56	n	0.49	0.94	1.92	y	0.5	2.19	4.38	y	0.6	1.25	2.09	y	0.63	3.13	5	y	0.55	0.94	1.71	y	0.0341345	3.2961	up	ENSG00000254206.5	NPIPB11	chr16	protein_coding	nuclear pore complex interacting protein family, member B11
novel_IR_5722	chr16	29996391	29996547	+	IntronR	ENST00000563197.5	novel	1.06	49.14	46.24	y	0.97	55.64	57.21	y	0.93	56.2	60.11	n	0.72	36.17	50.57	n	0.58	39.44	67.66	n	0.73	47.78	65.6	y	0.00845041	-5.01422	down	ENSG00000169592.14	INO80E	chr16	protein_coding	INO80 complex subunit E
novel_IR_5723	chr16	29996391	29996547	+	IntronR	ENST00000620599.4	novel	0.23	49.14	211.69	n	0.22	55.64	258.26	n	0.2	56.2	275.6	y	0.16	36.17	230.47	n	0.13	39.44	310.05	n	0.16	47.78	294.99	n	0.00779979	-5	down	ENSG00000169592.14	INO80E	chr16	protein_coding	INO80 complex subunit E
novel_IR_5748	chr16	30113064	30113340	-	IntronR	ENST00000406256.7	novel	1.38	4.59	3.32	y	1.23	3.21	2.61	y	1.39	5.49	3.96	y	2.83	7.64	2.7	y	3.67	13.72	3.74	y	2.67	8.77	3.29	y	0.0281088	5.48111	up	ENSG00000102886.14	GDPD3	chr16	protein_coding	glycerophosphodiester phosphodiesterase domain containing 3
novel_IR_5776	chr16	30651668	30651796	+	IntronR	ENST00000300835.8	novel	0.37	6.31	17.05	n	0.36	6.78	18.7	n	0.54	15.94	29.68	n	-	-	-	-	0.61	15.02	24.51	n	0.68	11.87	17.49	y	0.0487451	3.25554	up	ENSG00000156858.11	PRR14	chr16	protein_coding	proline rich 14
novel_IR_5826	chr16	31201986	31202460	+	IntronR	ENST00000561916.2	novel	1.47	0.99	0.67	y	1.15	0.31	0.27	n	1.24	1	0.8	n	0.26	0.18	0.7	n	0	0	0.26	n	0.43	0.64	1.48	y	0.00324362	-6.7219	down	ENSG00000261359.2	PYCARD-AS1	chr16	antisense	PYCARD antisense RNA 1
novel_IR_5860	chr16	31753900	31759357	+	IntronR	ENST00000316491.13	novel	0.13	2.61	19.57	n	0.12	3.35	26.95	n	0.13	3.99	29.81	n	0.1	3.04	31.28	n	0.1	3.49	34.94	n	0.11	3.56	32.6	n	0.0077626	-4.94975	down	ENSG00000197302.10	ZNF720	chr16	protein_coding	zinc finger protein 720
novel_IR_5874	chr16	3582693	3583097	-	IntronR	ENST00000294008.3	novel	0.25	1.63	6.59	y	0.19	1.87	10.09	n	0.17	2.05	12.03	n	0.04	0.48	11.3	n	0	0	10.69	n	0	0.03	13.45	n	0.00543679	-6.91227	down	ENSG00000188827.10	SLX4	chr16	protein_coding	SLX4 structure-specific endonuclease subunit
novel_IR_5912	chr16	50025340	50026396	+	IntronR	ENST00000427478.6	novel	0.26	2.79	10.77	y	0.32	1.78	5.55	n	0.37	2.82	7.62	y	0.45	4.31	9.5	y	0.61	4.36	7.19	y	0.6	5.06	8.36	y	0.0249061	3.89663	up	ENSG00000205423.11	CNEP1R1	chr16	protein_coding	CTD nuclear envelope phosphatase 1 regulatory subunit 1
novel_IR_5921	chr16	50312191	50312890	+	IntronR	ENST00000394697.6	novel	0.05	1.02	19.59	n	0.05	1.4	26.54	n	0.09	2.81	29.98	n	0.19	3.07	15.81	n	0.32	5.31	16.78	y	0.3	4.95	16.28	y	0.0266706	4.85621	up	ENSG00000121281.12	ADCY7	chr16	protein_coding	adenylate cyclase 7
novel_IR_5936	chr16	56466967	56467905	+	IntronR	ENST00000568397.1	novel	0.2	21.94	111.4	n	0.2	28.93	142.32	y	0.22	39.39	180.29	y	0.25	33.58	133.11	n	0.24	32.61	134.3	n	0.27	40.85	149.63	y	0.0156578	4.22116	up	ENSG00000087263.16	OGFOD1	chr16	protein_coding	2-oxoglutarate and iron-dependent oxygenase domain containing 1
novel_IR_5958	chr16	57651622	57653203	+	IntronR	ENST00000568908.5	novel	0.15	5.45	36.4	n	0.15	7.24	48.31	n	0.12	9.75	83.24	n	0.19	8.28	44.15	n	0.19	10.18	54.98	n	0.23	10.31	43.94	y	0.0219243	3.8	up	ENSG00000205336.11	ADGRG1	chr16	protein_coding	adhesion G protein-coupled receptor G1
novel_IR_6015	chr16	66963935	66964357	+	IntronR	ENST00000303334.8	novel	0.52	2.94	5.7	y	-	-	-	-	0.68	6.75	9.95	y	-	-	-	-	1.32	7.25	5.51	y	1.55	8.25	5.32	y	0.0350669	5.96049	up	ENSG00000172828.12	CES3	chr16	protein_coding	carboxylesterase 3
novel_IR_6041	chr16	67231819	67232039	-	IntronR	ENST00000258201.8	novel	-	-	-	-	0.27	5.94	21.78	y	0.33	11.26	34.44	y	0.11	3.81	33.41	n	0.07	2.26	31.43	n	0.17	4.38	25.94	n	0.029091	-4.38948	down	ENSG00000135723.13	FHOD1	chr16	protein_coding	formin homology 2 domain containing 1
novel_IR_6060	chr16	67542428	67542491	-	IntronR	ENST00000564717.1	novel	1.64	4.53	2.76	y	2.15	3.05	1.42	y	1.48	3.5	2.36	y	0.73	0.81	1.1	n	0.18	0.15	0.81	n	0.93	2.77	2.97	y	0.0196797	-3.78826	down	ENSG00000260894.1	CTD-2012K14.4	chr16	antisense	--
novel_IR_6066	chr16	67660036	67660122	-	IntronR	ENST00000219251.12	novel	0.58	8.05	13.8	y	0.67	8.59	12.75	n	0.57	11.49	20	n	0.33	4.44	13.47	n	0.36	6.09	16.84	n	0.36	7.24	20.36	n	0.00966162	-7.7	down	ENSG00000102977.13	ACD	chr16	protein_coding	adrenocortical dysplasia homolog (mouse)
novel_IR_6070	chr16	67676053	67685512	-	IntronR	ENST00000602377.1	novel	0.07	2.17	28.96	n	0.08	3.11	40.68	n	0.08	3.14	41.58	n	0.05	1.68	35.32	n	0.05	2.35	43.67	n	0.06	2.4	38.46	n	0.0077626	-4.94975	down	ENSG00000141098.12	GFOD2	chr16	protein_coding	glucose-fructose oxidoreductase domain containing 2
novel_IR_6081	chr16	67881845	67881954	+	IntronR	ENST00000358933.9	novel	0.32	109.21	338.69	y	0.32	144.79	453.58	y	0.33	156.07	466.21	y	0.36	159.24	437.75	y	0.41	221.81	542.57	y	0.41	196.74	476.19	y	0.0474796	4.11844	up	ENSG00000038358.14	EDC4	chr16	protein_coding	enhancer of mRNA decapping 4
novel_IR_6089	chr16	68077529	68078445	+	IntronR	ENST00000548144.1	novel	0	0	7.31	n	0.06	0.63	10.81	n	0.01	0.13	15.85	n	0.29	2.78	9.6	y	0.31	1.93	6.28	n	0.22	1.61	7.22	n	0.00266141	7.57614	up	ENSG00000261864.1	RP11-67A1.2	chr16	processed_transcript	--
novel_IR_6176	chr16	728233	728316	+	IntronR	ENST00000341413.8	novel	0.26	8.21	31.87	y	0.26	9.52	37.01	n	0.22	13.13	58.38	n	0.1	3.7	37.59	n	0.06	3.2	53.55	n	-	-	-	-	0.0230803	-6.93375	down	ENSG00000103253.17	HAGHL	chr16	protein_coding	hydroxyacylglutathione hydrolase-like
novel_IR_6178	chr16	732373	733298	-	IntronR	ENST00000251588.6	novel	0.14	4.88	35.71	n	0.18	7.16	39.57	n	0.18	7.79	42.63	n	0.35	8.61	24.63	y	0.41	14.65	36.16	y	0.29	8.92	30.52	y	0.0225014	4.93915	up	ENSG00000103245.13	NARFL	chr16	protein_coding	nuclear prelamin A recognition factor-like
novel_IR_6233	chr16	84130171	84130337	-	IntronR	ENST00000434463.7	novel	1.18	59.41	50.33	y	1.08	73.78	68.43	y	0.98	72.71	74.53	y	1.4	98.59	70.36	y	1.23	96.48	78.72	y	1.44	98.11	68.17	y	0.0334691	3.19941	up	ENSG00000103160.11	HSDL1	chr16	protein_coding	hydroxysteroid dehydrogenase like 1
novel_IR_6240	chr16	84182058	84182202	-	IntronR	ENST00000541676.5	novel	0.55	15.73	28.61	y	0.57	29.72	52.53	y	0.75	48.07	64.31	y	1.01	36.16	35.85	y	0.96	47.91	50.13	y	0.79	45.46	57.19	y	0.0323159	3.22202	up	ENSG00000103168.16	TAF1C	chr16	protein_coding	TATA box binding protein (TBP)-associated factor, RNA polymerase I, C, 110kDa
novel_IR_6254	chr16	8713865	8735699	+	IntronR	ENST00000396600.6	novel	0.43	0.03	0.08	n	0.3	0.08	0.26	n	0.37	0.1	0.27	n	0.11	0.07	0.65	n	0.12	0.09	0.76	n	0.1	0.1	0.98	n	0.0188182	-6.75335	down	ENSG00000183044.11	ABAT	chr16	protein_coding	4-aminobutyrate aminotransferase
novel_IR_6483	chr17	27642348	27645314	+	IntronR	ENST00000302228.9	novel	0.09	0.63	6.93	n	0.12	0.93	7.95	n	0.08	0.82	10.19	n	0.16	1.05	6.69	n	0.2	0.77	3.85	n	0.21	0.9	4.22	y	0.00986784	4.80196	up	ENSG00000168961.16	LGALS9	chr17	protein_coding	lectin, galactoside-binding, soluble, 9
novel_IR_6585	chr17	35773404	35778888	-	IntronR	ENST00000605424.5	novel	0.17	0.7	3.99	n	0.13	0.95	7.47	n	0.14	1.15	8.13	n	0.1	0.74	7.47	n	0.09	0.33	3.54	n	0.12	1.02	8.79	n	0.0486458	-2.90689	down	ENSG00000271447.5	MMP28	chr17	protein_coding	matrix metallopeptidase 28
novel_IR_6610	chr17	3883175	3883429	-	IntronR	ENST00000381769.6	novel	0	0	5.19	n	0.01	0.11	12.31	n	0.05	0.6	13.3	n	0.83	0.73	0.88	n	0.58	3.28	5.71	n	0.48	3.07	6.46	y	0.0258184	5.79858	up	ENSG00000004660.14	CAMKK1	chr17	protein_coding	calcium/calmodulin-dependent protein kinase kinase 1, alpha
novel_IR_6633	chr17	39673255	39673514	-	IntronR	ENST00000300658.8	novel	0.72	2.52	3.53	y	1.16	5.52	4.75	y	0.74	2.85	3.82	y	2.28	4	1.75	y	2.76	15.05	5.46	y	2.42	4.66	1.92	y	0.00133775	7.9785	up	ENSG00000161395.12	PGAP3	chr17	protein_coding	post-GPI attachment to proteins 3
novel_IR_6634	chr17	39673255	39673993	-	IntronR	ENST00000619169.4	novel	0.52	2.21	4.24	y	0.62	2.86	4.64	y	0.57	2.04	3.58	y	2.69	3.14	1.16	y	1.73	7.54	4.36	y	2.56	2.26	0.88	n	0.0271451	5.81549	up	ENSG00000161395.12	PGAP3	chr17	protein_coding	post-GPI attachment to proteins 3
novel_IR_6649	chr17	39927901	39929108	+	IntronR	ENST00000582263.1	novel	2.82	0.25	0.09	n	2.63	0.57	0.22	y	-	-	-	-	1	0.49	0	n	0.45	0.24	0.55	n	0	0	0.72	n	0.0106104	-7.36514	down	ENSG00000264968.1	RP11-387H17.4	chr17	lincRNA	--
novel_IR_6653	chr17	40034972	40035117	-	IntronR	ENST00000501516.7	novel	0.11	4.19	39.65	n	0.1	4.98	52.24	n	0.09	7.19	77.25	n	0.16	6.48	39.75	n	0.13	5.47	41.75	n	0.17	10.12	59.82	n	0.0302764	4	up	ENSG00000008838.17	MED24	chr17	protein_coding	mediator complex subunit 24
novel_IR_6669	chr17	40480768	40482129	-	IntronR	ENST00000254051.10	novel	0.32	5.37	17.03	y	0.21	6.38	30.85	y	0.23	7.72	34.14	y	0.49	15.34	31.07	y	0.44	21.82	49.16	y	0.39	13.43	34.8	y	0.0144466	4.19738	up	ENSG00000131746.12	TNS4	chr17	protein_coding	tensin 4
novel_IR_6761	chr17	43811205	43814011	-	IntronR	ENST00000398393.5	novel	0.19	6.57	34.73	n	0.15	9.34	60.64	n	0.13	8.35	63.46	n	0.23	12.61	54.92	y	0.23	14.85	65.34	y	0.2	12.58	64.37	n	0.0486717	3.12358	up	ENSG00000161647.18	MPP3	chr17	protein_coding	membrane protein, palmitoylated 3 (MAGUK p55 subfamily member 3)
novel_IR_6766	chr17	44006709	44007323	+	IntronR	ENST00000293404.7	novel	0.14	1.89	13.13	n	0.23	4.78	20.42	y	0.22	5.54	24.72	y	0.33	5.25	15.77	n	0.31	5.02	16.32	n	-	-	-	-	0.0386094	4.08597	up	ENSG00000161653.10	NAGS	chr17	protein_coding	N-acetylglutamate synthase
novel_IR_6773	chr17	44152777	44154553	+	IntronR	ENST00000319977.8	novel	0.11	0.59	5.34	n	0.33	1.86	5.63	y	0.45	1.98	4.36	y	0.74	2.86	3.88	y	0.63	2.77	4.41	y	1.08	1.93	1.79	n	0.0408735	3.09351	up	ENSG00000125319.14	C17orf53	chr17	protein_coding	chromosome 17 open reading frame 53
novel_IR_6820	chr17	45104996	45105619	+	IntronR	ENST00000592782.5	novel	0.1	7.45	73.26	n	0.08	9.13	108.1	n	0.11	13.26	121.91	n	0.2	17.74	90.64	n	0.28	27.96	100.84	y	0.2	20.97	105.07	n	0.0296568	4.62845	up	ENSG00000136448.11	NMT1	chr17	protein_coding	N-myristoyltransferase 1
novel_IR_6851	chr17	4690993	4691378	-	IntronR	ENST00000572293.5	novel	0.14	1.46	10.45	n	0	0	10.99	n	0.14	1.84	13.13	n	0.26	3.61	13.68	y	0.44	4.9	11.08	y	0.28	5.72	20.34	y	0.0357418	3.16875	up	ENSG00000141456.14	PELP1	chr17	protein_coding	proline, glutamate and leucine rich protein 1
novel_IR_7005	chr17	5539585	5541857	-	IntronR	ENST00000262467.9	novel	0.28	3.03	10.68	y	0.19	3.77	19.83	n	0.25	5.82	23.16	y	0.3	5.27	17.56	y	0.37	4.46	12.18	y	0.35	5.56	15.73	y	0.0440084	2.97044	up	ENSG00000091592.15	NLRP1	chr17	protein_coding	NLR family, pyrin domain containing 1
novel_IR_7064	chr17	63704582	63706635	-	IntronR	ENST00000375840.8	novel	0.15	3.34	22.9	n	0.21	8.1	38.84	y	0.13	8.06	63.27	n	0.26	9.72	37.01	y	0.28	11.55	40.94	y	0.26	9.22	35.04	y	0.0417804	4.14255	up	ENSG00000266173.5	STRADA	chr17	protein_coding	STE20-related kinase adaptor alpha
novel_IR_7079	chr17	64500326	64500549	-	IntronR	ENST00000225792.9	novel	0.32	687.41	2151.32	y	0.3	875.88	2885.31	y	0.3	932.14	3132.96	y	0.37	1099.59	2959.95	y	0.34	1251.5	3648	y	0.35	1029.44	2969.23	y	0.0156578	4.22116	up	ENSG00000108654.11	DDX5	chr17	protein_coding	DEAD (Asp-Glu-Ala-Asp) box helicase 5
novel_IR_7084	chr17	64537112	64537603	+	IntronR	ENST00000556440.6	novel	0.15	19.5	129.89	n	0.13	21.39	160.29	n	0.14	23.35	170.47	n	0.18	38.63	208.84	n	0.23	50.28	220.21	y	0.19	35.01	188.84	n	0.0453176	3.67423	up	ENSG00000258890.6	CEP95	chr17	protein_coding	centrosomal protein 95kDa
novel_IR_7103	chr17	6654223	6654891	-	IntronR	ENST00000576138.1	novel	2.94	3.72	1.26	y	3.22	4.1	1.27	y	1.07	3.84	3.59	y	6.88	2.99	0.43	y	4.07	4.24	1.04	y	7.11	4.43	0.62	y	0.0448227	3.03967	up	ENSG00000261996.1	CTC-281F24.1	chr17	lincRNA	--
novel_IR_7170	chr17	73207256	73207702	+	IntronR	ENST00000618996.4	novel	0.18	6.27	34.98	n	0.21	11.13	52.54	y	0.13	10.48	78.07	n	0.32	13.85	43.32	y	0.29	15.47	53	y	0.31	20.7	67.83	y	0.0189649	5.34522	up	ENSG00000166685.11	COG1	chr17	protein_coding	component of oligomeric golgi complex 1
novel_IR_7171	chr17	73207256	73208314	+	IntronR	ENST00000299886.8	novel	0.18	6.1	34.43	n	0.22	12.71	59	y	0.15	12.13	81.59	n	0.25	10.56	42.26	y	0.31	16.33	52.43	y	0.34	15.12	44.87	y	0.0276836	3.5	up	ENSG00000166685.11	COG1	chr17	protein_coding	component of oligomeric golgi complex 1
novel_IR_7178	chr17	7327884	7329031	-	IntronR	ENST00000315614.11	novel	0.59	9.13	15.38	y	0.49	12.38	25.19	y	0.5	14.2	28.44	y	0.71	20.26	28.37	y	0.71	27.43	38.69	y	0.63	19.4	31.03	y	0.0206049	3.77513	up	ENSG00000215041.9	NEURL4	chr17	protein_coding	neuralized E3 ubiquitin protein ligase 4
novel_IR_7230	chr17	75234788	75235100	+	IntronR	ENST00000245544.8	novel	1	84.49	84.16	y	0.78	82.47	105.44	y	0.76	91.91	121.67	y	1.2	114.68	95.63	y	1.21	148	122.5	y	1.25	100.6	80.22	y	0.0355965	4.76272	up	ENSG00000125450.10	NUP85	chr17	protein_coding	nucleoporin 85kDa
novel_IR_7236	chr17	75267630	75268083	-	IntronR	ENST00000580571.5	novel	0.24	17.94	74.28	y	0.23	28.49	124.52	y	0.25	34.23	139.68	y	0.22	22.77	101.91	y	0.2	28.73	142.31	y	0.2	20.76	101.52	y	0.0201689	-3.77964	down	ENSG00000125457.13	MIF4GD	chr17	protein_coding	MIF4G domain containing
novel_IR_7301	chr17	75846787	75847487	-	IntronR	ENST00000626827.2	novel	0.43	68.33	158.66	y	0.43	101.35	236.92	y	0.39	133.1	340.03	y	0.47	99.81	212.56	y	0.51	126.54	246.76	y	0.48	128.99	267.18	y	0.0179059	3.8996	up	ENSG00000132471.11	WBP2	chr17	protein_coding	WW domain binding protein 2
novel_IR_7303	chr17	7586838	7587161	+	IntronR	ENST00000396501.8	novel	-	-	-	-	0.35	11.53	33.04	y	0.32	16	49.83	y	0.73	15.56	21.24	y	-	-	-	-	0.69	11.45	16.6	y	0.00597906	15	up	ENSG00000129255.14	MPDU1	chr17	protein_coding	mannose-P-dolichol utilization defect 1
novel_IR_7385	chr17	78798551	78798908	-	IntronR	ENST00000312010.10	novel	0.09	3.54	38.98	n	0.09	5.6	65.5	n	0.12	8.54	74.05	n	0.13	7.87	62.28	n	0.15	10.83	70.82	n	0.13	9.43	72.75	n	0.0455407	3.05085	up	ENSG00000055483.19	USP36	chr17	protein_coding	ubiquitin specific peptidase 36
novel_IR_7389	chr17	7907488	7907894	+	IntronR	ENST00000358181.8	novel	0.2	70.76	355.55	n	0.2	107.28	545.14	n	0.19	123.29	645.79	n	0.23	128.86	565.48	y	0.21	145.18	697.03	y	0.22	130.65	601.34	y	0.0356527	3.5	up	ENSG00000170004.16	CHD3	chr17	protein_coding	chromodomain helicase DNA binding protein 3
novel_IR_7406	chr17	80087776	80088011	+	IntronR	ENST00000374877.7	novel	0.28	3.61	12.72	y	0.24	3.54	15	y	0.18	3.13	16.98	n	0.11	1.93	18.37	n	0.07	1.49	20.62	n	0	0	12.35	n	0.0164529	-4	down	ENSG00000141519.14	CCDC40	chr17	protein_coding	coiled-coil domain containing 40
novel_IR_7467	chr17	81717072	81717482	+	IntronR	ENST00000545862.5	novel	0.24	10.27	42.74	y	0.2	14.26	72.42	n	0.21	18.73	87.26	y	0.16	13.5	83.17	n	0.14	10.69	76.42	n	0.19	18.24	93.91	n	0.0493566	-2.82843	down	ENSG00000183048.11	SLC25A10	chr17	protein_coding	solute carrier family 25 (mitochondrial carrier; dicarboxylate transporter), member 10
novel_IR_7501	chr17	8229206	8229302	-	IntronR	ENST00000315684.12	novel	0.21	2.53	12.08	y	0.13	1.23	9.34	n	0.32	3.93	12.41	y	0.45	5.73	12.69	y	0.58	13.85	23.86	y	0.47	6.03	12.94	y	0.0176956	4.09878	up	ENSG00000178971.13	CTC1	chr17	protein_coding	CTS telomere maintenance complex component 1
novel_IR_7503	chr17	8229968	8230294	-	IntronR	ENST00000315684.12	novel	0.26	5.49	21.05	y	0.23	9.35	40.29	y	0.23	7.58	32.37	y	0.1	5.48	52.7	n	0.09	5.19	54.67	n	0.11	4.59	39.9	n	0.000879782	-12.1244	down	ENSG00000178971.13	CTC1	chr17	protein_coding	CTS telomere maintenance complex component 1
novel_IR_7595	chr18	35285177	35290131	-	IntronR	ENST00000586922.2	novel	0.1	0.2	1.96	n	0.06	0.19	2.99	n	0.1	0.31	2.93	n	0.15	0.27	1.79	n	0.17	0.22	1.27	n	0.23	0.48	2.07	y	0.0365725	3.51677	up	ENSG00000268573.1	RP11-158H5.7	chr18	lincRNA	--
novel_IR_7600	chr18	3604215	3606554	+	IntronR	ENST00000572856.1	novel	0.09	2.74	30.65	n	0.12	4.59	38.45	n	0.13	6.19	48.82	n	0.19	6.96	37.31	n	-	-	-	-	0.21	6.82	32.66	y	0.0123784	5.54322	up	ENSG00000262001.1	DLGAP1-AS2	chr18	antisense	DLGAP1 antisense RNA 2
novel_IR_7639	chr18	50283324	50283515	-	IntronR	ENST00000589940.5	novel	0.23	15.11	65.82	n	0.19	22.65	116.15	n	0.21	23.56	114.44	n	0.25	17.99	71.33	n	0.26	22.38	87.66	n	0.26	22.06	84.65	n	0.0469438	3.8829	up	ENSG00000154832.14	CXXC1	chr18	protein_coding	CXXC finger protein 1
novel_IR_7641	chr18	50286858	50287587	-	IntronR	ENST00000412036.6	novel	0.2	15.36	75.6	n	0.23	22.62	99.03	n	0.15	26.21	171.16	n	0.34	41.96	122.43	y	0.35	49.69	143.79	n	0.26	35.26	138.14	n	0.0302717	3.34982	up	ENSG00000154832.14	CXXC1	chr18	protein_coding	CXXC finger protein 1
novel_IR_7692	chr19	1003722	1004521	+	IntronR	ENST00000234389.3	novel	0	0	0.86	n	0	0	0.54	n	0.7	1.44	2.05	y	-	-	-	-	5.55	0.71	0.13	n	4.65	1.29	0.28	n	0.0228142	9.6009	up	ENSG00000116032.5	GRIN3B	chr19	protein_coding	glutamate receptor, ionotropic, N-methyl-D-aspartate 3B
novel_IR_7698	chr19	10091353	10091584	+	IntronR	ENST00000591813.5	novel	0.62	62.64	101.15	y	-	-	-	-	0.6	78.58	130.93	y	-	-	-	-	0.53	69.7	130.4	y	0.55	74.45	135.58	y	0.0384761	-4.94975	down	ENSG00000130813.17	C19orf66	chr19	protein_coding	chromosome 19 open reading frame 66
novel_IR_7708	chr19	10258685	10259172	+	IntronR	ENST00000393733.6	novel	0.09	10.66	116.8	n	0.11	18.85	179	n	0.09	20.25	213.63	n	0.07	9.71	140.56	n	0.05	8.93	179.1	n	0.07	10.46	157.77	n	0.0241101	-3.53553	down	ENSG00000105364.13	MRPL4	chr19	protein_coding	mitochondrial ribosomal protein L4
novel_IR_7745	chr19	1067674	1068414	+	IntronR	ENST00000586866.5	novel	0.17	1.71	10	n	0.21	2.69	12.53	n	0.19	2.74	14.44	n	0.34	4.02	11.69	y	0.34	3.4	9.86	n	0.39	3.58	9.15	n	0.00194047	8.21995	up	ENSG00000180448.10	HMHA1	chr19	protein_coding	histocompatibility (minor) HA-1
novel_IR_7774	chr19	11383232	11384093	-	IntronR	ENST00000222139.10	novel	0.81	7.76	9.54	n	-	-	-	-	0.79	17.7	22.54	y	0.59	12.33	21.04	y	-	-	-	-	0.58	14.1	24.27	y	0.00960498	-19.2302	down	ENSG00000187266.13	EPOR	chr19	protein_coding	erythropoietin receptor
novel_IR_7777	chr19	11402247	11402455	-	IntronR	ENST00000380456.7	novel	-	-	-	-	0.19	9.63	51.9	n	0.17	13.81	81.87	n	0.14	6.73	46.92	n	0.13	8.19	64.97	n	0.11	6.04	54.77	n	0.0411222	-4	down	ENSG00000205517.12	RGL3	chr19	protein_coding	ral guanine nucleotide dissociation stimulator-like 3
novel_IR_7880	chr19	14717733	14718228	+	IntronR	ENST00000292530.10	novel	0.02	0.17	7.32	n	0.08	0.69	8.36	n	0.1	0.89	9.12	n	0.16	1.73	10.63	n	0.23	2.61	11.45	y	0.29	3.1	10.85	y	0.03016	3.58769	up	ENSG00000160961.11	ZNF333	chr19	protein_coding	zinc finger protein 333
novel_IR_7904	chr19	15243487	15244231	-	IntronR	ENST00000263377.6	novel	0.02	0.19	8.24	n	0.1	1.29	13.15	n	0.1	1.78	18.13	n	0.22	2.56	11.8	y	0.22	3.54	15.81	n	0.2	3.03	14.89	y	0.0284202	5.09325	up	ENSG00000141867.17	BRD4	chr19	protein_coding	bromodomain containing 4
novel_IR_7931	chr19	16154491	16157210	+	IntronR	ENST00000616645.4	novel	0.12	12.73	109.64	n	0.12	19.28	159.13	n	0.1	19.03	185.08	n	0.14	25.17	178.78	n	0.16	32.67	206.45	n	0.15	30.54	203.43	n	0.0147784	4.15761	up	ENSG00000196684.12	HSH2D	chr19	protein_coding	hematopoietic SH2 domain containing
novel_IR_7938	chr19	16553760	16553762	-	IntronR	ENST00000611092.1	novel	1.22	106	86.92	n	1.07	127	119.12	n	1.33	183	137.98	y	1.56	174	111.75	y	1.97	253	128.24	y	2.09	290	138.59	y	0.0360817	3.76089	up	ENSG00000127526.13	SLC35E1	chr19	protein_coding	solute carrier family 35, member E1
novel_IR_7953	chr19	17211774	17211895	+	IntronR	ENST00000594824.5	novel	0.39	28.28	72.91	y	0.33	38.72	116.6	y	0.45	66.07	146.85	y	0.28	36.77	129.11	y	0.25	36.67	149.64	y	0.19	30.27	158.5	n	0.029199	-3.44124	down	ENSG00000099331.13	MYO9B	chr19	protein_coding	myosin IXB
novel_IR_7956	chr19	17226869	17226994	+	IntronR	ENST00000215061.8	novel	0.69	60.65	87.75	y	0.66	75.02	113.98	y	0.79	104.81	132.97	y	0.42	41.18	97.93	y	0.49	63.91	131.73	y	0.53	62.94	119.68	y	0.0110182	-4.59573	down	ENSG00000099330.8	OCEL1	chr19	protein_coding	occludin/ELL domain containing 1
novel_IR_7992	chr19	17720430	17720936	+	IntronR	ENST00000544059.2	novel	0.15	0.7	4.58	n	0.28	2	7.02	y	0.22	2.74	12.55	y	0.43	2.3	5.35	y	0.35	3.58	10.23	y	0.44	4.27	9.64	y	0.0180762	4.03051	up	ENSG00000130479.10	MAP1S	chr19	protein_coding	microtubule-associated protein 1S
novel_IR_8001	chr19	17808374	17811571	+	IntronR	ENST00000595387.1	novel	0.32	12.67	39.81	n	0.35	18.29	52.53	n	0.31	20.28	64.98	y	0.44	21.42	49.09	n	0.41	21.7	53.56	n	0.44	23.22	52.82	n	0.00304429	6.60922	up	ENSG00000179913.10	B3GNT3	chr19	protein_coding	UDP-GlcNAc:betaGal beta-1,3-N-acetylglucosaminyltransferase 3
novel_IR_8055	chr19	19057658	19059263	+	IntronR	ENST00000546344.5	novel	0.21	4.66	21.94	n	0.19	5.53	28.37	n	0.24	9.02	36.9	y	0.28	6.57	23.89	y	0.37	6.93	18.65	y	0.31	6.63	21.41	y	0.0364596	3.53381	up	ENSG00000105676.13	ARMC6	chr19	protein_coding	armadillo repeat containing 6
novel_IR_8069	chr19	19198232	19198657	+	IntronR	ENST00000303088.8	novel	0.26	17.43	68.24	y	0.21	20.82	97.23	y	0.26	29.89	116.4	y	0.36	32.8	91.17	y	0.4	51.09	129.14	y	0.31	37.49	121.12	y	0.0283542	3.66631	up	ENSG00000064490.13	RFXANK	chr19	protein_coding	regulatory factor X-associated ankyrin-containing protein
novel_IR_8104	chr19	2098127	2098287	+	IntronR	ENST00000395301.7	novel	0.77	4.42	5.75	y	0.83	4.13	4.98	y	1.07	6.26	5.83	n	1.42	11.91	8.37	y	1.56	13.25	8.49	y	-	-	-	-	0.0139897	5.20266	up	ENSG00000099840.13	IZUMO4	chr19	protein_coding	IZUMO family member 4
novel_IR_8124	chr19	27793650	27794682	+	IntronR	ENST00000588318.1	novel	0.04	0.3	6.86	n	0.14	1.16	8.32	n	0.06	1.05	16.78	n	0.2	1.47	7.26	y	0.25	2.01	7.98	y	0.26	2.03	7.9	y	0.0180169	4.38277	up	ENSG00000267575.6	CTC-459F4.3	chr19	lincRNA	--
novel_IR_8279	chr19	37636305	37643265	-	IntronR	ENST00000351218.6	novel	0.04	0.15	4.14	n	0.07	0.28	4.23	n	0.04	0.23	6.44	n	0.13	0.5	3.89	n	0.12	0.57	4.64	n	-	-	-	-	0.00857526	6.7082	up	ENSG00000120784.15	ZFP30	chr19	protein_coding	ZFP30 zinc finger protein
novel_IR_8284	chr19	38309057	38309405	-	IntronR	ENST00000592246.5	novel	0.33	6.36	19.37	y	0.35	9.95	28.1	y	0.39	17.15	43.52	y	0.27	8.16	30.45	y	0.21	7.71	36.08	n	0.25	8.68	34.07	y	0.0104697	-4.54344	down	ENSG00000167645.16	YIF1B	chr19	protein_coding	Yip1 interacting factor homolog B (S. cerevisiae)
novel_IR_8324	chr19	38610025	38611051	-	IntronR	ENST00000591517.5	novel	0.06	0.09	1.33	n	0.05	0.08	1.48	n	0.1	0.24	2.31	n	0.3	0.23	0.78	y	0.34	0.43	1.28	n	-	-	-	-	0.00790582	9.93399	up	ENSG00000104814.12	MAP4K1	chr19	protein_coding	mitogen-activated protein kinase kinase kinase kinase 1
novel_IR_8350	chr19	39032253	39032686	-	IntronR	ENST00000600828.5	novel	0.08	0.34	4.46	n	0.07	0.45	6.64	n	0.09	0.73	7.96	n	-	-	-	-	0.25	1.7	6.84	n	0.29	1.5	5.13	y	0.0497175	9.1273	up	ENSG00000161243.8	FBXO27	chr19	protein_coding	F-box protein 27
novel_IR_8370	chr19	39474718	39476081	+	IntronR	ENST00000599117.5	novel	0.14	15.88	114.12	n	0.15	23.36	153.25	n	0.11	25.33	221.64	n	0.2	31.54	156.85	y	0.2	48.37	237.56	y	0.16	28.09	180.47	n	0.0416519	2.97113	up	ENSG00000196235.13	SUPT5H	chr19	protein_coding	suppressor of Ty 5 homolog (S. cerevisiae)
novel_IR_8453	chr19	42302325	42302437	-	IntronR	ENST00000538771.5	novel	1.78	128.82	72.36	y	1.91	147.89	77.48	y	1.74	197.07	113.2	y	2.21	193.33	87.41	y	2.23	213.72	96	y	2.11	234.54	111.41	y	0.00552824	5.89474	up	ENSG00000079462.7	PAFAH1B3	chr19	protein_coding	platelet-activating factor acetylhydrolase 1b, catalytic subunit 3 (29kDa)
novel_IR_8495	chr19	43734495	43737597	-	IntronR	ENST00000270066.10	novel	0.51	18.01	35.43	y	0.37	29.46	79.58	y	0.3	29.65	99.69	y	0.59	34.32	58.4	y	0.69	41.43	59.83	y	0.62	38.24	62.1	y	0.0420629	3.50491	up	ENSG00000105771.13	SMG9	chr19	protein_coding	SMG9 nonsense mediated mRNA decay factor
novel_IR_8502	chr19	43837132	43840886	+	IntronR	ENST00000590950.5	novel	0.39	0.34	0.89	y	0.19	0.3	1.54	n	0.25	0.47	1.88	n	1	0.77	0	n	1.24	0.33	0.26	n	0.91	0.22	0.24	n	0.00502773	6.72817	up	ENSG00000167637.16	ZNF283	chr19	protein_coding	zinc finger protein 283
novel_IR_8510	chr19	4447325	4447700	+	IntronR	ENST00000588798.1	novel	0.45	1.1	2.45	y	0.34	0.74	2.19	y	0.35	0.92	2.62	n	0.09	0.36	4.06	n	0.18	0.5	2.73	n	0.15	0.64	4.39	n	0.00675261	-5.45831	down	ENSG00000267030.1	CTB-50L17.7	chr19	antisense	--
novel_IR_8529	chr19	45076318	45076430	-	IntronR	ENST00000622376.1	novel	0.34	6.87	20.27	y	0.43	6.36	14.82	y	0.4	7.68	19.02	y	0.29	2.63	9	y	0.18	3.06	17.14	n	0.25	6.68	27.13	y	0.024141	-3.60288	down	ENSG00000170684.8	ZNF296	chr19	protein_coding	zinc finger protein 296
novel_IR_8556	chr19	45499725	45499949	+	IntronR	ENST00000396735.6	novel	0.07	0.65	9.83	n	0.11	1.96	18.15	n	0.13	2.62	20.53	n	0.23	5.98	25.8	y	0.3	9.48	31.62	y	0.22	3.87	17.79	y	0.0115413	4.77247	up	ENSG00000213889.10	PPM1N	chr19	protein_coding	protein phosphatase, Mg2+/Mn2+ dependent, 1N (putative)
novel_IR_8613	chr19	47493045	47493119	-	IntronR	ENST00000263354.7	novel	0.05	3.25	60.19	n	0.06	4.52	71.71	n	0.06	4.16	72.77	n	0.22	13.41	60.08	y	0.19	14.96	80.59	n	0.13	12.12	96.26	n	0.0411741	4.625	up	ENSG00000105402.7	NAPA	chr19	protein_coding	N-ethylmaleimide-sensitive factor attachment protein, alpha
novel_IR_8651	chr19	48797333	48799675	-	IntronR	ENST00000402551.5	novel	0.14	6.54	48.26	n	0.15	11.16	74.31	n	0.11	9.29	82.73	n	0.16	10.4	65.62	n	0.2	13.54	67.25	y	0.18	10.07	56.19	n	0.0489003	2.8	up	ENSG00000105552.14	BCAT2	chr19	protein_coding	branched chain amino-acid transaminase 2, mitochondrial
novel_IR_8656	chr19	48955599	48956198	+	IntronR	ENST00000354470.7	novel	0.35	65.42	187.31	y	0.34	88.63	261.97	y	0.33	113.93	344.56	y	0.38	74.19	195.06	y	0.42	103.49	248.65	y	0.41	95.66	231.84	y	0.0194594	4.75	up	ENSG00000087088.19	BAX	chr19	protein_coding	BCL2-associated X protein
novel_IR_8712	chr19	49806253	49806681	+	IntronR	ENST00000354293.9	novel	0.05	2.4	52.84	n	0.08	6.77	84.17	n	0.08	8.93	115.15	n	0.03	2.75	79.64	n	0.02	2.3	109.11	n	0.02	1.7	93.35	n	0.0325729	-4.42719	down	ENSG00000196961.12	AP2A1	chr19	protein_coding	adaptor-related protein complex 2, alpha 1 subunit
novel_IR_8774	chr19	50968591	50969490	-	IntronR	ENST00000310157.6	novel	2.55	10.18	4	y	2.53	12.65	5	y	2.53	16.4	6.49	y	1.96	6.08	3.11	y	1.82	15.15	8.34	y	1.47	8.07	5.5	y	0.0324102	-5.39297	down	ENSG00000167755.13	KLK6	chr19	protein_coding	kallikrein-related peptidase 6
novel_IR_8836	chr19	53874821	53875823	-	IntronR	ENST00000413496.2	novel	0.14	0.12	0.92	n	0.18	0.41	2.28	n	0.19	0.5	2.62	n	0.09	0.52	5.86	n	0.03	0.06	1.86	n	0	0	1.56	n	0.0208874	-4.25525	down	ENSG00000232220.2	AC008440.5	chr19	antisense	--
novel_IR_8876	chr19	55304110	55304551	+	IntronR	ENST00000590333.5	novel	0.14	5.76	40.84	n	0.15	7.93	53.97	n	0.16	10.11	62.64	n	0.25	11.12	43.87	y	0.25	12.71	50.33	y	0.2	8.76	44.21	n	0.0273491	4.72456	up	ENSG00000160469.16	BRSK1	chr19	protein_coding	BR serine/threonine kinase 1
novel_IR_8904	chr19	5611630	5612540	-	IntronR	ENST00000252542.8	novel	0.31	16.43	52.43	y	0.32	23.38	73.7	y	0.28	20.53	72.08	y	0.67	32.71	49	y	0.63	36.55	58.24	y	0.47	28.87	61.2	y	0.0382221	4.60347	up	ENSG00000130254.11	SAFB2	chr19	protein_coding	scaffold attachment factor B2
novel_IR_8931	chr19	57877042	57888767	-	IntronR	ENST00000597807.1	novel	0.08	0.01	0.16	n	0.09	0.05	0.57	n	0.05	0.04	0.79	n	0.49	0.07	0.15	n	0.42	0.24	0.58	y	-	-	-	-	0.0373344	10.3136	up	ENSG00000204514.9	ZNF814	chr19	protein_coding	zinc finger protein 814
novel_IR_8984	chr19	6494513	6494704	+	IntronR	ENST00000599292.1	novel	0	0	1.26	n	0.22	1.05	4.72	y	0.18	0.18	1.04	n	1.25	2.61	2.09	y	1.03	1.94	1.88	y	1.05	1.88	1.8	y	0.000562783	10.0145	up	ENSG00000268203.1	CTD-2396E7.9	chr19	antisense	--
novel_IR_8985	chr19	6494549	6494736	+	IntronR	ENST00000596027.1	novel	0.12	0.21	1.79	n	0.49	2.11	4.28	y	0.24	0.47	1.97	n	0.93	3.25	3.49	y	0.97	2.37	2.45	y	1.26	2.18	1.73	y	0.00696606	5.11192	up	ENSG00000268191.1	CTD-2396E7.10	chr19	antisense	--
novel_IR_9132	chr2	11124785	11128721	-	IntronR	ENST00000536743.5	novel	1.22	0.22	0.18	n	1	0.13	0	n	0.57	0.45	0.79	n	-	-	-	-	0.11	0.27	2.45	n	0	0	0.3	n	0.0364669	-4.40493	down	ENSG00000145063.14	AC062028.1	chr2	lincRNA	--
novel_IR_9157	chr2	112586114	112586200	+	IntronR	ENST00000409719.1	novel	0.3	2.8	9.48	y	0.33	4.62	14.12	y	0.31	5.64	18.47	y	0.16	1.73	11.13	n	0.09	1.48	15.85	n	0.16	2.02	12.39	n	0.00956724	-7.08242	down	ENSG00000125611.15	CHCHD5	chr2	protein_coding	coiled-coil-helix-coiled-coil-helix domain containing 5
novel_IR_9168	chr2	113230616	113238090	+	IntronR	ENST00000456685.5	novel	0.98	2.78	2.83	y	1.27	2.59	2.04	n	0.79	3.39	4.27	y	1.88	3.31	1.76	n	1.61	4.34	2.7	y	1.77	3.08	1.74	y	0.017133	4.62299	up	ENSG00000189223.13	PAX8-AS1	chr2	processed_transcript	PAX8 antisense RNA 1
novel_IR_9202	chr2	127290273	127292610	-	IntronR	ENST00000285398.6	novel	0.13	4.54	34.8	n	0.14	6.22	44.61	n	0.1	6.69	67.7	n	0.22	9.15	41.93	y	0.35	11.67	33.51	y	0.37	14.2	38.33	y	0.0486179	3.91478	up	ENSG00000163161.12	ERCC3	chr2	protein_coding	excision repair cross-complementation group 3
novel_IR_9233	chr2	131508608	131515602	+	IntronR	ENST00000415574.6	novel	1.39	6.06	4.35	n	1.24	6.71	5.43	y	1.16	9.21	7.94	y	0.86	9.31	10.86	y	1.08	12.15	11.2	y	0.9	11.46	12.76	y	0.0295023	-3.31552	down	ENSG00000152117.17	AC093838.4	chr2	transcribed_processed_pseudogene	--
novel_IR_9234	chr2	131518708	131519050	+	IntronR	ENST00000415574.6	novel	0.86	13.45	15.55	y	0.86	17.53	20.38	y	0.84	23.08	27.61	y	0.79	23.78	30.03	y	0.72	23.28	32.49	y	0.71	24.58	34.81	y	0.0384718	-4.35325	down	ENSG00000152117.17	AC093838.4	chr2	transcribed_processed_pseudogene	--
novel_IR_9277	chr2	156330010	156330668	-	IntronR	ENST00000426264.5	novel	0.52	2.76	5.3	y	0.41	3.12	7.59	y	0.47	2.88	6.06	y	0.31	3.61	11.52	y	0.23	3.62	15.5	n	0.36	5.34	14.68	y	0.0293115	-3.371	down	ENSG00000153234.13	NR4A2	chr2	protein_coding	nuclear receptor subfamily 4, group A, member 2
novel_IR_9325	chr2	174481987	174483010	-	IntronR	ENST00000295500.8	novel	-	-	-	-	0.11	0.34	3.2	n	0.06	0.31	5.08	n	0.23	0.74	3.19	y	0.26	1.55	5.84	y	0.29	0.88	3.02	n	0.030117	5.75396	up	ENSG00000163328.13	GPR155	chr2	protein_coding	G protein-coupled receptor 155
novel_IR_9355	chr2	178644501	178645727	+	IntronR	ENST00000628826.2	novel	0.35	1.94	5.55	y	0.37	2.64	7.21	y	0.27	0.97	3.64	n	0.08	0.6	7.31	n	0.01	0.06	6.87	n	0	0	7.99	n	0.00187469	-7.57937	down	ENSG00000237298.8	TTN-AS1	chr2	antisense	TTN antisense RNA 1
novel_IR_9396	chr2	200490616	200493172	-	IntronR	ENST00000359878.7	novel	0.08	1.97	24.6	n	0.08	2.25	27.85	n	0.09	3.57	38.05	n	0.1	3.09	30.94	n	0.09	2.84	32.73	n	0.1	3.26	31.06	n	0.0474207	2.82843	up	ENSG00000155729.12	KCTD18	chr2	protein_coding	potassium channel tetramerization domain containing 18
novel_IR_9406	chr2	200913992	200920222	-	IntronR	ENST00000234296.6	novel	0.04	1.68	42.8	n	0.06	2.84	43.98	n	0.06	3.33	59.82	n	0.09	3.51	37.44	n	0.1	3.9	40.01	n	0.08	3.31	42.98	n	0.0147784	4.15761	up	ENSG00000115942.8	ORC2	chr2	protein_coding	origin recognition complex, subunit 2
novel_IR_9418	chr2	201757759	201760881	-	IntronR	ENST00000264276.10	novel	0.2	4.21	21.17	n	0.16	3.78	23.07	n	0.18	5.43	29.85	n	0.12	3.93	32.17	n	0.05	1.81	36.39	n	0.1	3.05	30.4	n	0.0302109	-3.78076	down	ENSG00000003393.14	ALS2	chr2	protein_coding	amyotrophic lateral sclerosis 2 (juvenile)
novel_IR_9488	chr2	218696601	218697039	+	IntronR	ENST00000295709.7	novel	2.62	14.19	5.42	y	3.6	16.38	4.56	y	2.52	19.8	7.87	y	5.64	23.57	4.18	y	4.94	26.85	5.43	y	4.24	20.24	4.77	y	0.0197184	3.81613	up	ENSG00000163482.11	STK36	chr2	protein_coding	serine/threonine kinase 36
novel_IR_9494	chr2	218753669	218754134	+	IntronR	ENST00000392102.5	novel	0.41	4.42	10.74	y	0.31	4.22	13.68	y	0.25	4.7	18.84	y	0.07	0.9	12.15	n	0.16	2.83	17.61	n	0.12	1.95	15.83	n	0.0282583	-3.86745	down	ENSG00000135912.10	TTLL4	chr2	protein_coding	tubulin tyrosine ligase-like family member 4
novel_IR_9512	chr2	219169102	219169285	-	IntronR	ENST00000455516.6	novel	0.48	1.2	2.47	n	0.71	3.04	4.26	n	0.36	2.82	7.85	n	0.95	5.83	6.11	n	1.15	7.14	6.2	n	0.76	2.23	2.94	n	0.0461323	2.86549	up	ENSG00000213901.10	SLC23A3	chr2	protein_coding	solute carrier family 23, member 3
novel_IR_9537	chr2	219386948	219387070	-	IntronR	ENST00000373972.5	novel	0.29	32.71	113.3	y	0.29	52.46	180.64	y	0.28	55.96	198.74	y	0.27	39.66	144.87	y	0.26	53.24	205.51	y	0.26	48.27	183.55	y	0.0077626	-4.94975	down	ENSG00000123992.18	DNPEP	chr2	protein_coding	aspartyl aminopeptidase
novel_IR_9601	chr2	230506445	230507993	+	IntronR	ENST00000409112.5	novel	0.1	4.84	50.67	n	0.1	6.61	66.97	n	0.12	7.59	61.03	n	0.15	7.4	49.35	n	0.18	9.65	52.42	n	0.17	9.79	57.93	n	0.00685323	5.4272	up	ENSG00000067066.16	SP100	chr2	protein_coding	SP100 nuclear antigen
novel_IR_9689	chr2	241666838	241668143	+	IntronR	ENST00000405546.7	novel	0.07	3.17	45.7	n	0.06	4.86	85.33	n	0.08	7.45	91.62	n	0.19	11.71	62.15	n	0.22	18.28	82.22	y	0.14	10.39	74.72	n	0.0335746	4.71495	up	ENSG00000168397.16	ATG4B	chr2	protein_coding	autophagy related 4B, cysteine peptidase
novel_IR_9690	chr2	241671405	241672191	+	IntronR	ENST00000404914.7	novel	0.53	14.88	27.93	y	0.31	12.39	39.58	y	0.36	17.85	49.6	y	0.69	28.59	41.64	y	0.68	36.82	54.45	y	0.72	30.35	41.95	y	0.0430188	4.38472	up	ENSG00000168397.16	ATG4B	chr2	protein_coding	autophagy related 4B, cysteine peptidase
novel_IR_9691	chr2	241671425	241672191	+	IntronR	ENST00000405546.7	novel	0.54	15.09	27.73	y	0.32	12.5	39.3	y	0.36	17.98	49.27	y	0.69	28.58	41.57	y	0.69	37.16	54.19	y	0.73	30.62	41.78	y	0.0437241	4.30198	up	ENSG00000168397.16	ATG4B	chr2	protein_coding	autophagy related 4B, cysteine peptidase
novel_IR_9703	chr2	25241707	25243898	-	IntronR	ENST00000264709.7	novel	0.08	0.53	6.71	n	0.05	0.86	16.81	n	0.04	0.34	8.48	n	0.24	1.41	5.92	n	0.15	1.38	9.4	n	0.16	0.83	5.07	n	0.0322901	4.09765	up	ENSG00000119772.16	DNMT3A	chr2	protein_coding	DNA (cytosine-5-)-methyltransferase 3 alpha
novel_IR_9832	chr2	53854865	53859828	-	IntronR	ENST00000394705.2	novel	0.29	0.39	1.34	y	0.22	0.47	2.09	y	0.15	0.46	3.11	n	0.65	0.72	1.11	y	0.7	0.59	0.84	n	0.78	0.89	1.14	y	0.000918327	8.84836	up	ENSG00000119737.5	GPR75	chr2	protein_coding	G protein-coupled receptor 75
novel_IR_9873	chr2	61482736	61483906	+	IntronR	ENST00000578974.2	novel	0.73	0.86	1.18	n	0.29	0.25	0.89	n	0.45	1.03	2.29	y	1.24	2.17	1.74	y	0.85	3.25	3.84	y	1.15	0.88	0.77	n	0.0280547	3.38203	up	ENSG00000270820.5	RP11-355B11.2	chr2	antisense	--
novel_IR_9877	chr2	63046141	63046482	-	IntronR	ENST00000429952.5	novel	1	0.87	0	n	0	0	0.24	n	-	-	-	-	7.88	3.14	0.4	y	-	-	-	-	6.14	0.77	0.13	y	0.0391333	6.48766	up	ENSG00000231609.5	AC009501.4	chr2	antisense	--
novel_IR_9905	chr2	70449621	70451729	-	IntronR	ENST00000445399.5	novel	2.01	72.94	36.32	y	1.83	96.34	52.59	y	1.54	108.14	70.41	y	-	-	-	-	2.43	84.34	34.66	y	2.44	101.3	41.47	y	0.0424705	4.68364	up	ENSG00000163235.15	TGFA	chr2	protein_coding	transforming growth factor, alpha
novel_IR_9912	chr2	71068712	71070741	+	IntronR	ENST00000418807.7	novel	0.1	9.87	94.62	n	0.12	14.22	118.12	n	0.13	16.05	127.97	n	0.16	18.03	116.21	n	0.14	28.01	204.16	n	0.15	26.03	174.2	n	0.0419145	3.16228	up	ENSG00000124357.12	NAGK	chr2	protein_coding	N-acetylglucosamine kinase
novel_IR_9939	chr2	74368131	74368728	-	IntronR	ENST00000361874.7	novel	0.14	10.55	73.73	n	0.11	14.56	134.12	n	0.18	26.13	145.06	n	0.27	29.67	111.39	y	0.27	32.05	120.61	y	0.2	28.12	137.47	y	0.0296136	3.34282	up	ENSG00000204843.12	DCTN1	chr2	protein_coding	dynactin 1
novel_IR_9956	chr2	74498318	74502667	-	IntronR	ENST00000460508.3	novel	0.35	4.01	11.6	y	0.33	4.65	14.21	y	0.34	4.64	13.6	y	0.59	4.78	8.09	y	0.61	6.67	11.01	y	0.51	5.07	10.04	y	0.0146597	7.39758	up	ENSG00000179528.15	LBX2	chr2	protein_coding	ladybird homeobox 2
novel_IR_10009	chr2	85543034	85543670	+	IntronR	ENST00000306434.7	novel	1.33	407.46	306.92	y	1.42	530.09	373.72	y	1.33	588.34	443.45	y	1.75	811.65	463.15	y	1.99	1145.65	576.19	y	1.83	751.98	411.2	y	0.0102158	6.47826	up	ENSG00000168906.12	MAT2A	chr2	protein_coding	methionine adenosyltransferase II, alpha
novel_IR_10036	chr2	95278004	95278721	+	IntronR	ENST00000317620.13	novel	0.17	4.44	25.41	n	0.15	5	33.82	n	0.21	7.42	34.5	y	0.43	9.78	22.99	y	0.5	12.84	25.86	y	0.34	7.8	22.78	y	0.0223099	4.97778	up	ENSG00000155066.15	PROM2	chr2	protein_coding	prominin 2
novel_IR_10037	chr2	95289006	95290133	+	IntronR	ENST00000317668.8	novel	0.35	34.01	96.53	y	0.33	48.41	144.53	y	0.4	62.43	155.74	y	0.29	34.33	120.3	y	-	-	-	-	0.26	35.81	136.96	y	0.0453182	-3.31281	down	ENSG00000155066.15	PROM2	chr2	protein_coding	prominin 2
novel_IR_10048	chr2	95935644	95938987	-	IntronR	ENST00000295246.6	novel	0.28	1.21	4.4	y	0.31	1.52	4.98	y	0.27	2.18	8.14	n	0.36	2.28	6.38	y	0.33	1.14	3.43	n	0.4	0.76	1.9	n	0.0422457	3.25269	up	ENSG00000174501.14	ANKRD36C	chr2	protein_coding	ankyrin repeat domain 36C
novel_IR_10098	chr2	97164469	97167577	+	IntronR	ENST00000461153.6	novel	0.78	1.83	2.33	y	0.85	1.8	2.13	y	0.77	2.85	3.7	y	0.13	2.27	16.98	n	0.39	2.84	7.33	y	0.18	1.38	7.73	n	0.0128921	-6.78374	down	ENSG00000135976.16	ANKRD36	chr2	protein_coding	ankyrin repeat domain 36
novel_IR_10212	chr20	3191238	3191765	-	IntronR	ENST00000354488.7	novel	0.15	12.85	85.26	n	0.08	12.46	163.78	n	0.1	19.67	195.8	n	0.22	24.49	113.21	y	0.21	27.94	132.31	y	0.17	22.7	134.66	n	0.0289781	3.48569	up	ENSG00000198171.12	DDRGK1	chr20	protein_coding	DDRGK domain containing 1
novel_IR_10258	chr20	34921462	34921544	+	IntronR	ENST00000360596.6	novel	0	0.09	47.64	n	0.02	2.09	90.14	n	0.01	1.68	116.21	n	0.06	4.58	70.83	n	0.06	4.21	73.25	n	0.05	3.98	84.91	n	0.00483389	7	up	ENSG00000131069.19	ACSS2	chr20	protein_coding	acyl-CoA synthetase short-chain family member 2
novel_IR_10268	chr20	35304069	35306666	-	IntronR	ENST00000349714.9	novel	0.26	15.03	57.79	y	0.26	19.65	76.34	y	0.23	22.22	97.14	y	0.28	19.67	69.13	y	0.33	26.61	79.63	y	0.3	23.41	79.06	y	0.0455799	3.02372	up	ENSG00000101019.21	UQCC1	chr20	protein_coding	ubiquinol-cytochrome c reductase complex assembly factor 1
novel_IR_10298	chr20	36777831	36794375	-	IntronR	ENST00000279034.10	novel	0.68	4.22	6.21	y	0.6	6.53	10.85	y	0.67	9.33	13.94	y	0.39	6.26	16	y	0.49	7.32	14.91	y	0.41	6.78	16.4	y	0.00570049	-5.5582	down	ENSG00000149639.14	SOGA1	chr20	protein_coding	suppressor of glucose, autophagy associated 1
novel_IR_10315	chr20	38450447	38450780	+	IntronR	ENST00000420006.5	novel	0.37	6.54	17.73	n	0.37	6.64	18.18	y	0.34	14.08	41.36	y	0.26	6.86	26.65	y	0.26	8.25	31.68	n	0.27	3.41	12.68	n	0.00599854	-9.17061	down	ENSG00000174365.19	SNHG11	chr20	processed_transcript	small nucleolar RNA host gene 11
novel_IR_10416	chr20	50311249	50312914	-	IntronR	ENST00000441214.1	novel	-	-	-	-	0.43	0.38	0.87	n	0.46	0.52	1.12	n	0.7	0.32	0.46	n	0.73	0.71	0.97	n	-	-	-	-	0.00611627	12.7279	up	ENSG00000233077.1	LINC01271	chr20	lincRNA	long intergenic non-protein coding RNA 1271
novel_IR_10482	chr20	62669078	62671750	+	IntronR	ENST00000217159.5	novel	0.13	37.59	290.02	n	0.13	52.53	401.54	n	0.14	69.8	510.14	n	0.15	84.15	576.64	n	0.14	99.64	707.77	n	0.15	95.02	653.82	n	0.0474207	2.82843	up	ENSG00000101187.15	SLCO4A1	chr20	protein_coding	solute carrier organic anion transporter family, member 4A1
novel_IR_10666	chr21	46229363	46240837	+	IntronR	ENST00000421927.1	novel	1.2	0.41	0.34	n	1.71	0.61	0.36	n	1.01	0.75	0.75	n	0.75	0.5	0.66	y	0.45	0.27	0.59	y	0.36	0.32	0.87	n	0.0432014	-3.27841	down	ENSG00000215424.9	MCM3AP-AS1	chr21	antisense	MCM3AP antisense RNA 1
novel_IR_10673	chr21	46311567	46314716	-	IntronR	ENST00000397679.5	novel	0.15	0.38	2.58	n	0.1	0.72	7.22	n	0.16	0.52	3.3	n	0.23	1.5	6.54	y	0.34	2.25	6.65	y	0.24	1.5	6.34	n	0.0430619	3.35673	up	ENSG00000160298.17	C21orf58	chr21	protein_coding	chromosome 21 open reading frame 58
novel_IR_10679	chr21	46443948	46444694	+	IntronR	ENST00000359568.9	novel	0.3	28.18	93.02	y	0.37	39.93	107.74	y	0.42	49.19	118.12	y	0.44	56.05	127.09	y	0.58	81.02	140.7	y	0.56	72.32	129.63	y	0.0457773	2.92309	up	ENSG00000160299.16	PCNT	chr21	protein_coding	pericentrin
novel_IR_10745	chr22	20143756	20147021	+	IntronR	ENST00000405930.3	novel	-	-	-	-	1.01	30.41	30.05	n	1.09	38.6	35.39	y	1.42	29.76	20.9	y	1.38	39.25	28.54	n	1.27	32.59	25.57	y	0.01653	5.10324	up	ENSG00000099904.15	ZDHHC8	chr22	protein_coding	zinc finger, DHHC-type containing 8
novel_IR_10772	chr22	20996112	20996696	+	IntronR	ENST00000215739.12	novel	0.51	18.35	36.23	y	0.47	23.29	49.29	y	0.4	28.45	71.57	y	0.56	26.54	47.54	y	0.59	32.23	54.82	y	0.68	28.19	41.32	y	0.0366728	3.1053	up	ENSG00000099949.18	LZTR1	chr22	protein_coding	leucine-zipper-like transcription regulator 1
novel_IR_10781	chr22	21468202	21468354	+	IntronR	ENST00000621561.4	novel	0.76	0.6	0.79	n	0.5	2.32	4.65	n	1	5.64	5.65	y	0.24	0.8	3.28	n	0.18	0.72	4.06	n	0.06	0.35	6	n	0.0414768	-3.85864	down	ENSG00000206140.9	TMEM191C	chr22	lincRNA	transmembrane protein 191C
novel_IR_10817	chr22	23690356	23694119	-	IntronR	ENST00000421064.5	novel	0.84	10.25	12.25	y	0.85	17.38	20.56	y	0.89	17.25	19.42	y	-	-	-	-	1.16	28.88	24.96	y	1.15	21.59	18.81	y	0.00123425	18.354	up	ENSG00000273000.5	KB-1572G7.2	chr22	processed_transcript	--
novel_IR_10863	chr22	29998857	30002880	+	IntronR	ENST00000401950.6	novel	0.12	1.39	11.11	n	0.1	1.85	19.16	n	0.08	1.9	22.61	n	0.03	0.69	20.22	n	0.02	0.52	22.1	n	0.02	0.74	31.14	n	0.0159786	-6.37905	down	ENSG00000100330.15	MTMR3	chr22	protein_coding	myotubularin related protein 3
novel_IR_10889	chr22	31275308	31278297	+	IntronR	ENST00000331728.8	novel	0.21	2.57	11.98	n	0.19	3.56	19.01	n	0.26	6.02	22.76	n	0.34	5.98	17.47	y	0.43	6.64	15.28	y	0.36	6.05	16.63	y	0.0120467	4.56504	up	ENSG00000182541.17	LIMK2	chr22	protein_coding	LIM domain kinase 2
novel_IR_10932	chr22	37816725	37816929	+	IntronR	ENST00000323205.10	novel	0.49	22.27	45.01	y	0.49	31.11	63.1	y	0.45	35.17	77.37	y	0.65	41.79	64.35	y	0.67	49.74	74.39	y	0.6	39.65	66.08	y	0.00470991	6.60716	up	ENSG00000100116.16	GCAT	chr22	protein_coding	glycine C-acetyltransferase
novel_IR_10940	chr22	38073823	38074307	+	IntronR	ENST00000404072.7	novel	0.33	23.73	71.99	y	0.28	27.77	100.31	y	0.37	41.28	113.05	y	0.43	37.05	86.98	y	0.46	41	88.68	y	0.42	33.01	79.05	y	0.0349122	3.83617	up	ENSG00000100151.15	PICK1	chr22	protein_coding	protein interacting with PRKCA 1
novel_IR_10989	chr22	40409018	40409250	+	IntronR	ENST00000248929.13	novel	0.25	14.28	57.43	y	0.22	18.43	82.81	y	0.24	17.73	73.98	y	0.11	9.32	82.2	n	0.15	12.02	77.64	n	0.16	13.26	82.87	n	0.0100689	-5.48048	down	ENSG00000100359.20	SGSM3	chr22	protein_coding	small G protein signaling modulator 3
novel_IR_11045	chr22	46367855	46369179	-	IntronR	ENST00000262738.7	novel	0.18	1.03	5.66	n	0.05	1.01	19.93	n	0.07	1.15	15.67	n	0.18	3.34	18.1	n	0.32	4.98	15.52	n	0.3	3.75	12.3	y	0.0491794	2.79946	up	ENSG00000075275.16	CELSR1	chr22	protein_coding	cadherin, EGF LAG seven-pass G-type receptor 1
novel_IR_11066	chr22	50248292	50248366	-	IntronR	ENST00000216271.9	novel	0.24	10.58	43.93	n	0.22	11.97	55.02	n	0.33	24.62	75.27	y	0.45	21.44	48.06	y	-	-	-	-	0.39	29.89	77.12	y	0.0437585	3.46489	up	ENSG00000100429.17	HDAC10	chr22	protein_coding	histone deacetylase 10
novel_IR_11211	chr3	120596539	120601111	+	IntronR	ENST00000485064.1	novel	0.07	7.62	114.87	n	0.07	10.08	139	n	0.06	12.07	187.25	n	0.09	11.81	137.72	n	0.1	15.83	159.04	n	0.1	13.71	140.26	n	0.00312559	6.36396	up	ENSG00000065518.7	NDUFB4	chr3	protein_coding	NADH dehydrogenase (ubiquinone) 1 beta subcomplex, 4, 15kDa
novel_IR_11261	chr3	127674418	127674545	+	IntronR	ENST00000453791.6	novel	-	-	-	-	0.41	5.17	12.46	n	0.43	8.26	19.17	n	0.51	8.42	16.59	n	0.47	6.6	14.12	n	0.46	6.09	13.33	n	0.0465392	3.28634	up	ENSG00000114626.17	ABTB1	chr3	protein_coding	ankyrin repeat and BTB (POZ) domain containing 1
novel_IR_11297	chr3	131015256	131016144	-	IntronR	ENST00000514044.5	novel	0.16	0.67	4.06	n	0.15	0.65	4.28	n	0.04	0.47	11.72	n	0.29	2.08	7.2	y	0.25	1.89	7.41	y	0.27	1.39	5.14	y	0.0476522	3.82009	up	ENSG00000034533.11	ASTE1	chr3	protein_coding	asteroid homolog 1 (Drosophila)
novel_IR_11308	chr3	132719830	132721963	-	IntronR	ENST00000337331.9	novel	0.01	0.34	23.59	n	0.03	0.65	25.81	n	0.05	0.9	18.65	n	0.11	1.65	14.66	n	0.06	1.83	28.84	n	0.1	1.67	16.72	n	0.0386919	3.1334	up	ENSG00000113971.18	NPHP3	chr3	protein_coding	nephronophthisis 3 (adolescent)
novel_IR_11347	chr3	142561421	142562232	-	IntronR	ENST00000350721.8	novel	0	0	5.4	n	0.1	0.71	7.45	n	0	0	6.31	n	0.17	1.07	6.27	n	0.17	1.08	6.4	n	0.24	1.26	5.35	y	0.0210858	3.93231	up	ENSG00000175054.14	ATR	chr3	protein_coding	ATR serine/threonine kinase
novel_IR_11396	chr3	155826819	155828182	-	IntronR	ENST00000359479.7	novel	0.36	30.01	83.75	y	0.31	38.26	122.38	y	0.35	40.3	114.18	y	0.27	27.74	102.05	y	0.27	36.2	131.84	y	0.24	26.87	112.06	y	0.0164051	-4.38178	down	ENSG00000169359.13	SLC33A1	chr3	protein_coding	solute carrier family 33 (acetyl-CoA transporter), member 1
novel_IR_11400	chr3	156920694	156927429	+	IntronR	ENST00000470811.5	novel	0.35	0.22	0.62	y	0.38	0.21	0.56	n	-	-	-	-	0.03	0.03	0.89	n	0.22	0.11	0.53	n	0.02	0.03	1.58	n	0.0457525	-4.11857	down	ENSG00000197980.11	LEKR1	chr3	protein_coding	leucine, glutamate and lysine rich 1
novel_IR_11413	chr3	160400965	160401915	+	IntronR	ENST00000344722.5	novel	0.1	0.94	9.36	n	0.05	0.2	4.19	n	0.22	1.77	8.14	y	0.34	2.43	7.11	n	0.47	2.86	6.06	n	0.4	3.83	9.48	n	0.0134097	4.45199	up	ENSG00000113810.15	SMC4	chr3	protein_coding	structural maintenance of chromosomes 4
novel_IR_11414	chr3	160400965	160401915	+	IntronR	ENST00000357388.7	novel	0.06	0.94	16.39	n	0.03	0.2	7.8	n	0.14	1.77	12.54	n	0.21	2.43	11.67	y	0.32	2.86	8.89	n	0.23	3.83	16.45	y	0.0200199	3.74767	up	ENSG00000113810.15	SMC4	chr3	protein_coding	structural maintenance of chromosomes 4
novel_IR_11429	chr3	169783560	169786416	+	IntronR	ENST00000544106.5	novel	0.39	2.32	5.97	n	0.35	3.22	9.26	n	0.29	2.8	9.57	n	0.51	3.78	7.46	y	-	-	-	-	0.47	3.09	6.53	n	0.0253334	4.15761	up	ENSG00000085274.15	MYNN	chr3	protein_coding	myoneurin
novel_IR_11465	chr3	184380795	184381235	+	IntronR	ENST00000204604.5	novel	0.18	1.41	7.76	n	0.22	2.34	10.67	y	0.22	1.95	8.79	y	0.14	0.76	5.34	n	-	-	-	-	0.12	1.49	12.14	n	0.0194476	-4.6	down	ENSG00000090539.15	CHRD	chr3	protein_coding	chordin
novel_IR_11477	chr3	184578466	184579477	+	IntronR	ENST00000330394.2	novel	0.1	1.88	18.14	n	0.13	2.08	15.55	n	0.11	2.79	25.1	n	0.16	5.29	32.64	n	0.24	8.2	33.65	y	0.23	3.43	15.06	n	0.0489951	3.625	up	ENSG00000182580.2	EPHB3	chr3	protein_coding	EPH receptor B3
novel_IR_11509	chr3	194633167	194644675	+	IntronR	ENST00000447139.1	novel	0.09	0.06	0.64	n	0	0	0.65	n	0.06	0.06	0.94	n	0.21	0.03	0.14	y	0.26	0.12	0.45	n	0.27	0.13	0.48	y	0.00522389	6.08539	up	ENSG00000229334.1	AC046143.3	chr3	antisense	--
novel_IR_11532	chr3	197003451	197003901	-	IntronR	ENST00000296350.9	novel	0.34	7.57	22.3	n	0.44	13.56	30.71	y	0.33	13.43	40.8	n	0.26	7.88	30.49	n	0.28	11.35	40.31	n	0.19	7.12	36.78	n	0.049827	-2.84822	down	ENSG00000163975.11	MFI2	chr3	protein_coding	antigen p97 (melanoma associated) identified by monoclonal antibodies 133.2 and 96.5
novel_IR_11537	chr3	197614622	197615564	-	IntronR	ENST00000418868.5	novel	0.27	3.91	14.65	y	0.25	4.01	15.83	y	0.25	3.95	16.1	y	0.46	8	17.53	y	0.44	7	15.81	y	0.37	6.07	16.45	y	0.0207822	5.93391	up	ENSG00000214135.8	AC024560.3	chr3	transcribed_unprocessed_pseudogene	--
novel_IR_11571	chr3	33392614	33393312	-	IntronR	ENST00000283629.7	novel	0.17	7.21	41.27	n	0.16	8.22	50.69	n	0.24	10.08	42.16	y	0.34	15.88	46.64	y	0.52	16.61	31.7	y	0.48	14.64	30.82	y	0.0267619	4.27119	up	ENSG00000153560.11	UBP1	chr3	protein_coding	upstream binding protein 1 (LBP-1a)
novel_IR_11609	chr3	39100877	39101016	-	IntronR	ENST00000319283.7	novel	0.07	0.7	9.46	n	0.06	1.17	19.17	n	0.03	0.61	18.39	n	0.13	2.15	16.61	n	0.15	3.5	23.11	n	0.12	1.32	11.36	n	0.00740771	5.36656	up	ENSG00000114745.13	GORASP1	chr3	protein_coding	golgi reassembly stacking protein 1, 65kDa
novel_IR_11623	chr3	40532206	40538286	+	IntronR	ENST00000310898.5	novel	0.36	18.7	52.02	y	0.4	24.39	61.48	y	0.37	24.34	66.4	y	0.42	21.83	52.48	y	0.45	29.33	64.98	y	0.44	24.29	54.96	y	0.0187267	4.02492	up	ENSG00000172888.11	ZNF621	chr3	protein_coding	zinc finger protein 621
novel_IR_11652	chr3	46674739	46675618	-	IntronR	ENST00000318962.8	novel	1.05	28.24	26.93	y	1	35.91	35.76	y	1.2	43.17	35.85	y	1.47	31.54	21.51	y	1.48	42.75	28.93	y	1.89	36.26	19.15	y	0.0453676	3.51344	up	ENSG00000178038.16	ALS2CL	chr3	protein_coding	ALS2 C-terminal like
novel_IR_11655	chr3	46679287	46680430	-	IntronR	ENST00000318962.8	novel	0.58	6.94	11.93	y	0.49	12.34	25.42	y	0.56	13.8	24.73	y	0.87	8.98	10.33	y	0.75	12.15	16.28	y	0.78	12.56	16.09	y	0.00587667	5.67652	up	ENSG00000178038.16	ALS2CL	chr3	protein_coding	ALS2 C-terminal like
novel_IR_11688	chr3	48415347	48415583	-	IntronR	ENST00000296440.10	novel	0.08	1.97	24.02	n	0.14	5.01	34.76	n	0.17	6.53	38.5	n	0.27	7.29	26.58	y	0.23	6.32	27.87	y	0.31	6.66	21.44	y	0.0169013	3.98646	up	ENSG00000164050.12	PLXNB1	chr3	protein_coding	plexin B1
novel_IR_11689	chr3	48415347	48415583	-	IntronR	ENST00000456774.5	novel	0.08	1.97	24.02	n	0.14	5.01	34.76	n	0.17	6.53	38.5	n	0.27	7.29	26.58	n	0.23	6.32	27.87	n	0.31	6.66	21.44	n	0.0169013	3.98646	up	ENSG00000164050.12	PLXNB1	chr3	protein_coding	plexin B1
novel_IR_11705	chr3	48575126	48575207	-	IntronR	ENST00000328333.12	novel	0.2	1	4.95	n	0	0	6.9	n	0	0	6.13	n	0.27	2.5	9.3	y	0.25	2	7.89	y	0.41	3	7.33	y	0.047556	2.91302	up	ENSG00000114270.15	COL7A1	chr3	protein_coding	collagen, type VII, alpha 1
novel_IR_11721	chr3	48627072	48628415	-	IntronR	ENST00000383733.7	novel	0.35	38.91	112.23	y	0.36	44.47	124.61	y	0.35	56.36	162.83	y	0.41	59.81	144.9	y	0.43	77.06	177.78	y	0.41	69.02	166.77	y	0.00368888	8.49706	up	ENSG00000225697.10	SLC26A6	chr3	protein_coding	solute carrier family 26 (anion exchanger), member 6
novel_IR_11770	chr3	49419151	49419260	-	IntronR	ENST00000395338.6	novel	0.59	5.09	8.57	y	0.34	3.68	10.89	y	0.27	2.94	10.7	n	1.03	8.55	8.34	y	0.92	13.5	14.66	y	1.27	11.61	9.15	y	0.0090688	4.74801	up	ENSG00000145020.14	AMT	chr3	protein_coding	aminomethyltransferase
novel_IR_11777	chr3	49425053	49425367	-	IntronR	ENST00000273598.7	novel	0.14	0.78	5.52	n	0.21	1.73	8.4	y	0.19	2.12	11.02	n	0.31	2.19	6.99	y	0.33	2.73	8.29	y	0.25	1.18	4.66	n	0.0221769	3.669	up	ENSG00000145029.11	NICN1	chr3	protein_coding	nicolin 1
novel_IR_11931	chr3	52817058	52818052	-	IntronR	ENST00000266041.8	novel	0.28	0.89	3.24	n	0.32	2.3	7.18	y	-	-	-	-	0.1	0.99	10.34	n	0.15	1.66	10.8	n	0.14	1.89	13.91	n	0.0177072	-6.75512	down	ENSG00000055955.15	ITIH4	chr3	protein_coding	inter-alpha-trypsin inhibitor heavy chain family, member 4
novel_IR_12023	chr3	9943172	9943381	+	IntronR	ENST00000397170.7	novel	0.28	36.61	132.56	y	0.33	55.99	167.76	y	0.27	48.71	180.15	y	0.43	70.66	164.26	y	0.44	111.6	251.82	y	0.36	63.31	173.95	y	0.0235313	3.73101	up	ENSG00000163703.17	CRELD1	chr3	protein_coding	cysteine-rich with EGF-like domains 1
novel_IR_12098	chr4	11773664	11802228	+	IntronR	ENST00000515286.5	novel	2.52	0.74	0.29	y	2.98	0.79	0.26	n	4.22	0.9	0.21	y	0.9	0.95	1.05	y	1	1.16	0	n	1.84	0.87	0.47	y	0.0383247	-3.38594	down	ENSG00000249631.5	RP11-281P23.2	chr4	lincRNA	--
novel_IR_12119	chr4	122917704	122922801	-	IntronR	ENST00000339154.6	novel	0.12	3.54	28.92	n	0.13	4.14	32.24	n	0.18	6.4	35.82	n	0.26	7.28	27.78	y	0.28	9	31.7	y	0.22	4.86	22.12	n	0.0127545	4.29623	up	ENSG00000170917.13	NUDT6	chr4	protein_coding	nudix (nucleoside diphosphate linked moiety X)-type motif 6
novel_IR_12196	chr4	170005891	170005973	-	IntronR	ENST00000506110.1	novel	0.37	2.6	7.13	y	0.28	2.67	9.63	y	0.38	5.16	13.43	y	0.05	0.56	10.18	n	0.02	0.28	15.19	n	0.23	1.23	5.46	n	0.0469044	-3.33894	down	ENSG00000198948.11	MFAP3L	chr4	protein_coding	microfibrillar-associated protein 3-like
novel_IR_12336	chr4	48137499	48138665	-	IntronR	ENST00000381501.7	novel	0.13	1.44	11.47	n	0.16	1.95	12.44	n	0.11	1.74	15.85	n	0.2	2.79	14.15	n	0.24	3.68	15.02	y	0.26	4.78	18.65	y	0.0128999	4.37595	up	ENSG00000135605.12	TEC	chr4	protein_coding	tec protein tyrosine kinase
novel_IR_12422	chr4	8217167	8218271	+	IntronR	ENST00000245105.7	novel	0.14	0.11	0.84	n	0.58	0.4	0.68	n	0.09	0.13	1.49	n	-	-	-	-	0.96	1.64	1.7	n	0.77	1.31	1.7	y	0.0482045	3.26262	up	ENSG00000125089.16	SH3TC1	chr4	protein_coding	SH3 domain and tetratricopeptide repeats 1
novel_IR_12424	chr4	8235555	8236278	+	IntronR	ENST00000245105.7	novel	0.03	0.24	6.96	n	0.04	0.41	11.54	n	0.11	1.39	12.49	n	0.24	1.84	7.53	n	0.19	3.07	16.42	n	0.29	4.76	16.56	y	0.00973266	4.7001	up	ENSG00000125089.16	SH3TC1	chr4	protein_coding	SH3 domain and tetratricopeptide repeats 1
novel_IR_12460	chr4	961578	961688	-	IntronR	ENST00000273814.7	novel	0.11	9.37	86.77	n	0.14	17.94	124.11	n	0.14	17.49	123.59	n	0.08	8.92	110.4	n	0.04	5.3	144.05	n	0.08	8.6	112.61	n	0.0219243	-3.8	down	ENSG00000145214.13	DGKQ	chr4	protein_coding	diacylglycerol kinase, theta 110kDa
novel_IR_12518	chr5	1260600	1264404	-	IntronR	ENST00000310581.9	novel	0.67	2	2.99	y	0.81	2.17	2.69	y	0.6	1.95	3.26	y	0.36	2.29	6.43	y	0.42	4.19	10.05	y	0.37	2.62	7.04	y	0.0290462	-4.80892	down	ENSG00000164362.18	TERT	chr5	protein_coding	telomerase reverse transcriptase
novel_IR_12519	chr5	1260600	1266464	-	IntronR	ENST00000334602.10	novel	0.5	1.36	2.74	y	0.39	1.44	3.71	y	0.37	1.32	3.59	y	0.2	1.63	8.26	n	0.31	3.03	9.82	y	0.25	1.91	7.71	y	0.034205	-3.24102	down	ENSG00000164362.18	TERT	chr5	protein_coding	telomerase reverse transcriptase
novel_IR_12647	chr5	146062734	146078460	+	IntronR	ENST00000511217.1	novel	0.13	1.15	8.77	n	0.14	1.55	10.85	n	0.12	1.74	14.86	n	0.21	1.61	7.55	n	0.19	1.63	8.55	n	-	-	-	-	0.038702	6.06218	up	ENSG00000156463.17	SH3RF2	chr5	protein_coding	SH3 domain containing ring finger 2
novel_IR_12664	chr5	150650303	150656404	+	IntronR	ENST00000307662.4	novel	0.13	3.99	31.91	n	0.12	5.64	45.14	n	0.11	6.37	57.72	n	0.1	5.34	53.25	n	0.1	6.59	64.23	n	0.09	5.75	67.2	n	0.0356527	-3.5	down	ENSG00000171992.12	SYNPO	chr5	protein_coding	synaptopodin
novel_IR_12715	chr5	176531630	176532004	-	IntronR	ENST00000274811.8	novel	0.05	1.4	29.57	n	0.04	1.46	34.37	n	0.04	1.47	39.07	n	0.25	7.33	29.01	y	0.29	13.21	44.89	y	0.16	5.71	36.32	n	0.0377045	4.92405	up	ENSG00000146083.11	RNF44	chr5	protein_coding	ring finger protein 44
novel_IR_12738	chr5	177310540	177310668	-	IntronR	ENST00000427908.6	novel	0.08	4.65	61.74	n	0.12	12.11	105.09	n	0.08	9.09	107.37	n	0.06	7.95	124.3	n	0.02	2.98	168.8	n	0.03	2.51	94.42	n	0.0347984	-3.15682	down	ENSG00000213347.10	MXD3	chr5	protein_coding	MAX dimerization protein 3
novel_IR_12816	chr5	224521	225883	+	IntronR	ENST00000510361.5	novel	0.18	82.89	451.15	n	0.17	120.25	727.29	n	0.17	132.5	758.3	n	0.2	139.98	699.77	y	0.2	170.47	858.77	n	0.19	165.14	888.95	n	0.0077626	4.94975	up	ENSG00000073578.16	SDHA	chr5	protein_coding	succinate dehydrogenase complex, subunit A, flavoprotein (Fp)
novel_IR_12885	chr5	5465226	5466334	+	IntronR	ENST00000296564.8	novel	0.1	3.88	38.78	n	0.07	3.69	49.62	n	0.1	5.72	55.16	n	0.04	1.77	50.37	n	0.06	3.12	54.26	n	0.04	2.21	49.89	n	0.0285822	-3.60555	down	ENSG00000164151.11	ICE1	chr5	protein_coding	interactor of little elongation complex ELL subunit 1
novel_IR_12914	chr5	647916	652988	+	IntronR	ENST00000264935.5	novel	0.06	0.44	7.72	n	0.06	0.75	11.67	n	0.08	1.1	13.72	n	0.11	1.6	14.43	n	0.12	1.97	16.64	n	0.11	1.17	11.12	n	0.00871766	6.26099	up	ENSG00000112877.7	CEP72	chr5	protein_coding	centrosomal protein 72kDa
novel_IR_12994	chr5	93432460	93438703	-	IntronR	ENST00000606739.5	novel	0.03	0.19	5.46	n	0.02	0.21	12.52	n	0.04	0.29	7.57	n	-	-	-	-	0.06	0.25	4.33	n	0.05	0.24	4.93	n	0.0494163	3.27327	up	ENSG00000237187.8	NR2F1-AS1	chr5	antisense	NR2F1 antisense RNA 1
novel_IR_13009	chr5	96903560	96908961	+	IntronR	ENST00000437043.7	novel	0.48	0.47	0.99	n	-	-	-	-	0.6	0.52	0.86	n	0.15	0.69	4.51	n	0.03	0.3	10.49	n	0.15	0.47	3.13	n	0.0304461	-5.96303	down	ENSG00000164308.16	ERAP2	chr5	protein_coding	endoplasmic reticulum aminopeptidase 2
novel_IR_13027	chr6	107506427	107513958	+	IntronR	ENST00000618129.1	novel	0.09	0.1	1.05	n	0.09	0.16	1.75	n	0.14	0.16	1.14	n	0.06	0.14	2.35	n	0.03	0.09	2.98	n	0.02	0.02	1.18	n	0.0314348	-3.40665	down	ENSG00000112320.11	SOBP	chr6	protein_coding	sine oculis binding protein homolog (Drosophila)
novel_IR_13043	chr6	109442625	109442752	+	IntronR	ENST00000258052.7	novel	0.41	11.21	27.63	y	0.56	24.33	43.27	y	0.34	23.69	68.87	y	0.23	7.69	33.85	y	0.14	7.18	52.56	n	0.16	6.93	44.69	n	0.0414104	-3.69341	down	ENSG00000135587.8	SMPD2	chr6	protein_coding	sphingomyelin phosphodiesterase 2, neutral membrane (neutral sphingomyelinase)
novel_IR_13080	chr6	127280340	127285208	+	IntronR	ENST00000608991.5	novel	0.25	1.92	7.85	n	0.22	2.35	10.8	n	0.18	1.36	7.69	n	0.1	1.42	14.2	n	0.15	3.15	20.43	n	0.14	1.67	11.85	n	0.0301999	-3.41397	down	ENSG00000118518.15	RNF146	chr6	protein_coding	ring finger protein 146
novel_IR_13104	chr6	136094779	136095716	-	IntronR	ENST00000417643.5	novel	1	0.63	0	n	1.44	0.85	0.59	y	1	0.63	0	n	0.17	0.21	1.23	n	0	0	0.85	n	0.48	0.63	1.32	n	0.0102375	-4.5787	down	ENSG00000237596.6	RP13-143G15.4	chr6	antisense	--
novel_IR_13204	chr6	24418578	24422937	+	IntronR	ENST00000378353.5	novel	0.15	8.07	54.94	n	0.15	9.94	66.84	n	0.16	10.97	69.85	n	0.22	13.88	63.8	y	0.2	14.44	72.34	n	0.19	12.7	68.63	n	0.0193257	5.3033	up	ENSG00000124532.14	MRS2	chr6	protein_coding	MRS2 magnesium transporter
novel_IR_13224	chr6	26428785	26429938	+	IntronR	ENST00000465856.5	novel	0.9	2.26	2.51	n	0.55	2.66	4.84	y	-	-	-	-	1.78	1.53	0.86	y	-	-	-	-	2.11	0.79	0.37	n	0.0370005	5.07234	up	ENSG00000124549.14	BTN2A3P	chr6	transcribed_unprocessed_pseudogene	butyrophilin, subfamily 2, member A3, pseudogene
novel_IR_13227	chr6	26444304	26445704	+	IntronR	ENST00000244519.6	novel	0.33	3.36	10.08	n	0.44	7.08	15.93	y	0.41	7.03	17.21	y	0.67	5.81	8.62	y	0.69	9.13	13.16	n	-	-	-	-	0.00849724	8.35306	up	ENSG00000111801.15	BTN3A3	chr6	protein_coding	butyrophilin, subfamily 3, member A3
novel_IR_13294	chr6	32181239	32181524	-	IntronR	ENST00000375055.6	novel	0.48	12.04	25.32	n	0.62	19.19	31.07	y	0.57	22.06	38.95	n	0.77	33.85	44.09	y	0.71	42.45	59.95	n	0.75	33.12	44.06	y	0.0301133	4.18564	up	ENSG00000204305.13	AGER	chr6	protein_coding	advanced glycosylation end product-specific receptor
novel_IR_13325	chr6	35294569	35295144	+	IntronR	ENST00000373953.7	novel	-	-	-	-	0.08	3.21	39.67	n	0.1	4.71	46.55	n	0.21	7.38	35.94	y	0.2	8.42	41.39	y	0.16	6.62	40.28	n	0.0121239	5.47723	up	ENSG00000065029.14	ZNF76	chr6	protein_coding	zinc finger protein 76
novel_IR_13361	chr6	41102114	41105110	+	IntronR	ENST00000457653.7	novel	-	-	-	-	0.17	4.59	26.42	n	0.18	5.48	30.02	n	0.27	5.97	22.13	y	0.35	7.43	20.97	y	0.29	3.05	10.38	y	0.0291536	5.2271	up	ENSG00000161912.17	ADCY10P1	chr6	transcribed_unprocessed_pseudogene	adenylate cyclase 10 (soluble) pseudogene 1
novel_IR_13367	chr6	41685078	41686090	-	IntronR	ENST00000230323.8	novel	0.04	0.29	7.26	n	0.05	0.44	8.93	n	0.07	0.73	10.78	n	0.23	1.78	7.85	y	0.14	1.46	10.24	n	0.16	1.4	8.52	n	0.0354361	4.30116	up	ENSG00000112561.17	TFEB	chr6	protein_coding	transcription factor EB
novel_IR_13455	chr6	53061046	53061596	-	IntronR	ENST00000356971.3	novel	0	0	3.19	n	0	0	4.09	n	0.01	0.01	1.22	n	0.73	0.67	0.92	n	0.85	0.57	0.67	y	0.39	0.48	1.23	y	0.0416276	4.74116	up	ENSG00000112144.15	ICK	chr6	protein_coding	intestinal cell (MAK-like) kinase
novel_IR_13472	chr6	7269154	7289868	-	IntronR	ENST00000474597.5	novel	0.24	17	71.99	y	0.25	24.01	96.96	y	0.25	27.25	110.95	y	0.17	20.27	117.55	n	0.17	21.88	125.95	n	0.19	21.18	112.35	n	0.00277135	-9.39149	down	ENSG00000124783.12	SSR1	chr6	protein_coding	signal sequence receptor, alpha
novel_IR_13602	chr7	100632198	100633001	-	IntronR	ENST00000223051.7	novel	0.12	1.66	13.44	n	0.14	1.98	14.49	n	0.13	2.18	16.57	n	0.19	1.92	10.09	n	0.24	2.07	8.65	y	0.22	2.46	11.31	y	0.0164642	5.54322	up	ENSG00000106327.12	TFR2	chr7	protein_coding	transferrin receptor 2
novel_IR_13608	chr7	100867533	100867935	+	IntronR	ENST00000629911.2	novel	0.74	123.58	167.94	y	0.73	153.37	208.83	y	0.73	165.91	228.16	y	0.8	125.38	156.5	y	0.77	144.08	188.15	y	0.81	143.12	176.96	y	0.0304284	4.8107	up	ENSG00000087077.11	TRIP6	chr7	protein_coding	thyroid hormone receptor interactor 6
novel_IR_13711	chr7	129211770	129212024	+	IntronR	ENST00000249373.7	novel	0.17	3.85	22.24	n	0.11	4.22	37.23	n	0.06	2.62	46.6	n	0.3	10.36	33.99	y	0.22	8.64	39.01	y	0.2	8.75	44.6	n	0.045439	2.87253	up	ENSG00000128602.9	SMO	chr7	protein_coding	smoothened, frizzled class receptor
novel_IR_13846	chr7	151077780	151077879	-	IntronR	ENST00000540185.5	novel	0.14	6.81	48.55	n	0.23	14.74	63.47	n	0.13	13.05	99.59	n	0.25	16.72	66.26	n	0.27	20.5	75.47	n	0.35	20.89	59.76	n	0.0490531	2.79694	up	ENSG00000164896.19	FASTK	chr7	protein_coding	Fas-activated serine/threonine kinase
novel_IR_13858	chr7	1548688	1549854	-	IntronR	ENST00000297477.9	novel	-	-	-	-	0.2	4.9	24.89	n	0.22	6.34	28.85	y	0.29	5.89	20.34	y	0.36	7.48	20.62	y	0.3	5.4	17.94	y	0.0266611	4.4376	up	ENSG00000164855.15	TMEM184A	chr7	protein_coding	transmembrane protein 184A
novel_IR_13910	chr7	2649988	2652187	+	IntronR	ENST00000258796.11	novel	0.16	2.76	16.77	n	0.13	4.17	33.07	n	0.14	5.22	36.55	n	0.27	4.65	17.14	y	0.24	7.85	33.12	y	0.19	4.15	21.67	n	0.0471952	3.60803	up	ENSG00000136295.14	TTYH3	chr7	protein_coding	tweety family member 3
novel_IR_13968	chr7	44122459	44123179	-	IntronR	ENST00000406581.6	novel	5.68	19.19	3.38	y	6.93	19.66	2.84	y	6.46	22.15	3.43	y	14.26	23.21	1.63	y	10.76	32.65	3.04	y	12.49	25	2	y	0.0168898	5.72246	up	ENSG00000106628.10	POLD2	chr7	protein_coding	polymerase (DNA directed), delta 2, accessory subunit
novel_IR_13982	chr7	44983322	44983822	-	IntronR	ENST00000577700.5	novel	0.53	19.89	37.75	y	0.77	33.95	43.88	y	0.72	37.83	52.44	y	1.44	59.42	41.25	y	1.39	73.19	52.58	y	1.28	58.65	45.74	y	0.00248092	8.00302	up	ENSG00000232956.8	SNHG15	chr7	lincRNA	small nucleolar RNA host gene 15
novel_IR_14092	chr7	75474798	75475062	-	IntronR	ENST00000415277.2	novel	0.32	6.84	21.37	y	0.27	7.16	26.74	y	0.28	7.9	28.68	y	0.2	6.49	32.84	n	0.25	9.49	37.86	y	0.19	8.58	45.29	n	0.0349761	-3.18953	down	ENSG00000242073.2	AC006014.7	chr7	transcribed_unprocessed_pseudogene	--
novel_IR_14098	chr7	75987223	75987360	-	IntronR	ENST00000439537.5	novel	0.7	34.88	49.84	y	0.62	57.19	92.8	y	0.56	55.45	99.9	y	0.54	33.09	60.88	y	0.47	42.77	90.87	y	0.42	36.46	85.83	y	0.049741	-2.80702	down	ENSG00000189077.10	TMEM120A	chr7	protein_coding	transmembrane protein 120A
novel_IR_14158	chr7	93131985	93135520	-	IntronR	ENST00000610760.1	novel	0.2	0.13	0.66	n	0.09	0.1	1.09	n	0.24	0.13	0.53	n	2.72	0.46	0.17	n	1.34	0.48	0.36	y	2.95	0.3	0.1	y	0.0491096	4.27949	up	ENSG00000177409.11	SAMD9L	chr7	protein_coding	sterile alpha motif domain containing 9-like
novel_IR_14180	chr7	99454136	99456432	+	IntronR	ENST00000436336.6	novel	0.18	7.37	42.01	n	0.17	9.4	54.03	n	0.18	12.02	65.12	n	0.24	11.81	48.84	y	0.23	13.23	56.88	y	0.21	11.37	55.42	y	0.0193257	5.3033	up	ENSG00000160917.14	CPSF4	chr7	protein_coding	cleavage and polyadenylation specific factor 4, 30kDa
novel_IR_14182	chr7	99476480	99478274	+	IntronR	ENST00000493485.5	novel	0.27	1.14	4.17	n	0.08	0.26	3.15	n	0.18	1.16	6.35	n	0.39	1.4	3.57	n	0.49	1.6	3.25	n	0.63	1.77	2.81	n	0.0231507	3.68567	up	ENSG00000198556.13	ZNF789	chr7	protein_coding	zinc finger protein 789
novel_IR_14222	chr8	11796011	11808794	+	IntronR	ENST00000538689.4	novel	0.16	9.89	62.26	n	0.17	12.47	73.68	n	0.16	14.18	86.28	n	0.22	12.88	57.3	y	0.23	14.45	63.67	n	0.22	17.85	79.97	y	0.000219511	12.7279	up	ENSG00000079459.12	FDFT1	chr8	protein_coding	farnesyl-diphosphate farnesyltransferase 1
novel_IR_14295	chr8	143577177	143577269	-	IntronR	ENST00000435154.7	novel	0.24	20.52	85.9	y	0.19	15.57	83.62	n	0.21	27.86	135.04	y	0.16	18.11	116.09	n	0.16	17.76	112.89	n	0.14	13.56	96.17	n	0.0370313	-3.75326	down	ENSG00000147813.15	NAPRT	chr8	protein_coding	nicotinate phosphoribosyltransferase
novel_IR_14310	chr8	143985648	143985721	-	IntronR	ENST00000524918.5	novel	0.19	1.44	7.58	n	0.28	3.07	10.94	y	0.16	3.14	19.07	n	0.07	0.78	10.84	n	0	0	12.21	n	0	0	9.2	n	0.0170515	-4.34644	down	ENSG00000178685.13	PARP10	chr8	protein_coding	poly (ADP-ribose) polymerase family, member 10
novel_IR_14312	chr8	144052326	144052449	-	IntronR	ENST00000618853.4	novel	0.34	24.72	73.63	y	0.28	27.95	99.24	y	0.33	31.52	96.88	y	0.19	13.56	69.84	n	0.24	20.88	88.69	y	0.23	15.72	68.35	y	0.0170239	-4.02158	down	ENSG00000178814.15	OPLAH	chr8	protein_coding	5-oxoprolinase (ATP-hydrolysing)
novel_IR_14335	chr8	144138813	144139009	+	IntronR	ENST00000347708.4	novel	0.3	7.83	25.84	n	0.32	13.27	41.44	y	0.28	14.15	50.93	y	0.19	8.76	45.21	n	0.2	9.13	45.83	n	0.14	6.24	43.34	n	0.0081544	-5.64245	down	ENSG00000235173.6	HGH1	chr8	protein_coding	HGH1 homolog (S. cerevisiae)
novel_IR_14379	chr8	144472706	144472795	+	IntronR	ENST00000301332.2	novel	0.43	40.51	94.76	y	0.4	45.85	114.33	y	0.45	72.75	161.31	y	0.23	28.22	122.26	y	0.19	30.14	158.75	n	0.19	23.2	122.89	n	0.000360694	-11.3251	down	ENSG00000167702.11	KIFC2	chr8	protein_coding	kinesin family member C2
novel_IR_14401	chr8	17809005	17809597	+	IntronR	ENST00000520646.1	novel	-	-	-	-	0.93	4.74	5.1	y	0.77	4.17	5.4	y	1.75	3.46	1.98	y	1.84	3.87	2.1	y	-	-	-	-	0.0196979	10.2955	up	ENSG00000253671.1	RP11-806O11.1	chr8	processed_transcript	--
novel_IR_14408	chr8	22080625	22080805	+	IntronR	ENST00000517600.5	novel	0.49	5.09	10.49	y	0.34	4.56	13.5	y	0.47	14.49	30.66	y	0.21	4.65	21.81	y	0.31	8.81	28.42	y	0.22	2.98	13.86	y	0.0366475	-3.28843	down	ENSG00000158856.17	DMTN	chr8	protein_coding	dematin actin binding protein
novel_IR_14556	chr8	85217502	85219323	-	IntronR	ENST00000612809.4	novel	0.23	64.34	283.55	y	0.27	71.96	269.65	n	0.24	85.95	356.4	y	0.29	80.98	282.75	n	0.31	86.26	274.28	n	-	-	-	-	0.0437741	3.41121	up	ENSG00000176731.11	C8orf59	chr8	protein_coding	chromosome 8 open reading frame 59
novel_IR_14573	chr8	91363538	91366580	+	IntronR	ENST00000523719.5	novel	-	-	-	-	0	0	0.63	n	0.01	0.03	3.55	n	0.88	0.09	0.1	y	-	-	-	-	1	0.17	0	n	0.0395144	15.5295	up	ENSG00000147606.8	SLC26A7	chr8	protein_coding	solute carrier family 26 (anion exchanger), member 7
novel_IR_14588	chr8	95048558	95052174	+	IntronR	ENST00000396113.5	novel	0.18	10.6	59.97	n	0.2	16.22	80.18	y	0.16	14.89	92.19	n	0.24	15.58	64.16	n	0.21	17.43	82.09	y	0.25	13.63	53.71	y	0.0329754	3.2	up	ENSG00000156170.12	NDUFAF6	chr8	protein_coding	NADH dehydrogenase (ubiquinone) complex I, assembly factor 6
novel_IR_14591	chr8	96257114	96258357	-	IntronR	ENST00000523821.5	novel	0.18	9.74	55.4	n	0.25	11.97	48.15	y	0.17	12.35	74.11	n	0.32	18.19	56.35	y	0.42	21.01	50.16	y	0.31	14.21	45.95	y	0.029895	3.47183	up	ENSG00000156469.8	MTERF3	chr8	protein_coding	mitochondrial transcription termination factor 3
novel_IR_14625	chr9	111714623	111718184	-	IntronR	ENST00000394779.7	novel	0.37	0.17	0.45	n	0.21	0.25	1.17	n	0.15	0.46	3.05	n	1	0.32	0	n	0.91	0.17	0.18	n	0.56	0.21	0.37	n	0.032064	3.88203	up	ENSG00000165181.16	C9orf84	chr9	protein_coding	chromosome 9 open reading frame 84
novel_IR_14657	chr9	120845826	120847294	+	IntronR	ENST00000432640.5	novel	0.68	4.95	7.27	y	0.65	6.38	9.76	y	-	-	-	-	-	-	-	-	0.46	5.79	12.64	y	0.47	2.57	5.51	n	0.0304464	-12.6491	down	ENSG00000226752.7	PSMD5-AS1	chr9	antisense	PSMD5 antisense RNA 1 (head to head)
novel_IR_14661	chr9	121158013	121158893	+	IntronR	ENST00000613863.4	novel	0.12	4.22	34.49	n	0.1	4.92	48.3	n	0.1	5.02	50.3	n	0.15	5.81	39.72	n	0.13	6.67	50.27	n	0.13	5.89	45.08	n	0.0334717	3.18198	up	ENSG00000119397.16	CNTRL	chr9	protein_coding	centriolin
novel_IR_14775	chr9	130428489	130429557	+	IntronR	ENST00000624552.3	novel	0.16	0.14	0.88	n	0.26	0.87	3.33	n	0.06	0.13	2.01	n	1	0.04	0	n	0.56	0.26	0.47	y	1	0.59	0	n	0.0290204	4.39873	up	ENSG00000148357.16	HMCN2	chr9	protein_coding	hemicentin 2
novel_IR_14822	chr9	136209275	136211264	-	IntronR	ENST00000358701.9	novel	0.25	16.13	64.17	y	0.21	19.97	94.85	y	0.26	29.86	115.46	y	0.3	27.13	91.45	y	0.31	32.79	105.38	y	0.35	32.32	91.27	y	0.0207757	3.70328	up	ENSG00000165661.15	QSOX2	chr9	protein_coding	quiescin Q6 sulfhydryl oxidase 2
novel_IR_14857	chr9	136855619	136855732	+	IntronR	ENST00000317446.6	novel	0.77	5.55	7.19	y	1.12	8.46	7.55	y	1.08	5.88	5.46	y	0.56	4.69	8.37	y	0.3	3.48	11.67	n	0	0	0.07	n	0.0282958	-3.58866	down	ENSG00000177943.13	MAMDC4	chr9	protein_coding	MAM domain containing 4
novel_IR_14876	chr9	136992700	136992925	+	IntronR	ENST00000371620.3	novel	0.59	38.28	64.43	y	0.55	52	94.23	y	0.53	60.55	113.72	n	0.7	73.11	104.99	y	0.82	91.46	111.34	y	0.71	91.03	128.51	y	0.024776	4.41342	up	ENSG00000148362.10	C9orf142	chr9	protein_coding	chromosome 9 open reading frame 142
novel_IR_14893	chr9	137163904	137167774	+	IntronR	ENST00000371559.8	novel	0.21	6.87	33.09	y	0.22	10.99	49.04	y	0.21	12.51	59.33	y	0.26	11.67	44.13	y	0.31	16.56	53.53	y	0.3	12.64	41.58	y	0.0325422	4.90362	up	ENSG00000176884.14	GRIN1	chr9	protein_coding	glutamate receptor, ionotropic, N-methyl D-aspartate 1
novel_IR_15018	chr9	35556448	35557914	+	IntronR	ENST00000455600.1	novel	0.46	2.71	5.92	n	0.27	2.05	7.68	n	0.27	2.58	9.64	n	0.87	4.89	5.62	y	1.35	6.03	4.46	y	1.45	5.99	4.12	n	0.0273899	4.6871	up	ENSG00000198853.11	RUSC2	chr9	protein_coding	RUN and SH3 domain containing 2
novel_IR_15065	chr9	38542589	38542948	-	IntronR	ENST00000566538.1	novel	1.07	24.91	23.33	y	0.89	33.28	37.27	y	0.97	31.53	32.62	y	1.35	37.37	27.68	y	1.44	56.44	39.25	y	1.66	34.04	20.54	y	0.015351	4.78993	up	ENSG00000272934.1	RP11-392E22.10	chr9	processed_transcript	--
novel_IR_15168	chr9	94166381	94200486	+	IntronR	ENST00000602703.1	novel	0.73	0.59	0.81	n	0.86	0.48	0.56	n	0.43	0.7	1.63	y	0.31	0.7	2.29	n	0.06	0.87	14.09	n	0.2	0.73	3.68	n	0.042194	-3.30057	down	ENSG00000269946.1	RP11-2B6.3	chr9	lincRNA	--
novel_IR_15237	chrX	103687486	103687952	+	IntronR	ENST00000435306.1	novel	0	0	0.49	n	0	0	0.25	n	0.53	0.52	0.98	n	2.71	0.67	0.25	n	1.26	0.63	0.5	y	2.62	1.91	0.73	n	0.0368621	4.03016	up	ENSG00000231154.1	MORF4L2-AS1	chrX	antisense	MORF4L2 antisense RNA 1
novel_IR_15261	chrX	108668504	108677500	+	IntronR	ENST00000361603.6	novel	0.04	0.35	8.87	n	0.03	0.39	13.62	n	0.03	0.41	14.92	n	0.01	0.31	22.4	n	0.01	0.4	30.68	n	0.02	0.39	19.8	n	0.0132356	-4.24264	down	ENSG00000188153.12	COL4A5	chrX	protein_coding	collagen, type IV, alpha 5
novel_IR_15304	chrX	132023407	132023508	+	IntronR	ENST00000394334.6	novel	0.1	3.62	34.82	n	0.06	2.94	46.23	n	0.07	4.18	63.53	n	0.19	10.59	56.2	n	0.2	10.68	54.31	n	0.18	8.6	47.29	n	0.00400472	8.5	up	ENSG00000134602.15	STK26	chrX	protein_coding	serine/threonine protein kinase 26
novel_IR_15339	chrX	149546917	149549416	+	IntronR	ENST00000434353.6	novel	0.23	0.77	3.38	n	0.17	1.18	6.98	n	0.17	1.39	7.97	n	0.07	0.7	9.97	n	0.12	0.81	6.81	n	0.08	0.73	9.44	n	0.0187782	-3.9736	down	ENSG00000197620.10	CXorf40A	chrX	protein_coding	chromosome X open reading frame 40A
novel_IR_15340	chrX	149546917	149549416	+	IntronR	ENST00000514208.5	novel	0.33	0.77	2.33	n	0.29	1.18	4.09	n	0.29	1.39	4.87	n	0.12	0.7	5.98	n	0.18	0.81	4.42	n	0.13	0.73	5.65	n	0.00311977	-7.00152	down	ENSG00000197620.10	CXorf40A	chrX	protein_coding	chromosome X open reading frame 40A
novel_IR_15383	chrX	153778674	153778935	+	IntronR	ENST00000489426.5	novel	0.71	1.3	1.82	n	-	-	-	-	0.57	2.06	3.61	y	0.03	0.04	1.22	n	0.07	0.25	3.48	n	0.15	0.35	2.37	n	0.03787	-7.10156	down	ENSG00000184343.10	SRPK3	chrX	protein_coding	SRSF protein kinase 3
novel_IR_15402	chrX	153930847	153932316	-	IntronR	ENST00000370009.5	novel	0.13	70.1	525.74	n	0.12	97.39	810.2	n	0.13	114.74	902.16	n	0.2	132.64	649.6	y	0.23	187.44	823.35	y	0.19	139.85	745.7	n	0.0162488	6.41427	up	ENSG00000102030.15	NAA10	chrX	protein_coding	N(alpha)-acetyltransferase 10, NatA catalytic subunit
novel_IR_15430	chrX	16153463	16154598	-	IntronR	ENST00000435789.1	novel	1	0.65	0	n	0.92	1.14	1.24	y	0.53	0.91	1.71	n	0.1	0.41	3.95	n	0.18	1.65	8.97	n	0.34	0.41	1.19	n	0.0345323	-3.77902	down	ENSG00000238178.6	RP11-431J24.2	chrX	antisense	--
novel_IR_15452	chrX	38801487	38804683	+	IntronR	ENST00000457894.4	novel	0.13	35.69	272.34	n	0.14	55.57	410.64	n	0.13	66.32	493.75	n	0.15	57.34	381.27	n	0.15	68.71	459.71	n	0.14	62.15	445.51	n	0.0474207	2.82843	up	ENSG00000165175.15	MID1IP1	chrX	protein_coding	MID1 interacting protein 1
novel_IR_15483	chrX	48003702	48003904	-	IntronR	ENST00000396965.5	novel	0	0	1.24	n	0.45	1.18	2.62	y	0.94	0.71	0.75	n	3.27	4.17	1.28	y	1.97	4.31	2.19	y	4.38	2.5	0.57	y	0.0444699	3.67023	up	ENSG00000147118.10	ZNF182	chrX	protein_coding	zinc finger protein 182
novel_IR_15484	chrX	48003702	48003909	-	IntronR	ENST00000376943.7	novel	0	0	1.38	n	0.45	1.2	2.69	y	1.11	0.76	0.69	y	3.34	4.17	1.25	y	2.49	4.45	1.79	y	4	2.46	0.62	y	0.00884639	5.0762	up	ENSG00000147118.10	ZNF182	chrX	protein_coding	zinc finger protein 182
novel_IR_15506	chrX	48805671	48806368	+	IntronR	ENST00000334136.9	novel	0.45	19.68	44.16	y	0.56	26.26	47.03	y	0.37	20.01	54.54	y	0.61	31.06	51.2	y	0.7	50.67	72.62	y	0.83	38.39	46.15	y	0.0408799	3.00416	up	ENSG00000094631.18	HDAC6	chrX	protein_coding	histone deacetylase 6
novel_IR_15536	chrX	49179388	49179693	-	IntronR	ENST00000599218.5	novel	0.13	17.46	131.55	n	0.14	26.14	183.9	n	0.19	39.29	203.71	n	0.21	38.05	177.08	y	0.3	63.71	210.67	y	0.24	52.33	219.71	y	0.0463241	2.99112	up	ENSG00000012211.12	PRICKLE3	chrX	protein_coding	prickle homolog 3 (Drosophila)
novel_IR_15589	chrX	71128718	71129114	+	IntronR	ENST00000333646.10	novel	0.14	1.36	9.43	n	0	0.02	17.96	n	0.02	0.37	21.06	n	0.25	3.61	14.25	y	0.34	2.61	7.66	n	0.16	4.05	25.41	n	0.0458531	2.8962	up	ENSG00000184634.15	MED12	chrX	protein_coding	mediator complex subunit 12
novel_IR_15618	chrX	72619305	72620725	-	IntronR	ENST00000373542.8	novel	0.18	2.08	11.71	n	0.14	2.06	14.94	n	0.2	3.98	20.22	n	0.25	2.19	8.76	y	0.34	3.64	10.62	y	0.34	2.42	7.04	y	0.0255879	3.92709	up	ENSG00000067177.14	PHKA1	chrX	protein_coding	phosphorylase kinase, alpha 1 (muscle)
novel_IR_15624	chrX	74281001	74281702	-	IntronR	ENST00000602576.5	novel	0.13	0.28	2.1	n	0.19	0.31	1.6	n	0.16	0.39	2.51	n	0.09	0.39	4.13	n	0.04	0.07	1.86	n	0.1	0.12	1.15	n	0.0306382	-3.28266	down	ENSG00000230590.7	FTX	chrX	lincRNA	FTX transcript, XIST regulator (non-protein coding)

## Sheet: NIR
Table S3.Related to Figure 3.Summary and the detail information of the RASEs by MTA1 knockout.																														Supplementary Data 3.Summary and the detail information of the RASEs by MTA1 knockout.
X.ID	Chr	Ass1	Ass2	Strand	Mss1	Mss2	Type	Isoform	KorN	Ctrl_1.Ratio	Ctrl_1.Alt_average_sj	Ctrl_1.Model_average_sj	Ctrl_1.Alt_sj	Ctrl_1.Model_sj	Ctrl_1.isfiltered	Ctrl_2.Ratio	Ctrl_2.Alt_average_sj	Ctrl_2.Model_average_sj	Ctrl_2.Alt_sj	Ctrl_2.Model_sj	Ctrl_2.isfiltered	Ctrl_3.Ratio	Ctrl_3.Alt_average_sj	Ctrl_3.Model_average_sj	Ctrl_3.Alt_sj	Ctrl_3.Model_sj	Ctrl_3.isfiltered	CrMTA1_1.Ratio	CrMTA1_1.Alt_average_sj	CrMTA1_1.Model_average_sj	CrMTA1_1.Alt_sj	CrMTA1_1.Model_sj	CrMTA1_1.isfiltered	CrMTA1_2.Ratio	CrMTA1_2.Alt_average_sj	CrMTA1_2.Model_average_sj	CrMTA1_2.Alt_sj	CrMTA1_2.Model_sj	CrMTA1_2.isfiltered	CrMTA1_3.Ratio	CrMTA1_3.Alt_average_sj	CrMTA1_3.Model_average_sj	CrMTA1_3.Alt_sj	CrMTA1_3.Model_sj	CrMTA1_3.isfiltered	Pvalue	Tvalue	DiffType	Gene
known_NIR_19	chr1	103551792	103555034	+	103551792	103553274	3pMXE	ENST00000524631.5	known	0.96	24	1	24	1	n	1	18	0	18	0	n	0.92	12	1	12	1	n	0.86	24	4	24	4	y	0.86	18	3	18	3	y	0.78	18	5	18	5	y	0.0237443	-3.59066	down	ENSG00000185946.15
known_NIR_109	chr1	11658364	11658736	+	11658628	11658736	A5SS&ES	ENST00000376770.5	known	0.56	75	58	75	58	y	0.4	75	113	75	113	y	0.45	98	120	98	120	y	0.33	53	110	53	110	y	0.26	58	161	58	161	y	0.29	54	132	54	132	y	0.0482359	-3.43548	down	ENSG00000132879.13
known_NIR_110	chr1	11658364;11658628	11658533;11658736	+	11658364	11658736	cassetteExon	ENST00000251546.8	known	0.28	29	75	0;58	75	n	0.43	56.5	75	0;113	75	n	0.4	64	98	8;120	98	y	0.52	57	53	4;110	53	y	0.59	83	58	5;161	58	y	0.55	67	54	2;132	54	y	0.0406313	3.65855	up	ENSG00000132879.13
known_NIR_157	chr1	120834546	120837169	+	120834546	120840350	A3SS	ENST00000611702.4	known	0.93	55	4	55	4	y	0.93	62	5	62	5	y	0.94	102	7	102	7	y	0.97	78	2	78	2	y	0.97	107	3	107	3	y	1	74	0	74	0	n	0.0325729	4.42719	up	ENSG00000273136.5
known_NIR_296	chr1	146988126;146990517	146990466;146991113	+	146988126;146988949	146988841;146991113	MXE	ENST00000579935.8	known	0.12	41.5	299	19;64	574;24	y	0.11	43	340	22;64	651;29	y	0.14	56.5	335.5	12;101	617;54	y	0.08	34	369.5	11;57	705;34	y	0.08	44.5	548.5	24;65	1068;29	y	0.07	27.5	387.5	11;44	726;49	y	0.0227763	-4.94975	down	ENSG00000268043.7
known_NIR_319	chr1	148552830	148562997	-	148552830	148575639	A5SS	ENST00000581201.5	known	0.44	337	422	337	422	y	0.43	588	776	588	776	y	0.43	592	792	592	792	y	0.44	540	684	540	684	y	0.45	595	724	595	724	y	0.45	631	784	631	784	y	0.0474207	2.82843	up	ENSG00000270629.5
known_NIR_347	chr1	149058215;149059097	149058925;149064431	-	149058215;149063805	149062093;149064431	MXE	ENST00000610300.4	known	0.8	227	56	436;18	41;71	y	0.8	400.5	99.5	770;31	79;120	y	0.81	416	96.5	788;44	85;108	y	0.84	362	71	691;33	66;76	y	0.84	379.5	74	728;31	46;102	y	0.82	398	85.5	765;31	66;105	y	0.0285958	4.02492	up	ENSG00000269713.7
known_NIR_418	chr1	150276632	150280835	+	150276632;150279741	150279643;150280835	ES	ENST00000369102.5	known	0.4	1	1.5	1	3;0	n	0.67	15	7.5	15	5;10	y	0.41	6	8.5	6	10;7	y	0.72	17	6.5	17	9;4	y	0.84	13	2.5	13	4;1	n	0.88	7	1	7	2;0	n	0.0481023	3.18062	up	ENSG00000118292.8
known_NIR_420	chr1	150492489;150496908	150496482;150497530	+	150492489	150497530	cassetteExon	ENST00000438568.6	known	0.85	23.5	4	32;15	4	y	0.92	47.5	4	78;17	4	y	0.84	51.5	10	60;43	10	y	0.73	38	14	55;21	14	y	0.72	54.5	21	89;20	21	y	0.78	50	14	75;25	14	y	0.0182672	-4.05081	down	ENSG00000143374.14
known_NIR_435	chr1	150969091	150974619	-	150969131	150974619	A3SS	ENST00000271688.10	known	0.96	182	8	182	8	y	0.96	280	11	280	11	y	0.97	325	10	325	10	y	0.98	262	4	262	4	y	0.97	381	11	381	11	y	0.98	382	8	382	8	y	0.0474207	2.82843	up	ENSG00000143418.19
known_NIR_439	chr1	151017904	151024611	+	151017904;151018669	151018467;151024611	ES	ENST00000271620.7	known	0.36	5	9	5	8;10	y	0.35	4	7.5	4	5;10	y	0.44	12	15.5	12	11;20	y	0.17	2	10	2	4;16	y	0.15	2	11	2	13;9	y	0.14	3	18.5	3	19;18	y	0.00976831	-7.71443	down	ENSG00000143363.15
known_NIR_542	chr1	154214574	154220342	-	154214574;154219937	154219836;154220342	ES	ENST00000368521.9	known	0.2	66	267.5	66	266;269	y	0.24	110	349.5	110	353;346	y	0.23	123	416.5	123	420;413	y	0.28	109	286.5	109	259;314	y	0.26	103	293	103	253;333	y	0.27	111	304	111	277;331	y	0.0421716	3.5	up	ENSG00000143612.18
known_NIR_565	chr1	154992786	154992902	+	154992673	154992902	A5SS	ENST00000295530.6	known	0.98	337	6	337	6	y	0.99	401	3	401	3	y	0.98	429	8	429	8	y	0.99	357	4	357	4	y	1	523	2	523	2	y	1	401	0	401	0	n	0.0474207	2.82843	up	ENSG00000160688.18
known_NIR_608	chr1	155308965	155310064	+	155308965	155309789	A3SS&ES	ENST00000368356.8	known	0.99	193	1	193	1	n	0.98	233	4	233	4	y	0.98	194	4	194	4	y	0.97	175	5	175	5	y	0.96	271	12	271	12	y	0.97	218	6	218	6	y	0.0241101	-3.53553	down	ENSG00000160752.14
known_NIR_645	chr1	155921527	155921861	-	155921628	155921861	A3SS	ENST00000368321.7	known	0.04	2	51	2	51	y	0.1	9	80	9	80	y	0.08	9	97	9	97	y	0.24	15	48	15	48	y	0.17	12	59	12	59	y	0.17	17	86	17	86	y	0.0171401	4.10258	up	ENSG00000132680.10
known_NIR_703	chr1	160211650	160213110	+	160211716	160213110	A5SS	ENST00000360472.8	known	0.02	5	225	5	225	y	0.03	14	472	14	472	y	0.04	19	515	19	515	y	0.05	19	355	19	355	y	0.06	25	369	25	369	y	0.05	23	470	23	470	y	0.0356527	3.5	up	ENSG00000162734.12
known_NIR_731	chr1	161159678	161160620	+	161159678;161160506	161160366;161160620	ES	ENST00000368002.7	known	0.47	7	8	7	0;16	n	0.56	10	8	10	4;12	y	0.62	10	6	10	3;9	y	0.32	4	8.5	4	0;17	n	0	0	22	0	13;31	n	0.23	5	16.5	5	0;33	n	0.0439401	-3.49957	down	ENSG00000143258.15
known_NIR_762	chr1	163306329	163321622	-	163306329	163308544	5pMXE	ENST00000451759.5	known	0.5	5	5	5	5	y	0.33	1	2	1	2	n	0.13	2	13	2	13	y	0.8	4	1	4	1	n	0.78	7	2	7	2	n	0.69	11	5	11	5	y	0.0445391	3.89357	up	ENSG00000232995.7
known_NIR_800	chr1	167773368	167787820	+	167765749	167787820	A5SS	ENST00000392121.7	known	0.8	4	1	4	1	n	0.47	8	9	8	9	y	0.44	7	9	7	9	y	0.12	2	14	2	14	y	0	0	7	0	7	n	0.25	4	12	4	12	y	0.0393159	-3.28297	down	ENSG00000197965.11
known_NIR_835	chr1	172575623;172577559	172577539;172577764	+	172575623	172577764	cassetteExon	ENST00000367723.8	known	0.85	52	9	52;52	9	y	0.82	59	13	55;63	13	y	0.77	30.5	9	32;29	9	y	0.89	80.5	10	80;81	10	y	0.88	73	10	75;71	10	y	0.94	82.5	5	78;87	5	y	0.041794	3.01869	up	ENSG00000094975.13
known_NIR_846	chr1	173865282	173865471	-	173865282	173865510	A5SS	ENST00000414075.5	known	0.52	949	865	949	865	y	0.54	1277	1076	1277	1076	y	0.51	1364	1294	1364	1294	y	0.49	1179	1213	1179	1213	y	0.47	1041	1169	1041	1169	y	0.48	1101	1189	1101	1189	y	0.0198551	-4.11096	down	ENSG00000234741.7
known_NIR_859	chr1	174957549	174969277	+	174957549	174957891	3pMXE	ENST00000251507.8	known	0.28	20	52	20	52	y	0.35	42	77	42	77	y	0.25	17	50	17	50	y	0.46	46	53	46	53	y	0.4	24	36	24	36	y	0.56	42	33	42	33	y	0.0397065	3.25632	up	ENSG00000152061.21
known_NIR_912	chr1	19238854	19239231	-	19238857	19239231	A3SS	ENST00000477853.5	known	0.27	12	32	12	32	y	0.21	18	67	18	67	y	0.23	15	49	15	49	y	0.1	7	62	7	62	y	0.16	16	81	16	81	y	0.14	10	59	10	59	y	0.0143468	-4.14255	down	ENSG00000127463.13
known_NIR_974	chr1	205381856	205384288	-	205381856	205419230	A5SS	ENST00000367154.5	known	0.83	122	25	122	25	y	0.86	149	24	149	24	y	0.87	177	26	177	26	y	0.8	123	30	123	30	y	0.8	165	42	165	42	y	0.82	155	35	155	35	y	0.0400607	-3.3955	down	ENSG00000186007.9
known_NIR_975	chr1	205381856	205384288	-	205381856	205420455	A5SS	ENST00000495594.2	known	0.21	122	462	122	462	y	0.22	149	532	149	532	y	0.2	177	696	177	696	y	0.18	123	560	123	560	y	0.18	165	745	165	745	y	0.19	155	649	155	649	y	0.0248175	-4	down	ENSG00000186007.9
known_NIR_1034	chr1	211304140	211313424	+	211304140	211312720	3pMXE	ENST00000452621.6	known	0.07	4	50	4	50	y	0.06	5	82	5	82	y	0.07	5	65	5	65	y	0	0	57	0	57	n	0	0	67	0	67	n	0.01	1	75	1	75	n	0.000177551	-13.435	down	ENSG00000117625.13
known_NIR_1035	chr1	211304140;211312961	211312720;211313424	+	211304140	211313424	cassetteExon	ENST00000367006.8	known	0.91	40	4	50;30	4	y	0.92	58.5	5	82;35	5	y	0.93	70	5	65;75	5	y	1	48.5	0	57;40	0	n	1	54.5	0	67;42	0	n	0.98	62	1	75;49	1	n	0.00124669	8.31522	up	ENSG00000117625.13
known_NIR_1052	chr1	21290156	21290364	-	21290156	21345376	A5SS	ENST00000415912.6	known	0.25	5	15	5	15	y	0.25	11	33	11	33	y	0.15	8	47	8	47	y	0.08	3	34	3	34	y	0.02	1	53	1	53	n	0.06	2	34	2	34	y	0.0221156	-4.33103	down	ENSG00000117298.14
known_NIR_1056	chr1	213051509;213077816	213077696;213104454	+	213051509;213071041	213071006;213104454	MXE	ENST00000543354.5	known	0.49	12	12.5	3;21	21;4	y	0.49	13.5	14	5;22	27;1	n	0.46	11.5	13.5	0;23	27;0	n	0.61	15	9.5	2;28	18;1	n	0.63	18	10.5	4;32	17;4	y	0.59	20	14	5;35	25;3	y	0.00114279	8.5105	up	ENSG00000136643.11
known_NIR_1060	chr1	213167973;213176492	213176400;213240702	+	213167973;213232255	213230497;213240702	MXE	ENST00000614059.4	known	0.28	8.5	21.5	16;1	11;32	n	0.39	12	19	23;1	8;30	n	0.38	14.5	24	29;0	8;40	n	0.49	18	18.5	34;2	4;33	y	0.43	12	16	24;0	9;23	n	0.53	24	21.5	47;1	4;39	n	0.0448778	2.92509	up	ENSG00000136643.11
known_NIR_1117	chr1	225783368;225786985	225786862;225789240	+	225783368	225789240	cassetteExon	ENST00000304786.11	known	0.03	29	1015	17;41	1015	y	0.04	46.5	1086	37;56	1086	y	0.03	43.5	1318	30;57	1318	y	0.02	23	1134	9;37	1134	y	0.01	19.5	1393	8;31	1393	y	0.02	19	1193	15;23	1193	y	0.0241101	-3.53553	down	ENSG00000143742.12
known_NIR_1119	chr1	225783368;225789141	225789034;225789240	+	225783368;225786985	225786862;225789240	MXE	ENST00000366839.8	known	0.19	7	29	2;12	17;41	y	0.17	9.5	46.5	0;19	37;56	n	0.22	12.5	43.5	0;25	30;57	n	0.52	25	23	12;38	9;37	y	0.49	18.5	19.5	9;28	8;31	y	0.37	11	19	2;20	15;23	y	0.0203578	5.547	up	ENSG00000143742.12
known_NIR_1148	chr1	228108318;228108474	228108437;228109149	-	228108318;228109021	228108955;228109149	MXE	ENST00000336520.7	known	0.4	17	26	34;0	28;24	n	0.44	33.5	43.5	57;10	43;44	y	0.38	30.5	50	61;0	54;46	n	0.33	18.5	37.5	37;0	33;42	n	0.25	17.5	53.5	35;0	39;68	n	0.28	25	63	50;0	62;64	n	0.0171401	-4.10258	down	ENSG00000162910.18
known_NIR_1150	chr1	228108318;228109021	228108955;228109149	-	228108318	228109149	cassetteExon	ENST00000348259.9	known	0.87	26	4	28;24	4	y	0.81	43.5	10	43;44	10	y	0.75	50	17	54;46	17	y	0.93	37.5	3	33;42	3	y	0.91	53.5	5	39;68	5	y	0.97	63	2	62;64	2	y	0.0478283	3.25847	up	ENSG00000162910.18
known_NIR_1172	chr1	228147699	228148665	+	228147699;228148456	228148371;228148665	ES	ENST00000366730.5	known	0.1	33	289.5	33	344;235	y	0.09	40	395.5	40	458;333	y	0.08	40	465	40	529;401	y	0.06	23	394	23	456;332	y	0.05	23	418.5	23	496;341	y	0.07	30	410.5	30	470;351	y	0.0213116	-3.67423	down	ENSG00000143774.16
known_NIR_1173	chr1	228147699;228148539	228148371;228148665	+	228147699	228148665	cassetteExon	ENST00000366728.6	known	0.84	172	33	344;0	33	n	0.85	229	40	458;0	40	n	0.87	264.5	40	529;0	40	n	0.91	232	23	456;8	23	y	0.92	250	23	496;4	23	y	0.89	235	30	470;0	30	n	0.0128867	4.27618	up	ENSG00000143774.16
known_NIR_1212	chr1	235367504	235380019	+	235367552	235380019	A5SS	ENST00000406207.4	known	0.89	24	3	24	3	y	0.93	42	3	42	3	y	0.9	57	6	57	6	y	0.83	40	8	40	8	y	0.87	59	9	59	9	y	0.85	45	8	45	8	y	0.0273453	-3.4	down	ENSG00000116957.12
known_NIR_1223	chr1	23799436	23800387	-	23799436	23800712	A5SS	ENST00000617979.4	known	0.07	2	25	2	25	y	0.06	3	44	3	44	y	0.05	3	61	3	61	y	0.15	7	40	7	40	y	0.13	5	33	5	33	y	0.18	9	41	9	41	y	0.0137151	5.96962	up	ENSG00000117308.14
known_NIR_1224	chr1	23808323	23810736	-	23808323	23816675	A5SS	ENST00000436439.6	known	0.98	45	1	45	1	n	0.99	71	1	71	1	n	1	78	0	78	0	n	0.88	57	8	57	8	y	0.84	47	9	47	9	y	0.88	56	8	56	8	y	0.00490085	-8.48838	down	ENSG00000117305.14
known_NIR_1225	chr1	23814338	23816675	-	23808323	23816675	A3SS	ENST00000436439.6	known	0.98	47	1	47	1	n	0.96	25	1	25	1	n	1	69	0	69	0	n	0.83	38	8	38	8	y	0.86	56	9	56	9	y	0.89	67	8	67	8	y	0.00679028	-5.76461	down	ENSG00000117305.14
known_NIR_1231	chr1	23967956	23971573	-	23967723	23971573	A3SS	ENST00000344989.10	known	0.12	18	131	18	131	y	0.17	22	104	22	104	y	0.15	22	125	22	125	y	0.08	11	135	11	135	y	0.1	19	173	19	173	y	0.09	15	151	15	151	y	0.0451284	-3.62441	down	ENSG00000188529.14
known_NIR_1233	chr1	23971439	23971573	-	23967956	23971573	A3SS	ENST00000374452.9	known	0.95	322	18	322	18	y	0.94	319	22	319	22	y	0.94	375	22	375	22	y	0.97	399	11	399	11	y	0.96	413	19	413	19	y	0.96	396	15	396	15	y	0.0132356	4.24264	up	ENSG00000188529.14
known_NIR_1339	chr1	27914169	27914627	-	27914169	27914434	A5SS	ENST00000373912.7	known	0.03	3	117	3	117	y	0.02	3	171	3	171	y	0.02	4	174	4	174	y	0.01	2	140	2	140	y	0	0	241	0	241	n	0.01	2	201	2	201	y	0.0241101	-3.53553	down	ENSG00000117748.9
known_NIR_1346	chr1	28236452	28246589	+	28236452	28237761	3pMXE	ENST00000497986.5	known	0.79	250	68	250	68	y	0.75	279	91	279	91	y	0.78	313	88	313	88	y	0.81	239	56	239	56	y	0.85	420	74	420	74	y	0.82	333	73	333	73	y	0.0349197	3.13786	up	ENSG00000130770.17
known_NIR_1374	chr1	30980166	30981312	-	30980163	30981312	A3SS	ENST00000424085.6	known	0.19	6	26	6	26	y	0.22	12	43	12	43	y	0.19	15	63	15	63	y	0.1	4	37	4	37	y	0.06	2	34	2	34	y	0.13	9	60	9	60	y	0.0208505	-4.5707	down	ENSG00000134644.15
known_NIR_1398	chr1	31911826	31918970	-	31911826;31915987	31915895;31918970	ES	ENST00000602725.5	known	0.26	503	1420	503	1875;965	y	0.28	696	1747	696	2209;1285	y	0.27	749	1991	749	2429;1553	y	0.31	838	1861	838	2400;1322	y	0.33	967	1982.5	967	2621;1344	y	0.34	980	1920	980	2476;1364	y	0.00873103	5.37587	up	ENSG00000184007.17
known_NIR_1415	chr1	32948363	32949569	-	32948366	32949569	A3SS	ENST00000373456.11	known	0.48	14	15	14	15	y	0.5	15	15	15	15	y	0.7	28	12	28	12	y	1	22	0	22	0	n	0.72	13	5	13	5	y	1	14	0	14	0	n	0.0452411	2.9678	up	ENSG00000116514.16
known_NIR_1452	chr1	36173478;36175008	36174898;36176199	+	36173478	36176199	cassetteExon	ENST00000316156.8	known	0.78	142.5	41	247;38	41	y	0.77	195.5	58	333;58	58	y	0.81	202.5	48	339;66	48	y	0.82	170.5	38	300;41	38	y	0.85	241.5	42	428;55	42	y	0.83	241.5	49	440;43	49	y	0.0395679	3.1305	up	ENSG00000116871.15
known_NIR_1489	chr1	39753052	39762517	+	39753052	39753287	3pMXE	ENST00000324379.9	known	0.29	32	79	32	79	y	0.29	42	104	42	104	y	0.24	52	168	52	168	y	0.37	63	109	63	109	y	0.46	75	87	75	87	y	0.47	83	95	83	95	y	0.0207108	4.45669	up	ENSG00000084072.16
known_NIR_1490	chr1	39753052	39763689	+	39753052	39753287	3pMXE	ENST00000324379.9	known	0.12	11	79	11	79	y	0.2	26	104	26	104	y	0.09	17	168	17	168	y	0.25	37	109	37	109	y	0.31	40	87	40	87	y	0.29	39	95	39	95	y	0.0280866	3.93548	up	ENSG00000084072.16
known_NIR_1503	chr1	40040801	40059337	+	40040801	40059334	A3SS	ENST00000372792.6	known	0.66	63	33	63	33	y	0.68	102	49	102	49	y	0.66	126	66	126	66	y	0.73	82	30	82	30	y	0.71	113	46	113	46	y	0.72	120	47	120	47	y	0.00402506	6.04743	up	ENSG00000131236.16
known_NIR_1553	chr1	43975107	43976090	+	43975107;43975848	43975800;43976090	ES	ENST00000472174.6	known	0.18	9	41.5	9	42;41	y	0.24	23	71	23	63;79	y	0.19	19	82	19	75;89	y	0.3	21	48	21	47;49	y	0.26	17	47.5	17	44;51	y	0.35	32	59.5	32	54;65	y	0.040481	3.12772	up	ENSG00000117410.13
known_NIR_1631	chr1	52064938	52086112	+	52064938;52083541	52083340;52086112	ES	ENST00000313334.12	known	0.26	81	233.5	81	197;270	y	0.23	78	267.5	78	235;300	y	0.25	98	294	98	250;338	y	0.29	101	249.5	101	204;295	y	0.32	128	268.5	128	230;307	y	0.29	112	278.5	112	254;303	y	0.0166297	4	up	ENSG00000134717.17
known_NIR_1662	chr1	5905780	5907115	-	5905783	5907115	A3SS	ENST00000378156.8	known	0.6	3	2	3	2	n	0.72	13	5	13	5	y	0.6	3	2	3	2	n	0.2	2	8	2	8	y	0.33	2	4	2	4	n	0.41	7	10	7	10	y	0.0154915	-4.46842	down	ENSG00000131697.17
known_NIR_1690	chr1	6477658	6496493	-	6477658	6490445	5pMXE	ENST00000340850.9	known	0.64	9	5	9	5	y	0.78	36	10	36	10	y	0.73	27	10	27	10	y	0.91	41	4	41	4	y	0.84	38	7	38	7	y	0.86	36	6	36	6	y	0.045178	3.33719	up	ENSG00000171680.20
known_NIR_1729	chr1	71065137	71066776	-	71065752	71066776	3pMXE	ENST00000611683.1	known	0.53	135	119	135	119	y	0.5	128	126	128	126	y	0.45	158	192	158	192	y	0.65	176	94	176	94	y	0.56	203	159	203	159	y	0.6	191	125	191	125	y	0.0352026	3.14643	up	ENSG00000132485.12
known_NIR_1783	chr1	86354859	86358787	-	86354859;86356602	86356444;86358787	ES	ENST00000359242.7	known	0.61	78	50	78	53;47	y	0.58	79	57.5	79	54;61	y	0.54	94	79.5	94	45;114	y	0.64	116	65	116	68;62	y	0.67	175	87.5	175	105;70	y	0.65	93	49.5	93	47;52	y	0.0467309	3.46738	up	ENSG00000122417.15
known_NIR_1820	chr1	94673271	94679425	-	94638558	94679425	A3SS	ENST00000442418.5	known	0.43	3	4	3	4	n	0.18	2	9	2	9	y	0.32	9	19	9	19	y	0.55	6	5	6	5	y	0.58	7	5	7	5	y	0.64	14	8	14	8	y	0.0474291	3.63504	up	ENSG00000224081.7
known_NIR_1831	chr1	964167	964349	+	964180	964349	A5SS	ENST00000338591.7	known	0.74	31	11	31	11	y	0.74	39	14	39	14	y	0.71	49	20	49	20	y	0.64	42	24	42	24	y	0.66	59	30	59	30	y	0.62	29	18	29	18	y	0.00442043	-5.89188	down	ENSG00000187961.13
known_NIR_1883	chr10	102470075	102471273	+	102470075;102471117	102470665;102471273	ES	ENST00000238936.8	known	0.97	35	1	35	0;2	n	0.9	40	4.5	40	2;7	y	0.89	56	7	56	2;12	y	0.86	38	6	38	5;7	y	0.83	44	9	44	2;16	y	0.78	45	13	45	7;19	y	0.0483015	-2.81673	down	ENSG00000138111.14
known_NIR_1891	chr10	103392466	103396409	-	103392466	103395746	5pMXE	ENST00000369811.5	known	0.85	1125	204	1125	204	y	0.81	1032	241	1032	241	y	0.8	1596	387	1596	387	y	0.87	1453	212	1453	212	y	0.89	2084	250	2084	250	y	0.88	1509	211	1509	211	y	0.0453176	3.67423	up	ENSG00000173915.12
known_NIR_1892	chr10	103392466	103396409	-	103392466;103396032	103395746;103396409	ES	ENST00000369815.5	known	0.91	1125	107.5	1125	204;11	y	0.89	1032	128.5	1032	241;16	y	0.88	1596	209.5	1596	387;32	y	0.93	1453	113.5	1453	212;15	y	0.94	2084	130.5	2084	250;11	y	0.93	1509	111.5	1509	211;12	y	0.0326719	4.24264	up	ENSG00000173915.12
known_NIR_1924	chr10	112376448	112394918	+	112374269	112394918	A5SS	ENST00000354655.8	known	0.83	96	19	96	19	y	0.75	138	46	138	46	y	0.82	156	35	156	35	y	0.55	115	93	115	93	y	0.71	212	87	212	87	y	0.64	176	101	176	101	y	0.0488381	-3.16228	down	ENSG00000197142.10
known_NIR_1988	chr10	121564579	121593709	-	121564579;121565704	121565438;121593709	ES	ENST00000369061.8	known	0.71	46	19	46	26;12	y	0.65	43	23	43	40;6	y	0.69	57	26	57	35;17	y	0.45	25	30	25	43;17	y	0.49	33	34	33	43;25	y	0.59	41	28	41	39;17	y	0.0377101	-3.83349	down	ENSG00000066468.20
known_NIR_2000	chr10	122132734	122195040	+	122132734;122143706	122143572;122195040	ES	ENST00000369005.5	known	0.46	6	7	6	6;8	y	0.56	20	16	20	4;28	y	0.59	28	19.5	28	8;31	y	0.17	4	20	4	11;29	y	0.37	18	30.5	18	15;46	y	0.34	14	27.5	14	22;33	y	0.0383502	-3.30455	down	ENSG00000138162.17
known_NIR_2046	chr10	13288541	13291825	-	13288541	13291831	A5SS	ENST00000396913.6	known	0	0	113	0	113	n	0.02	3	132	3	132	y	0.01	2	159	2	159	y	0.03	5	138	5	138	y	0.03	4	132	4	132	y	0.05	7	143	7	143	y	0.0400537	3.02372	up	ENSG00000107537.13
known_NIR_2100	chr10	22319018	22326431	+	22319018	22319939	3pMXE	ENST00000376836.7	known	0.02	7	350	7	350	y	0.02	8	402	8	402	y	0.01	5	415	5	415	y	0.01	3	376	3	376	y	0	0	402	0	402	n	0	0	356	0	356	n	0.0474207	-2.82843	down	ENSG00000148444.15
known_NIR_2101	chr10	22321696	22326431	+	22319018	22326431	A5SS	ENST00000602390.5	known	0.93	99	7	99	7	y	0.93	104	8	104	8	y	0.96	113	5	113	5	y	0.98	125	3	125	3	y	1	164	0	164	0	n	1	93	0	93	0	n	0.0154329	4.4376	up	ENSG00000269897.5
known_NIR_2127	chr10	27145590	27148906	-	27147668	27148906	A3SS	ENST00000477432.1	known	0.79	48	13	48	13	y	0.72	48	19	48	19	y	0.91	70	7	70	7	y	0.65	37	20	37	20	y	0.46	29	34	29	34	y	0.48	27	29	27	29	y	0.0281516	-3.37722	down	ENSG00000136758.18
known_NIR_2128	chr10	27145590;27147668	27147498;27148906	-	27145590	27148906	cassetteExon	ENST00000613434.4	known	0.12	6.5	48	0;13	48	n	0.19	11.5	48	4;19	48	y	0.07	5.5	70	4;7	70	y	0.22	10.5	37	1;20	37	n	0.38	17.5	29	1;34	29	n	0.36	15	27	1;29	27	n	0.0402567	3.15946	up	ENSG00000136758.18
known_NIR_2285	chr10	6203336	6213623	+	6145013	6213623	A5SS	ENST00000379789.8	known	0.61	11	7	11	7	y	0.67	18	9	18	9	y	0.58	7	5	7	5	y	0.77	24	7	24	7	y	0.77	10	3	10	3	y	0.84	21	4	21	4	y	0.00828837	4.91354	up	ENSG00000170525.18
known_NIR_2291	chr10	6580927;6582201	6582138;6583676	+	6580927	6583676	cassetteExon	ENST00000445427.1	known	0.4	2	3	2;2	3	n	0.18	1.5	7	1;2	7	n	0.57	12	9	11;13	9	y	0.65	5.5	3	4;7	3	y	0.78	3.5	1	4;3	1	n	1	6.5	0	6;7	0	n	0.0492368	2.80255	up	ENSG00000237943.6
known_NIR_2300	chr10	68338642	68339140	+	68338687	68339140	A5SS	ENST00000265866.11	known	0.21	297	1102	297	1102	y	0.2	445	1822	445	1822	y	0.19	476	1994	476	1994	y	0.18	481	2255	481	2255	y	0.16	492	2527	492	2527	y	0.17	399	2001	399	2001	y	0.0213116	-3.67423	down	ENSG00000096746.17
known_NIR_2319	chr10	69947342	69957004	+	69947342;69952968	69952882;69957004	ES	ENST00000398978.7	known	0.57	106	80	106	125;35	y	0.52	120	109	120	163;55	y	0.59	160	112	160	157;67	y	0.69	149	66.5	149	99;34	y	0.7	221	95.5	221	143;48	y	0.66	177	92	177	151;33	y	0.0122168	5.13098	up	ENSG00000197467.13
known_NIR_2323	chr10	70161931	70170413	-	70161931	70162690	5pMXE	ENST00000373238.5	known	0.89	131	17	131	17	y	0.86	131	21	131	21	y	0.86	107	17	107	17	y	0.92	122	10	122	10	y	0.9	118	13	118	13	y	0.94	186	12	186	12	y	0.0316184	3.27327	up	ENSG00000079332.14
known_NIR_2324	chr10	70161931	70170413	-	70161931;70162759	70162690;70170413	ES	ENST00000373242.6	known	0.91	131	12.5	131	17;8	y	0.92	131	12	131	21;3	y	0.91	107	10	107	17;3	y	0.95	122	6.5	122	10;3	y	0.94	118	8	118	13;3	y	0.97	186	6	186	12;0	n	0.0326719	4.24264	up	ENSG00000079332.14
known_NIR_2325	chr10	70324030;70340702	70340553;70376452	-	70324030	70376452	cassetteExon	ENST00000395011.5	known	0.85	11	2	14;8	2	y	0.88	22	3	23;21	3	y	0.89	24.5	3	32;17	3	y	1	20	0	29;11	0	n	0.96	22.5	1	30;15	1	n	0.94	29	2	40;18	2	y	0.0157168	4.37287	up	ENSG00000172731.13
known_NIR_2352	chr10	73704366	73704986	-	73697720	73704986	A3SS	ENST00000399449.3	known	0.42	5	7	5	7	y	0.25	3	9	3	9	y	0.57	4	3	4	3	n	0	0	3	0	3	n	0.2	2	8	2	8	y	0	0	6	0	6	n	0.0434014	-3.04177	down	ENSG00000242288.9
known_NIR_2395	chr10	80172869;80176155	80176107;80205343	-	80172869	80205343	cassetteExon	ENST00000372231.7	known	0.81	373.5	88	464;283	88	y	0.81	479	113	599;359	113	y	0.82	593.5	130	693;494	130	y	0.77	449	134	568;330	134	y	0.78	629.5	177	773;486	177	y	0.75	533	175	654;412	175	y	0.0227763	-4.94975	down	ENSG00000122359.17
known_NIR_2432	chr10	91220836	91222689	+	91163081	91222689	A5SS	ENST00000614189.4	known	0.55	6	5	6	5	y	0.62	8	5	8	5	y	0.71	10	4	10	4	y	0.25	2	6	2	6	n	0.36	4	7	4	7	y	0.25	2	6	2	6	n	0.00527799	-5.75619	down	ENSG00000180628.14
known_NIR_2459	chr10	97476744	97477347	-	97476744;97476963	97476835;97477347	ES	ENST00000438925.6	known	0.11	4	32	4	38;26	y	0.06	4	59.5	4	77;42	y	0.12	8	58	8	89;27	y	0.06	3	46.5	3	54;39	y	0	0	58.5	0	80;37	n	0	0	43.5	0	49;38	n	0.04863	-2.8099	down	ENSG00000155229.20
known_NIR_2500	chr11	110264234	110272536	-	110264234;110264874	110264779;110272536	ES	ENST00000528498.5	known	0.02	3	117.5	3	135;100	y	0	0	120	0	126;114	n	0	0	122	0	138;106	n	0.04	4	104	4	115;93	y	0.04	5	136.5	5	152;121	y	0.03	4	111	4	120;102	y	0.0285958	4.02492	up	ENSG00000137710.14
known_NIR_2520	chr11	113365060	113368187	+	113365060	113366225	3pMXE	ENST00000529221.5	known	0.6	6	4	6	4	y	0.61	11	7	11	7	y	0.56	14	11	14	11	y	0.83	5	1	5	1	n	0.88	23	3	23	3	y	0.79	11	3	11	3	y	0.00302495	8.0615	up	ENSG00000149292.16
known_NIR_2543	chr11	118491309	118491744	+	118491318	118491744	A5SS	ENST00000534358.5	known	1	7	0	7	0	n	0.96	27	1	27	1	n	0.93	28	2	28	2	y	0.74	17	6	17	6	y	0.71	10	4	10	4	y	0.83	30	6	30	6	y	0.0143708	-4.91552	down	ENSG00000118058.20
known_NIR_2591	chr11	123730985;123740536	123740117;123741549	-	123730985	123741549	cassetteExon	ENST00000529691.1	known	0.78	3.5	1	4;3	1	n	0.73	5.5	2	8;3	2	y	0.46	8.5	10	14;3	10	y	0.41	3.5	5	7;0	5	n	0.21	4	15	5;3	15	y	0.2	1	4	2;0	4	n	0.0397746	-3.17733	down	ENSG00000166261.10
known_NIR_2598	chr11	125086018;125086260	125086204;125088119	+	125086018	125088119	cassetteExon	ENST00000403796.6	known	0.7	16.5	7	21;12	7	y	0.69	17.5	8	20;15	8	y	0.67	31	15	41;21	15	y	0.83	29	6	39;19	6	y	0.84	37.5	7	49;26	7	y	0.94	47.5	3	57;38	3	y	0.0287163	5.06316	up	ENSG00000134955.11
known_NIR_2632	chr11	126356302	126406096	+	126355842	126406096	A5SS	ENST00000227495.10	known	0.08	4	49	4	49	y	0.07	4	52	4	52	y	0.06	3	48	3	48	y	0	0	22	0	22	n	0.03	1	39	1	39	n	0	0	57	0	57	n	0.0117745	-5.19615	down	ENSG00000110080.18
known_NIR_2661	chr11	13421838	13463092	-	13421838;13445181	13445024;13463092	ES	ENST00000278174.9	known	0.39	17	26.5	17	34;19	y	0.35	21	39	21	52;26	y	0.31	19	41.5	19	62;21	y	0.53	36	31.5	36	46;17	y	0.41	28	40	28	45;35	y	0.5	49	48.5	49	83;14	y	0.0475522	3.03615	up	ENSG00000148925.10
known_NIR_2716	chr11	20363912	20364237	+	20363749	20364237	A5SS	ENST00000530266.5	known	0.78	38	11	38	11	y	0.78	43	12	43	12	y	0.77	91	27	91	27	y	0.88	65	9	65	9	y	0.92	109	10	109	10	y	0.95	89	5	89	5	y	0.0181681	6.8133	up	ENSG00000109854.13
known_NIR_2735	chr11	27540116	27639845	+	27540116;27584337	27584269;27639845	ES	ENST00000499008.7	known	0.2	1	4	1	2;6	n	0.18	1	4.5	1	0;9	n	0.33	3	6	3	4;8	y	0.62	4	2.5	4	1;4	n	0.4	1	1.5	1	0;3	n	0.67	6	3	6	0;6	n	0.0383503	3.42649	up	ENSG00000245573.7
known_NIR_2804	chr11	35190065	35196746	+	35190065	35214852	A3SS	ENST00000263398.10	known	0.45	39	47	39	47	y	0.5	54	55	54	55	y	0.45	62	76	62	76	y	0.37	44	74	44	74	y	0.27	41	109	41	109	y	0.28	49	124	49	124	y	0.0207108	-4.45669	down	ENSG00000026508.16
known_NIR_2808	chr11	35190065	35198121	+	35190065	35214852	A3SS	ENST00000263398.10	known	0.89	370	47	370	47	y	0.91	524	55	524	55	y	0.88	578	76	578	76	y	0.86	443	74	443	74	y	0.83	525	109	525	109	y	0.82	561	124	561	124	y	0.0223303	-3.80132	down	ENSG00000026508.16
known_NIR_2815	chr11	35190065;35196874	35196746;35198121	+	35190065	35198121	cassetteExon	ENST00000415148.6	known	0.11	45.5	370	39;52	370	y	0.12	72	524	54;90	524	y	0.14	95	578	62;128	578	y	0.1	51.5	443	44;59	443	y	0.07	40	525	41;39	525	y	0.09	53.5	561	49;58	561	y	0.0423945	-2.93987	down	ENSG00000026508.16
known_NIR_2816	chr11	35190065;35211449	35211246;35214852	+	35190065	35214852	cassetteExon	ENST00000263398.10	known	0.88	344.5	47	38;651	47	y	0.9	512.5	55	36;989	55	y	0.9	704	76	53;1355	76	y	0.86	469	74	41;897	74	y	0.81	470.5	109	43;898	109	y	0.81	535	124	54;1016	124	y	0.0424792	-3.71391	down	ENSG00000026508.16
known_NIR_2920	chr11	47414909	47415060	+	47414905	47415060	A5SS	ENST00000533076.5	known	1	11	0	11	0	n	1	10	0	10	0	n	0.9	19	2	19	2	y	0.8	8	2	8	2	y	0.88	7	1	7	1	n	0.83	10	2	10	2	y	0.0386538	-3.195	down	ENSG00000165915.13
known_NIR_3048	chr11	62576244	62576657	-	62574908	62576657	A3SS	ENST00000496634.2	known	0.71	10	4	10	4	y	0.71	17	7	17	7	y	0.7	21	9	21	9	y	0.48	13	14	13	14	y	0.27	8	22	8	22	y	0.19	5	22	5	22	y	0.0449026	-4.54519	down	ENSG00000255508.7
known_NIR_3057	chr11	62664973	62667523	-	62664973	62665131	5pMXE	ENST00000528405.1	known	0.17	123	620	123	620	y	0.15	180	1057	180	1057	y	0.17	218	1054	218	1054	y	0.13	106	722	106	722	y	0.1	127	1146	127	1146	y	0.13	142	949	142	949	y	0.0285822	-3.60555	down	ENSG00000255432.1
known_NIR_3087	chr11	62854551	62855133	-	62854551;62854938	62854888;62855133	ES	ENST00000539921.5	known	0.06	6	88.5	6	95;82	y	0.05	9	167.5	9	179;156	y	0.06	13	220	13	246;194	y	0.11	21	167	21	177;157	y	0.09	13	138	13	163;113	y	0.09	14	135	14	153;117	y	0.0133217	5.36656	up	ENSG00000255717.6
known_NIR_3173	chr11	65018733	65021721	+	65018733;65020499	65020419;65021721	ES	ENST00000246747.8	known	0.06	9	143.5	9	141;146	y	0.05	11	210	11	214;206	y	0.06	17	254.5	17	249;260	y	0.03	5	172.5	5	164;181	y	0.04	9	207	9	204;210	y	0.03	6	202.5	6	200;205	y	0.0077626	-4.94975	down	ENSG00000213465.7
known_NIR_3269	chr11	66593300	66593610	+	66593300	66593642	A3SS	ENST00000533244.5	known	0.02	1	53	1	53	n	0.01	1	71	1	71	n	0.02	2	102	2	102	y	0	0	76	0	76	n	0.01	1	90	1	90	n	0	0	82	0	82	n	0.0474207	-2.82843	down	ENSG00000173992.8
known_NIR_3297	chr11	66759096	66796281	+	66759096;66788269	66788160;66796281	ES	ENST00000525908.5	known	0.26	4	11.5	4	11;12	y	0.21	3	11	3	10;12	y	0.21	4	15	4	17;13	y	0.4	7	10.5	7	11;10	y	0.5	10	10	10	10;10	y	0.34	11	21	11	29;13	y	0.0445145	3.76697	up	ENSG00000173715.15
known_NIR_3334	chr11	67464856	67467312	-	67464856;67465100	67465056;67467312	ES	ENST00000308022.6	known	0.09	4	41	4	57;25	y	0.08	6	70.5	6	78;63	y	0.05	5	92	5	105;79	y	0	0	56.5	0	69;44	n	0.04	2	48.5	2	53;44	y	0	0	62	0	74;50	n	0.0292365	-3.34252	down	ENSG00000172663.8
known_NIR_3366	chr11	68576043	68587978	+	68576043	68583043	A3SS&ES	ENST00000393800.6	known	0.19	8	34	8	34	y	0.19	9	38	9	38	y	0.1	4	37	4	37	y	0.29	12	30	12	30	y	0.23	10	34	10	34	y	0.32	21	44	21	44	y	0.0407406	3	up	ENSG00000110075.14
known_NIR_3367	chr11	68576043	68587978	+	68576043	68587927	A3SS	ENST00000524845.5	known	0.23	8	27	8	27	y	0.13	9	58	9	58	y	0.11	4	32	4	32	y	0.32	12	26	12	26	y	0.36	10	18	10	18	y	0.39	21	33	21	33	y	0.0166907	4.72866	up	ENSG00000110075.14
known_NIR_3381	chr11	70420510;70421580	70421470;70422940	+	70420510	70422940	cassetteExon	ENST00000346329.7	known	0.48	624	665	600;648	665	y	0.49	984.5	1040	892;1077	1040	y	0.48	1024	1125	972;1076	1125	y	0.54	836	703	734;938	703	y	0.53	966.5	854	900;1033	854	y	0.55	793.5	649	666;921	649	y	0.00266492	8.5	up	ENSG00000085733.15
known_NIR_3451	chr11	74129842	74132844	-	74123135	74132844	A3SS	ENST00000334126.11	known	0.29	2	5	2	5	n	0.33	4	8	4	8	y	0.38	3	5	3	5	n	0	0	4	0	4	n	0	0	4	0	4	n	0.17	1	5	1	5	n	0.024417	-4.43654	down	ENSG00000168014.16
known_NIR_3465	chr11	75268959	75272895	-	75268959;75271724	75271701;75272895	ES	ENST00000420843.6	known	0.83	117	23.5	117	23;24	y	0.87	161	23.5	161	20;27	y	0.83	207	41.5	207	42;41	y	0.91	169	16.5	169	15;18	y	0.9	171	19	171	21;17	y	0.88	195	26	195	27;25	y	0.035864	3.33623	up	ENSG00000137486.16
known_NIR_3539	chr11	83280260	83285553	-	83280260	83285873	A5SS	ENST00000529689.5	known	0.53	76	67	76	67	y	0.48	88	96	88	96	y	0.5	118	120	118	120	y	0.45	72	87	72	87	y	0.45	83	103	83	103	y	0.42	69	96	69	96	y	0.0280738	-3.59066	down	ENSG00000137500.9
known_NIR_3581	chr11	8911671;8912533	8912453;8914826	+	8911671	8914826	cassetteExon	ENST00000299576.9	known	0.54	223	193	258;188	193	y	0.53	289	256	318;260	256	y	0.56	388	310	440;336	310	y	0.49	263.5	270	273;254	270	y	0.47	326.5	365	354;299	365	y	0.47	350	398	400;300	398	y	0.00478615	-6.03023	down	ENSG00000166452.11
known_NIR_3614	chr11	95865676;95887684	95887612;95888156	-	95865676	95888156	cassetteExon	ENST00000346299.9	known	0.15	5	28	6;4	28	y	0.3	10.5	24	10;11	24	y	0.23	8	27	9;7	27	y	0.12	3.5	26	4;3	26	y	0	0	24	0;0	24	n	0.05	1.5	28	1;2	28	n	0.0400356	-3.05878	down	ENSG00000087053.18
known_NIR_3693	chr12	108562736;108564155	108564060;108564279	+	108562736	108564279	cassetteExon	ENST00000535729.5	known	0.1	18.5	163	11;26	163	y	0.12	32	226	13;51	226	y	0.12	32.5	239	11;54	239	y	0.1	19.5	171	10;29	171	y	0.08	18.5	202	8;29	202	y	0.08	12.5	145	3;22	145	y	0.0474207	-2.82843	down	ENSG00000136003.15
known_NIR_3698	chr12	109092937	109093247	-	109092787	109093247	A3SS	ENST00000343075.7	known	0.31	61	137	61	137	y	0.35	182	331	182	331	y	0.33	151	300	151	300	y	0.28	108	278	108	278	y	0.22	108	382	108	382	y	0.26	124	355	124	355	y	0.0283827	-3.63662	down	ENSG00000189046.10
known_NIR_3793	chr12	120215273;120215661	120215560;120221623	-	120215273	120221623	cassetteExon	ENST00000458477.6	known	0.11	26.5	214	23;30	214	y	0.1	36	341	31;41	341	y	0.11	52.5	405	39;66	405	y	0.09	41	413	35;47	413	y	0.1	51.5	452	45;58	452	y	0.09	41.5	434	40;43	434	y	0.0474207	-2.82843	down	ENSG00000089159.15
known_NIR_3796	chr12	120224377	120226362	-	120224377	120265617	A5SS	ENST00000267257.11	known	0.38	55	88	55	88	y	0.36	71	128	71	128	y	0.34	98	191	98	191	y	0.26	57	163	57	163	y	0.24	69	217	69	217	y	0.3	92	217	92	217	y	0.0159022	-4.42719	down	ENSG00000089159.15
known_NIR_3819	chr12	121245240	121249787	-	121245240;121248734	121248606;121249787	ES	ENST00000392474.6	known	0.25	5	15	5	5;25	y	0.25	10	30	10	8;52	y	0.29	13	32.5	13	11;54	y	0.14	5	30.5	5	19;42	y	0.18	11	49.5	11	13;86	y	0.07	4	55.5	4	28;83	y	0.0384243	-3.83131	down	ENSG00000110931.18
known_NIR_3871	chr12	122980812	122981129	+	122980745	122981129	A5SS	ENST00000315580.9	known	0.44	68	86	68	86	y	0.48	108	115	108	115	y	0.44	108	135	108	135	y	0.52	89	83	89	83	y	0.55	157	131	157	131	y	0.52	108	99	108	99	y	0.0119713	4.6	up	ENSG00000182196.13
known_NIR_3883	chr12	123233924	123253647	+	123233531	123253647	A5SS	ENST00000253233.5	known	0.18	12	53	12	53	y	0.16	12	65	12	65	y	0.17	18	91	18	91	y	0.08	6	72	6	72	y	0.12	10	72	10	72	y	0.12	10	71	10	71	y	0.02713	-4.3589	down	ENSG00000130921.7
known_NIR_3894	chr12	123484272;123485223	123484815;123485633	-	123484272	123485633	cassetteExon	ENST00000376874.8	known	0.05	8	161	3;13	161	y	0.04	9	223	5;13	223	y	0.04	12	295	1;23	295	n	0.02	3.5	199	0;7	199	n	0.02	5.5	265	3;8	265	y	0.01	2	302	4;0	302	n	0.00481268	-5.65685	down	ENSG00000188026.11
known_NIR_3990	chr12	25245395	25250764	-	25245395	25250751	A5SS	ENST00000311936.7	known	0	0	22	0	22	n	0	0	42	0	42	n	0.08	3	36	3	36	y	0.12	4	28	4	28	y	0.13	3	20	3	20	y	0.18	11	49	11	49	y	0.0277824	3.59092	up	ENSG00000133703.11
known_NIR_4010	chr12	28362515;28391411	28391304;28450161	+	28362515	28450161	cassetteExon	ENST00000539107.5	known	0.96	245	11	119;371	11	y	0.98	326.5	8	168;485	8	y	1	321	0	175;467	0	n	0.92	243	22	122;364	22	y	0.94	303.5	21	114;493	21	y	0.95	268	13	119;417	13	y	0.0442361	-2.9824	down	ENSG00000123106.10
known_NIR_4064	chr12	42326229	42335883	+	42326229;42332702	42332660;42335883	ES	ENST00000395580.7	known	0.76	92	29	92	20;38	y	0.76	87	28	87	21;35	y	0.77	98	29	98	19;39	y	0.67	75	37.5	75	27;48	y	0.65	120	65	120	36;94	y	0.69	62	28	62	21;35	y	0.0102646	-7.7658	down	ENSG00000134283.17
known_NIR_4069	chr12	43755261	43758286	-	43755261	43758730	A5SS	ENST00000344862.9	known	0.54	7	6	7	6	y	0.5	7	7	7	7	y	0.54	7	6	7	6	y	0	0	7	0	7	n	0.14	1	6	1	6	n	0.31	4	9	4	9	y	0.0494447	-4.15677	down	ENSG00000129317.14
known_NIR_4101	chr12	47963704	47964209	+	47963633	47964209	A5SS	ENST00000256686.10	known	0.41	26	37	26	37	y	0.35	23	43	23	43	y	0.41	38	55	38	55	y	0.3	29	67	29	67	y	0.33	32	64	32	64	y	0.27	30	83	30	83	y	0.0281056	-3.40168	down	ENSG00000134291.11
known_NIR_4154	chr12	50016719	50025328	-	50016719	50025398	A5SS	ENST00000312377.9	known	0.28	9	23	9	23	y	0.24	9	28	9	28	y	0.3	13	30	13	30	y	0.43	26	35	26	35	y	0.43	28	37	28	37	y	0.54	25	21	25	21	y	0.0194101	4.75155	up	ENSG00000161800.12
known_NIR_4252	chr12	54257692	54259270	-	54257692	54280008	A5SS	ENST00000209875.8	known	0	0	33	0	33	n	0	0	46	0	46	n	0.02	1	44	1	44	n	0.04	2	52	2	52	y	0.04	4	88	4	88	y	0.02	1	61	1	61	n	0.0474207	2.82843	up	ENSG00000094916.13
known_NIR_4303	chr12	56158711;56159622	56159587;56159975	+	56158711	56159975	cassetteExon	ENST00000548580.5	known	0.95	1068.5	51	2095;42	51	y	0.95	1334	69	2617;51	69	y	0.96	1452.5	63	2846;59	63	y	0.96	1371.5	55	2678;65	55	y	0.97	2128.5	71	4185;72	71	y	0.97	1648	55	3220;76	55	y	0.0474207	2.82843	up	ENSG00000092841.18
known_NIR_4368	chr12	57719182;57720263	57720099;57720406	+	57719182	57720406	cassetteExon	ENST00000552285.5	known	0.6	449.5	302	280;619	302	y	0.68	699.5	331	539;860	331	y	0.65	782.5	425	566;999	425	y	0.75	974.5	320	739;1210	320	y	0.78	1141.5	324	740;1543	324	y	0.74	1054	362	747;1361	362	y	0.0230176	4.318	up	ENSG00000135506.15
known_NIR_4423	chr12	6567922	6568139	-	6567922	6568207	A5SS	ENST00000620535.4	known	0.33	21	42	21	42	y	0.31	42	92	42	92	y	0.39	56	89	56	89	y	0.43	41	54	41	54	y	0.5	82	82	82	82	y	0.5	57	58	57	58	y	0.0164274	3.98015	up	ENSG00000111641.10
known_NIR_4548	chr12	7201841	7202612	+	7201841;7202351	7202241;7202612	ES	ENST00000455147.6	known	0.46	70	81	70	82;80	y	0.44	81	104	81	105;103	y	0.39	89	137.5	89	143;132	y	0.35	66	125	66	127;123	y	0.33	64	131.5	64	116;147	y	0.29	61	151.5	61	166;137	y	0.0183067	-3.90942	down	ENSG00000139197.10
known_NIR_4668	chr13	112969458	113014763	+	112902371	113014763	A5SS	ENST00000375608.7	known	0.25	1	3	1	3	n	0.17	1	5	1	5	n	0.19	3	13	3	13	y	0	0	8	0	8	n	0.09	1	10	1	10	n	0	0	7	0	7	n	0.0119569	-4.50897	down	ENSG00000126217.20
known_NIR_4755	chr13	39727548	39750946	+	39727548	39788335	A3SS	ENST00000416691.5	known	1	70	0	70	0	n	0.99	123	1	123	1	n	1	145	0	145	0	n	0.98	142	3	142	3	y	0.98	119	3	119	3	y	0.99	125	1	125	1	n	0.0474207	-2.82843	down	ENSG00000133103.16
known_NIR_4784	chr13	45389820	45390714	+	45389820	45390758	A3SS	ENST00000520585.5	known	0.86	6	1	6	1	n	1	8	0	8	0	n	0.83	5	1	5	1	n	0.67	4	2	4	2	n	0.6	6	4	6	4	y	0.69	20	9	20	9	y	0.0257456	-4.11963	down	ENSG00000170919.15
known_NIR_4825	chr13	52659249	52662649	+	52659249;52661570	52661475;52662649	ES	ENST00000343788.10	known	0.7	80	33.5	80	40;27	y	0.69	115	52.5	115	56;49	y	0.67	109	52.5	109	60;45	y	0.56	73	56.5	73	73;40	y	0.57	63	47	63	77;17	y	0.57	72	54.5	72	70;39	y	0.00220751	-12.7279	down	ENSG00000165416.14
known_NIR_4829	chr13	60567650	60573616	+	60567650	60573613	A3SS	ENST00000196169.7	known	0.25	7	21	7	21	y	0.23	9	31	9	31	y	0.25	6	18	6	18	y	0.42	13	18	13	18	y	0.32	14	30	14	30	y	0.35	7	13	7	13	y	0.0498528	3.95151	up	ENSG00000083544.13
known_NIR_4888	chr14	102197847	102208603	+	102140172	102208603	A5SS	ENST00000556807.1	known	0.4	2	3	2	3	n	0.58	7	5	7	5	y	0.56	10	8	10	8	y	0	0	2	0	2	n	0.12	2	14	2	14	y	0.24	4	13	4	13	y	0.0128273	-4.38544	down	ENSG00000140153.17
known_NIR_4905	chr14	103467191	103468081	+	103467191	103468033	A3SS	ENST00000440884.7	known	0.33	30	60	30	60	y	0.39	43	68	43	68	y	0.43	78	103	78	103	y	0.48	61	66	61	66	y	0.56	57	45	57	45	y	0.5	59	60	59	60	y	0.0275958	3.44715	up	ENSG00000075413.17
known_NIR_4910	chr14	103587364	103654564	+	103587364	103590181	3pMXE	ENST00000409074.6	known	0.08	60	647	60	647	y	0.08	73	830	73	830	y	0.07	57	792	57	792	y	0.12	82	620	82	620	y	0.11	98	807	98	807	y	0.11	92	710	92	710	y	0.00147312	7.77817	up	ENSG00000256053.7
known_NIR_4940	chr14	104792722	104795484	-	104792722	104793127	5pMXE	ENST00000402615.6	known	0.53	105	92	105	92	y	0.48	96	103	96	103	y	0.53	148	130	148	130	y	0.39	105	161	105	161	y	0.45	164	202	164	202	y	0.45	124	151	124	151	y	0.034397	-3.20092	down	ENSG00000142208.15
known_NIR_4941	chr14	104792722;104793210	104793127;104795484	-	104792722	104795484	cassetteExon	ENST00000407796.6	known	0.34	53	105	92;14	105	y	0.36	55	96	103;7	96	y	0.32	68.5	148	130;7	148	y	0.44	84	105	161;7	105	y	0.39	106.5	164	202;11	164	y	0.4	83	124	151;15	124	y	0.0245225	3.65563	up	ENSG00000142208.15
known_NIR_4958	chr14	105391766	105392761	+	105391766	105392619	A3SS	ENST00000430725.6	known	0.05	4	74	4	74	y	0.02	2	95	2	95	y	0.04	5	118	5	118	y	0.1	9	78	9	78	y	0.12	9	66	9	66	y	0.07	6	79	6	79	y	0.0332046	3.53009	up	ENSG00000179364.13
known_NIR_4977	chr14	20455394	20455578	+	20455338	20455578	A5SS	ENST00000555414.5	known	0.92	2619	237	2619	237	y	0.93	3474	275	3474	275	y	0.92	4040	367	4040	367	y	0.9	3242	351	3242	351	y	0.91	4343	424	4343	424	y	0.91	4333	450	4333	450	y	0.0241101	-3.53553	down	ENSG00000100823.11
known_NIR_5002	chr14	21234229;21263336	21263311;21269298	-	21234229	21269298	cassetteExon	ENST00000336053.10	known	0.69	1153.5	517	1200;1107	517	y	0.71	1292	524	1387;1197	524	y	0.68	1627	753	1713;1541	753	y	0.65	1269	676	1369;1169	676	y	0.64	1678.5	934	1740;1617	934	y	0.63	1426	840	1504;1348	840	y	0.0105551	-5.05964	down	ENSG00000092199.17
known_NIR_5004	chr14	21263829	21269298	-	21234229	21269298	A3SS	ENST00000336053.10	known	0.08	42	517	42	517	y	0.1	57	524	57	524	y	0.1	83	753	83	753	y	0.07	47	676	47	676	y	0.07	72	934	72	934	y	0.05	44	840	44	840	y	0.0334717	-3.18198	down	ENSG00000092199.17
known_NIR_5062	chr14	23308199	23322181	+	23308199	23308816	3pMXE	ENST00000250405.9	known	0.12	13	94	13	94	y	0.08	25	275	25	275	y	0.09	25	249	25	249	y	0.03	7	224	7	224	y	0.06	18	278	18	278	y	0.06	18	279	18	279	y	0.0422506	-2.98481	down	ENSG00000129473.9
known_NIR_5068	chr14	23955212;23965832	23965762;23965932	+	23955212;23960003	23959902;23965932	MXE	ENST00000558263.5	known	0.37	34.5	58.5	9;60	117;0	n	0.38	60	99.5	3;117	192;7	y	0.39	53.5	83	5;102	163;3	y	0.29	32.5	78.5	6;59	151;6	y	0.28	37	95.5	5;69	191;0	n	0.3	43.5	103	5;82	201;5	y	0.000385068	-11.0227	down	ENSG00000157326.18
known_NIR_5120	chr14	24440926	24442098	-	24440926	24441674	A5SS&ES	ENST00000399395.7	known	0.11	2	17	2	17	y	0.13	4	27	4	27	y	0.15	6	35	6	35	y	0.08	2	23	2	23	y	0	0	40	0	40	n	0	0	25	0	25	n	0.0442132	-3.55594	down	ENSG00000100445.16
known_NIR_5159	chr14	35539690	35549110	-	35539690;35548538	35548508;35549110	ES	ENST00000389698.7	known	0.94	25	1.5	25	1;2	n	0.86	28	4.5	28	4;5	y	0.89	47	6	47	7;5	y	0.76	38	12	38	11;13	y	0.7	28	12	28	11;13	y	0.75	29	9.5	29	10;9	y	0.00668875	-5.36656	down	ENSG00000174373.15
known_NIR_5160	chr14	35539690	35549110	-	35548538	35549110	3pMXE	ENST00000553892.2	known	0.93	25	2	25	2	y	0.85	28	5	28	5	y	0.9	47	5	47	5	y	0.75	38	13	38	13	y	0.68	28	13	28	13	y	0.76	29	9	29	9	y	0.00903536	-4.7593	down	ENSG00000174373.15
known_NIR_5169	chr14	39151839	39158285	-	39151839;39154294	39154211;39158285	ES	ENST00000330149.9	known	0.23	14	46.5	14	42;51	y	0.22	19	66.5	19	64;69	y	0.29	23	57	23	53;61	y	0.35	37	70	37	79;61	y	0.4	57	85.5	57	80;91	y	0.33	39	80	39	75;85	y	0.0199517	3.75467	up	ENSG00000182400.14
known_NIR_5180	chr14	39291111	39293271	+	39291096	39293271	A5SS	ENST00000553728.1	known	0.03	2	68	2	68	y	0.02	2	98	2	98	y	0.03	4	117	4	117	y	0.01	1	76	1	76	n	0	0	122	0	122	n	0	0	125	0	125	n	0.0077626	-4.94975	down	ENSG00000258941.3
known_NIR_5303	chr14	65076663	65077913	-	65077428	65077913	3pMXE	ENST00000556979.5	known	0.8	90	22	90	22	y	0.78	138	40	138	40	y	0.79	190	52	190	52	y	0.72	86	33	86	33	y	0.76	134	42	134	42	y	0.74	114	41	114	41	y	0.0315622	-3.87298	down	ENSG00000125952.18
known_NIR_5305	chr14	65076663;65077428	65077344;65077913	-	65076663	65077913	cassetteExon	ENST00000358402.8	known	0.17	18	90	14;22	90	y	0.17	27.5	138	15;40	138	y	0.18	42.5	190	33;52	190	y	0.24	27	86	21;33	86	y	0.2	34	134	26;42	134	y	0.23	35	114	29;41	114	y	0.044741	4.00892	up	ENSG00000125952.18
known_NIR_5319	chr14	67343438	67345768	-	67343438	67352923	A5SS	ENST00000555474.5	known	1	181	0	181	0	n	1	213	0	213	0	n	0.99	269	2	269	2	y	0.96	217	8	217	8	y	0.95	155	9	155	9	y	0.96	260	12	260	12	y	0.00105756	-8.48528	down	ENSG00000100554.11
known_NIR_5350	chr14	69767380	69768138	+	69767255	69768138	A5SS	ENST00000553521.5	known	0.26	312	911	312	911	y	0.28	375	980	375	980	y	0.3	486	1112	486	1112	y	0.24	322	1030	322	1030	y	0.22	461	1674	461	1674	y	0.25	364	1107	364	1107	y	0.0442361	-2.9824	down	ENSG00000100650.15
known_NIR_5385	chr14	73645042;73653215	73653170;73654847	+	73645042	73654847	cassetteExon	ENST00000553645.6	known	0.69	9	4	2;16	4	y	0.38	3	5	2;4	5	y	0.69	4.5	2	2;7	2	y	0.21	3	11	0;6	11	n	0.33	2.5	5	0;5	5	n	0	0	16	0;0	16	n	0.0453974	-2.87717	down	ENSG00000119661.14
known_NIR_5547	chr14	94110797;94111773	94111625;94114851	+	94110797	94114851	cassetteExon	ENST00000618863.1	known	0.91	19.5	2	7;32	2	y	1	34	0	2;66	0	n	0.98	50	1	21;79	1	n	0.75	24.5	8	3;46	8	y	0.8	39	10	4;74	10	y	0.85	34	6	14;54	6	y	0.0148039	-4.11199	down	ENSG00000165949.12
known_NIR_5575	chr15	101347777	101366196	-	101332031	101366196	A3SS	ENST00000611716.4	known	0.33	9	18	9	18	y	0.17	4	20	4	20	y	0.36	8	14	8	14	y	0.16	4	21	4	21	y	0	0	24	0	24	n	0.05	1	20	1	20	n	0.0481825	-2.86703	down	ENSG00000140479.16
known_NIR_5586	chr15	22674586;22676934	22676805;22678197	+	22674586	22678197	cassetteExon	ENST00000611636.4	known	0.74	20	7	2;38	7	y	0.73	21.5	8	9;34	8	y	0.78	25.5	7	6;45	7	y	0.82	32.5	7	7;58	7	y	0.86	37.5	6	16;59	6	y	0.85	38.5	7	12;65	7	y	0.00986784	4.80196	up	ENSG00000276141.4
known_NIR_5610	chr15	32523213;32524600	32524471;32526813	-	32523213	32526813	cassetteExon	ENST00000604301.1	known	0.63	40	23	36;44	23	y	0.68	40.5	19	33;48	19	y	0.63	44.5	26	45;44	26	y	0.74	51.5	18	59;44	18	y	0.71	46.5	19	62;31	19	y	0.72	52	20	67;37	20	y	0.0261906	4.06586	up	ENSG00000223509.8
known_NIR_5625	chr15	40046069	40056453	+	40046069	40065221	A3SS	ENST00000504245.5	known	0.14	1	6	1	6	n	0	0	3	0	3	n	0	0	5	0	5	n	0.4	2	3	2	3	n	0.42	5	7	5	7	y	0.29	5	12	5	12	y	0.00671413	5.23751	up	ENSG00000248508.6
known_NIR_5664	chr15	41509129;41511346	41511164;41511422	-	41509129	41511422	cassetteExon	ENST00000355166.9	known	0.38	8.5	14	11;6	14	y	0.23	5	17	9;1	17	n	0.33	8	16	6;10	16	y	0.5	15	15	25;5	15	y	0.44	18	23	30;6	23	y	0.57	17	13	16;18	13	y	0.0316425	3.27998	up	ENSG00000062524.15
known_NIR_5763	chr15	50424654	50439009	+	50424514	50439009	A5SS	ENST00000307179.8	known	0.59	17	12	17	12	y	0.53	32	28	32	28	y	0.54	27	23	27	23	y	0.47	17	19	17	19	y	0.37	17	29	17	29	y	0.41	14	20	14	20	y	0.0227265	-3.96362	down	ENSG00000138592.13
known_NIR_5991	chr15	75028453	75044386	+	75028453;75043536	75043441;75044386	ES	ENST00000342932.7	known	0.31	8	18	8	20;16	y	0.25	12	36	12	36;36	y	0.2	12	48.5	12	55;42	y	0.03	1	33	1	31;35	n	0.11	5	39	5	44;34	y	0	0	39	0	47;31	n	0.0106687	-4.52181	down	ENSG00000138621.11
known_NIR_5992	chr15	75028453	75044386	+	75043536	75044386	5pMXE	ENST00000563393.1	known	0.33	8	16	8	16	y	0.25	12	36	12	36	y	0.22	12	42	12	42	y	0.03	1	35	1	35	n	0.13	5	34	5	34	y	0	0	31	0	31	n	0.015017	-4.16605	down	ENSG00000138621.11
known_NIR_6021	chr15	76292700	76311350	-	76292700;76295737	76295591;76311350	ES	ENST00000557943.5	known	0.2	15	59.5	15	64;55	y	0.15	13	73	13	98;48	y	0.16	18	97	18	101;93	y	0.26	26	72.5	26	80;65	y	0.28	34	89.5	34	68;111	y	0.25	21	61.5	21	58;65	y	0.0111638	5.2915	up	ENSG00000140374.15
known_NIR_6042	chr15	78264895	78265481	+	78264895	78270497	A3SS	ENST00000394855.7	known	0.04	7	170	7	170	y	0.04	10	267	10	267	y	0.03	7	247	7	247	y	0.06	12	185	12	185	y	0.05	11	219	11	219	y	0.05	10	207	10	207	y	0.0241101	3.53553	up	ENSG00000140403.12
known_NIR_6043	chr15	78266293	78270497	+	78264895	78270497	A5SS	ENST00000394855.7	known	0.09	16	170	16	170	y	0.09	26	267	26	267	y	0.12	35	247	35	247	y	0.14	29	185	29	185	y	0.19	52	219	52	219	y	0.15	36	207	36	207	y	0.0377249	3.28634	up	ENSG00000140403.12
known_NIR_6092	chr15	84204516	84204787	-	84204516;84204691	84204600;84204787	ES	ENST00000559668.5	known	0.19	68	286.5	68	212;361	y	0.18	78	351	78	249;453	y	0.16	82	429.5	82	322;537	y	0.21	94	344	94	261;427	y	0.23	120	407	120	308;506	y	0.21	123	455.5	123	333;578	y	0.0253033	3.61814	up	ENSG00000225151.10
known_NIR_6141	chr15	90967202	90969447	-	90967202;90969120	90969079;90969447	ES	ENST00000394249.7	known	0.85	25	4.5	25	6;3	y	0.92	34	3	34	3;3	y	1	49	0	49	0;0	n	0.68	17	8	17	8;8	y	0.81	13	3	13	4;2	y	0.63	11	6.5	11	13;0	n	0.0369181	-3.14189	down	ENSG00000198901.13
known_NIR_6206	chr16	1310253	1314020	+	1312603	1314020	A5SS&ES	ENST00000397515.6	known	0.13	7	48	7	48	y	0.07	5	69	5	69	y	0.1	8	70	8	70	y	0.03	2	75	2	75	y	0.01	1	74	1	74	n	0.02	2	81	2	81	y	0.0333292	-4.38178	down	ENSG00000103275.18
known_NIR_6291	chr16	19068878	19071928	+	19067737	19071928	A5SS	ENST00000321998.9	known	0.22	13	45	13	45	y	0.2	20	78	20	78	y	0.25	21	63	21	63	y	0.13	12	77	12	77	y	0.12	15	108	15	108	y	0.06	5	84	5	84	y	0.014138	-4.572	down	ENSG00000167186.10
known_NIR_6297	chr16	19524088	19527867	+	19524088;19525861	19525719;19527867	ES	ENST00000396212.6	known	0.11	2	16.5	2	15;18	y	0.28	6	15.5	6	22;9	y	0.1	2	18	2	13;23	y	0.32	5	10.5	5	13;8	y	0.43	8	10.5	8	9;12	y	0.51	18	17	18	22;12	y	0.0331477	3.19725	up	ENSG00000103540.16
known_NIR_6306	chr16	1962270;1962909	1962736;1963149	-	1962270;1962656	1962497;1963149	MXE	ENST00000526522.5	known	0.62	7339	4453	31;14647	8770;136	y	0.62	10136	6097	35;20237	11977;217	y	0.61	12411.5	8044.5	42;24781	15876;213	y	0.65	10067.5	5482	38;20097	10780;184	y	0.66	11152.5	5832	64;22241	11468;196	y	0.66	11906.5	6019.5	19;23794	11807;232	y	0.00105756	8.48528	up	ENSG00000140988.15
known_NIR_6333	chr16	20900889	20915556	+	20911264	20915556	A5SS&ES	ENST00000569023.5	known	0.72	53	21	53	21	y	0.78	83	24	83	24	y	0.76	96	30	96	30	y	0.83	62	13	62	13	y	0.91	126	12	126	12	y	0.83	76	16	76	16	y	0.03916	3.23197	up	ENSG00000102897.9
known_NIR_6335	chr16	20902717	20915556	+	20902717;20911264	20911183;20915556	ES	ENST00000569023.5	known	0.38	8	13	8	5;21	y	0.43	10	13.5	10	3;24	y	0.53	19	17	19	4;30	y	0.78	29	8	29	3;13	y	0.77	24	7	24	2;12	y	0.64	17	9.5	17	3;16	y	0.0108983	4.49239	up	ENSG00000102897.9
known_NIR_6380	chr16	2514182	2519218	+	2497113	2519218	A5SS	ENST00000564543.1	known	1	468	2	468	2	y	0.99	533	7	533	7	y	1	706	2	706	2	y	0.99	479	5	479	5	y	0.98	600	11	600	11	y	0.98	561	12	561	12	y	0.0474207	-2.82843	down	ENSG00000260272.1
known_NIR_6390	chr16	27340273	27342121	+	27340273	27341070	3pMXE	ENST00000628578.1	known	0.78	66	19	66	19	y	0.77	67	20	67	20	y	0.85	91	16	91	16	y	0.67	56	28	56	28	y	0.71	67	27	67	27	y	0.72	101	39	101	39	y	0.0368587	-3.39683	down	ENSG00000077238.13
known_NIR_6394	chr16	2752846	2757472	+	2752846;2756606	2756334;2757472	ES	ENST00000301740.12	known	0.28	85	223.5	85	42;405	y	0.26	115	335.5	115	61;610	y	0.3	135	309.5	135	66;553	y	0.25	116	342	116	83;601	y	0.24	129	416	129	76;756	y	0.22	96	340	96	81;599	y	0.0442361	-2.9824	down	ENSG00000167978.16
known_NIR_6471	chr16	29993808	29993906	-	29993808	29995103	A5SS	ENST00000564026.1	known	0.74	46	16	46	16	y	0.79	63	17	63	17	y	0.73	75	28	75	28	y	0.9	78	9	78	9	y	0.91	97	10	97	10	y	0.87	54	8	54	8	y	0.00528759	6.33174	up	ENSG00000149929.15
known_NIR_6472	chr16	29993808	29995103	-	29993808;29994843	29993906;29995103	ES	ENST00000279392.7	known	0.16	16	82	16	46;118	y	0.11	17	142	17	63;221	y	0.14	28	170.5	28	75;266	y	0.06	9	145	9	78;212	y	0.05	10	175	10	97;253	y	0.05	8	146.5	8	54;239	y	0.0243062	-5.59017	down	ENSG00000149929.15
known_NIR_6473	chr16	29994843	29995103	-	29993808	29995103	A3SS	ENST00000564026.1	known	0.88	118	16	118	16	y	0.93	221	17	221	17	y	0.9	266	28	266	28	y	0.96	212	9	212	9	y	0.96	253	10	253	10	y	0.97	239	8	239	8	y	0.0477585	4.02492	up	ENSG00000149929.15
known_NIR_6474	chr16	30001040	30001212	+	30001040	30001414	A3SS	ENST00000563197.5	known	0.05	4	70	4	70	y	0.07	9	125	9	125	y	0.06	10	167	10	167	y	0.12	14	98	14	98	y	0.1	11	102	11	102	y	0.11	21	162	21	162	y	0.00360223	6.12372	up	ENSG00000169592.14
known_NIR_6509	chr16	3023361	3023847	-	3023361	3023474	A5SS&ES	ENST00000572355.5	known	0.14	12	75	12	75	y	0.14	13	79	13	79	y	0.11	22	171	22	171	y	0.09	11	114	11	114	y	0.1	19	178	19	178	y	0.07	13	179	13	179	y	0.0320899	-3.25	down	ENSG00000103145.10
known_NIR_6560	chr16	3224610	3232421	-	3224613	3232421	A3SS	ENST00000396868.7	known	0.21	6	22	6	22	y	0.25	4	12	4	12	y	0.13	3	20	3	20	y	0.4	8	12	8	12	y	0.5	18	18	18	18	y	0.45	10	12	10	12	y	0.00574223	5.55767	up	ENSG00000010539.11
known_NIR_6596	chr16	4343291	4343483	-	4343291	4351232	A5SS	ENST00000577031.5	known	0.04	2	45	2	45	y	0.13	6	40	6	40	y	0.13	11	72	11	72	y	0.22	13	45	13	45	y	0.34	13	25	13	25	y	0.23	16	53	16	53	y	0.0311834	3.34957	up	ENSG00000217930.7
known_NIR_6603	chr16	4450497;4454927	4454811;4455546	+	4450497	4455546	cassetteExon	ENST00000431375.6	known	0.17	62.5	313	55;70	313	y	0.2	101.5	397	93;110	397	y	0.18	117	540	107;127	540	y	0.15	82	454	75;89	454	y	0.14	92.5	546	85;100	546	y	0.14	80	483	75;85	483	y	0.0326719	-4.24264	down	ENSG00000103423.13
known_NIR_6702	chr16	57458350	57459565	+	57452936	57459565	A5SS	ENST00000567933.5	known	0.97	130	4	130	4	y	0.97	198	7	198	7	y	0.98	166	4	166	4	y	0.93	161	13	161	13	y	0.92	114	10	114	10	y	0.95	198	10	198	10	y	0.0326719	-4.24264	down	ENSG00000088682.13
known_NIR_6703	chr16	57620136	57650253	+	57620136;57641708	57641591;57650253	ES	ENST00000568908.5	known	0.23	5	17	5	1;33	n	0.35	6	11	6	4;18	y	0.14	3	19	3	0;38	n	0.43	6	8	6	2;14	y	0.46	6	7	6	2;12	y	0.52	6	5.5	6	0;11	n	0.0467309	3.46738	up	ENSG00000205336.11
known_NIR_6732	chr16	634797;635340	635281;636094	-	634797;635774	634889;636094	MXE	ENST00000614890.4	known	0.3	45	105	37;53	173;37	y	0.3	57	134	66;48	217;51	y	0.34	89	174	94;84	308;40	y	0.24	33.5	109	38;29	173;45	y	0.21	38	143	48;28	241;45	y	0.25	44	132.5	55;33	194;71	y	0.0114624	-4.45669	down	ENSG00000130731.15
known_NIR_6735	chr16	634797;635774	635612;636094	-	634797;635340	635281;636094	MXE	ENST00000397664.8	known	0.38	27.5	45	18;37	37;53	y	0.44	45.5	57	40;51	66;48	y	0.33	43.5	89	47;40	94;84	y	0.5	33.5	33.5	22;45	38;29	y	0.56	47.5	38	50;45	48;28	y	0.54	51.5	44	32;71	55;33	y	0.0238746	4.12514	up	ENSG00000130731.15
known_NIR_6738	chr16	635340	636094	-	635340;635774	635612;636094	ES	ENST00000397666.6	known	0.54	53	45	53	53;37	y	0.4	48	73	48	95;51	y	0.5	84	84.5	84	129;40	y	0.31	29	65	29	85;45	y	0.27	28	76.5	28	108;45	y	0.23	33	109.5	33	148;71	y	0.0198553	-4.41088	down	ENSG00000130731.15
known_NIR_6753	chr16	66558348	66565886	+	66558348;66563217	66563122;66565886	ES	ENST00000264001.8	known	0.05	6	105.5	6	86;125	y	0.07	10	129.5	10	91;168	y	0.06	8	133.5	8	104;163	y	0.1	13	118	13	86;150	y	0.13	19	126	19	73;179	y	0.1	13	112	13	86;138	y	0.0198868	4.33013	up	ENSG00000217555.12
known_NIR_6769	chr16	67167599	67167824	+	67167599	67167720	A3SS	ENST00000264009.12	known	0.75	9	3	9	3	y	0.92	11	1	11	1	n	0.82	9	2	9	2	y	0.5	8	8	8	8	y	0	0	4	0	4	n	0	0	4	0	4	n	0.0480961	-3.81635	down	ENSG00000102878.15
known_NIR_6806	chr16	68255380	68255766	+	68255380	68255891	A3SS	ENST00000413021.2	known	0.25	4	12	4	12	y	0.28	9	23	9	23	y	0.41	11	16	11	16	y	0.58	14	10	14	10	y	0.59	13	9	13	9	y	0.68	23	11	23	11	y	0.00994008	5.18521	up	ENSG00000103066.12
known_NIR_6911	chr16	75166913	75169253	+	75166896	75169253	A5SS	ENST00000570010.5	known	0.01	1	111	1	111	n	0	0	153	0	153	n	0.01	1	145	1	145	n	0.02	3	193	3	193	y	0.03	9	251	9	251	y	0.02	3	182	3	182	y	0.0241101	3.53553	up	ENSG00000184517.11
known_NIR_7044	chr16	89548113;89549336	89548980;89550494	+	89548113	89550494	cassetteExon	ENST00000268704.6	known	0.01	2	225	0;4	225	n	0.01	3	275	0;6	275	n	0.02	6.5	394	3;10	394	y	0.03	8	294	0;16	294	n	0.02	9	442	2;16	442	y	0.03	8.5	321	3;14	321	y	0.0474207	2.82843	up	ENSG00000197912.13
known_NIR_7084	chr16	90027722	90031176	+	90027722	90031299	A3SS	ENST00000536122.5	known	0.06	10	149	10	149	y	0.09	21	222	21	222	y	0.08	27	293	27	293	y	0.04	9	199	9	199	y	0.02	5	272	5	272	y	0.02	6	290	6	290	y	0.0125409	-4.52267	down	ENSG00000141013.14
known_NIR_7133	chr17	16439414	16440185	+	16439414;16439703	16439581;16440185	ES	ENST00000487066.5	known	0.81	2124	489.5	2124	149;830	y	0.77	2153	637	2153	202;1072	y	0.78	2749	791	2749	260;1322	y	0.82	2639	579.5	2639	173;986	y	0.85	3925	701	3925	269;1133	y	0.83	3051	645	3051	188;1102	y	0.0395679	3.1305	up	ENSG00000175061.17
known_NIR_7184	chr17	18858261	18865802	+	18865564	18865802	A5SS&ES	ENST00000610773.4	known	0.11	13	107	13	107	y	0.11	12	101	12	101	y	0.12	17	128	17	128	y	0.18	20	89	20	89	y	0.17	24	115	24	115	y	0.19	30	131	30	131	y	0.00160873	10	up	ENSG00000141127.14
known_NIR_7185	chr17	18858261;18865564	18865469;18865802	+	18858261	18865802	cassetteExon	ENST00000536323.5	known	0.83	65.5	13	24;107	13	y	0.85	66	12	31;101	12	y	0.83	84.5	17	41;128	17	y	0.76	62	20	35;89	20	y	0.77	82.5	24	50;115	24	y	0.73	80.5	30	30;131	30	y	0.00800096	-6.06339	down	ENSG00000141127.14
known_NIR_7193	chr17	19237531	19281955	+	19237531	19309885	A3SS	ENST00000395618.7	known	1	25	0	25	0	n	0.93	42	3	42	3	y	1	35	0	35	0	n	0.81	39	9	39	9	y	0.82	33	7	33	7	y	0.82	45	10	45	10	y	0.018929	-6.78823	down	ENSG00000072134.15
known_NIR_7194	chr17	19283714	19309885	+	19237531	19309885	A5SS	ENST00000395618.7	known	1	92	0	92	0	n	0.98	123	3	123	3	y	1	137	0	137	0	n	0.93	117	9	117	9	y	0.96	158	7	158	7	y	0.95	187	10	187	10	y	0.0156578	-4.22116	down	ENSG00000072134.15
known_NIR_7209	chr17	20156236	20204333	+	20110562	20204333	A5SS	ENST00000395527.8	known	0.45	5	6	5	6	y	0.25	3	9	3	9	y	0.56	14	11	14	11	y	0.86	12	2	12	2	y	0.79	15	4	15	4	y	0.89	8	1	8	1	n	0.0323357	4.46995	up	ENSG00000128487.16
known_NIR_7237	chr17	28332382	28335340	-	28332181	28335340	A3SS	ENST00000579419.5	known	0.82	14	3	14	3	y	0.76	16	5	16	5	y	0.76	29	9	29	9	y	0.69	9	4	9	4	y	0.69	31	14	31	14	y	0.68	27	13	27	13	y	0.0397697	-4.60317	down	ENSG00000109083.13
known_NIR_7316	chr17	35820239	35820332	+	35820248	35820332	A5SS	ENST00000605844.5	known	0.16	208	1059	208	1059	y	0.17	356	1755	356	1755	y	0.14	332	1958	332	1958	y	0.21	400	1516	400	1516	y	0.18	411	1860	411	1860	y	0.2	454	1787	454	1787	y	0.0326779	3.20713	up	ENSG00000270647.5
known_NIR_7359	chr17	38740442	38746468	-	38740442	38747879	A5SS	ENST00000620225.4	known	0.45	5	6	5	6	y	0.55	6	5	6	5	y	0.52	14	13	14	13	y	0.42	10	14	10	14	y	0.33	14	29	14	29	y	0.32	9	19	9	19	y	0.0262293	-3.45134	down	ENSG00000277258.4
known_NIR_7390	chr17	39745788	39746109	+	39745788;39746000	39745913;39746109	ES	ENST00000309156.8	known	0.12	23	161	23	158;164	y	0.09	27	261.5	27	266;257	y	0.08	29	351	29	334;368	y	0.04	15	346	15	338;354	y	0.05	29	538	29	511;565	y	0.04	23	522	23	530;514	y	0.0390855	-4.27618	down	ENSG00000141738.13
known_NIR_7509	chr17	44196079	44196396	-	44196100	44196396	A3SS	ENST00000454077.6	known	0.74	284	101	284	101	y	0.75	349	114	349	114	y	0.75	400	131	400	131	y	0.78	387	111	387	111	y	0.8	447	111	447	111	y	0.79	434	117	434	117	y	0.0060506	6.5	up	ENSG00000087152.15
known_NIR_7538	chr17	45267328	45267416	+	45267328	45268009	A3SS	ENST00000592422.5	known	0.07	2	25	2	25	y	0.16	3	16	3	16	y	0.04	1	24	1	24	n	0.23	5	17	5	17	y	0.36	8	14	8	14	y	0.35	8	15	8	15	y	0.0161736	4.04762	up	ENSG00000267278.5
known_NIR_7577	chr17	47033381;47054213	47054118;47056460	-	47033381;47035126	47035044;47056460	MXE	ENST00000575930.5	known	0.93	6.5	0.5	3;10	1;0	n	0.82	4.5	1	4;5	2;0	n	0.96	12.5	0.5	12;13	1;0	n	0.69	5.5	2.5	5;6	5;0	n	0.69	10	4.5	5;15	7;2	y	0.68	6.5	3	9;4	4;2	y	0.0357799	-5.07565	down	ENSG00000262879.5
known_NIR_7590	chr17	4720472	4720550	+	4720472	4720586	A3SS	ENST00000269260.6	known	0	0	102	0	102	n	0.03	6	168	6	168	y	0.04	8	208	8	208	y	0.07	11	148	11	148	y	0.06	12	189	12	189	y	0.09	17	175	17	175	y	0.0324471	3.3541	up	ENSG00000141480.17
known_NIR_7611	chr17	48545357	48545495	+	48543637	48545495	A5SS	ENST00000504972.3	known	0.1	2	19	2	19	y	0	0	31	0	31	n	0	0	25	0	25	n	0.2	2	8	2	8	y	0.43	3	4	3	4	n	0.29	4	10	4	10	y	0.0366482	3.6562	up	ENSG00000230148.8
known_NIR_7620	chr17	48892910	48893409	+	48892840	48893409	A5SS	ENST00000355938.9	known	0.52	30	28	30	28	y	0.58	45	32	45	32	y	0.46	57	68	57	68	y	0.41	33	48	33	48	y	0.35	28	52	28	52	y	0.33	21	43	21	43	y	0.0251968	-3.71568	down	ENSG00000159199.13
known_NIR_7623	chr17	4892234	4892656	+	4892234;4892512	4892402;4892656	ES	ENST00000355280.10	known	0.11	8	68	8	81;55	y	0.09	9	89.5	9	103;76	y	0.06	8	116	8	133;99	y	0	0	79.5	0	98;61	n	0.03	3	90.5	3	109;72	y	0.02	2	112	2	129;95	y	0.021576	-4.11844	down	ENSG00000141503.15
known_NIR_7652	chr17	50737026	50737287	+	50737026	50740306	A3SS	ENST00000505658.5	known	0.38	329	528	329	528	y	0.32	305	636	305	636	y	0.36	394	698	394	698	y	0.43	505	670	505	670	y	0.51	823	798	823	798	y	0.43	433	574	433	574	y	0.03916	3.23197	up	ENSG00000108848.15
known_NIR_7685	chr17	5480144	5480387	-	5480144	5485151	A5SS	ENST00000572834.5	known	0.97	113	4	113	4	y	0.96	131	6	131	6	y	0.99	161	2	161	2	y	0.93	141	11	141	11	y	0.91	152	15	152	15	y	0.95	151	8	151	8	y	0.0442361	-2.9824	down	ENSG00000072849.10
known_NIR_7686	chr17	5480144	5481101	-	5480144	5485151	A5SS	ENST00000572834.5	known	0.93	52	4	52	4	y	0.9	55	6	55	6	y	0.98	82	2	82	2	y	0.85	62	11	62	11	y	0.79	56	15	56	15	y	0.87	53	8	53	8	y	0.0405787	-2.98511	down	ENSG00000072849.10
known_NIR_7729	chr17	59112345	59119299	-	59112345	59154956	A5SS	ENST00000580541.1	known	0.64	35	20	35	20	y	0.71	32	13	32	13	y	0.67	66	33	66	33	y	0.57	37	28	37	28	y	0.59	48	34	48	34	y	0.61	47	30	47	30	y	0.0342382	-3.57143	down	ENSG00000182628.12
known_NIR_7831	chr17	68512548	68515394	+	68512142	68515394	A5SS	ENST00000358598.6	known	0.7	161	70	161	70	y	0.77	233	70	233	70	y	0.75	280	92	280	92	y	0.81	188	45	188	45	y	0.84	301	56	301	56	y	0.8	234	58	234	58	y	0.0454596	3.18953	up	ENSG00000108946.14
known_NIR_7880	chr17	7308113	7309615	+	7307752	7309615	A5SS	ENST00000336458.12	known	0.14	223	1384	223	1384	y	0.13	257	1758	257	1758	y	0.11	258	2003	258	2003	y	0.1	197	1723	197	1723	y	0.09	230	2352	230	2352	y	0.09	194	1881	194	1881	y	0.0493723	-3.53553	down	ENSG00000132507.17
known_NIR_7890	chr17	73233325	73235476	+	73233325	73242244	A3SS	ENST00000582793.1	known	0.99	70	1	70	1	n	1	114	0	114	0	n	1	94	0	94	0	n	0.98	106	2	106	2	y	0.97	112	3	112	3	y	0.98	126	3	126	3	y	0.0132356	-4.24264	down	ENSG00000141219.15
known_NIR_7891	chr17	73233325	73242244	+	73233325;73236995	73235476;73242244	ES	ENST00000359042.6	known	0.02	1	59	1	70;48	n	0	0	84	0	114;54	n	0	0	76	0	94;58	n	0.03	2	71.5	2	106;37	y	0.04	3	76.5	3	112;41	y	0.03	3	89.5	3	126;53	y	0.038561	3.57771	up	ENSG00000141219.15
known_NIR_7893	chr17	73236995	73242244	+	73233325	73242244	A5SS	ENST00000582793.1	known	0.98	48	1	48	1	n	1	54	0	54	0	n	1	58	0	58	0	n	0.95	37	2	37	2	y	0.93	41	3	41	3	y	0.95	53	3	53	3	y	0.00607361	-5.3033	down	ENSG00000141219.15
known_NIR_7913	chr17	7445614	7446069	+	7445409	7446069	A5SS	ENST00000306071.6	known	0.14	14	86	14	86	y	0.05	6	104	6	104	y	0.12	13	95	13	95	y	0.18	14	65	14	65	y	0.23	24	80	24	80	y	0.21	17	64	17	64	y	0.0432259	3.34282	up	ENSG00000170175.10
known_NIR_7931	chr17	74773685	74775622	-	74773688	74775622	A3SS	ENST00000357814.7	known	0.69	121	54	121	54	y	0.67	178	87	178	87	y	0.66	226	118	226	118	y	0.63	154	89	154	89	y	0.63	187	108	187	108	y	0.64	187	106	187	106	y	0.0326719	-4.24264	down	ENSG00000109065.11
known_NIR_7986	chr17	75752577;75753974	75753765;75754576	+	75752577	75754576	cassetteExon	ENST00000579662.5	known	0.04	15.5	366	12;19	366	y	0.04	24.5	552	20;29	552	y	0.03	29	967	23;35	967	y	0.07	47	644	36;58	644	y	0.06	45	717	32;58	717	y	0.05	39.5	807	36;43	807	y	0.0356527	3.5	up	ENSG00000132470.13
known_NIR_8000	chr17	7586838	7587161	+	7587017	7587161	A5SS&ES	ENST00000250124.10	known	0.58	7	5	7	5	y	0.54	22	19	22	19	y	0.62	30	18	30	18	y	0.32	6	13	6	13	y	0.41	9	13	9	13	y	0.45	5	6	5	6	y	0.0211891	-4.16245	down	ENSG00000129255.14
known_NIR_8073	chr17	78119392	78121013	-	78119392;78120832	78120653;78121013	ES	ENST00000590602.5	known	0.37	95	163	95	239;87	y	0.34	106	207	106	306;108	y	0.41	165	234	165	366;102	y	0.22	95	338.5	95	508;169	y	0.28	151	379	151	612;146	y	0.24	116	361.5	116	530;193	y	0.00965251	-4.71332	down	ENSG00000141524.15
known_NIR_8086	chr17	78191060	78197146	+	78191060	78202499	A3SS	ENST00000409257.9	known	0.02	6	260	6	260	y	0.03	11	345	11	345	y	0.04	18	432	18	432	y	0	0	318	0	318	n	0	2	490	2	490	y	0.01	3	388	3	388	y	0.0248175	-4	down	ENSG00000183077.15
known_NIR_8088	chr17	78191060	78202703	+	78191060	78197146	3pMXE	ENST00000589256.5	known	0.84	32	6	32	6	y	0.78	38	11	38	11	y	0.75	53	18	53	18	y	1	40	0	40	0	n	0.97	71	2	71	2	y	0.95	56	3	56	3	y	0.00810128	6.07373	up	ENSG00000183077.15
known_NIR_8091	chr17	78191060	78206911	+	78191060	78197146	3pMXE	ENST00000589256.5	known	0.62	10	6	10	6	y	0.66	21	11	21	11	y	0.61	28	18	28	18	y	1	13	0	13	0	n	0.88	14	2	14	2	y	0.8	12	3	12	3	y	0.0380802	4.38213	up	ENSG00000183077.15
known_NIR_8148	chr17	81192593;81192843	81192736;81193926	-	81192593	81193926	cassetteExon	ENST00000374782.7	known	0.84	313.5	58	290;337	58	y	0.87	480.5	73	493;468	73	y	0.86	451	74	450;452	74	y	0.92	501.5	46	507;496	46	y	0.9	736.5	79	705;768	79	y	0.88	563.5	78	508;619	78	y	0.0442361	2.9824	up	ENSG00000141577.13
known_NIR_8163	chr17	81682149;81682675	81682491;81683013	-	81682149	81683013	cassetteExon	ENST00000397498.8	known	0.29	17.5	42	11;24	42	y	0.26	19.5	55	13;26	55	y	0.33	40	81	36;44	81	y	0.36	23.5	41	11;36	41	y	0.43	27.5	36	12;43	36	y	0.38	23.5	38	13;34	38	y	0.0292305	3.32653	up	ENSG00000214087.8
known_NIR_8183	chr17	81869957	81870636	-	81869957	81871298	A5SS	ENST00000269321.11	known	0.19	105	439	105	439	y	0.21	147	569	147	569	y	0.18	144	677	144	677	y	0.13	104	699	104	699	y	0.14	186	1161	186	1161	y	0.15	160	889	160	889	y	0.0105551	-5.05964	down	ENSG00000141522.11
known_NIR_8214	chr17	81893187	81893552	+	81891863	81893552	A5SS	ENST00000584314.5	known	0.22	10	35	10	35	y	0.22	13	46	13	46	y	0.18	7	31	7	31	y	0.14	8	48	8	48	y	0.14	10	60	10	60	y	0.17	11	52	11	52	y	0.0306704	-3.4	down	ENSG00000141552.17
known_NIR_8229	chr17	82019381;82019694	82019510;82019858	-	82019381	82019858	cassetteExon	ENST00000580435.5	known	0.39	114	180	13;215	180	y	0.44	154	193	31;277	193	y	0.42	170.5	233	39;302	233	y	0.56	131.5	104	19;244	104	y	0.64	227	127	23;431	127	y	0.55	174.5	141	24;325	141	y	0.0140128	5.21286	up	ENSG00000169689.14
known_NIR_8230	chr17	82019381;82019694	82019641;82019858	-	82019381	82019858	cassetteExon	ENST00000580435.5	known	0.58	250	180	285;215	180	y	0.62	316	193	355;277	193	y	0.6	351.5	233	401;302	233	y	0.73	283	104	322;244	104	y	0.79	474.5	127	518;431	127	y	0.72	360	141	395;325	141	y	0.00925612	5.93296	up	ENSG00000169689.14
known_NIR_8319	chr18	21659343	21664118	-	21659343	21702316	A5SS	ENST00000580981.5	known	1	15	0	15	0	n	0.96	25	1	25	1	n	0.91	40	4	40	4	y	0.9	27	3	27	3	y	0.83	15	3	15	3	y	0.81	17	4	17	4	y	0.0434975	-2.91682	down	ENSG00000158201.9
known_NIR_8350	chr18	3262756	3272884	+	3262784	3272884	A5SS	ENST00000581193.5	known	1	34	0	34	0	n	0.93	38	3	38	3	y	1	43	0	43	0	n	0.89	39	5	39	5	y	0.78	43	12	43	12	y	0.88	28	4	28	4	y	0.0475856	-3.00416	down	ENSG00000118680.12
known_NIR_8380	chr18	35340733	35344370	-	35340733	35344360	A5SS	ENST00000261332.10	known	0.91	50	5	50	5	y	0.93	39	3	39	3	y	0.91	64	6	64	6	y	0.84	52	10	52	10	y	0.83	79	16	79	16	y	0.79	75	20	75	20	y	0.0131009	-5.8	down	ENSG00000172466.15
known_NIR_8390	chr18	36127016	36129101	-	36127016	36129114	A5SS	ENST00000269187.9	known	0.11	16	125	16	125	y	0.07	14	179	14	179	y	0.1	19	171	19	171	y	0.21	31	118	31	118	y	0.18	24	107	24	107	y	0.28	56	143	56	143	y	0.0340383	4.06603	up	ENSG00000141424.12
known_NIR_8410	chr18	37067545;37084232	37084125;37160200	+	37067545	37160200	cassetteExon	ENST00000280020.9	known	0.47	9	10	9;9	10	y	0.28	5	13	4;6	13	y	0.43	9	12	8;10	12	y	0.1	2.5	23	2;3	23	y	0.27	6.5	18	7;6	18	y	0.14	3	18	6;0	18	n	0.045385	-2.88858	down	ENSG00000150477.14
known_NIR_8486	chr18	58044708	58045072	+	58044708	58165788	A3SS	ENST00000356462.10	known	0.47	26	29	26	29	y	0.52	25	23	25	23	y	0.53	23	20	23	20	y	0.28	16	41	16	41	y	0.34	15	29	15	29	y	0.19	10	43	10	43	y	0.0197099	-4.99554	down	ENSG00000049759.16
known_NIR_8684	chr19	12826666	12826775	-	12825933	12826775	A3SS	ENST00000393233.6	known	0.1	2	19	2	19	y	0.12	4	28	4	28	y	0.23	10	33	10	33	y	0.35	6	11	6	11	y	0.3	8	19	8	19	y	0.38	14	23	14	23	y	0.0225126	4.14286	up	ENSG00000132026.13
known_NIR_8704	chr19	1432690	1434740	+	1432690	1433739	A3SS&ES	ENST00000336761.10	known	0.94	29	2	29	2	y	0.93	53	4	53	4	y	0.92	46	4	46	4	y	0.98	55	1	55	1	n	0.96	65	3	65	3	y	1	61	0	61	0	n	0.0315622	3.87298	up	ENSG00000071626.16
known_NIR_8705	chr19	1432690	1434740	+	1432690	1434737	A3SS	ENST00000233078.8	known	0.19	29	121	29	121	y	0.22	53	184	53	184	y	0.17	46	220	46	220	y	0.25	55	167	55	167	y	0.31	65	146	65	146	y	0.25	61	179	61	179	y	0.040908	3.10132	up	ENSG00000071626.16
known_NIR_8753	chr19	16076697	16081913	+	16076172	16081913	A5SS	ENST00000344824.10	known	0.29	1126	2817	1126	2817	y	0.29	1783	4379	1783	4379	y	0.28	1899	4853	1899	4853	y	0.37	2780	4705	2780	4705	y	0.36	3204	5714	3204	5714	y	0.35	3354	6130	3354	6130	y	0.00119415	11	up	ENSG00000167460.14
known_NIR_8805	chr19	17787846	17788284	+	17787846	17788270	A3SS	ENST00000594202.5	known	1	24	0	24	0	n	1	65	0	65	0	n	0.97	89	3	89	3	y	0.96	55	2	55	2	y	0.92	91	8	91	8	y	0.92	61	5	61	5	y	0.0306704	-3.4	down	ENSG00000130475.14
known_NIR_8807	chr19	18008584	18008711	+	18001573	18008711	A5SS	ENST00000379656.7	known	0	0	5	0	5	n	0.05	1	19	1	19	n	0.03	1	36	1	36	n	0.29	4	10	4	10	y	0.4	4	6	4	6	y	0.26	10	29	10	29	y	0.0134597	6.44887	up	ENSG00000105643.9
known_NIR_8817	chr19	18538433	18539371	-	18538436	18539371	A3SS	ENST00000597960.7	known	0.24	265	855	265	855	y	0.23	347	1149	347	1149	y	0.24	448	1390	448	1390	y	0.26	407	1164	407	1164	y	0.25	496	1495	496	1495	y	0.27	518	1375	518	1375	y	0.0356527	3.5	up	ENSG00000105701.15
known_NIR_8833	chr19	18571909	18573293	+	18571887	18573293	A5SS	ENST00000430157.6	known	0.47	557	620	557	620	y	0.48	666	709	666	709	y	0.46	755	885	755	885	y	0.43	557	729	557	729	y	0.45	731	907	731	907	y	0.42	564	772	564	772	y	0.0321988	-3.47851	down	ENSG00000221983.7
known_NIR_8895	chr19	19187005	19192081	-	19182683	19192081	A3SS	ENST00000444486.7	known	0.39	11	17	11	17	y	0.29	13	32	13	32	y	0.27	16	44	16	44	y	0.13	6	39	6	39	y	0.05	5	87	5	87	y	0.19	12	50	12	50	y	0.024835	-3.51677	down	ENSG00000064489.21
known_NIR_8919	chr19	2039856	2040134	-	2037829	2040134	A3SS	ENST00000591142.5	known	0.26	26	73	26	73	y	0.23	51	175	51	175	y	0.24	69	223	69	223	y	0.3	48	112	48	112	y	0.34	42	82	42	82	y	0.34	64	127	64	127	y	0.00946806	5.21286	up	ENSG00000099875.14
known_NIR_8921	chr19	204065	208327	-	205227	208327	A3SS&ES	ENST00000632351.1	known	0.44	4	5	4	5	n	0.44	7	9	7	9	y	0.27	8	22	8	22	y	0.12	3	21	3	21	y	0.2	4	16	4	16	y	0.12	3	22	3	22	y	0.0355911	-3.77895	down	ENSG00000282508.1
known_NIR_8924	chr19	204065;205227	204818;208327	-	204065	208327	cassetteExon	ENST00000633344.1	known	0.38	2.5	4	0;5	4	n	0.39	4.5	7	0;9	7	n	0.58	11	8	0;22	8	n	0.78	10.5	3	0;21	3	n	0.67	8	4	0;16	4	n	0.79	11	3	0;22	3	n	0.0254756	3.92562	up	ENSG00000282508.1
known_NIR_8925	chr19	204065;205227	204844;208327	-	204065	208327	cassetteExon	ENST00000633344.1	known	0.38	2.5	4	0;5	4	n	0.39	4.5	7	0;9	7	n	0.58	11	8	0;22	8	n	0.78	10.5	3	0;21	3	n	0.67	8	4	0;16	4	n	0.79	11	3	0;22	3	n	0.0254756	3.92562	up	ENSG00000282508.1
known_NIR_8926	chr19	204065;205227	205170;208327	-	204065	208327	cassetteExon	ENST00000633344.1	known	0.43	3	4	1;5	4	n	0.48	6.5	7	4;9	7	y	0.65	15	8	8;22	8	y	0.85	17.5	3	14;21	3	y	0.69	9	4	2;16	4	y	0.79	11	3	0;22	3	n	0.039944	3.15669	up	ENSG00000282508.1
known_NIR_8945	chr19	2351657	2352946	+	2351594	2352946	A5SS	ENST00000613503.4	known	0.09	4	40	4	40	y	0.13	7	46	7	46	y	0.14	11	68	11	68	y	0.24	9	28	9	28	y	0.22	16	56	16	56	y	0.17	8	39	8	39	y	0.0289781	3.48569	up	ENSG00000005206.16
known_NIR_8969	chr19	3019463	3019699	-	3015760	3019699	A3SS	ENST00000455444.6	known	0.66	40	21	40	21	y	0.56	55	44	55	44	y	0.63	78	46	78	46	y	0.48	53	57	53	57	y	0.51	43	41	43	41	y	0.51	59	56	59	56	y	0.0470593	-3.73101	down	ENSG00000065717.14
known_NIR_8970	chr19	3019466	3019699	-	3015760	3019699	A3SS	ENST00000455444.6	known	0.76	65	21	65	21	y	0.67	90	44	90	44	y	0.63	79	46	79	46	y	0.5	56	57	56	57	y	0.56	52	41	52	41	y	0.53	64	56	64	56	y	0.0385548	-3.71568	down	ENSG00000065717.14
known_NIR_8975	chr19	32581700	32582195	+	32581327	32582195	A5SS	ENST00000590247.6	known	0.17	160	777	160	777	y	0.15	183	1062	183	1062	y	0.13	196	1264	196	1264	y	0.09	87	924	87	924	y	0.08	100	1203	100	1203	y	0.09	110	1119	110	1119	y	0.02439	-5.26965	down	ENSG00000105185.11
known_NIR_8999	chr19	34739268	34739526	+	34739268	34739523	A3SS	ENST00000392232.7	known	0.73	16	6	16	6	y	0.67	16	8	16	8	y	0.52	14	13	14	13	y	0.33	9	18	9	18	y	0.48	14	15	14	15	y	0.41	11	16	11	16	y	0.0434799	-3.0697	down	ENSG00000197841.14
known_NIR_9023	chr19	35278792	35278970	+	35278792	35278946	A3SS	ENST00000343550.9	known	0.06	55	914	55	914	y	0.06	79	1333	79	1333	y	0.05	81	1634	81	1634	y	0.03	49	1366	49	1366	y	0.03	57	1943	57	1943	y	0.04	67	1756	67	1756	y	0.0077626	-4.94975	down	ENSG00000105698.15
known_NIR_9074	chr19	35746523	35752176	+	35746523	35746708	3pMXE	ENST00000587708.6	known	0.1	3	26	3	26	y	0.07	3	37	3	37	y	0.07	6	85	6	85	y	0.04	2	50	2	50	y	0	0	27	0	27	n	0	0	41	0	41	n	0.0186984	-4	down	ENSG00000205155.7
known_NIR_9075	chr19	35748758	35752176	+	35746523	35752176	A5SS	ENST00000591613.2	known	0.91	32	3	32	3	y	0.94	48	3	48	3	y	0.93	80	6	80	6	y	0.97	70	2	70	2	y	1	50	0	50	0	n	1	71	0	71	0	n	0.00931898	4.75	up	ENSG00000188223.9
known_NIR_9082	chr19	36007268	36008217	-	36006671	36008217	A3SS	ENST00000340477.9	known	0.83	19	4	19	4	y	0.77	20	6	20	6	y	0.89	24	3	24	3	y	0.96	23	1	23	1	n	1	19	0	19	0	n	1	13	0	13	0	n	0.0325837	4.22072	up	ENSG00000181392.14
known_NIR_9119	chr19	38309643	38315717	-	38309643	38315860	A5SS	ENST00000339413.10	known	0.5	3	3	3	3	n	0.57	8	6	8	6	y	0.55	6	5	6	5	y	0.27	4	11	4	11	y	0.36	5	9	5	9	y	0.33	6	12	6	12	y	0.00341165	-6.53497	down	ENSG00000167645.16
known_NIR_9127	chr19	38405113	38405519	+	38405113;38405421	38405344;38405519	ES	ENST00000252530.9	known	0.03	4	143.5	4	133;154	y	0.03	7	225.5	7	235;216	y	0.04	12	291	12	324;258	y	0.01	1	167.5	1	179;156	n	0.02	6	255	6	262;248	y	0.02	4	248.5	4	240;257	y	0.0241101	-3.53553	down	ENSG00000130244.12
known_NIR_9322	chr19	45670734	45672851	+	45670734;45671392	45671285;45672851	ES	ENST00000590918.5	known	0.67	4	2	4	0;4	n	0.4	2	3	2	0;6	n	0.57	8	6	8	2;10	y	0.14	1	6	1	7;5	n	0.36	4	7	4	5;9	y	0.26	3	8.5	3	1;16	n	0.0466636	-2.89656	down	ENSG00000010310.8
known_NIR_9417	chr19	4910246	4910876	+	4909655	4910876	A5SS	ENST00000620565.4	known	0.12	7	49	7	49	y	0.18	15	68	15	68	y	0.24	25	80	25	80	y	0.35	26	48	26	48	y	0.25	37	110	37	110	y	0.34	33	63	33	63	y	0.04748	2.83552	up	ENSG00000276043.4
known_NIR_9466	chr19	49677316	49680487	+	49676439	49680487	A5SS	ENST00000532489.5	known	0.81	135	32	135	32	y	0.85	292	52	292	52	y	0.82	247	53	247	53	y	0.89	211	27	211	27	y	0.92	155	14	155	14	y	0.86	216	34	216	34	y	0.0461245	3.00416	up	ENSG00000126457.20
known_NIR_9475	chr19	49860336	49860614	+	49860336	49860566	A3SS	ENST00000600603.5	known	0.87	75	11	75	11	y	0.83	148	30	148	30	y	0.81	204	47	204	47	y	0.76	111	36	111	36	y	0.76	143	46	143	46	y	0.72	113	45	113	45	y	0.0175716	-4.0704	down	ENSG00000104960.15
known_NIR_9501	chr19	50223349	50225585	+	50223349;50224177	50224154;50225585	ES	ENST00000598205.5	known	0	0	18.5	0	15;22	n	0.15	3	17	3	13;21	y	0.09	2	21	2	17;25	y	0.38	6	10	6	8;12	y	0.33	8	16	8	15;17	y	0.25	7	21	7	19;23	y	0.0147623	4.15692	up	ENSG00000105357.15
known_NIR_9600	chr19	55134204	55137103	-	55134156	55137103	A3SS	ENST00000587758.5	known	0	0	795	0	795	n	0	0	1218	0	1218	n	0.02	32	1318	32	1318	y	0.03	37	1170	37	1170	y	0.03	43	1578	43	1578	y	0.04	47	1260	47	1260	y	0.038561	3.57771	up	ENSG00000105048.16
known_NIR_9638	chr19	5685119	5685302	+	5685119	5686416	A3SS	ENST00000581773.5	known	0.5	2	2	2	2	n	0.33	6	12	6	12	y	0.33	5	10	5	10	y	0	0	5	0	5	n	0.05	1	18	1	18	n	-	-	-	-	-	-	0.0139582	-5.83933	down	ENSG00000167733.13
known_NIR_9709	chr19	6373557	6374203	+	6373024	6374203	A5SS	ENST00000245812.7	known	0.02	1	48	1	48	n	0.04	2	55	2	55	y	0.04	4	94	4	94	y	0	0	71	0	71	n	0.01	1	103	1	103	n	0.01	1	69	1	69	n	0.038561	-3.57771	down	ENSG00000125652.7
known_NIR_9751	chr19	8209494	8251076	+	8209494	8210706	A3SS&ES	ENST00000558331.5	known	0.4	12	18	12	18	y	0.3	8	19	8	19	y	0.41	23	33	23	33	y	0.45	18	22	18	22	y	0.56	24	19	24	19	y	0.52	31	29	31	29	y	0.0427721	2.94059	up	ENSG00000090661.11
known_NIR_9767	chr19	9324780;9337858	9337796;9338494	+	9324780	9338494	cassetteExon	ENST00000587557.5	known	0.6	3	2	2;4	2	n	1	3	0	4;2	0	n	0.85	5.5	1	4;7	1	n	0.4	4	6	0;8	6	n	0.14	0.5	3	0;1	3	n	0.33	2.5	5	0;5	5	n	0.025394	-3.75765	down	ENSG00000188321.13
known_NIR_9816	chr2	105367739	105386361	-	105367739;105373733	105373559;105386361	ES	ENST00000409177.5	known	0.03	17	548.5	17	892;205	y	0.02	20	783.5	20	1176;391	y	0.03	33	960	33	1446;474	y	0.05	31	595	31	938;252	y	0.04	27	729.5	27	1227;232	y	0.05	34	682	34	1028;336	y	0.0132356	4.24264	up	ENSG00000115641.18
known_NIR_9891	chr2	113625729	113627038	-	113625729	113626830	A5SS	ENST00000416673.6	known	0.71	54	22	54	22	y	0.71	84	35	84	35	y	0.74	74	26	74	26	y	0.68	58	27	58	27	y	0.69	80	36	80	36	y	0.66	79	41	79	41	y	0.0320899	-3.25	down	ENSG00000240356.6
known_NIR_9892	chr2	113627400	113627856	+	113627400	113628554	A3SS	ENST00000393167.7	known	0	0	2	0	2	n	0.09	1	10	1	10	n	0	0	6	0	6	n	0.25	4	12	4	12	y	0.44	4	5	4	5	n	0.29	2	5	2	5	n	0.0197942	4.55364	up	ENSG00000144134.18
known_NIR_9930	chr2	120252980	120278615	+	120252980	120278618	A3SS	ENST00000272519.9	known	0.31	14	31	14	31	y	0.26	20	56	20	56	y	0.31	22	49	22	49	y	0.38	19	31	19	31	y	0.45	31	38	31	38	y	0.36	21	38	21	38	y	0.0418694	3.23197	up	ENSG00000144118.13
known_NIR_9944	chr2	127057601	127059011	-	127050912	127059011	A3SS	ENST00000376113.6	known	0.86	143	24	143	24	y	0.88	225	31	225	31	y	0.88	214	28	214	28	y	0.92	217	18	217	18	y	0.92	280	25	280	25	y	0.93	253	18	253	18	y	0.00719274	6.7082	up	ENSG00000136717.14
known_NIR_10035	chr2	169493836	169499486	+	169493836;169497689	169497627;169499486	ES	ENST00000295240.7	known	0.5	6	6	6	6;6	y	0.2	4	16.5	4	7;26	y	0.21	4	15	4	9;21	y	0.59	5	3.5	5	0;7	n	0.8	22	5.5	22	6;5	y	0.91	10	1	10	2;0	n	0.0271822	3.40752	up	ENSG00000163093.11
known_NIR_10055	chr2	171687873	171690147	+	171687627	171690147	A5SS	ENST00000340296.8	known	0.52	353	320	353	320	y	0.51	436	424	436	424	y	0.53	461	414	461	414	y	0.57	474	361	474	361	y	0.6	764	510	764	510	y	0.57	455	342	455	342	y	0.0117745	5.19615	up	ENSG00000077380.15
known_NIR_10132	chr2	190931637	190932716	+	190931637	190953565	A3SS	ENST00000320717.7	known	0.63	67	39	67	39	y	0.66	93	48	93	48	y	0.7	117	49	117	49	y	0.73	150	56	150	56	y	0.8	168	43	168	43	y	0.78	135	37	135	37	y	0.0214047	3.67065	up	ENSG00000115419.12
known_NIR_10161	chr2	200306601	200329431	+	200306160	200329431	A5SS	ENST00000358677.9	known	1	19	0	19	0	n	1	32	0	32	0	n	0.89	17	2	17	2	y	0.83	15	3	15	3	y	0.7	14	6	14	6	y	0.6	6	4	6	4	y	0.0422972	-3.33282	down	ENSG00000196141.12
known_NIR_10181	chr2	200887685	200889244	-	200887685	200888956	A5SS	ENST00000286175.12	known	0.27	18	48	18	48	y	0.21	17	63	17	63	y	0.21	21	77	21	77	y	0.43	32	43	32	43	y	0.48	31	34	31	34	y	0.33	24	49	24	49	y	0.0366251	3.78636	up	ENSG00000240344.8
known_NIR_10195	chr2	201205973	201208075	+	201195948	201208075	A5SS	ENST00000346817.9	known	0.56	10	8	10	8	y	1	5	0	5	0	n	0.82	9	2	9	2	y	0.17	1	5	1	5	n	0	0	8	0	8	n	0	0	9	0	9	n	0.0163837	-5.27238	down	ENSG00000003400.14
known_NIR_10212	chr2	202214434	202238440	-	202214434;202220106	202220032;202238440	ES	ENST00000392246.6	known	0.08	36	437.5	36	586;289	y	0.06	40	594.5	40	731;458	y	0.06	43	651	43	818;484	y	0.1	69	594	69	709;479	y	0.09	64	677	64	694;660	y	0.09	63	644.5	63	795;494	y	0.038561	3.57771	up	ENSG00000116030.16
known_NIR_10223	chr2	203328631	203366881	+	203328631	203366877	A3SS	ENST00000295851.9	known	0.08	5	54	5	54	y	0.08	5	58	5	58	y	0.09	7	68	7	68	y	0.04	3	70	3	70	y	0.03	3	85	3	85	y	0.02	2	89	2	89	y	0.0032127	-8	down	ENSG00000138443.15
known_NIR_10246	chr2	207560372;207561160	207561119;207567463	+	207560372	207567463	cassetteExon	ENST00000430624.5	known	0.25	6	18	4;8	18	y	0.17	8.5	42	5;12	42	y	0.27	12.5	34	5;20	34	y	0.37	15.5	26	5;26	26	y	0.35	11.5	21	8;15	21	y	0.44	13.5	17	11;16	17	y	0.0191418	3.82481	up	ENSG00000118260.14
known_NIR_10286	chr2	210017559;210018221	210018153;210019669	+	210017559	210019669	cassetteExon	ENST00000359429.10	known	0.09	30	286	22;38	286	y	0.1	40	375	35;45	375	y	0.12	55	396	58;52	396	y	0.07	24	325	19;29	325	y	0.05	32	573	27;37	573	y	0.07	27.5	395	25;30	395	y	0.0253033	-3.61814	down	ENSG00000197713.14
known_NIR_10300	chr2	216500031	216520714	+	216500031	216578921	A3SS	ENST00000446558.5	known	0.75	27	9	27	9	y	0.74	72	25	72	25	y	0.79	55	15	55	15	y	0.59	49	34	49	34	y	0.46	36	43	36	43	y	0.6	32	21	32	21	y	0.0324757	-4.41088	down	ENSG00000197756.9
known_NIR_10331	chr2	219228053;219228485	219228434;219229535	-	219228053	219229535	cassetteExon	ENST00000396761.6	known	0.82	27	6	40;14	6	y	0.79	37.5	10	57;18	10	y	0.85	38.5	7	66;11	7	y	0.88	45	6	62;28	6	y	0.96	46.5	2	71;22	2	y	0.89	49	6	77;21	6	y	0.0489096	2.94594	up	ENSG00000198925.10
known_NIR_10340	chr2	219386948	219387070	-	219386980	219387070	A3SS	ENST00000273075.8	known	0.08	11	121	11	121	y	0.06	14	203	14	203	y	0.1	24	221	24	221	y	0.12	21	151	21	151	y	0.13	30	208	30	208	y	0.14	31	187	31	187	y	0.0315622	3.87298	up	ENSG00000123992.18
known_NIR_10431	chr2	235671057	235709179	+	235494849	235709179	A5SS	ENST00000409457.5	known	0	0	17	0	17	n	0.08	3	33	3	33	y	0.07	3	40	3	40	y	0.22	7	25	7	25	y	0.24	11	35	11	35	y	0.19	9	38	9	38	y	0.0088012	5.73539	up	ENSG00000157985.17
known_NIR_10432	chr2	235908906;235930923	235930765;235968462	+	235908906	235968462	cassetteExon	ENST00000336665.9	known	0.22	14	49	8;20	49	y	0.28	26.5	68	23;30	68	y	0.26	25	73	16;34	73	y	0.17	18.5	89	4;33	89	y	0.12	18.5	132	5;32	132	y	0.13	17	118	3;31	118	y	0.00872983	-4.85714	down	ENSG00000157985.17
known_NIR_10466	chr2	238016633	238025342	+	238016633	238035878	A3SS	ENST00000449191.1	known	0.99	187	1	187	1	n	1	219	1	219	1	n	1	299	0	299	0	n	0.98	225	4	225	4	y	0.96	224	10	224	10	y	0.97	250	7	250	7	y	0.0248175	-4	down	ENSG00000258984.5
known_NIR_10498	chr2	241071878	241081677	+	241071878	241073266	3pMXE	ENST00000401884.5	known	0.43	3	4	3	4	n	0.42	5	7	5	7	y	0.33	5	10	5	10	y	0.24	4	13	4	13	y	0.17	9	43	9	43	y	0.16	7	36	7	36	y	0.00847908	-5.01417	down	ENSG00000162804.13
known_NIR_10499	chr2	241071878;241073364	241073266;241081677	+	241071878	241081677	cassetteExon	ENST00000405547.7	known	0.65	5.5	3	4;7	3	y	0.57	6.5	5	7;6	5	y	0.57	6.5	5	10;3	5	y	0.68	8.5	4	13;4	4	y	0.81	38.5	9	43;34	9	y	0.81	29	7	36;22	7	y	0.0380625	3.34112	up	ENSG00000162804.13
known_NIR_10511	chr2	241268541	241315570	-	241268541	241272761	5pMXE	ENST00000391975.5	known	0.8	160	40	160	40	y	0.83	190	40	190	40	y	0.8	211	53	211	53	y	0.75	173	59	173	59	y	0.71	263	109	263	109	y	0.74	229	79	229	79	y	0.00871545	-4.90362	down	ENSG00000115677.16
known_NIR_10551	chr2	24793501	24799675	+	24793501;24793965	24793852;24799675	ES	ENST00000380834.6	known	0.29	8	20	8	5;35	y	0.43	13	17.5	13	8;27	y	0.49	12	12.5	12	2;23	y	0.21	5	19	5	4;34	y	0	0	41.5	0	16;67	n	0.15	6	33.5	6	6;61	y	0.0303043	-3.29121	down	ENSG00000138092.10
known_NIR_10552	chr2	24793501	24799675	+	24793965	24799675	A5SS&ES	ENST00000260662.2	known	0.19	8	35	8	35	y	0.33	13	27	13	27	y	0.34	12	23	12	23	y	0.13	5	34	5	34	y	0	0	67	0	67	n	0.09	6	61	6	61	y	0.028199	-3.45065	down	ENSG00000138092.10
known_NIR_10586	chr2	27369212	27369414	-	27369209	27369414	A3SS	ENST00000616081.4	known	0.58	153	109	153	109	y	0.59	218	150	218	150	y	0.6	253	171	253	171	y	0.54	169	145	169	145	y	0.57	228	170	228	170	y	0.55	184	148	184	148	y	0.0321988	-3.47851	down	ENSG00000115211.15
known_NIR_10641	chr2	37201726	37204304	+	37201726	37203250	3pMXE	ENST00000406711.5	known	1	82	0	82	0	n	0.95	89	5	89	5	y	0.98	79	2	79	2	y	0.94	48	3	48	3	y	0.89	70	9	70	9	y	0.91	69	7	69	7	y	0.0368524	-3.08221	down	ENSG00000218739.9
known_NIR_10651	chr2	38779118;38779441	38779258;38781517	+	38779118	38781517	cassetteExon	ENST00000281950.7	known	0.05	7.5	155	1;14	155	n	0.04	11	244	2;20	244	y	0.07	19	272	8;30	272	y	0.1	15.5	143	11;20	143	y	0.08	20.5	240	10;31	240	y	0.11	26	212	5;47	212	y	0.0254815	3.4744	up	ENSG00000152147.10
known_NIR_10697	chr2	46941725	46950363	+	46917277	46950363	A5SS	ENST00000409245.5	known	0.97	101	3	101	3	y	0.96	96	4	96	4	y	0.97	151	4	151	4	y	0.93	121	9	121	9	y	0.91	156	16	156	16	y	0.89	127	15	127	15	y	0.0310687	-4.71495	down	ENSG00000068724.15
known_NIR_10888	chr2	86529397	86563304	-	86529397	86542252	A5SS&ES	ENST00000439940.6	known	0.02	24	938	24	938	y	0.03	32	1139	32	1139	y	0.02	26	1254	26	1254	y	0.04	47	1195	47	1195	y	0.03	51	1885	51	1885	y	0.04	60	1333	60	1333	y	0.0474207	2.82843	up	ENSG00000115561.14
known_NIR_10991	chr20	18298062;18298464	18298289;18305008	+	18298062	18305008	cassetteExon	ENST00000396026.7	known	0.46	6	7	5;7	7	y	0.62	15	9	17;13	9	y	0.49	11.5	12	4;19	12	y	0.71	17	7	17;17	7	y	0.78	18	5	18;18	5	y	0.71	5	2	5;5	2	y	0.0334008	3.86278	up	ENSG00000125846.15
known_NIR_11032	chr20	2658522	2659525	-	2658837	2659525	A3SS	ENST00000380843.8	known	0.01	1	184	1	184	n	0.02	6	269	6	269	y	0.01	5	353	5	353	y	0.03	7	213	7	213	y	0.02	5	246	5	246	y	0.03	6	205	6	205	y	0.0474207	2.82843	up	ENSG00000101365.20
known_NIR_11128	chr20	36198041	36212272	+	36198041;36209898	36209488;36212272	ES	ENST00000202028.9	known	0.71	47	19.5	47	4;35	y	0.7	83	36	83	25;47	y	0.74	93	33.5	93	28;39	y	0.58	68	48.5	68	30;67	y	0.62	68	41	68	19;63	y	0.6	60	40.5	60	34;47	y	0.00220522	-7	down	ENSG00000088367.20
known_NIR_11226	chr20	45406210	45408460	+	45365686	45408460	A5SS	ENST00000452133.1	known	0.5	2	2	2	2	n	0.67	12	6	12	6	y	0.27	6	16	6	16	y	0.84	16	3	16	3	y	1	7	0	7	0	n	1	2	0	2	0	n	0.0393224	3.65771	up	ENSG00000254806.5
known_NIR_11239	chr20	45420693	45424216	+	45420693;45421583	45421383;45424216	ES	ENST00000279036.10	known	0.03	7	199	7	249;149	y	0.03	10	291.5	10	368;215	y	0.02	6	376.5	6	445;308	y	0.01	3	288	3	361;215	y	0.01	3	389	3	514;264	y	0.02	7	367	7	488;246	y	0.0474207	-2.82843	down	ENSG00000124155.16
known_NIR_11298	chr20	50904001	50904766	-	50904001	50930826	A5SS	ENST00000396032.7	known	0.17	2	10	2	10	y	0.2	3	12	3	12	y	0.12	2	14	2	14	y	0.06	1	17	1	17	n	0	0	14	0	14	n	0	0	15	0	15	n	0.0101062	-4.664	down	ENSG00000101126.15
known_NIR_11310	chr20	5109445	5112720	-	5109445	5112961	A5SS	ENST00000612323.4	known	0.18	17	79	17	79	y	0.13	15	99	15	99	y	0.13	26	177	26	177	y	0.1	9	78	9	78	y	0.03	4	113	4	113	y	0.03	4	123	4	123	y	0.036114	-3.25493	down	ENSG00000089063.14
known_NIR_11324	chr20	56388202	56392154	-	56388202	56388687	A5SS&ES	ENST00000371356.6	known	0.29	2	5	2	5	n	0.18	2	9	2	9	y	0.38	3	5	3	5	n	0.14	1	6	1	6	n	0	0	7	0	7	n	0	0	7	0	7	n	0.0354955	-3.18479	down	ENSG00000087586.17
known_NIR_11338	chr20	58418363	58434602	+	58418363	58444077	A3SS	ENST00000395802.7	known	0.95	221	11	221	11	y	0.96	243	10	243	10	y	0.94	285	18	285	18	y	0.93	251	20	251	20	y	0.9	273	31	273	31	y	0.92	305	27	305	27	y	0.0419145	-3.16228	down	ENSG00000124164.15
known_NIR_11357	chr20	58898985	58903528	+	58898985	58903531	A3SS	ENST00000313949.11	known	0.21	132	508	132	508	y	0.24	202	635	202	635	y	0.22	215	763	215	763	y	0.19	151	654	151	654	y	0.17	183	867	183	867	y	0.17	149	743	149	743	y	0.0156578	-4.22116	down	ENSG00000087460.23
known_NIR_11434	chr21	17598824	17604860	-	17598824;17604276	17604145;17604860	ES	ENST00000339775.10	known	0.98	142	3.5	142	1;6	n	0.95	163	9	163	8;10	y	0.96	193	8	193	9;7	y	0.92	129	11.5	129	15;8	y	0.91	127	12	127	12;12	y	0.89	106	12.5	106	11;14	y	0.0104697	-4.54344	down	ENSG00000154640.14
known_NIR_11456	chr21	25982477	26000015	-	25982477;25997416	25997360;26000015	ES	ENST00000346798.7	known	0.58	695	498.5	695	638;359	y	0.56	973	756.5	973	952;561	y	0.57	1177	878	1177	1103;653	y	0.61	943	613.5	943	791;436	y	0.64	1177	670	1177	876;464	y	0.62	1224	754.5	1224	941;568	y	0.0105551	5.05964	up	ENSG00000142192.20
known_NIR_11482	chr21	33539356	33542660	-	33539356	33542065	5pMXE	ENST00000381815.8	known	0.05	2	41	2	41	y	0.03	2	59	2	59	y	0	0	41	0	41	n	0.07	5	64	5	64	y	0.11	8	64	8	64	y	0.1	6	56	6	56	y	0.0255237	3.53553	up	ENSG00000159131.16
known_NIR_11490	chr21	33591211	33595731	-	33591207	33595731	A3SS	ENST00000381554.7	known	0.03	2	72	2	72	y	0.01	1	82	1	82	n	0.01	1	102	1	102	n	0.13	10	67	10	67	y	0.15	11	63	11	63	y	0.12	13	91	13	91	y	0.000658202	10.5529	up	ENSG00000205758.11
known_NIR_11492	chr21	33595614	33595731	-	33591211	33595731	A3SS	ENST00000381540.7	known	0.88	14	2	14	2	y	0.97	32	1	32	1	n	0.94	15	1	15	1	n	0.75	30	10	30	10	y	0.65	20	11	20	11	y	0.68	27	13	27	13	y	0.00414578	-5.95819	down	ENSG00000205758.11
known_NIR_11514	chr21	36058924	36060347	-	36058973	36060347	A3SS	ENST00000399212.5	known	0.89	108	13	108	13	y	0.85	110	20	110	20	y	0.9	154	18	154	18	y	0.97	122	4	122	4	y	0.98	170	3	170	3	y	0.92	129	11	129	11	y	0.0349761	3.18953	up	ENSG00000185917.13
known_NIR_11527	chr21	39178647	39180285	-	39178647;39179986	39179924;39180285	ES	ENST00000331573.7	known	0.1	25	216	25	236;196	y	0.1	37	323	37	350;296	y	0.11	38	296	38	339;253	y	0.14	33	211	33	228;194	y	0.15	38	220	38	251;189	y	0.12	27	205.5	27	222;189	y	0.0493723	3.53553	up	ENSG00000183527.11
known_NIR_11535	chr21	39446081	39462375	+	39445892	39462375	A5SS	ENST00000380634.5	known	0.84	21	4	21	4	y	0.84	26	5	26	5	y	0.81	13	3	13	3	y	0.93	39	3	39	3	y	1	47	0	47	0	n	1	20	0	20	0	n	0.0135511	5.77748	up	ENSG00000185437.13
known_NIR_11565	chr21	42699011;42731949	42731770;42732070	+	42699011	42732070	cassetteExon	ENST00000335512.8	known	0.41	71	101	33;109	101	y	0.42	106.5	145	62;151	145	y	0.4	111.5	164	50;173	164	y	0.48	139.5	153	104;175	153	y	0.51	160.5	155	71;250	155	y	0.45	140.5	169	56;225	169	y	0.0446906	3.83406	up	ENSG00000160191.17
known_NIR_11569	chr21	42897047	42903182	+	42897047	42908864	A3SS	ENST00000340344.4	known	0.54	152	129	152	129	y	0.55	173	140	173	140	y	0.55	207	172	207	172	y	0.59	172	120	172	120	y	0.61	242	155	242	155	y	0.64	196	112	196	112	y	0.0385875	4.47214	up	ENSG00000160194.17
known_NIR_11723	chr22	20113561	20113686	-	20113507	20113686	A3SS	ENST00000252136.11	known	0.02	1	56	1	56	n	0	0	67	0	67	n	0.02	2	123	2	123	y	0.04	2	53	2	53	y	0.04	4	93	4	93	y	0.05	4	75	4	75	y	0.0285958	4.02492	up	ENSG00000099899.14
known_NIR_11728	chr22	20315476	20319639	-	20315476;20316219	20316119;20319639	ES	ENST00000248879.7	known	0.02	9	457	9	512;402	y	0.03	16	602.5	16	648;557	y	0.02	17	748.5	17	808;689	y	0.04	19	520	19	536;504	y	0.03	18	699	18	770;628	y	0.04	23	591.5	23	643;540	y	0.0474207	2.82843	up	ENSG00000128185.9
known_NIR_11820	chr22	29328895;29329720	29329712;29330378	-	29328895	29330378	cassetteExon	ENST00000432560.6	known	0.01	3	280	3;3	280	y	0	1	429	1;1	429	n	0	2.5	515	5;0	515	n	0.02	8	399	9;7	399	y	0.02	11.5	577	12;11	577	y	0.01	4.5	580	5;4	580	y	0.0474207	2.82843	up	ENSG00000100280.16
known_NIR_11824	chr22	29549158	29553448	-	29549158	29550728	A5SS&ES	ENST00000397873.6	known	0.23	19	64	19	64	y	0.2	19	74	19	74	y	0.2	29	119	29	119	y	0.16	20	109	20	109	y	0.14	16	99	16	99	y	0.16	19	101	19	101	y	0.0128085	-4.71495	down	ENSG00000100296.13
known_NIR_11826	chr22	29549158;29550843	29550728;29553448	-	29549158	29553448	cassetteExon	ENST00000397871.5	known	0.65	35	19	64;6	19	y	0.68	41	19	74;8	19	y	0.71	70.5	29	119;22	29	y	0.76	63	20	109;17	20	y	0.77	53.5	16	99;8	16	y	0.76	59	19	101;17	19	y	0.0365046	4.72456	up	ENSG00000100296.13
known_NIR_11832	chr22	29604112;29639212	29639090;29642202	+	29604112;29636876	29636751;29642202	MXE	ENST00000361452.8	known	0.43	17	22.5	2;32	43;2	y	0.51	28	26.5	0;56	51;2	n	0.48	30	32.5	0;60	62;3	n	0.59	27	19	3;51	34;4	y	0.63	29.5	17	0;59	30;4	n	0.54	24.5	20.5	0;49	41;0	n	0.0321664	3.24177	up	ENSG00000186575.17
known_NIR_12003	chr22	42876333;42877010	42876888;42879048	-	42876333	42879048	cassetteExon	ENST00000337959.8	known	0.89	206.5	25	170;243	25	y	0.87	290.5	42	250;331	42	y	0.9	378	41	290;466	41	y	0.8	265	68	203;327	68	y	0.78	347	96	255;439	96	y	0.8	279.5	71	188;371	71	y	0.00146929	-8.44232	down	ENSG00000100266.17
known_NIR_12066	chr22	50522415	50522498	+	50522415	50522501	A3SS	ENST00000420993.6	known	0.17	25	118	25	118	y	0.19	30	127	30	127	y	0.17	34	170	34	170	y	0.14	26	162	26	162	y	0.14	28	174	28	174	y	0.15	29	170	29	170	y	0.0217245	-4.47214	down	ENSG00000025770.18
known_NIR_12072	chr22	50524424;50526141	50526001;50526246	-	50524424	50526246	cassetteExon	ENST00000543927.5	known	0.83	35	7	0;70	7	n	0.86	50	8	2;98	8	y	0.85	60	11	3;117	11	y	0.92	44.5	4	0;89	4	n	0.93	42	3	2;82	3	y	1	41	0	0;82	0	n	0.0423356	3.875	up	ENSG00000130489.12
known_NIR_12086	chr22	50783045	50783501	-	50782347	50783501	A3SS	ENST00000435118.5	known	0	0	2	0	2	n	0.15	2	11	2	11	y	0	0	16	0	16	n	0.35	6	11	6	11	y	0.57	4	3	4	3	n	0.29	2	5	2	5	n	0.033015	3.57937	up	ENSG00000079974.17
known_NIR_12179	chr3	122371800	122383148	-	122371800	122383174	A5SS	ENST00000291458.9	known	0.11	15	118	15	118	y	0.08	13	140	13	140	y	0.06	8	127	8	127	y	0.12	18	137	18	137	y	0.15	20	115	20	115	y	0.18	23	104	23	104	y	0.0436013	2.94884	up	ENSG00000160124.9
known_NIR_12294	chr3	133586722	133588353	+	133586722	133587159	3pMXE	ENST00000431519.6	known	0.16	19	103	19	103	y	0.17	22	110	22	110	y	0.19	32	135	32	135	y	0.3	38	87	38	87	y	0.29	40	98	40	98	y	0.24	38	123	38	123	y	0.0169854	5.02886	up	ENSG00000091527.15
known_NIR_12295	chr3	133586722	133588353	+	133586722	133587162	A3SS	ENST00000420115.6	known	0.49	19	20	19	20	y	0.49	22	23	22	23	y	0.48	32	34	32	34	y	0.7	38	16	38	16	y	0.67	40	20	40	20	y	0.67	38	19	38	19	y	0.00112877	18.3412	up	ENSG00000091527.15
known_NIR_12296	chr3	133586722	133588353	+	133586722	133587896	A3SS	ENST00000264993.7	known	0.12	19	137	19	137	y	0.09	22	214	22	214	y	0.12	32	239	32	239	y	0.17	38	180	38	180	y	0.16	40	210	40	210	y	0.17	38	186	38	186	y	0.020998	5.37587	up	ENSG00000091527.15
known_NIR_12320	chr3	13483564	13502884	+	13483564;13501933	13501871;13502884	ES	ENST00000402271.5	known	0.06	3	44	3	12;76	y	0.06	3	48	3	11;85	y	0.09	7	71	7	24;118	y	0.14	10	63.5	10	25;102	y	0.19	14	60	14	14;106	y	0.15	9	52.5	9	23;82	y	0.0114443	4.9295	up	ENSG00000163517.14
known_NIR_12354	chr3	138609146	138621407	+	138608937	138621407	A5SS	ENST00000393035.6	known	0.03	2	57	2	57	y	0.09	6	64	6	64	y	0.04	3	71	3	71	y	0.22	11	38	11	38	y	0.2	11	45	11	45	y	0.12	8	56	8	56	y	0.0328348	3.54352	up	ENSG00000158234.12
known_NIR_12494	chr3	167720273	167734432	-	167720273	167725401	A5SS&ES	ENST00000473645.6	known	0.15	2	11	2	11	y	0.18	4	18	4	18	y	0.14	3	19	3	19	y	0.08	2	23	2	23	y	0	0	18	0	18	n	0	0	1	0	1	n	0.024813	-4.44446	down	ENSG00000114209.14
known_NIR_12499	chr3	167720273	167734459	-	167720273	167734432	A5SS	ENST00000461494.5	known	0.75	6	2	6	2	n	0.43	3	4	3	4	n	0.4	2	3	2	3	n	0.85	11	2	11	2	y	1	13	0	13	0	n	1	2	0	2	0	n	0.0463011	3.45139	up	ENSG00000114209.14
known_NIR_12552	chr3	183635793;183636311	183636221;183643480	+	183635793	183643480	cassetteExon	ENST00000242810.10	known	0.11	0.5	4	0;1	4	n	0.3	3.5	8	3;4	8	y	0	0	6	0;0	6	n	0.75	3	1	2;4	1	n	0.65	7.5	4	4;11	4	y	1	1.5	0	0;3	0	n	0.0088025	4.87546	up	ENSG00000114796.15
known_NIR_12632	chr3	195867016;195867258	195867169;195867361	-	195867016	195867361	cassetteExon	ENST00000381916.6	known	0.68	36.5	17	68;5	17	y	0.72	38.5	15	70;7	15	y	0.65	46.5	25	85;8	25	y	0.75	44	15	81;7	15	y	0.81	62	15	115;9	15	y	0.75	42.5	14	85;0	14	n	0.0382964	3.04307	up	ENSG00000061938.16
known_NIR_12660	chr3	197076682	197081051	-	197076685	197081051	A3SS	ENST00000346964.6	known	0.41	44	63	44	63	y	0.35	34	63	34	63	y	0.38	49	79	49	79	y	0.27	28	76	28	76	y	0.23	34	112	34	112	y	0.29	26	63	26	63	y	0.00918306	-4.7194	down	ENSG00000075711.20
known_NIR_12722	chr3	33072713	33096719	-	33072713	33097011	A5SS	ENST00000307363.9	known	0.14	1	6	1	6	n	0	0	9	0	9	n	0.07	2	25	2	25	y	0.38	3	5	3	5	n	0.62	5	3	5	3	n	0.57	4	3	4	3	n	0.0111003	5.42699	up	ENSG00000170266.15
known_NIR_12767	chr3	42530912	42531471	+	42530932	42531471	A5SS	ENST00000433647.5	known	0.06	1	16	1	16	n	0.28	5	13	5	13	y	0.18	2	9	2	9	y	0.4	6	9	6	9	y	0.49	17	18	17	18	y	0.37	10	17	10	17	y	0.0399266	3.37411	up	ENSG00000114812.12
known_NIR_12821	chr3	48295235	48296727	-	48295235;48296158	48296119;48296727	ES	ENST00000421967.5	known	0.1	7	63	7	63;63	y	0.05	5	95.5	5	100;91	y	0.05	5	105.5	5	106;105	y	0.13	11	71.5	11	75;68	y	0.22	24	86	24	88;84	y	0.19	29	123	29	116;130	y	0.029764	3.62441	up	ENSG00000172113.8
known_NIR_12944	chr3	51942708	51943349	+	51942708;51943046	51942930;51943349	ES	ENST00000417220.6	known	0.32	4	8.5	4	0;17	n	0.3	4	9.5	4	2;17	y	0.37	7	12	7	0;24	n	0.19	5	21.5	5	8;35	y	0.16	4	20.5	4	2;39	y	0.11	2	16	2	0;32	n	0.00502391	-5.64982	down	ENSG00000041880.14
known_NIR_12970	chr3	52198255	52199221	+	52198255	52199210	A3SS	ENST00000469224.5	known	0.17	36	177	36	177	y	0.14	36	224	36	224	y	0.16	52	279	52	279	y	0.2	59	231	59	231	y	0.24	73	231	73	231	y	0.21	72	277	72	277	y	0.0187267	4.02492	up	ENSG00000023330.14
known_NIR_13039	chr3	58867897	58869328	-	58867936	58869328	A3SS	ENST00000295966.11	known	0	0	23	0	23	n	0.02	1	54	1	54	n	0	0	38	0	38	n	0.06	4	58	4	58	y	0.06	6	102	6	102	y	0.08	9	99	9	99	y	0.00312559	6.36396	up	ENSG00000163689.18
known_NIR_13096	chr3	98521442	98522849	-	98521442	98521653	5pMXE	ENST00000503004.5	known	0.8	129	33	129	33	y	0.88	206	28	206	28	y	0.84	197	37	197	37	y	0.95	236	13	236	13	y	0.91	175	17	175	17	y	0.92	240	21	240	21	y	0.0445506	3.32896	up	ENSG00000080822.16
known_NIR_13097	chr3	98521442	98522849	-	98521442;98521718	98521653;98522849	ES	ENST00000507874.5	known	0.89	129	16.5	129	33;0	n	0.93	206	14.5	206	28;1	n	0.91	197	18.5	197	37;0	n	0.97	236	7	236	13;1	n	0.95	175	8.5	175	17;0	n	0.95	240	12.5	240	21;4	y	0.0356527	3.5	up	ENSG00000080822.16
known_NIR_13148	chr4	103138452	103140256	-	103140079	103140256	A3SS&ES	ENST00000265148.7	known	0.8	8	2	8	2	y	1	13	0	13	0	n	0.67	8	4	8	4	y	0.54	7	6	7	6	y	0.36	14	25	14	25	y	0.46	6	7	6	7	y	0.0410812	-3.38862	down	ENSG00000138778.11
known_NIR_13190	chr4	113454515	113457291	-	113454515	113457335	A5SS	ENST00000394524.7	known	0.42	5	7	5	7	y	0.43	6	8	6	8	y	0.53	8	7	8	7	y	0.13	4	26	4	26	y	0	0	29	0	29	n	0.18	6	28	6	28	y	0.00783891	-5.56267	down	ENSG00000145349.16
known_NIR_13210	chr4	122917704	122922801	-	122917704	122922335	5pMXE	ENST00000304430.9	known	0.35	9	17	9	17	y	0.41	17	24	17	24	y	0.28	11	29	11	29	y	0.14	3	18	3	18	y	0.09	4	41	4	41	y	0.14	5	30	5	30	y	0.0151602	-5.43442	down	ENSG00000170917.13
known_NIR_13221	chr4	128810291	128831733	+	128809877	128831733	A5SS	ENST00000226319.10	known	0.33	3	6	3	6	n	0.33	1	2	1	2	n	0.18	2	9	2	9	y	0.5	1	1	1	1	n	0.44	4	5	4	5	n	0.67	2	1	2	1	n	0.0442661	3.01555	up	ENSG00000077684.15
known_NIR_13238	chr4	139073567	139084133	-	139073567	139125164	A5SS	ENST00000394235.6	known	0.56	5	4	5	4	n	0.46	6	7	6	7	y	0.76	13	4	13	4	y	0.21	3	11	3	11	y	0.14	3	18	3	18	y	0.35	6	11	6	11	y	0.0339687	-3.34412	down	ENSG00000109381.19
known_NIR_13276	chr4	151099714	151100427	+	151099714	151102871	A3SS	ENST00000509736.5	known	0	0	19	0	19	n	0.08	2	23	2	23	y	0.1	6	55	6	55	y	0.17	8	39	8	39	y	0.22	7	25	7	25	y	0.17	12	59	12	59	y	0.0339716	3.63974	up	ENSG00000145425.9
known_NIR_13395	chr4	26319888	26386353	+	26320815	26386353	5pMXE	ENST00000361572.10	known	0.23	3	10	3	10	y	0	0	16	0	16	n	0	0	13	0	13	n	0.38	15	24	15	24	y	0.47	8	9	8	9	y	0.27	7	19	7	19	y	0.0403474	3.08924	up	ENSG00000168214.20
known_NIR_13418	chr4	2926112;2926675	2926642;2928171	+	2926112	2928171	cassetteExon	ENST00000264758.11	known	0.06	14.5	234	14;15	234	y	0.04	15.5	359	14;17	359	y	0.05	22.5	400	14;31	400	y	0.03	9.5	359	7;12	359	y	0.01	6.5	514	2;11	514	y	0.02	8	386	5;11	386	y	0.0213116	-3.67423	down	ENSG00000087274.16
known_NIR_13450	chr4	41671594	41676379	+	41671594	41676382	A3SS	ENST00000513024.5	known	0.11	4	34	4	34	y	0.06	4	60	4	60	y	0.11	9	72	9	72	y	0.05	4	74	4	74	y	0	0	68	0	68	n	0.02	1	57	1	57	n	0.0348757	-3.16587	down	ENSG00000064042.17
known_NIR_13556	chr4	82862572	82863318	-	82857764	82863318	A3SS	ENST00000348405.8	known	0.85	300	54	300	54	y	0.86	341	54	341	54	y	0.86	356	58	356	58	y	0.94	349	23	349	23	y	0.92	477	39	477	39	y	0.93	446	32	446	32	y	0.00119415	11	up	ENSG00000138674.16
known_NIR_13559	chr4	82898062	82900077	-	82899737	82900077	A3SS&ES	ENST00000355196.6	known	0.89	454	56	454	56	y	0.9	535	57	535	57	y	0.9	474	54	474	54	y	0.95	455	25	455	25	y	0.93	514	40	514	40	y	0.92	448	41	448	41	y	0.0398716	3.88909	up	ENSG00000138674.16
known_NIR_13572	chr4	83456958	83459740	+	83456958;83458429	83458346;83459740	ES	ENST00000295491.8	known	0.08	69	749.5	69	662;837	y	0.09	92	943.5	92	883;1004	y	0.11	113	926.5	113	831;1022	y	0.14	117	710.5	117	641;780	y	0.18	164	739	164	639;839	y	0.16	130	675	130	631;719	y	0.0118348	4.58831	up	ENSG00000163319.10
known_NIR_13605	chr4	951258	951646	+	951258	951682	A3SS	ENST00000264771.8	known	0	0	10	0	10	n	0	0	9	0	9	n	0.1	2	18	2	18	y	0.3	3	7	3	7	y	0.32	6	13	6	13	y	0.22	2	7	2	7	n	0.00560765	5.45535	up	ENSG00000127419.16
known_NIR_13617	chr4	99924815	99930450	-	99923185	99930450	A3SS	ENST00000442697.6	known	0.1	1	9	1	9	n	0.03	1	36	1	36	n	0.11	3	24	3	24	y	0.27	6	16	6	16	y	0.4	10	15	10	15	y	0.25	5	15	5	15	y	0.0229599	4.25	up	ENSG00000164031.16
known_NIR_13619	chr5	10236615	10239067	-	10236615	10239042	A5SS	ENST00000280330.12	known	1	43	0	43	0	n	0.96	47	2	47	2	y	1	35	0	35	0	n	0.91	63	6	63	6	y	0.87	40	6	40	6	y	0.94	34	2	34	2	y	0.0372575	-3.29665	down	ENSG00000150756.13
known_NIR_13765	chr5	137954376;137956542	137956477;137959616	-	137954376	137959616	cassetteExon	ENST00000033079.7	known	0.19	10.5	44	13;8	44	y	0.14	6.5	40	10;3	40	y	0.18	12.5	58	15;10	58	y	0.11	6.5	55	8;5	55	y	0.08	5.5	63	6;5	63	y	0.05	4.5	89	7;2	89	y	0.0181095	-3.89711	down	ENSG00000031003.10
known_NIR_13770	chr5	138168078;138168688	138168470;138169222	-	138168078	138169222	cassetteExon	ENST00000254900.9	known	0.92	22.5	2	6;39	2	y	0.96	45	2	14;76	2	y	0.92	43.5	4	16;71	4	y	0.96	44.5	2	15;74	2	y	1	48	0	16;80	0	n	1	57.5	0	13;102	0	n	0.0474207	2.82843	up	ENSG00000112983.17
known_NIR_13805	chr5	140281533	140303041	-	140281533;140300582	140300416;140303041	ES	ENST00000261813.8	known	0.01	5	501	5	891;111	y	0.02	12	537	12	946;128	y	0.01	8	596	8	1073;119	y	0.03	17	563.5	17	1009;118	y	0.04	26	612	26	1081;143	y	0.04	18	459	18	823;95	y	0.0077626	4.94975	up	ENSG00000113068.9
known_NIR_13831	chr5	141637748	141638795	+	141638409	141638795	A5SS&ES	ENST00000444782.5	known	0.23	7	24	7	24	y	0.11	4	32	4	32	y	0.13	6	40	6	40	y	0	0	30	0	30	n	0.06	2	32	2	32	y	0	0	34	0	34	n	0.0462407	-3.24133	down	ENSG00000164620.8
known_NIR_13871	chr5	149513209;149517877	149517794;149520290	-	149513209	149520290	cassetteExon	ENST00000261798.9	known	0.11	75.5	621	69;82	621	y	0.13	92.5	631	84;101	631	y	0.12	113	791	122;104	791	y	0.09	69	726	68;70	726	y	0.09	96	940	93;99	940	y	0.1	96.5	856	82;111	856	y	0.0248175	-4	down	ENSG00000113712.16
known_NIR_13880	chr5	150392176	150392705	+	150392176	150392708	A3SS	ENST00000377797.7	known	0.75	54	18	54	18	y	0.74	97	34	97	34	y	0.72	131	51	131	51	y	0.77	95	29	95	29	y	0.81	92	22	92	22	y	0.79	114	31	114	31	y	0.0240181	3.67065	up	ENSG00000070814.17
known_NIR_13946	chr5	163505749	163512002	+	163503424	163512002	A5SS	ENST00000280969.9	known	0.73	156	59	156	59	y	0.72	229	89	229	89	y	0.72	225	86	225	86	y	0.78	198	56	198	56	y	0.78	271	76	271	76	y	0.75	215	72	215	72	y	0.0325729	4.42719	up	ENSG00000038274.16
known_NIR_13951	chr5	171405403	171406397	+	171405403	171407700	A3SS	ENST00000517671.5	known	0.52	1107	1015	1107	1015	y	0.46	1220	1409	1220	1409	y	0.46	1424	1649	1424	1649	y	0.55	1464	1189	1464	1189	y	0.66	1611	824	1611	824	y	0.6	1646	1092	1646	1092	y	0.0391443	3.28322	up	ENSG00000181163.13
known_NIR_13969	chr5	173608292	173616200	-	173608292;173613255	173613131;173616200	ES	ENST00000285908.5	known	0.24	21	67	21	14;120	y	0.25	35	105.5	35	13;198	y	0.21	29	112	29	13;211	y	0.36	48	85.5	48	12;159	y	0.35	37	69.5	37	9;130	y	0.31	44	98	44	8;188	y	0.00627293	5.48795	up	ENSG00000145919.10
known_NIR_14036	chr5	178149838	178153491	-	178149838;178150993	178150888;178153491	ES	ENST00000274606.7	known	0.1	124	1100	124	471;1729	y	0.09	143	1509	143	723;2295	y	0.1	187	1777.5	187	870;2685	y	0.08	111	1248	111	517;1979	y	0.09	142	1495	142	627;2363	y	0.08	130	1467.5	130	669;2266	y	0.0474207	-2.82843	down	ENSG00000145912.8
known_NIR_14047	chr5	178767335	178772429	-	178767335;178768664	178768470;178772429	ES	ENST00000503486.6	known	0.25	2	6	2	7;5	y	0.33	1	2	1	3;1	n	0.12	1	7	1	13;1	n	0.71	5	2	5	4;0	n	1	5	0	5	0;0	n	0.63	6	3.5	6	4;3	y	0.0221899	4.27164	up	ENSG00000250420.8
known_NIR_14072	chr5	181203640	181203745	-	181203640	181204589	A5SS	ENST00000274773.11	known	0.03	5	156	5	156	y	0.02	5	277	5	277	y	0.03	10	295	10	295	y	0.04	8	193	8	193	y	0.06	11	177	11	177	y	0.05	9	186	9	186	y	0.0356527	3.5	up	ENSG00000146054.17
known_NIR_14084	chr5	1879832;1880143	1880066;1880725	-	1879832	1880725	cassetteExon	ENST00000513692.5	known	0.21	11.5	43	13;10	43	y	0.28	17	44	23;11	44	y	0.23	16	54	20;12	54	y	0.15	11	60	17;5	60	y	0.13	10.5	72	12;9	72	y	0.15	11.5	63	16;7	63	y	0.0335322	-4.42246	down	ENSG00000113430.9
known_NIR_14110	chr5	34914026	34914695	-	34913578	34914695	A3SS	ENST00000382038.6	known	0	0	32	0	32	n	0	0	17	0	17	n	0.12	4	28	4	28	y	0.17	4	20	4	20	y	0.35	11	20	11	20	y	0.31	11	24	11	24	y	0.0287037	3.49792	up	ENSG00000113456.18
known_NIR_14113	chr5	35694363	35695735	+	35694348	35695735	A5SS	ENST00000509059.5	known	0.67	4	2	4	2	n	1	1	0	1	0	n	0.71	10	4	10	4	y	0	0	2	0	2	n	0.17	2	10	2	10	y	0	0	7	0	7	n	0.00765744	-6.22103	down	ENSG00000152582.12
known_NIR_14174	chr5	62352653	62353275	+	62352710	62353275	A5SS	ENST00000401507.7	known	0.36	33	59	33	59	y	0.42	70	96	70	96	y	0.34	67	132	67	132	y	0.29	43	104	43	104	y	0.29	51	123	51	123	y	0.24	36	114	36	114	y	0.0321395	-3.41882	down	ENSG00000068796.16
known_NIR_14232	chr5	69492900	69504177	+	69492659	69504177	A5SS	ENST00000355237.6	known	0.78	21	6	21	6	y	0.71	10	4	10	4	y	0.72	23	9	23	9	y	0.83	20	4	20	4	y	0.8	24	6	24	6	y	0.9	18	2	18	2	y	0.0489356	2.89714	up	ENSG00000197822.10
known_NIR_14247	chr5	70070751	70077019	+	70070751	70076521	3pMXE	ENST00000511812.5	known	0.44	125	159	125	159	y	0.41	119	171	119	171	y	0.35	139	255	139	255	y	0.48	141	153	141	153	y	0.56	196	152	196	152	y	0.48	164	175	164	175	y	0.0468928	2.83954	up	ENSG00000205571.12
known_NIR_14291	chr5	77693352	77705566	-	77693352	77776205	A5SS	ENST00000520039.1	known	0.64	23	13	23	13	y	0.73	35	13	35	13	y	0.76	29	9	29	9	y	0.79	33	9	33	9	y	0.88	37	5	37	5	y	0.85	35	6	35	6	y	0.0486458	2.90689	up	ENSG00000171530.13
known_NIR_14307	chr5	81302055	81304741	+	81301670	81304741	A5SS	ENST00000380199.9	known	0.36	5	9	5	9	y	0.29	7	17	7	17	y	0.23	6	20	6	20	y	0.2	6	24	6	24	y	0.05	1	20	1	20	n	0.11	3	24	3	24	y	0.0405711	-3.01228	down	ENSG00000131732.11
known_NIR_14327	chr5	88285851	88287436	+	88282106	88287436	A5SS	ENST00000501715.6	known	0.96	217	8	217	8	y	0.98	245	4	245	4	y	0.96	291	11	291	11	y	1	260	0	260	0	n	0.98	390	8	390	8	y	1	222	0	222	0	n	0.0474207	2.82843	up	ENSG00000247828.7
known_NIR_14344	chr5	93411509	93438703	-	93411509	93553761	A5SS	ENST00000607797.5	known	0.2	13	53	13	53	y	0.16	19	98	19	98	y	0.14	14	85	14	85	y	0.12	12	86	12	86	y	0.08	8	96	8	96	y	0.04	5	108	5	108	y	0.0442361	-2.9824	down	ENSG00000237187.8
known_NIR_14352	chr5	94053227	94111511	-	94053227	94074646	5pMXE	ENST00000509739.5	known	0.41	24	35	24	35	y	0.45	23	28	23	28	y	0.45	27	33	27	33	y	0.29	15	37	15	37	y	0.34	16	31	16	31	y	0.26	15	43	15	43	y	0.0118721	-5.20946	down	ENSG00000113391.16
known_NIR_14353	chr5	94053227	94111511	-	94053227;94074769	94074646;94111511	ES	ENST00000395965.7	known	0.55	24	20	24	35;5	y	0.58	23	16.5	23	28;5	y	0.62	27	16.5	27	33;0	n	0.39	15	23.5	15	37;10	y	0.48	16	17.5	16	31;4	y	0.34	15	29.5	15	43;16	y	0.030551	-3.93835	down	ENSG00000113391.16
known_NIR_14413	chr6	109735298	109738325	+	109735298	109743110	A3SS	ENST00000368941.1	known	1	40	0	40	0	n	1	55	0	55	0	n	0.96	77	3	77	3	y	0.93	79	6	79	6	y	0.9	35	4	35	4	y	0.85	57	10	57	10	y	0.0367491	-3.47297	down	ENSG00000112367.10
known_NIR_14414	chr6	109741544	109743110	+	109735298	109743110	A5SS	ENST00000368941.1	known	1	4	0	4	0	n	1	18	0	18	0	n	0.88	23	3	23	3	y	0.76	19	6	19	6	y	0.64	7	4	7	4	y	0.71	25	10	25	10	y	0.00880354	-4.84095	down	ENSG00000112367.10
known_NIR_14455	chr6	125248383;125257180	125257098;125262834	+	125248383	125262834	cassetteExon	ENST00000368388.6	known	0.05	14.5	285	26;3	285	y	0.06	23.5	361	42;5	361	y	0.06	28.5	412	46;11	412	y	0.04	13	338	21;5	338	y	0.04	17	403	32;2	403	y	0.05	23	445	45;1	445	n	0.0474207	-2.82843	down	ENSG00000111907.20
known_NIR_14473	chr6	127280340;127286177	127286050;127286616	+	127280340	127286616	cassetteExon	ENST00000368314.5	known	0.42	5	7	4;6	7	y	0.31	4	9	3;5	9	y	0.3	3.5	8	1;6	8	n	0.11	2	16	2;2	16	y	0.12	2	14	4;0	14	n	0.2	5.5	22	6;5	22	y	0.0164742	-4.1804	down	ENSG00000118518.15
known_NIR_14519	chr6	135002842	135039573	-	135038026	135039573	3pMXE	ENST00000367822.9	known	0.98	176	4	176	4	y	0.98	280	6	280	6	y	0.99	298	4	298	4	y	1	181	0	181	0	n	0.99	206	2	206	2	y	1	173	0	173	0	n	0.0474207	2.82843	up	ENSG00000112339.14
known_NIR_14599	chr6	152975621	152983234	-	152975621	152982857	5pMXE	ENST00000229758.7	known	0.42	44	62	44	62	y	0.39	48	75	48	75	y	0.48	57	62	57	62	y	0.31	47	105	47	105	y	0.3	60	140	60	140	y	0.22	35	123	35	123	y	0.0170732	-3.94447	down	ENSG00000112029.9
known_NIR_14616	chr6	159682638;159688242	159688126;159692661	-	159682638;159685033	159684854;159692661	MXE	ENST00000367054.6	known	0.25	64.5	188.5	0;129	369;8	n	0.27	94.5	252.5	6;183	480;25	y	0.26	115.5	324	5;226	604;44	y	0.24	69	214.5	0;138	411;18	n	0.21	68.5	261	0;137	516;6	n	0.22	65	231.5	0;130	438;25	n	0.0321988	-3.47851	down	ENSG00000112096.16
known_NIR_14634	chr6	167022635	167024785	+	167022635	167024782	A3SS	ENST00000366847.8	known	0.05	3	61	3	61	y	0.07	6	86	6	86	y	0.06	5	79	5	79	y	0.03	4	125	4	125	y	0	0	126	0	126	n	0	0	123	0	123	n	0.0198868	-4.33013	down	ENSG00000213066.11
known_NIR_14639	chr6	167870498	167872217	+	167870498	167872214	A3SS	ENST00000344191.8	known	0.27	38	105	38	105	y	0.31	49	108	49	108	y	0.32	62	132	62	132	y	0.39	78	121	78	121	y	0.37	47	80	47	80	y	0.35	54	101	54	101	y	0.0245225	3.65563	up	ENSG00000130396.20
known_NIR_14655	chr6	170582265	170583057	-	170580105	170583057	A3SS	ENST00000541970.5	known	0.15	235	1364	235	1364	y	0.15	297	1636	297	1636	y	0.16	342	1746	342	1746	y	0.13	214	1473	214	1473	y	0.14	306	1890	306	1890	y	0.12	202	1523	202	1523	y	0.0356527	-3.5	down	ENSG00000071994.10
known_NIR_14745	chr6	3012674	3016884	+	3012674;3015643	3015530;3016884	ES	ENST00000338130.6	known	0.49	220	233.5	220	126;341	y	0.49	363	380	363	243;517	y	0.45	482	579.5	482	299;860	y	0.53	510	444.5	510	214;675	y	0.54	569	478.5	569	194;763	y	0.52	571	532	571	255;809	y	0.0410356	3.67065	up	ENSG00000124588.19
known_NIR_14763	chr6	30640422;30640603	30640535;30642176	+	30640422	30642176	cassetteExon	ENST00000318999.11	known	0.63	8.5	5	9;8	5	y	0.74	19.5	7	19;20	7	y	0.77	30.5	9	36;25	9	y	0.96	26	1	26;26	1	n	0.9	37	4	41;33	4	y	0.91	30	3	33;27	3	y	0.0245874	4.52314	up	ENSG00000137343.17
known_NIR_14795	chr6	31356442	31356688	-	31271348	31356688	A3SS	ENST00000620806.4	known	0.66	578	297	578	297	y	0.66	937	491	937	491	y	0.65	1068	566	1068	566	y	0.63	654	390	654	390	y	0.63	680	393	680	393	y	0.61	733	464	733	464	y	0.0217245	-4.47214	down	ENSG00000204525.14
known_NIR_14804	chr6	31587318	31588518	+	31587318;31587966	31587944;31588518	ES	ENST00000418507.6	known	0.82	9	2	9	1;3	n	1	6	0	6	0;0	n	0.67	2	1	2	1;1	n	0	0	3.5	0	1;6	n	0	0	3	0	0;6	n	0.43	3	4	3	4;4	y	0.0213252	-3.98818	down	ENSG00000204482.10
known_NIR_14806	chr6	31639226	31640199	-	31639226;31639646	31639500;31640199	ES	ENST00000375976.8	known	0.33	111	227	111	153;301	y	0.26	124	350	124	240;460	y	0.23	151	504	151	375;633	y	0.15	75	428.5	75	263;594	y	0.19	116	483.5	116	311;656	y	0.12	64	490	64	308;672	y	0.0346564	-3.34252	down	ENSG00000204463.12
known_NIR_14814	chr6	31665003	31665559	-	31665003	31665861	A5SS	ENST00000375906.5	known	0.2	1	4	1	4	n	0	0	14	0	14	n	0	0	5	0	5	n	0.33	1	2	1	2	n	0.22	2	7	2	7	n	0.39	7	11	7	11	y	0.0455858	2.96475	up	ENSG00000204438.10
known_NIR_14850	chr6	32162622	32164579	+	32162622	32162807	3pMXE	ENST00000361568.6	known	0.66	23	12	23	12	y	0.56	48	37	48	37	y	0.56	44	35	44	35	y	0.4	20	30	20	30	y	0.44	16	20	16	20	y	0.5	11	11	11	11	y	0.0302961	-3.31662	down	ENSG00000221988.12
known_NIR_14897	chr6	34341972	34418369	-	34341972	34392264	5pMXE	ENST00000607016.1	known	0.04	42	1057	42	1057	y	0.02	37	1489	37	1489	y	0.02	34	1557	34	1557	y	0.06	83	1216	83	1216	y	0.05	77	1538	77	1538	y	0.07	104	1394	104	1394	y	0.0201689	3.77964	up	ENSG00000272325.1
known_NIR_15077	chr6	7231907	7246424	+	7231907	7240438	A3SS&ES	ENST00000334984.10	known	0.69	22	10	22	10	y	0.71	58	24	58	24	y	0.72	34	13	34	13	y	0.77	65	19	65	19	y	0.84	86	16	86	16	y	0.78	77	22	77	22	y	0.0395883	3.81838	up	ENSG00000124782.19
known_NIR_15092	chr6	75237988	75240277	-	75237988	75240301	A5SS	ENST00000370081.6	known	0.02	11	526	11	526	y	0.03	19	682	19	682	y	0.02	17	796	17	796	y	0	0	540	0	540	n	0.01	8	607	8	607	y	0	0	599	0	599	n	0.0132356	-4.24264	down	ENSG00000112695.11
known_NIR_15097	chr6	7579772	7582642	+	7581569	7582642	A5SS	ENST00000379802.7	known	0.39	152	235	152	235	y	0.42	240	338	240	338	y	0.42	269	374	269	374	y	0.46	305	354	305	354	y	0.47	317	358	317	358	y	0.45	343	420	343	420	y	0.0198868	4.33013	up	ENSG00000096696.13
known_NIR_15125	chr6	85536924;85538864	85538838;85541985	-	85536924	85541985	cassetteExon	ENST00000346348.7	known	0.13	143	955	152;134	955	y	0.13	172	1179	188;156	1179	y	0.16	227	1186	233;221	1186	y	0.18	202	944	210;194	944	y	0.18	230	1033	269;191	1033	y	0.19	230.5	958	258;203	958	y	0.0383797	4.11096	up	ENSG00000135317.12
known_NIR_15134	chr6	85677492;85677868	85677791;85677954	-	85677492	85677954	cassetteExon	ENST00000589187.5	known	0.35	41.5	76	13;70	76	y	0.33	50.5	102	8;93	102	y	0.42	78.5	109	22;135	109	y	0.49	58	60	18;98	60	y	0.47	68.5	77	23;114	77	y	0.45	67	81	22;112	81	y	0.0470598	3.48777	up	ENSG00000203875.10
known_NIR_15163	chr6	90516681;90518562	90518447;90519258	-	90516681	90519258	cassetteExon	ENST00000369325.7	known	0.96	65.5	3	77;54	3	y	0.94	66	4	60;72	4	y	0.93	97	7	111;83	7	y	0.98	88.5	2	98;79	2	y	1	79.5	0	89;70	0	n	1	78	0	91;65	0	n	0.0125409	4.52267	up	ENSG00000135341.17
known_NIR_15182	chr7	100102393	100102675	+	100101968	100102675	A5SS	ENST00000359593.8	known	0.29	2	5	2	5	n	0.18	2	9	2	9	y	0	0	7	0	7	n	0.57	4	3	4	3	n	0.46	6	7	6	7	y	0.75	6	2	6	2	n	0.0217137	3.65301	up	ENSG00000221838.9
known_NIR_15192	chr7	100149579;100152757	100152716;100153400	+	100149579	100153400	cassetteExon	ENST00000341942.9	known	0.02	5	271	4;6	271	y	0.03	10	372	7;13	372	y	0.02	10	453	7;13	453	y	0.05	15.5	289	10;21	289	y	0.05	22	425	22;22	425	y	0.04	14.5	346	9;20	346	y	0.0077626	4.94975	up	ENSG00000188186.10
known_NIR_15265	chr7	107613432;107613732	107613654;107618328	+	107613432	107618328	cassetteExon	ENST00000005259.8	known	0.3	38	88	65;11	88	y	0.31	54.5	119	98;11	119	y	0.33	37	75	70;4	75	y	0.41	63.5	90	112;15	90	y	0.43	55.5	74	95;16	74	y	0.36	48	86	84;12	86	y	0.0377101	3.83349	up	ENSG00000075790.10
known_NIR_15325	chr7	128405865;128409484	128409289;128409756	-	128405865	128409756	cassetteExon	ENST00000348127.10	known	0.14	7	42	8;6	42	y	0.11	7	58	9;5	58	y	0.13	7	45	10;4	45	y	0.17	9.5	45	11;8	45	y	0.2	10	41	10;10	41	y	0.2	15	59	24;6	59	y	0.00931898	4.75	up	ENSG00000106348.16
known_NIR_15382	chr7	139345621	139376062	+	139360322	139376062	5pMXE	ENST00000354926.8	known	0.1	7	63	7	63	y	0.08	7	83	7	83	y	0.11	9	74	9	74	y	0.05	5	90	5	90	y	0	0	103	0	103	n	0	0	93	0	93	n	0.0233769	-4.24264	down	ENSG00000146963.17
known_NIR_15428	chr7	143854142	143857074	-	143854142	143857100	A5SS	ENST00000479870.5	known	0.26	34	96	34	96	y	0.27	52	138	52	138	y	0.2	40	159	40	159	y	0.35	68	129	68	129	y	0.4	91	134	91	134	y	0.34	80	152	80	152	y	0.0146356	4.18491	up	ENSG00000198420.9
known_NIR_15451	chr7	149287776	149288431	+	149287776	149289938	A3SS	ENST00000463462.5	known	0.17	1	5	1	5	n	0.23	3	10	3	10	y	0.27	4	11	4	11	y	0.52	11	10	11	10	y	0.45	9	11	9	11	y	0.41	7	10	7	10	y	0.00562594	5.46154	up	ENSG00000244560.6
known_NIR_15459	chr7	150368941	150369671	+	150368318	150369671	A5SS	ENST00000479668.5	known	0.77	10	3	10	3	y	0.8	24	6	24	6	y	0.78	29	8	29	8	y	1	28	0	28	0	n	1	26	0	26	0	n	0.89	16	2	16	2	y	0.03313	4.77297	up	ENSG00000214022.11
known_NIR_15472	chr7	151061521	151061925	+	151059188	151061925	A5SS	ENST00000485713.5	known	1	2	0	2	0	n	1	2	0	2	0	n	0.86	12	2	12	2	y	0.25	1	3	1	3	n	0.22	2	7	2	7	n	0.5	2	2	2	2	n	0.00792673	-6.28257	down	ENSG00000164889.12
known_NIR_15535	chr7	2222754	2225410	-	2222754	2232872	A5SS	ENST00000402746.5	known	0.95	224	13	224	13	y	1	365	0	365	0	n	1	388	0	388	0	n	0.94	297	18	297	18	y	0.92	453	37	453	37	y	0.91	407	38	407	38	y	0.0491419	-3.18198	down	ENSG00000002822.15
known_NIR_15545	chr7	22857016	22860547	+	22857016	22858571	3pMXE	ENST00000415611.7	known	0.1	1	9	1	9	n	0.05	1	20	1	20	n	0.2	2	8	2	8	y	-	-	-	-	-	-	0.31	4	9	4	9	y	0.3	3	7	3	7	y	0.0490638	4.2438	up	ENSG00000228649.8
known_NIR_15554	chr7	23521840;23522432	23522132;23531789	-	23521840	23531789	cassetteExon	ENST00000297071.8	known	0.65	137.5	74	15;260	74	y	0.6	155	103	30;280	103	y	0.55	144	120	13;275	120	y	0.74	195.5	70	14;377	70	y	0.72	270	105	40;500	105	y	0.7	186	80	20;352	80	y	0.0388778	3.85961	up	ENSG00000164548.10
known_NIR_15596	chr7	30497235	30498803	-	30497235	30504569	A5SS	ENST00000409144.5	known	0.99	522	5	522	5	y	0.99	622	7	622	7	y	0.98	788	19	788	19	y	0.97	712	20	712	20	y	0.96	860	35	860	35	y	0.97	632	18	632	18	y	0.0132356	-4.24264	down	ENSG00000006625.17
known_NIR_15598	chr7	30497235	30500536	-	30497235;30498938	30498803;30500536	ES	ENST00000275428.8	known	0.04	24	585	24	522;648	y	0.04	27	714.5	27	622;807	y	0.03	28	774.5	28	788;761	y	0.02	14	739.5	14	712;767	y	0.03	29	929.5	29	860;999	y	0.02	17	734.5	17	632;837	y	0.0474207	-2.82843	down	ENSG00000006625.17
known_NIR_15627	chr7	32489344	32495230	-	32489344	32490320	5pMXE	ENST00000450169.6	known	0.06	73	1124	73	1124	y	0.05	64	1119	64	1119	y	0.06	92	1327	92	1327	y	0.07	101	1259	101	1259	y	0.08	181	2223	181	2223	y	0.07	136	1918	136	1918	y	0.0241101	3.53553	up	ENSG00000106355.9
known_NIR_15715	chr7	498574;500499	500431;501116	-	498574	501116	cassetteExon	ENST00000402802.7	known	0.27	36	99	31;41	99	y	0.3	64.5	153	63;66	153	y	0.27	53.5	146	43;64	146	y	0.16	62	320	49;75	320	y	0.21	54.5	205	35;74	205	y	0.15	70	412	68;72	412	y	0.0140774	-5.05964	down	ENSG00000197461.13
known_NIR_15766	chr7	6392041;6398718	6398662;6400126	+	6392041	6400126	cassetteExon	ENST00000348035.8	known	0.05	22.5	388	18;27	388	y	0.06	37	634	30;44	634	y	0.05	36	728	21;51	728	y	0.02	15	613	17;13	613	y	0.03	14	453	14;14	453	y	0.04	31	751	23;39	751	y	0.0356527	-3.5	down	ENSG00000136238.17
known_NIR_15826	chr7	73003730	73005576	-	73003730	73005693	A5SS	ENST00000436857.5	known	0.85	106	19	106	19	y	0.81	107	25	107	25	y	0.79	94	25	94	25	y	0.77	118	35	118	35	y	0.73	158	57	158	57	y	0.74	92	32	92	32	y	0.0366931	-3.27965	down	ENSG00000174353.17
known_NIR_15988	chr7	99560695	99561888	+	99560695	99572245	A3SS	ENST00000252713.8	known	0.77	47	14	47	14	y	0.76	69	22	69	22	y	0.71	84	34	84	34	y	0.63	60	35	60	35	y	0.69	59	26	59	26	y	0.62	90	54	90	54	y	0.0262605	-3.48743	down	ENSG00000197343.10
known_NIR_16002	chr7	99562494	99571688	+	99562494	99563863	3pMXE	ENST00000320583.9	known	0.03	2	72	2	72	y	0.06	9	131	9	131	y	0.04	7	175	7	175	y	0.02	3	131	3	131	y	0	0	147	0	147	n	0.01	2	169	2	169	y	0.0419145	-3.16228	down	ENSG00000197343.10
known_NIR_16033	chr8	100948900	100953269	-	100948900	100951929	5pMXE	ENST00000395958.5	known	0.31	414	926	414	926	y	0.29	503	1256	503	1256	y	0.28	512	1292	512	1292	y	0.24	398	1284	398	1284	y	0.22	358	1263	358	1263	y	0.23	496	1664	496	1664	y	0.00613341	-6.00833	down	ENSG00000164924.17
known_NIR_16044	chr8	102232304	102238559	-	102232304	102238827	A5SS	ENST00000251810.7	known	0.12	5	35	5	35	y	0.24	12	39	12	39	y	0.17	8	39	8	39	y	0	0	46	0	46	n	0.09	5	53	5	53	y	0.04	1	25	1	25	n	0.0413675	-3.06786	down	ENSG00000048392.11
known_NIR_16162	chr8	129904585	129970943	-	129904585	129939608	5pMXE	ENST00000522746.5	known	0.19	48	209	48	209	y	0.18	45	199	45	199	y	0.22	62	220	62	220	y	0.15	38	222	38	222	y	0.13	59	402	59	402	y	0.15	73	411	73	411	y	0.0281744	-3.88057	down	ENSG00000153310.18
known_NIR_16185	chr8	140668424;140669735	140669727;140674298	-	140668424	140674298	cassetteExon	ENST00000522684.5	known	0	1	203	1;1	203	n	0.01	1.5	293	2;1	293	n	0.01	4.5	408	5;4	408	y	0.03	8.5	290	9;8	290	y	0.02	6.5	389	9;4	389	y	0.02	6	361	7;5	361	y	0.0241101	3.53553	up	ENSG00000169398.19
known_NIR_16254	chr8	143691199	143691600	+	143691232	143691600	A5SS	ENST00000442058.6	known	0.33	13	26	13	26	y	0.52	33	31	33	31	y	0.46	31	36	31	36	y	0.77	33	10	33	10	y	0.6	43	29	43	29	y	0.61	37	24	37	24	y	0.0468173	2.84143	up	ENSG00000181135.15
known_NIR_16327	chr8	18063230	18067220	-	18063230;18064531	18064457;18067220	ES	ENST00000262097.10	known	0.05	6	116.5	6	127;106	y	0.07	13	174	13	186;162	y	0.05	10	212	10	220;204	y	0.03	5	185.5	5	203;168	y	0.03	8	261	8	270;252	y	0	0	175.5	0	181;170	n	0.0455407	-3.05085	down	ENSG00000104763.17
known_NIR_16338	chr8	22033223	22034510	+	22033223;22034275	22034109;22034510	ES	ENST00000521157.5	known	0.05	6	107	6	105;109	y	0.05	11	191.5	11	184;199	y	0.06	13	191	13	185;197	y	0.08	11	126	11	113;139	y	0.11	22	183	22	192;174	y	0.11	19	146.5	19	159;134	y	0.0325729	4.42719	up	ENSG00000158806.13
known_NIR_16414	chr8	38163840	38171965	-	38163840;38169917	38169802;38171965	ES	ENST00000311351.8	known	0.09	49	467	49	416;518	y	0.11	71	595	71	606;584	y	0.11	77	626.5	77	636;617	y	0.14	80	500	80	501;499	y	0.14	88	559	88	573;545	y	0.15	81	458	81	434;482	y	0.0133217	5.36656	up	ENSG00000175324.9
known_NIR_16425	chr8	38419735;38423175	38423025;38424509	-	38419735	38424509	cassetteExon	ENST00000619564.3	known	0.97	70	2	57;83	2	y	0.96	108	4	64;152	4	y	0.96	107	4	67;147	4	y	0.97	106.5	3	62;151	3	y	0.98	147	3	78;216	3	y	0.98	160.5	4	104;217	4	y	0.0474207	2.82843	up	ENSG00000077782.19
known_NIR_16438	chr8	39211324	39221610	+	39169997	39221610	A5SS	ENST00000437682.6	known	0.71	5	2	5	2	n	0.83	5	1	5	1	n	1	10	0	10	0	n	0.42	5	7	5	7	y	0.25	2	6	2	6	n	0.61	11	7	11	7	y	0.036944	-3.1402	down	ENSG00000197140.14
known_NIR_16442	chr8	41506012	41507054	+	41506012	41507059	A3SS	ENST00000518270.5	known	0.1	21	179	21	179	y	0.14	42	250	42	250	y	0.12	37	277	37	277	y	0.09	28	295	28	295	y	0.06	21	326	21	326	y	0.08	23	250	23	250	y	0.0442361	-2.9824	down	ENSG00000147533.16
known_NIR_16459	chr8	42542155	42546469	+	42542373	42546469	A5SS	ENST00000417410.6	known	0.45	25	30	25	30	y	0.47	49	56	49	56	y	0.41	49	71	49	71	y	0.38	30	48	30	48	y	0.35	39	74	39	74	y	0.28	18	47	18	47	y	0.0479594	-3.09356	down	ENSG00000176209.11
known_NIR_16529	chr8	61644632	61651050	-	61644632	61646750	5pMXE	ENST00000522919.5	known	0.15	426	2484	426	2484	y	0.16	587	3120	587	3120	y	0.15	565	3255	565	3255	y	0.2	826	3327	826	3327	y	0.19	958	4065	958	4065	y	0.18	845	3746	845	3746	y	0.00996386	5.5	up	ENSG00000198363.15
known_NIR_16530	chr8	61644632	61651050	-	61644632;61646878	61646750;61651050	ES	ENST00000379454.8	known	0.17	426	2145.5	426	2484;1807	y	0.17	587	2833	587	3120;2546	y	0.16	565	3034.5	565	3255;2814	y	0.22	826	2991.5	826	3327;2656	y	0.21	958	3611	958	4065;3157	y	0.2	845	3374.5	845	3746;3003	y	0.0060506	6.5	up	ENSG00000198363.15
known_NIR_16726	chr9	112687633	112694131	-	112687633;112689617	112689527;112694131	ES	ENST00000374242.8	known	0.11	3	25	3	25;25	y	0	0	20	0	21;19	n	0.1	4	34.5	4	51;18	y	0.33	9	18	9	27;9	y	0.16	5	26	5	29;23	y	0.32	7	15	7	16;14	y	0.0466634	3.06186	up	ENSG00000148153.13
known_NIR_16872	chr9	128689655	128691170	+	128684007	128691170	A5SS	ENST00000372692.8	known	0.92	2933	272	2933	272	y	0.93	3668	271	3668	271	y	0.93	4126	319	4126	319	y	0.91	3777	358	3777	358	y	0.92	4657	432	4657	432	y	0.91	4277	424	4277	424	y	0.0474207	-2.82843	down	ENSG00000119335.16
known_NIR_16906	chr9	129142082	129142445	+	129140151	129142445	A5SS	ENST00000436883.5	known	0.13	11	72	11	72	y	0.12	17	126	17	126	y	0.09	12	129	12	129	y	0.02	3	136	3	136	y	0.05	9	157	9	157	y	0.08	10	114	10	114	y	0.0461245	-3.00416	down	ENSG00000119383.19
known_NIR_16946	chr9	129626321	129632650	+	129609178	129632650	A5SS	ENST00000372486.5	known	0.1	10	92	10	92	y	0.09	11	108	11	108	y	0.08	14	154	14	154	y	0.11	11	92	11	92	y	0.12	14	106	14	106	y	0.12	11	84	11	84	y	0.0248175	4	up	ENSG00000148335.14
known_NIR_16981	chr9	131884099;131893992	131893885;131939381	-	131884099	131939381	cassetteExon	ENST00000357028.6	known	0.98	309	6	415;203	6	y	0.99	359	2	455;263	2	y	0.98	426.5	7	547;306	7	y	0.99	332.5	2	449;216	2	y	1	439	1	621;257	1	n	1	517.5	1	694;341	1	n	0.0474207	2.82843	up	ENSG00000160563.13
known_NIR_17009	chr9	135495569	135498585	-	135495615	135498585	A3SS	ENST00000429260.6	known	0.17	12	59	12	59	y	0.16	12	61	12	61	y	0.12	13	91	13	91	y	0.25	13	38	13	38	y	0.24	17	53	17	53	y	0.24	17	55	17	55	y	0.0216458	5.96962	up	ENSG00000160345.12
known_NIR_17013	chr9	136407938	136408999	-	136407938	136410328	A5SS	ENST00000371725.7	known	0.65	128	70	128	70	y	0.65	161	86	161	86	y	0.61	199	126	199	126	y	0.69	151	69	151	69	y	0.71	242	97	242	97	y	0.69	165	75	165	75	y	0.0285958	4.02492	up	ENSG00000165689.16
known_NIR_17014	chr9	136407938	136410090	-	136407938;136409067	136408999;136410090	ES	ENST00000357365.7	known	0.44	58	73	58	128;18	y	0.42	66	92.5	66	161;24	y	0.43	91	120	91	199;41	y	0.32	44	94	44	151;37	y	0.23	45	154.5	45	242;67	y	0.32	48	104	48	165;43	y	0.0388013	-4.58258	down	ENSG00000165689.16
known_NIR_17048	chr9	137454443	137454538	-	137454443	137455239	A5SS	ENST00000339554.7	known	0.01	2	290	2	290	y	0.02	9	543	9	543	y	0.02	13	669	13	669	y	0.01	5	469	5	469	y	0	3	637	3	637	y	0	3	650	3	650	y	0.0474207	-2.82843	down	ENSG00000165802.19
known_NIR_17066	chr9	175784;177820	177723;178816	-	175784	178816	cassetteExon	ENST00000356521.8	known	0.08	158	1936	143;173	1936	y	0.09	205	2139	208;202	2139	y	0.09	235	2378	237;233	2378	y	0.07	172	2310	149;195	2310	y	0.08	241.5	2907	233;250	2907	y	0.07	190	2408	156;224	2408	y	0.0474207	-2.82843	down	ENSG00000172785.18
known_NIR_17131	chr9	35562574	35562649	-	35562528	35562649	A3SS	ENST00000619051.4	known	0.43	3	4	3	4	n	0.71	5	2	5	2	n	0.6	12	8	12	8	y	0.75	3	1	3	1	n	1	8	0	8	0	n	1	5	0	5	0	n	0.0446244	2.88925	up	ENSG00000215187.9
known_NIR_17137	chr9	35684550;35685139	35685064;35685269	-	35684550;35684807	35684732;35685269	MXE	ENST00000378300.9	known	0.82	5385.5	1149.5	4935;5836	954;1345	y	0.81	7180.5	1655.5	6559;7802	1319;1992	y	0.82	7901	1706	7102;8700	1413;1999	y	0.79	7893	2159.5	7329;8457	1806;2513	y	0.78	7693.5	2185.5	6890;8497	1754;2617	y	0.79	7275.5	1885	6482;8069	1463;2307	y	0.00312559	-6.36396	down	ENSG00000198467.13
known_NIR_17207	chr9	65692608;65693473	65693386;65698515	+	65692608	65698515	cassetteExon	ENST00000382405.7	known	0.28	91.5	236	130;53	236	y	0.28	138	360	194;82	360	y	0.31	160.5	365	198;123	365	y	0.33	158.5	328	200;117	328	y	0.39	194	306	254;134	306	y	0.36	158	287	214;102	287	y	0.0356527	3.5	up	ENSG00000147996.16
known_NIR_17235	chr9	77382087	77403236	+	77382087	77382279	3pMXE	ENST00000376634.8	known	0.87	75	11	75	11	y	0.89	87	11	87	11	y	0.88	122	17	122	17	y	0.77	79	23	79	23	y	0.81	93	22	93	22	y	0.82	58	13	58	13	y	0.0233392	-4.89898	down	ENSG00000197969.11
known_NIR_17238	chr9	78265543;78265906	78265859;78266442	+	78265543	78266442	cassetteExon	ENST00000424347.6	known	0.34	27.5	54	27;28	54	y	0.42	37	51	38;36	51	y	0.37	34.5	59	27;42	59	y	0.25	23	69	22;24	69	y	0.32	51	109	50;52	109	y	0.29	21.5	52	17;26	52	y	0.0446473	-2.91148	down	ENSG00000148019.12
known_NIR_17257	chr9	87726253	87727594	+	87726398	87727594	A5SS	ENST00000343150.9	known	0.56	311	246	311	246	y	0.58	507	372	507	372	y	0.53	438	382	438	382	y	0.62	577	355	577	355	y	0.61	598	390	598	390	y	0.62	603	368	603	368	y	0.0477585	4.02492	up	ENSG00000135047.14
known_NIR_17308	chrX	100702107	100703093	-	100702107	100732004	A5SS	ENST00000263033.9	known	1	21	0	21	0	n	0.93	41	3	41	3	y	1	37	0	37	0	n	0.91	39	4	39	4	y	0.81	39	9	39	9	y	0.8	35	9	35	9	y	0.038706	-3.24133	down	ENSG00000102362.15
known_NIR_17325	chrX	103310433	103310896	-	103310433	103310583	A5SS	ENST00000536889.1	known	0.62	47	29	47	29	y	0.6	55	36	55	36	y	0.55	57	47	57	47	y	0.54	50	42	50	42	y	0.5	53	53	53	53	y	0.49	51	53	51	53	y	0.0407384	-3.09839	down	ENSG00000133134.11
known_NIR_17335	chrX	103585683	103586219	+	103585760	103586219	A5SS	ENST00000372629.4	known	1	33	0	33	0	n	1	44	0	44	0	n	0.87	61	9	61	9	y	0.81	22	5	22	5	y	0.76	25	8	25	8	y	0.79	22	6	22	6	y	0.0475548	-3.71956	down	ENSG00000133142.17
known_NIR_17374	chrX	117945575;118028497	118028424;118116508	-	117945575	118116508	cassetteExon	ENST00000371882.5	known	0.27	4	11	3;5	11	y	0.22	5	18	6;4	18	y	0.2	2	8	3;1	8	n	0.08	1.5	18	0;3	18	n	0.03	1	31	0;2	31	n	0	0	27	0;0	27	n	0.00362715	-6.18282	down	ENSG00000003096.13
known_NIR_17391	chrX	119620051	119629318	-	119616742	119629318	A3SS	ENST00000354228.8	known	0	0	14	0	14	n	0.17	6	29	6	29	y	0.05	2	39	2	39	y	0.3	8	19	8	19	y	0.27	7	19	7	19	y	0.27	6	16	6	16	y	0.0499327	4.01886	up	ENSG00000125354.22
known_NIR_17392	chrX	119620051	119629318	-	119625379	119629318	A3SS&ES	ENST00000360156.11	known	0	0	7	0	7	n	0.2	6	24	6	24	y	0.11	2	16	2	16	y	0.53	8	7	8	7	y	0.37	7	12	7	12	y	0.5	6	6	6	6	y	0.00929546	4.78919	up	ENSG00000125354.22
known_NIR_17393	chrX	119620051;119625379	119625335;119629318	-	119620051	119629318	cassetteExon	ENST00000354416.7	known	1	7	0	7;7	0	n	0.74	17.5	6	11;24	6	y	0.87	13.5	2	11;16	2	y	0.5	8	8	9;7	8	y	0.56	9	7	6;12	7	y	0.56	7.5	6	9;6	6	y	0.0403706	-4.2485	down	ENSG00000125354.22
known_NIR_17394	chrX	119838527	119841076	-	119838527;119840684	119840646;119841076	ES	ENST00000276201.6	known	0.8	237	58.5	237	65;52	y	0.82	331	74	331	83;65	y	0.78	319	88	319	95;81	y	0.9	393	43.5	393	49;38	y	0.9	428	46.5	428	48;45	y	0.93	297	24	297	29;19	y	0.00212845	7.20119	up	ENSG00000125351.10
known_NIR_17419	chrX	134393952	134413488	+	134393952	134413491	A3SS	ENST00000370803.7	known	0.12	13	96	13	96	y	0.18	22	99	22	99	y	0.12	11	81	11	81	y	0.21	25	93	25	93	y	0.19	23	95	23	95	y	0.25	29	88	29	88	y	0.0460824	2.875	up	ENSG00000156531.16
known_NIR_17443	chrX	147937600;147938161	147938099;147940576	+	147937600	147940576	cassetteExon	ENST00000218200.12	known	0.11	12	98	11;13	98	y	0.1	13	117	5;21	117	y	0.09	14.5	141	9;20	141	y	0.05	7	121	5;9	121	y	0.08	10	121	6;14	121	y	0.06	10.5	158	6;15	158	y	0.0321988	-3.47851	down	ENSG00000102081.13
known_NIR_17447	chrX	147943326	147944905	+	147943326	147944869	A3SS	ENST00000621453.4	known	0.06	10	165	10	165	y	0.05	14	244	14	244	y	0.04	11	268	11	268	y	0.11	32	255	32	255	y	0.09	32	317	32	317	y	0.1	33	305	33	305	y	0.00360223	6.12372	up	ENSG00000102081.13
known_NIR_17480	chrX	152753391	152753788	-	152751574	152753788	A3SS	ENST00000611674.4	known	0.59	10	7	10	7	y	0.71	15	6	15	6	y	0.58	7	5	7	5	y	0.43	6	8	6	8	y	0.53	10	9	10	9	y	0.44	8	10	8	10	y	0.0416784	-3.048	down	ENSG00000268606.5
known_NIR_17556	chrX	155090839;155099389	155099315;155116057	+	155090839	155116057	cassetteExon	ENST00000340647.8	known	0.07	1.5	21	0;3	21	n	0.04	2.5	56	2;3	56	y	0.09	3.5	37	2;5	37	y	0.17	7	34	6;8	34	y	0.14	5.5	33	6;5	33	y	0.14	3	19	2;4	19	y	0.0122012	4.72456	up	ENSG00000185515.14
known_NIR_17583	chrX	23733217	23734341	-	23733217	23743125	A5SS	ENST00000492081.1	known	0.91	112	11	112	11	y	0.89	134	16	134	16	y	0.91	155	15	155	15	y	0.85	124	22	124	22	y	0.84	156	30	156	30	y	0.82	111	24	111	24	y	0.00478615	-6.03023	down	ENSG00000123130.16
known_NIR_17584	chrX	23733217	23735919	-	23733217;23734367	23734341;23735919	ES	ENST00000379303.9	known	0.72	282	107	282	112;102	y	0.71	305	125.5	305	134;117	y	0.68	337	156.5	337	155;158	y	0.76	394	124	394	124;124	y	0.8	651	158	651	156;160	y	0.78	404	111.5	404	111;112	y	0.0100689	4.6	up	ENSG00000123130.16
known_NIR_17624	chrX	45059466;45060156	45060022;45061324	+	45059466;45060764	45060609;45061324	MXE	ENST00000543216.5	known	0.9	4.5	0.5	4;5	1;0	n	1	4	0	7;1	0;0	n	0.89	8	1	11;5	0;2	n	0.67	1	0.5	1;1	0;1	n	0.8	6	1.5	0;12	0;3	n	0.78	7	2	5;9	0;4	n	0.029101	-3.36189	down	ENSG00000147050.14
known_NIR_17627	chrX	47142440	47142584	-	47142440	47142614	A5SS	ENST00000377811.3	known	0.69	304	134	304	134	y	0.72	449	171	449	171	y	0.71	766	313	766	313	y	0.77	456	135	456	135	y	0.75	599	199	599	199	y	0.78	581	164	581	164	y	0.00858092	4.8107	up	ENSG00000147123.10
known_NIR_17659	chrX	49062058	49062235	+	49062117	49062235	A5SS	ENST00000597275.5	known	0.05	1	21	1	21	n	0.1	3	27	3	27	y	0.07	3	39	3	39	y	0	0	27	0	27	n	0	0	24	0	24	n	0.04	2	45	2	45	y	0.0386744	-3.04256	down	ENSG00000147144.12
known_NIR_17662	chrX	49074912;49075423	49075136;49075545	-	49074912	49075545	cassetteExon	ENST00000473974.5	known	0.93	39.5	3	79;0	3	n	0.95	77.5	4	155;0	4	n	0.94	68.5	4	135;2	4	y	0.89	57	7	114;0	7	n	0.91	43	4	86;0	4	n	0.92	47.5	4	95;0	4	n	0.0419145	-3.16228	down	ENSG00000196998.15
known_NIR_17699	chrX	55146311	55159129	-	55146311	55159126	A5SS	ENST00000332132.8	known	0.78	154	44	154	44	y	0.81	184	43	184	43	y	0.82	196	42	196	42	y	0.87	224	34	224	34	y	0.85	332	60	332	60	y	0.89	223	28	223	28	y	0.016181	4	up	ENSG00000182518.13
known_NIR_17712	chrX	70030520	70033407	+	70030520	70033398	A3SS	ENST00000374553.6	known	0	0	5	0	5	n	0.22	4	14	4	14	y	0.15	2	11	2	11	y	0.4	4	6	4	6	y	0.56	5	4	5	4	n	0.62	8	5	8	5	y	0.0119806	4.36906	up	ENSG00000158813.17
novel_NIR_13	chr1	100144143	100148093	+	100144143	100147894	A3SS	ENST00000370141.6	novel	0.11	14	118	14	118	n	0.15	24	136	24	136	y	0.14	20	127	20	127	n	0.2	19	75	19	75	y	0.18	24	106	24	106	y	0.2	23	93	23	93	y	0.0204306	4.36564	up	ENSG00000122435.9
novel_NIR_39	chr1	101001544;101013818	101013710;101025683	-	101001544;101025466	101021641;101025683	MXE	ENST00000617698.4	novel	0.49	52	53.5	104;0	11;96	n	0.5	72.5	73.5	145;0	19;128	n	0.52	85.5	79	171;0	14;144	n	0.46	55	64.5	108;2	27;102	y	0.45	52	63.5	104;0	12;115	n	0.43	60	78	120;0	14;142	n	0.0104697	-4.54344	down	ENSG00000117543.19
novel_NIR_94	chr1	10536297	10618332	+	10536297;10599366	10599238;10618332	ES	ENST00000356607.8	novel	0.1	7	63	7	84;42	n	0.06	6	87.5	6	120;55	n	0.08	7	79	7	102;56	n	0	0	63.5	0	92;35	n	0.04	3	80	3	117;43	n	0.03	2	70.5	2	95;46	n	0.0273453	-3.4	down	ENSG00000142655.12
novel_NIR_140	chr1	109282789	109283063	-	109282789	109283074	A5SS	ENST00000369903.6	novel	0.5	2	2	2	2	y	0.4	2	3	2	3	y	-	-	-	-	-	-	1	4	0	4	0	y	0.88	7	1	7	1	y	1	8	0	8	0	y	0.0110909	7.96486	up	ENSG00000134222.16
novel_NIR_414	chr1	120436390	120805556	+	120805458	120805556	5pMXE	ENST00000617913.4	novel	0	0	1	0	1	n	0	0	3	0	3	n	0.45	9	11	9	11	y	1	2	0	2	0	y	0.71	5	2	5	2	y	1	18	0	18	0	y	0.0186941	4.22153	up	ENSG00000273136.5
novel_NIR_565	chr1	145176898	145215639	-	145214731	145215639	A3SS&ES	ENST00000621798.4	novel	0.08	2	23	2	23	n	0.03	1	36	1	36	n	0	0	33	0	33	n	0.17	5	24	5	24	y	0.23	10	33	10	33	y	0.28	9	23	9	23	y	0.010568	4.81738	up	ENSG00000272419.5
novel_NIR_777	chr1	150504435	150504906	+	150504435;150504733	150504632;150504906	ES	ENST00000438568.6	novel	0.05	3	59.5	3	32;87	n	0.06	5	82	5	58;106	n	0.06	5	78.5	5	49;108	n	0.03	3	110	3	74;146	n	0.02	2	123	2	59;187	n	0.02	2	103.5	2	46;161	n	0.00211065	-7.07107	down	ENSG00000143374.14
novel_NIR_837	chr1	151240039	151242180	+	151240039	151242438	A3SS	ENST00000368890.8	novel	0.33	2	4	2	4	y	0.5	2	2	2	2	y	0.44	4	5	4	5	y	0	0	10	0	10	n	0	0	23	0	23	n	0.07	1	13	1	13	n	0.00643945	-7.27607	down	ENSG00000143398.19
novel_NIR_941	chr1	153626533	153632034	-	153626533;153631111	153631011;153632034	ES	ENST00000368699.3	novel	0	0	8	0	10;6	n	0	0	16.5	0	16;17	n	0.1	2	19	2	11;27	n	0.29	3	7.5	3	11;4	y	0.33	2	4	2	0;8	y	0.27	5	13.5	5	14;13	y	0.0057825	6.98268	up	ENSG00000189171.13
novel_NIR_964	chr1	15382193;15391263	15391210;15397297	+	15382193	15397297	cassetteExon	ENST00000358897.8	novel	0.27	8.5	23	9;8	23	y	0.25	6.5	19	6;7	19	y	0.32	13	28	7;19	28	y	0.49	14.5	15	13;16	15	y	0.51	25	24	24;26	24	y	0.47	11.5	13	4;19	13	y	0.00261516	8.82176	up	ENSG00000142621.19
novel_NIR_1170	chr1	156083184	156114670	+	156083184	156090471	A3SS&ES	ENST00000368301.6	novel	0.6	3	2	3	2	y	1	5	0	5	0	y	1	10	0	10	0	y	0.25	1	3	1	3	n	0.2	1	4	1	4	n	-	-	-	-	-	-	0.0367641	-4.73007	down	ENSG00000160789.19
novel_NIR_1463	chr1	164774399	164792494	+	164563311	164792494	A5SS	ENST00000420696.6	novel	0	0	44	0	44	n	0.02	1	62	1	62	n	0.03	2	68	2	68	n	0.05	6	105	6	105	n	0.08	10	110	10	110	n	0.05	7	129	7	129	n	0.0320899	3.25	up	ENSG00000185630.18
novel_NIR_1488	chr1	16593567;16593753	16593724;16594592	-	16593567	16594592	cassetteExon	ENST00000430580.6	novel	0.56	5	4	4;6	4	y	0.6	1.5	1	0;3	1	n	0.44	4	5	0;8	5	n	0.38	2.5	4	0;5	4	n	0.18	2	9	0;4	9	n	0.26	5	14	0;10	14	n	0.0275958	-3.44715	down	ENSG00000219481.10
novel_NIR_1491	chr1	16594661;16603324	16603267;16608508	-	16594661;16595009	16594931;16608508	MXE	ENST00000430580.6	novel	0.45	4.5	5.5	0;9	11;0	n	0.67	14	7	0;28	9;5	n	0.68	13	6	0;26	12;0	n	0.31	5.5	12	0;11	19;5	n	0.26	7.5	21.5	6;9	33;10	y	0.25	3	9	0;6	16;2	n	0.0421385	-4.22508	down	ENSG00000219481.10
novel_NIR_1496	chr1	16603324	16608508	-	16595009	16608508	A3SS	ENST00000430580.6	novel	1	9	0	9	0	y	0.85	28	5	28	5	y	1	26	0	26	0	y	0.69	11	5	11	5	y	0.47	9	10	9	10	n	0.75	6	2	6	2	y	0.0453684	-3.17415	down	ENSG00000219481.10
novel_NIR_1603	chr1	16974376	16975269	-	16975023	16975269	3pMXE	ENST00000375534.7	novel	0.03	2	60	2	60	n	0.09	7	73	7	73	n	0.07	9	123	9	123	n	0.19	14	61	14	61	y	0.2	19	74	19	74	y	0.15	14	82	14	82	y	0.00789576	5	up	ENSG00000117122.13
novel_NIR_1792	chr1	183472649	183473721	+	183472649	183515874	A3SS	ENST00000508461.5	novel	0.91	10	1	10	1	y	0.79	11	3	11	3	y	1	7	0	7	0	y	0.67	4	2	4	2	y	0.33	2	4	2	4	y	0.5	1	1	1	1	n	0.0342775	-3.4641	down	ENSG00000116698.20
novel_NIR_1830	chr1	1853297	1890820	-	1825499	1890820	A3SS	ENST00000610897.4	novel	0.07	38	500	38	500	n	0.09	54	569	54	569	n	0.08	52	583	52	583	n	0.06	45	683	45	683	n	0.03	36	994	36	994	n	0.04	40	952	40	952	n	0.0321988	-3.47851	down	ENSG00000078369.17
novel_NIR_1878	chr1	193101204	193105230	-	193101204	193105264	A5SS	ENST00000367439.7	novel	0	0	100	0	100	n	0	0	120	0	120	n	0.01	2	160	2	160	n	0.03	3	101	3	101	n	0.02	3	179	3	179	n	0.03	4	115	4	115	n	0.0077626	4.94975	up	ENSG00000023572.8
novel_NIR_2209	chr1	20942330	20969474	-	20950111	20969474	A3SS&ES	ENST00000374935.7	novel	0.1	2	18	2	18	n	0.17	6	29	6	29	y	0.11	4	33	4	33	n	0	0	32	0	32	n	0.06	3	47	3	47	n	0	0	27	0	27	n	0.0230562	-3.60028	down	ENSG00000075151.19
novel_NIR_2234	chr1	211260164	211260929	+	211260164	211271232	A3SS	ENST00000367006.8	novel	0	0	8	0	8	n	0.12	2	14	2	14	n	0	0	16	0	16	n	0.43	10	13	10	13	y	0.21	3	11	3	11	y	0.27	3	8	3	8	y	0.0359215	3.42508	up	ENSG00000117625.13
novel_NIR_2349	chr1	2185513	2186838	-	2185513	2193639	A5SS	ENST00000400919.7	novel	0.4	6	9	6	9	n	0.6	12	8	12	8	n	0.3	6	14	6	14	n	0.13	2	13	2	13	n	0	0	11	0	11	n	0.12	3	21	3	21	n	0.040221	-3.58673	down	ENSG00000162585.16
novel_NIR_2495	chr1	225783368	225787971	+	225783368	225786862	3pMXE	ENST00000619790.4	novel	0.39	11	17	11	17	y	0.29	15	37	15	37	y	0.46	26	30	26	30	y	0.57	12	9	12	9	y	0.69	18	8	18	8	y	0.65	28	15	28	15	y	0.0164496	4.2323	up	ENSG00000143742.12
novel_NIR_2616	chr1	231351571	231366381	+	231351571	231352610	3pMXE	ENST00000295050.11	novel	0.04	3	65	3	65	n	0.03	3	100	3	100	n	0.04	4	98	4	98	n	0.1	7	66	7	66	n	0.1	7	60	7	60	n	0.11	9	70	9	70	n	0.000145128	14.1421	up	ENSG00000010072.15
novel_NIR_2712	chr1	236207280	236208050	+	236205250	236208050	A5SS	ENST00000366592.7	novel	0.17	4	20	4	20	n	0.16	5	27	5	27	y	0.11	4	33	4	33	n	0.08	4	44	4	44	n	0	0	28	0	28	n	0	0	47	0	47	n	0.0255732	-3.69352	down	ENSG00000077585.13
novel_NIR_2720	chr1	236549350	236550140	-	236540446	236550140	A3SS	ENST00000433131.1	novel	-	-	-	-	-	-	0.78	7	2	7	2	y	0.69	9	4	9	4	y	0.11	1	8	1	8	n	0	0	3	0	3	n	-	-	-	-	-	-	0.0121562	-9.56893	down	ENSG00000230325.1
novel_NIR_2732	chr1	23796265	23796697	-	23796265;23796586	23796509;23796697	ES	ENST00000617979.4	novel	0.08	25	288.5	25	308;269	n	0.1	45	405.5	45	426;385	n	0.07	38	521	38	556;486	n	0.03	17	550	17	603;497	n	0.05	32	653	32	663;643	n	0.05	30	635	30	669;601	n	0.0253033	-3.61814	down	ENSG00000117308.14
novel_NIR_2736	chr1	23808323	23814190	-	23808323	23816675	A5SS	ENST00000436439.6	novel	0.67	2	1	2	1	y	0.5	1	1	1	1	n	-	-	-	-	-	-	0	0	8	0	8	n	0.25	3	9	3	9	y	0	0	8	0	8	n	0.0315017	-4.21443	down	ENSG00000117305.14
novel_NIR_2923	chr1	2598736	2603884	-	2598790	2603884	A3SS	ENST00000378412.7	novel	0.5	4	4	4	4	y	0.5	9	9	9	9	y	0.6	12	8	12	8	y	0.25	4	12	4	12	y	0	0	8	0	8	n	0.25	4	12	4	12	y	0.0340608	-4.0853	down	ENSG00000142606.15
novel_NIR_2950	chr1	26331618	26336338	-	26331618;26336207	26336095;26336338	ES	ENST00000527815.5	novel	0.67	3	1.5	3	1;2	y	0.86	3	0.5	3	0;1	y	0.63	6	3.5	6	2;5	y	0	0	6	0	6;6	n	0	0	2	0	2;2	n	0.22	1	3.5	1	1;6	n	0.00318551	-6.3377	down	ENSG00000176092.13
novel_NIR_2978	chr1	27355469	27356026	-	27355469;27355745	27355669;27356026	ES	ENST00000374040.7	novel	0.38	9	14.5	9	23;6	y	0.33	20	40	20	50;30	y	0.29	23	57.5	23	77;38	y	0.19	10	43.5	10	69;18	y	0.26	16	46.5	16	66;27	y	0.25	16	47.5	16	64;31	y	0.0438886	-2.94174	down	ENSG00000142733.14
novel_NIR_3019	chr1	28236452	28237696	+	28236452	28237761	A3SS	ENST00000497986.5	novel	0.15	12	68	12	68	y	0.15	16	91	16	91	y	0.17	18	88	18	88	y	0.11	7	56	7	56	n	0.1	8	74	8	74	n	0.06	5	73	5	73	n	0.0331961	-4	down	ENSG00000130770.17
novel_NIR_3055	chr1	28681228	28683583	+	28668839	28683583	A5SS	ENST00000373816.5	novel	0.25	4	12	4	12	y	0.19	3	13	3	13	y	0.39	9	14	9	14	y	0	0	16	0	16	n	0	0	17	0	17	n	0.08	2	24	2	24	n	0.0354771	-3.84742	down	ENSG00000162419.12
novel_NIR_3064	chr1	29096604	29097807	+	29065158	29097807	A5SS	ENST00000343067.8	novel	0.46	11	13	11	13	n	0.4	23	35	23	35	n	0.49	37	38	37	38	n	0.2	9	36	9	36	n	0.33	20	41	20	41	n	0.14	9	56	9	56	n	0.0385194	-3.6557	down	ENSG00000159023.18
novel_NIR_3171	chr1	32627544	32650433	-	32627544	32631827	A5SS&ES	ENST00000465588.2	novel	0.08	41	487	41	487	n	0.09	55	570	55	570	n	0.09	52	524	52	524	n	0.13	77	502	77	502	n	0.12	83	624	83	624	n	0.11	56	449	56	449	n	0.0131721	5	up	ENSG00000176261.15
novel_NIR_3185	chr1	32634110;32634792	32634768;32650402	-	32634110	32650402	cassetteExon	ENST00000465588.2	novel	0.85	56	10	84;28	10	y	0.89	42	5	57;27	5	y	0.86	55.5	9	90;21	9	y	0.82	44.5	10	70;19	10	y	0.82	88	19	129;47	19	y	0.77	46	14	81;11	14	y	0.0418366	-3.08221	down	ENSG00000176261.15
novel_NIR_3274	chr1	35178036	35187001	-	35184593	35187001	3pMXE	ENST00000357214.5	novel	0.13	119	764	119	764	n	0.11	136	1149	136	1149	n	0.12	150	1134	150	1134	n	0.15	162	896	162	896	y	0.15	214	1212	214	1212	y	0.14	181	1094	181	1094	n	0.0248175	4	up	ENSG00000116560.10
novel_NIR_3339	chr1	36361340	36367861	-	36361340	36385723	A5SS	ENST00000373130.7	novel	0	0	27	0	27	n	0.08	2	22	2	22	n	0.11	3	24	3	24	n	0.22	7	25	7	25	y	0.18	7	31	7	31	y	0.15	5	29	5	29	y	0.0459294	3.10993	up	ENSG00000196182.10
novel_NIR_3345	chr1	37455912	37474144	-	37455912;37456459	37456367;37474144	ES	ENST00000424989.1	novel	0.43	5	6.5	5	9;4	y	0.36	4	7	4	10;4	y	0.32	12	25.5	12	34;17	y	0.07	1	13.5	1	16;11	n	0.22	3	10.5	3	15;6	y	0	0	6.5	0	7;6	n	0.0340092	-3.77436	down	ENSG00000233621.1
novel_NIR_3376	chr1	37997870	37998974	-	37997870;37998132	37997963;37998974	ES	ENST00000373016.3	novel	0.1	1	9	1	12;6	n	0.17	3	15	3	17;13	y	0.12	5	35.5	5	41;30	n	0	0	9.5	0	6;13	n	0.07	1	13	1	12;14	n	0	0	11.5	0	7;16	n	0.0275446	-3.41121	down	ENSG00000183386.9
novel_NIR_3577	chr1	43365008	43365564	-	43365008;43365376	43365186;43365564	ES	ENST00000372458.7	novel	0.25	17	50	17	32;68	y	0.23	16	54	16	44;64	y	0.2	25	103	25	94;112	y	0.16	13	68.5	13	54;83	y	0.15	13	72	13	61;83	y	0.19	15	64	15	62;66	y	0.0351355	-3.18198	down	ENSG00000066322.12
novel_NIR_3605	chr1	43453004	43453386	-	43453004	43453413	A5SS	ENST00000583037.5	novel	0	0	12	0	12	n	0.06	1	16	1	16	n	0.07	2	27	2	27	n	0.15	3	17	3	17	y	0.18	3	14	3	14	y	0.09	2	21	2	21	n	0.0499571	2.81673	up	ENSG00000178922.16
novel_NIR_3619	chr1	43838311;43858308	43858135;43894383	+	43838311	43894383	cassetteExon	ENST00000545417.5	novel	1	2	0	0;4	0	n	0.75	3	1	3;3	1	y	0.6	3	2	6;0	2	n	0	0	2	0;0	2	n	0.11	0.5	4	1;0	4	n	0	0	4	0;0	4	n	0.0164883	-6.10556	down	ENSG00000126091.19
novel_NIR_3666	chr1	43992004	43992153	+	43992004	43992212	A3SS	ENST00000372318.7	novel	0.19	4	17	4	17	y	0.1	1	9	1	9	n	0	0	19	0	19	n	0.33	6	12	6	12	y	0.38	8	13	8	13	y	0.21	5	19	5	19	y	0.0483415	2.81745	up	ENSG00000159214.12
novel_NIR_3694	chr1	44319744	44352850	-	44319744;44339322	44339045;44352850	ES	ENST00000372257.6	novel	0.11	5	40	5	68;12	n	0.11	9	75	9	130;20	n	0.08	8	87	8	154;20	n	0.03	2	64.5	2	117;12	n	0.04	2	51.5	2	88;15	n	0.06	5	75	5	121;29	n	0.0136006	-4.25	down	ENSG00000117419.14
novel_NIR_3760	chr1	45334511	45334827	-	45334511	45340219	A5SS	ENST00000529984.5	novel	0	0	6	0	6	n	0.29	4	10	4	10	y	0.11	2	17	2	17	n	0.62	5	3	5	3	y	0.71	5	2	5	2	y	0.36	4	7	4	7	y	0.0353177	3.19127	up	ENSG00000132781.17
novel_NIR_3767	chr1	45334511	45339662	-	45334511	45339976	A5SS	ENST00000354383.10	novel	0	0	12	0	12	n	0.08	2	23	2	23	n	0	0	14	0	14	n	0.21	6	22	6	22	y	0.13	2	13	2	13	n	0.1	3	27	3	27	n	0.0493079	2.8372	up	ENSG00000132781.17
novel_NIR_3768	chr1	45334511	45339662	-	45334511	45340219	A5SS	ENST00000529984.5	novel	0	0	6	0	6	n	0.17	2	10	2	10	y	0	0	17	0	17	n	0.67	6	3	6	3	y	0.5	2	2	2	2	y	0.3	3	7	3	7	y	0.036447	3.58085	up	ENSG00000132781.17
novel_NIR_3949	chr1	53278444	53280587	-	53271346	53280587	A3SS	ENST00000347547.6	novel	-	-	-	-	-	-	0.25	2	6	2	6	y	0.33	2	4	2	4	y	0	0	9	0	9	n	0	0	5	0	5	n	0.07	1	13	1	13	n	0.0413595	-5.75853	down	ENSG00000157193.14
novel_NIR_4237	chr1	70228555;70231975	70231859;70232268	+	70228555	70232268	cassetteExon	ENST00000370951.5	novel	0.12	13.5	103	7;20	103	n	0.12	19.5	143	9;30	143	n	0.13	32	211	19;45	211	n	0.14	22.5	133	15;30	133	n	0.14	25.5	156	21;30	156	n	0.15	22.5	130	17;28	130	y	0.0132356	4.24264	up	ENSG00000116754.13
novel_NIR_4346	chr1	8015400	8015495	-	8014396	8015495	A3SS	ENST00000469499.5	novel	0.92	46	4	46	4	y	0.93	43	3	43	3	y	0.94	75	5	75	5	y	0.84	51	10	51	10	y	0.82	27	6	27	6	y	0.85	68	12	68	12	y	0.00172406	-8.85438	down	ENSG00000116285.12
novel_NIR_4537	chr1	93133980	93136670	+	93133980;93134195	93134091;93136670	ES	ENST00000540243.5	novel	0.01	1	120.5	1	88;153	n	0.02	4	165	4	130;200	n	0.02	3	156.5	3	130;183	n	0.01	1	170.5	1	133;208	n	0	1	226.5	1	198;255	n	0	0	172.5	0	131;214	n	0.0474207	-2.82843	down	ENSG00000143033.17
novel_NIR_4596	chr1	944800	945042	-	944800	945057	A5SS	ENST00000327044.6	novel	0.26	493	1404	493	1404	y	0.27	765	2121	765	2121	y	0.27	844	2319	844	2319	y	0.28	713	1820	713	1820	y	0.29	858	2106	858	2106	y	0.29	770	1923	770	1923	y	0.0132356	4.24264	up	ENSG00000188976.10
novel_NIR_4598	chr1	94540368	94540572	-	94540368	94541537	A5SS	ENST00000334047.11	novel	0.2	91	371	91	371	n	0.19	81	338	81	338	n	0.2	114	469	114	469	n	0.35	96	177	96	177	n	0.3	98	229	98	229	n	0.36	121	216	121	216	n	0.0148199	7.42462	up	ENSG00000117525.13
novel_NIR_4682	chr1	96804939	96806866	+	96804939;96806452	96806419;96806866	ES	ENST00000609116.5	novel	0.75	3	1	3	1;1	y	0.67	5	2.5	5	5;0	y	0.67	9	4.5	9	5;4	y	1	10	0	10	0;0	y	0.86	9	1.5	9	1;2	y	0.83	5	1	5	1;1	y	0.0430127	3.40229	up	ENSG00000117569.18
novel_NIR_4792	chr10	101015811	101018099	-	101015811;101016427	101016377;101018099	ES	ENST00000619208.4	novel	0	0	4	0	3;5	n	0.18	1	4.5	1	3;6	n	0	0	6	0	6;6	n	0.53	4	3.5	4	0;7	y	0.43	3	4	3	1;7	y	-	-	-	-	-	-	0.0134583	5.37755	up	ENSG00000186862.17
novel_NIR_4862	chr10	102466087;102468842	102468753;102468955	+	102466087	102468955	cassetteExon	ENST00000238936.8	novel	0.25	1	3	0;2	3	n	0.24	5	16	4;6	16	y	0.19	5	22	6;4	22	y	0.38	5.5	9	4;7	9	y	0.29	6.5	16	10;3	16	y	0.38	2.5	4	2;3	4	y	0.033478	3.49617	up	ENSG00000138111.14
novel_NIR_4880	chr10	102810054	102834177	+	102832871	102834177	5pMXE	ENST00000369884.4	novel	0.38	3	5	3	5	y	0.23	3	10	3	10	y	0.27	4	11	4	11	y	0.52	11	10	11	10	y	0.47	7	8	7	8	y	0.5	6	6	6	6	y	0.0351634	4.31335	up	ENSG00000203886.4
novel_NIR_4954	chr10	104364799	104365814	+	104364889	104365814	A5SS	ENST00000369704.7	novel	0	0	51	0	51	n	0.05	2	37	2	37	n	0	0	51	0	51	n	0.09	4	40	4	40	n	0.08	4	45	4	45	n	0.15	7	40	7	40	y	0.0338704	3.27423	up	ENSG00000120051.14
novel_NIR_5014	chr10	112668998	112853576	+	112668998	112736723	3pMXE	ENST00000432306.5	novel	0.5	4	4	4	4	y	0.42	5	7	5	7	y	0.7	7	3	7	3	y	0	0	6	0	6	n	0.2	3	12	3	12	y	0	0	9	0	9	n	0.0126141	-4.4375	down	ENSG00000151532.13
novel_NIR_5015	chr10	112668998	112853576	+	112668998	112815290	3pMXE	ENST00000393077.2	novel	0.33	4	8	4	8	y	0.22	5	18	5	18	y	0.3	7	16	7	16	y	0	0	18	0	18	n	0.11	3	24	3	24	n	0	0	17	0	17	n	0.00766571	-5.01191	down	ENSG00000151532.13
novel_NIR_5102	chr10	119164196	119165202	-	119164196	119165537	A5SS	ENST00000355697.6	novel	0.1	13	113	13	113	n	0.09	11	108	11	108	n	0.1	16	140	16	140	n	0.03	4	129	4	129	n	0.04	5	130	5	130	n	0.07	7	94	7	94	n	0.044741	-4.00892	down	ENSG00000183605.16
novel_NIR_5109	chr10	119576750;119576905	119576847;119577080	-	119576750	119577080	cassetteExon	ENST00000369093.6	novel	0.09	76.5	777	88;65	777	n	0.08	93.5	1044	102;85	1044	n	0.08	108.5	1243	137;80	1243	n	0.15	145	823	163;127	823	y	0.12	142.5	1014	175;110	1014	n	0.12	118.5	893	138;99	893	n	0.0325729	4.42719	up	ENSG00000151923.17
novel_NIR_5112	chr10	119580010;119580865	119580471;119581922	-	119580010	119581922	cassetteExon	ENST00000369093.6	novel	0.2	18.5	74	34;3	74	y	0.16	25	128	50;0	128	n	0.18	30.5	136	61;0	136	n	0.25	30.5	93	61;0	93	n	0.27	37.5	100	75;0	100	n	0.28	37.5	95	75;0	95	n	0.00489569	5.96481	up	ENSG00000151923.17
novel_NIR_5267	chr10	125039155	125110965	-	125039155	125133512	A5SS	ENST00000494626.6	novel	0.2	4	16	4	16	n	0.24	9	29	9	29	n	0.2	7	28	7	28	n	0.26	9	26	9	26	n	0.3	9	21	9	21	n	0.27	8	22	8	22	n	0.0246985	3.52821	up	ENSG00000175029.16
novel_NIR_5456	chr10	13648230;13648768	13648626;13654353	+	13648230	13654353	cassetteExon	ENST00000601758.5	novel	0.23	1.5	5	3;0	5	n	0.13	3	20	4;2	20	n	0.15	4.5	26	4;5	26	y	0.01	0.5	36	1;0	36	n	0.02	0.5	26	1;0	26	n	0	0	11	0;0	11	n	0.0308929	-5.14614	down	ENSG00000239665.8
novel_NIR_5605	chr10	21651768	21668917	+	21651768	21670449	A3SS	ENST00000631589.1	novel	0.08	3	33	3	33	n	0	0	45	0	45	n	0.02	1	53	1	53	n	0.16	8	42	8	42	n	0.16	5	27	5	27	y	0.09	3	31	3	31	n	0.0368095	3.08462	up	ENSG00000078403.16
novel_NIR_5621	chr10	22326076	22326431	+	22319018	22326431	A5SS	ENST00000602390.5	novel	0.83	34	7	34	7	y	0.79	31	8	31	8	y	0.9	46	5	46	5	y	0.94	48	3	48	3	y	1	62	0	62	0	y	1	38	0	38	0	y	0.028489	3.69789	up	ENSG00000269897.5
novel_NIR_5623	chr10	22573457	22607927	-	22573457;22591781	22591629;22607927	ES	ENST00000376573.8	novel	0.08	4	43.5	4	55;32	n	0.06	3	51	3	64;38	n	0.02	1	54	1	64;44	n	0.13	8	52	8	60;44	n	0.13	6	40	6	44;36	n	0.1	8	73	8	87;59	n	0.0426932	3.28798	up	ENSG00000150867.13
novel_NIR_5823	chr10	38095224	38095538	+	38094490	38095538	A5SS	ENST00000361085.9	novel	0.75	3	1	3	1	y	0.8	12	3	12	3	y	0.83	15	3	15	3	y	0.95	19	1	19	1	y	0.9	19	2	19	2	y	1	5	0	5	0	y	0.014749	4.22072	up	ENSG00000075407.17
novel_NIR_5923	chr10	45831429	45841653	-	45831429;45834116	45834016;45841653	ES	ENST00000448048.6	novel	0.05	2	39	2	35;43	n	0.07	7	89.5	7	89;90	n	0.08	4	48.5	4	43;54	n	0.12	7	53.5	7	52;55	n	0.15	7	39.5	7	43;36	y	0.16	8	43.5	8	32;55	y	0.00852938	5.14296	up	ENSG00000188234.13
novel_NIR_6166	chr10	62246057	62268551	-	62246057;62262821	62262625;62268551	ES	ENST00000373789.7	novel	0.27	3	8	3	10;6	y	0.29	5	12	5	14;10	y	0.23	4	13.5	4	17;10	y	0.08	1	11.5	1	14;9	n	0.06	1	15.5	1	26;5	n	0.19	3	12.5	3	12;13	y	0.0463016	-3.47727	down	ENSG00000182010.10
novel_NIR_6420	chr10	73798059	73802674	-	73802576	73802674	3pMXE	ENST00000299641.8	novel	0	0	17	0	17	n	0.14	4	25	4	25	n	0	0	24	0	24	n	0.26	6	17	6	17	y	0.2	6	24	6	24	y	0.29	5	12	5	12	y	0.0293272	3.79036	up	ENSG00000166507.16
novel_NIR_6475	chr10	77820018	77824384	-	77820018;77822101	77821082;77824384	ES	ENST00000372391.6	novel	0.04	2	44	2	54;34	n	0.03	2	59.5	2	78;41	n	0.02	1	64	1	63;65	n	0	0	40.5	0	37;44	n	0	0	38	0	54;22	n	0.01	1	69.5	1	74;65	n	0.0248175	-4	down	ENSG00000151208.16
novel_NIR_6831	chr10	98414834	98415009	-	98410958	98415009	A3SS	ENST00000370575.4	novel	0.09	1	10	1	10	n	0	0	17	0	17	n	0	0	30	0	30	n	0.17	5	25	5	25	y	0.13	3	20	3	20	n	0.13	3	20	3	20	n	0.0464364	3.45218	up	ENSG00000119943.10
novel_NIR_6884	chr11	102461145	102461448	+	102453049	102461448	A5SS	ENST00000528717.1	novel	-	-	-	-	-	-	0.29	2	5	2	5	y	0.33	2	4	2	4	y	0.56	5	4	5	4	y	0.6	3	2	3	2	y	0.5	2	2	2	2	y	0.00625605	6.89785	up	ENSG00000255337.1
novel_NIR_7316	chr11	124877658	124878298	+	124877658;124878131	124877937;124878298	ES	ENST00000397801.5	novel	0.72	13	5	13	2;8	y	0.84	18	3.5	18	0;7	y	0.71	21	8.5	21	5;12	y	0.5	6	6	6	0;12	y	0.5	12	12	12	5;19	y	0.58	11	8	11	4;12	y	0.0142436	-4.64144	down	ENSG00000154134.14
novel_NIR_7371	chr11	125626642	125626749	+	125626012	125626749	A5SS	ENST00000532449.5	novel	0.62	8	5	8	5	y	0.66	29	15	29	15	y	0.69	24	11	24	11	y	0.38	20	32	20	32	y	0.52	16	15	16	15	y	0.45	24	29	24	29	y	0.0204232	-4.5707	down	ENSG00000149554.12
novel_NIR_7436	chr11	130895156	130903255	-	130880806	130903255	A3SS	ENST00000265909.8	novel	0.12	1	7	1	7	n	0.16	4	21	4	21	y	0.18	2	9	2	9	y	0.08	1	11	1	11	n	0.07	1	14	1	14	n	-	-	-	-	-	-	0.0391931	-4.27273	down	ENSG00000120451.10
novel_NIR_7564	chr11	17501980;17512054	17511902;17517401	-	17501980	17517401	cassetteExon	ENST00000318024.8	novel	0.15	18.5	106	5;32	106	y	0.14	27	162	16;38	162	n	0.2	37	145	17;57	145	y	0.07	14	174	3;25	174	n	0.11	22.5	180	9;36	180	n	0.08	21	242	10;32	242	n	0.032817	-3.46738	down	ENSG00000006611.15
novel_NIR_7566	chr11	17512054	17517401	-	17501980	17517401	A3SS	ENST00000318024.8	novel	0.23	32	106	32	106	n	0.19	38	162	38	162	n	0.28	57	145	57	145	n	0.13	25	174	25	174	n	0.17	36	180	36	180	n	0.12	32	242	32	242	n	0.0485817	-3.09208	down	ENSG00000006611.15
novel_NIR_7867	chr11	35190065	35201082	+	35190065	35208105	A3SS	ENST00000433892.6	novel	0.2	60	233	60	233	n	0.21	100	375	100	375	n	0.19	112	465	112	465	n	0.14	62	380	62	380	n	0.13	54	363	54	363	n	0.15	80	440	80	440	n	0.00182626	-7.34847	down	ENSG00000026508.16
novel_NIR_7869	chr11	35190065	35201082	+	35190065	35214852	A3SS	ENST00000263398.10	novel	0.56	60	47	60	47	y	0.65	100	55	100	55	y	0.6	112	76	112	76	y	0.46	62	74	62	74	y	0.33	54	109	54	109	y	0.39	80	124	80	124	y	0.013199	-4.59475	down	ENSG00000026508.16
novel_NIR_7874	chr11	35190065	35204512	+	35190065	35214852	A3SS	ENST00000263398.10	novel	0.78	165	47	165	47	y	0.82	258	55	258	55	y	0.81	327	76	327	76	y	0.76	236	74	236	74	y	0.74	303	109	303	109	y	0.71	310	124	310	124	y	0.0255237	-3.53553	down	ENSG00000026508.16
novel_NIR_7916	chr11	406059	406142	-	406059	406349	A5SS	ENST00000431843.6	novel	0.1	16	148	16	148	n	0.08	22	246	22	246	n	0.1	28	256	28	256	n	0.14	27	171	27	171	n	0.15	36	211	36	211	y	0.14	41	251	41	251	n	0.00719274	6.7082	up	ENSG00000185187.12
novel_NIR_8007	chr11	46079166;46083611	46083199;46084166	-	46079166	46084166	cassetteExon	ENST00000323180.10	novel	0.08	3.5	43	0;7	43	n	0.04	2	55	0;4	55	n	0.06	4	60	0;8	60	n	0.13	7.5	50	0;15	50	n	0.16	9	48	0;18	48	n	0.11	5.5	43	0;11	43	n	0.0184912	3.95132	up	ENSG00000135365.15
novel_NIR_8009	chr11	46083611	46084166	-	46079166	46084166	A3SS	ENST00000323180.10	novel	0.14	7	43	7	43	n	0.07	4	55	4	55	n	0.12	8	60	8	60	n	0.23	15	50	15	50	y	0.27	18	48	18	48	n	0.2	11	43	11	43	y	0.0132388	4.24419	up	ENSG00000135365.15
novel_NIR_8046	chr11	47161190	47161998	+	47161190	47161464	A3SS	ENST00000278460.11	novel	0.31	5	11	5	11	y	0.23	6	20	6	20	y	0.21	9	33	9	33	y	0.06	2	29	2	29	n	0.11	4	34	4	34	n	0.17	7	34	7	34	y	0.0363235	-3.09931	down	ENSG00000149179.13
novel_NIR_8169	chr11	5270156	5345773	-	5341362	5345773	3pMXE	ENST00000415970.5	novel	0.77	331	100	331	100	y	0.83	468	94	468	94	y	0.8	618	152	618	152	y	0.87	609	89	609	89	y	0.91	650	62	650	62	y	0.88	611	82	611	82	y	0.0185965	4.11096	up	ENSG00000167355.7
novel_NIR_8208	chr11	5304477	5345773	-	5341362	5345773	3pMXE	ENST00000415970.5	novel	0.19	23	100	23	100	y	0.18	20	94	20	94	y	0.15	27	152	27	152	y	0.23	27	89	27	89	y	0.22	17	62	17	62	y	0.2	20	82	20	82	y	0.0486458	2.90689	up	ENSG00000167355.7
novel_NIR_8212	chr11	5325246	5345773	-	5341362	5345773	3pMXE	ENST00000415970.5	novel	0.12	14	100	14	100	n	0.11	12	94	12	94	n	0.11	19	152	19	152	n	0.2	22	89	22	89	y	0.23	19	62	19	62	y	0.25	27	82	27	82	y	0.0126451	7.60263	up	ENSG00000167355.7
novel_NIR_8247	chr11	558054	558161	-	558039	558161	A3SS	ENST00000329451.7	novel	0	0	18	0	18	n	0	0	15	0	15	n	0.12	3	22	3	22	n	0.29	7	17	7	17	y	0.25	8	24	8	24	y	0.18	3	14	3	14	y	0.0191535	3.89742	up	ENSG00000185522.8
novel_NIR_8417	chr11	61485911	61486948	+	61485911;61486610	61486524;61486948	ES	ENST00000432063.6	novel	0.42	4	5.5	4	4;7	y	0.28	4	10.5	4	3;18	y	0.37	8	13.5	8	5;22	y	0.2	4	16	4	8;24	y	0.24	2	6.5	2	0;13	y	0.08	1	11.5	1	3;20	n	0.0453395	-2.90279	down	ENSG00000162148.10
novel_NIR_8480	chr11	62575129	62576657	-	62574908	62576657	A3SS	ENST00000496634.2	novel	0.75	12	4	12	4	y	0.74	20	7	20	7	y	0.62	15	9	15	9	y	0.6	21	14	21	14	y	0.54	26	22	26	22	y	0.45	18	22	18	22	y	0.0455109	-2.87122	down	ENSG00000255508.7
novel_NIR_8481	chr11	62575129	62576657	-	62576244	62576657	A3SS	ENST00000308436.11	novel	0.55	12	10	12	10	y	0.54	20	17	20	17	y	0.42	15	21	15	21	y	0.62	21	13	21	13	y	0.76	26	8	26	8	y	0.78	18	5	18	5	y	0.0310958	3.31271	up	ENSG00000149016.15
novel_NIR_8612	chr11	64246580	64248050	-	64247359	64248050	3pMXE	ENST00000545800.1	novel	0.84	49	9	49	9	y	0.8	86	21	86	21	y	0.85	90	16	90	16	y	0.91	64	6	64	6	y	0.91	84	8	84	8	y	0.94	80	5	80	5	y	0.0114443	4.9295	up	ENSG00000257086.1
novel_NIR_8649	chr11	6440730	6449306	-	6449180	6449306	3pMXE	ENST00000525074.5	novel	0.38	3	5	3	5	y	0.33	4	8	4	8	y	0.1	2	18	2	18	n	1	6	0	6	0	y	0.68	13	6	13	6	y	0.62	5	3	5	3	y	0.0312879	3.39956	up	ENSG00000110171.18
novel_NIR_8898	chr11	66666493	66668615	-	66665578	66668615	A3SS	ENST00000525754.5	novel	0	0	12	0	12	n	0.05	1	20	1	20	n	0	0	20	0	20	n	0.33	6	12	6	12	y	0.16	4	21	4	21	n	0.2	3	12	3	12	n	0.0424511	3.95393	up	ENSG00000173914.11
novel_NIR_8914	chr11	66759096	66762204	+	66759096	66796281	A3SS	ENST00000527634.5	novel	0.33	2	4	2	4	y	0.57	4	3	4	3	y	0.43	3	4	3	4	y	0.22	2	7	2	7	y	0.09	1	10	1	10	n	0	0	11	0	11	n	0.0230539	-3.5995	down	ENSG00000173715.15
novel_NIR_9029	chr11	68049437	68049663	+	68049294	68049663	A5SS	ENST00000265686.7	novel	0.04	1	23	1	23	n	0.07	2	25	2	25	n	0.07	2	25	2	25	n	0.15	3	17	3	17	y	0.16	4	21	4	21	y	0.13	5	33	5	33	n	0.0030492	6.5	up	ENSG00000110719.9
novel_NIR_9031	chr11	68070857	68081404	-	68070857	68074717	A5SS&ES	ENST00000356135.9	novel	0.11	6	50	6	50	n	0.09	9	86	9	86	n	0.07	7	95	7	95	n	0.03	3	88	3	88	n	0.05	4	72	4	72	n	0.06	6	102	6	102	n	0.0442361	-2.9824	down	ENSG00000110721.11
novel_NIR_9032	chr11	68070857	68081404	-	68070857;68074830	68074717;68081404	ES	ENST00000265689.8	novel	0.08	6	69	6	50;88	n	0.07	9	129	9	86;172	n	0.05	7	145	7	95;195	n	0.03	3	101.5	3	88;115	n	0.03	4	136.5	4	72;201	n	0.04	6	128	6	102;154	n	0.0493723	-3.53553	down	ENSG00000110721.11
novel_NIR_9259	chr11	74636275	74668777	+	74636275	74640564	3pMXE	ENST00000263681.6	novel	0.11	5	40	5	40	n	0.12	8	58	8	58	n	0.09	8	83	8	83	n	0.05	3	63	3	63	n	0.02	2	105	2	105	n	0.06	6	88	6	88	n	0.0158106	-4.24853	down	ENSG00000077514.8
novel_NIR_9458	chr11	850367	864437	+	850367;862741	862550;864437	ES	ENST00000397397.6	novel	0.22	5	18	5	29;7	y	0.15	4	23.5	4	23;24	y	0.22	8	28.5	8	44;13	y	0.05	1	21	1	21;21	n	0.05	1	20.5	1	24;17	n	0.09	3	31.5	3	42;21	n	0.0136747	-4.96139	down	ENSG00000214063.10
novel_NIR_9500	chr11	86266216	86276980	+	86264263	86276980	A5SS	ENST00000528180.5	novel	0.33	4	8	4	8	y	0.43	10	13	10	13	y	0.35	6	11	6	11	y	0.62	15	9	15	9	y	0.68	19	9	19	9	y	0.79	11	3	11	3	y	0.00856972	5.59316	up	ENSG00000074266.17
novel_NIR_9510	chr11	8655249	8663129	-	8654578	8663129	A3SS	ENST00000402157.6	novel	-	-	-	-	-	-	0.62	5	3	5	3	y	0.5	3	3	3	3	y	0	0	2	0	2	n	0.33	1	2	1	2	n	0	0	7	0	7	n	0.0399472	-3.59139	down	ENSG00000166436.15
novel_NIR_9548	chr11	9288542	9295259	-	9288535	9295259	A3SS	ENST00000611268.4	novel	0.11	3	25	3	25	n	0.15	4	23	4	23	y	0.1	3	28	3	28	n	0.07	4	55	4	55	n	0	0	39	0	39	n	0	0	38	0	38	n	0.0325225	-3.46616	down	ENSG00000166471.10
novel_NIR_9996	chr12	111470742;111479102	111479070;111485265	-	111470742	111485265	cassetteExon	ENST00000389153.8	novel	0.26	12	34	14;10	34	y	0.28	26.5	67	34;19	67	y	0.31	34.5	76	43;26	76	y	0.22	20	73	29;11	73	y	0.13	14.5	98	18;11	98	n	0.19	21	88	30;12	88	y	0.0395832	-3.42338	down	ENSG00000204842.14
novel_NIR_9998	chr12	111509998	111513357	-	111509998;111510582	111510385;111513357	ES	ENST00000389153.8	novel	0.09	3	31	3	37;25	n	0.09	4	42	4	51;33	n	0.12	7	52.5	7	53;52	n	0.07	3	41.5	3	52;31	n	0.03	1	34.5	1	39;30	n	0.05	2	40	2	34;46	n	0.0316184	-3.27327	down	ENSG00000204842.14
novel_NIR_10030	chr12	111841470	111841577	-	111841470	111841684	A5SS	ENST00000590479.5	novel	0.3	8	19	8	19	y	0.28	11	28	11	28	y	0.43	27	36	27	36	y	0.09	2	21	2	21	n	0.09	4	43	4	43	n	0.07	3	39	3	39	n	0.0306587	-5.33415	down	ENSG00000234608.7
novel_NIR_10779	chr12	27791901;27797349	27797247;27797715	+	27791901	27797715	cassetteExon	ENST00000381271.6	novel	0.14	4	25	3;5	25	n	0.18	9.5	43	8;11	43	y	0.14	6.5	40	3;10	40	n	0.05	1.5	28	0;3	28	n	0.06	3.5	51	2;5	51	n	0	0	30	0;0	30	n	0.00898859	-5.10527	down	ENSG00000087448.9
novel_NIR_10826	chr12	30731510	30734968	-	30731510;30733711	30733629;30734968	ES	ENST00000298892.9	novel	0.76	63	20	63	33;7	y	0.75	80	26.5	80	36;17	y	0.76	91	28.5	91	47;10	y	0.8	126	31.5	126	53;10	y	0.83	115	23.5	115	44;3	y	0.85	142	24.5	142	33;16	y	0.0349177	4.69574	up	ENSG00000110888.17
novel_NIR_10955	chr12	4543911	4546309	+	4543904	4546309	A5SS	ENST00000352618.8	novel	0.15	6	35	6	35	y	0.13	5	33	5	33	n	0.15	7	41	7	41	y	0.07	3	37	3	37	n	0.1	5	44	5	44	n	0.07	3	41	3	41	n	0.0090415	-5.26965	down	ENSG00000111247.14
novel_NIR_11042	chr12	47965345	47968133	+	47964423	47968133	A5SS	ENST00000549288.5	novel	0	0	4	0	4	n	0	0	5	0	5	n	0.1	1	9	1	9	n	0.44	4	5	4	5	y	0.33	8	16	8	16	y	0.28	5	13	5	13	y	0.00733771	5.47571	up	ENSG00000134291.11
novel_NIR_11064	chr12	48344712	48347252	-	48344712;48345474	48345345;48347252	ES	ENST00000544117.6	novel	0.12	6	46	6	80;12	n	0.1	7	61.5	7	90;33	n	0.15	10	58.5	10	102;15	y	0.06	4	61	4	95;27	n	0.08	7	81.5	7	138;25	n	0.02	2	92	2	134;50	n	0.0393718	-3.06316	down	ENSG00000167528.12
novel_NIR_11174	chr12	49632880	49633427	+	49632880;49633124	49633014;49633427	ES	ENST00000548825.6	novel	0.25	14	42.5	14	24;61	y	0.22	19	68	19	45;91	y	0.2	25	101.5	25	72;131	y	0.06	6	91	6	47;135	n	0.08	9	104	9	66;142	n	0.13	14	92	14	64;120	n	0.00853516	-5.25226	down	ENSG00000110844.13
novel_NIR_11295	chr12	52243137;52244611	52244372;52245412	+	52243137	52245412	cassetteExon	ENST00000331817.5	novel	0.72	52	20	2;102	20	y	0.74	70	24	0;140	24	n	0.77	74.5	22	0;149	22	n	0.5	53	53	2;104	53	y	0.53	101.5	89	1;202	89	n	0.52	56.5	53	0;113	53	n	0.000554955	-13.3359	down	ENSG00000135480.14
novel_NIR_11296	chr12	52244611	52245412	+	52243137	52245412	A5SS	ENST00000331817.5	novel	0.84	102	20	102	20	n	0.85	140	24	140	24	y	0.87	149	22	149	22	y	0.66	104	53	104	53	n	0.69	202	89	202	89	n	0.68	113	53	113	53	y	0.000144215	-14.1648	down	ENSG00000135480.14
novel_NIR_11608	chr12	56719596	56724452	-	56714703	56724452	A3SS	ENST00000548563.5	novel	0.4	16	24	16	24	y	0.4	19	28	19	28	y	0.52	31	29	31	29	y	0.33	15	31	15	31	y	0.24	7	22	7	22	y	0.28	13	34	13	34	y	0.0380302	-3.28262	down	ENSG00000196531.10
novel_NIR_11641	chr12	57108299;57110110	57109941;57111129	-	57108299	57111129	cassetteExon	ENST00000300134.7	novel	0.15	12.5	69	8;17	69	y	0.14	15	91	10;20	91	n	0.14	13.5	81	6;21	81	n	0.22	16.5	60	5;28	60	y	0.25	30.5	91	17;44	91	y	0.2	19	74	10;28	74	y	0.0264749	5.36656	up	ENSG00000166888.10
novel_NIR_11686	chr12	57599211	57600324	+	57599211;57599438	57599400;57600324	ES	ENST00000422156.7	novel	0.05	6	122.5	6	106;139	n	0.04	10	224.5	10	195;254	n	0.04	11	268	11	225;311	n	0.06	10	167.5	10	143;192	n	0.08	17	209.5	17	179;240	n	0.09	19	187.5	19	160;215	n	0.0493723	3.53553	up	ENSG00000166908.17
novel_NIR_11902	chr12	6652309	6652662	-	6652418	6652662	A3SS	ENST00000341550.8	novel	0.06	7	118	7	118	n	0.11	20	163	20	163	n	0.1	17	147	17	147	n	0.14	21	134	21	134	n	0.15	26	144	26	144	y	0.18	32	142	32	142	y	0.0288869	3.42997	up	ENSG00000111653.19
novel_NIR_11935	chr12	68323240	68325172	-	68323240	68326657	A5SS	ENST00000411698.6	novel	0.25	1	3	1	3	n	0.44	4	5	4	5	y	0.56	5	4	5	4	n	0.12	1	7	1	7	n	0	0	3	0	3	n	0	0	6	0	6	n	0.036686	-3.81574	down	ENSG00000111554.14
novel_NIR_12109	chr12	76056161	76056574	-	76056161	76060138	A5SS	ENST00000431879.7	novel	0.15	5	28	5	28	y	0.15	8	45	8	45	y	0.1	4	35	4	35	n	0.07	4	53	4	53	n	0	0	53	0	53	n	0.02	1	41	1	41	n	0.0195617	-3.875	down	ENSG00000187109.13
novel_NIR_12144	chr12	78865109;78955566	78955462;78977799	+	78865109	78977799	cassetteExon	ENST00000393240.7	novel	0.15	4.5	26	6;3	26	y	0.18	10	46	10;10	46	y	0.17	7	34	8;6	34	y	0.09	4.5	45	3;6	45	n	0.03	1	32	0;2	32	n	0.1	3	28	0;6	28	n	0.0363791	-3.9598	down	ENSG00000067715.13
novel_NIR_12241	chr12	89656107	89709219	-	89656107	89708596	5pMXE	ENST00000428670.7	novel	0.8	8	2	8	2	y	0.81	17	4	17	4	y	0.77	17	5	17	5	y	1	16	0	16	0	y	0.9	19	2	19	2	y	0.89	17	2	17	2	y	0.0480377	3.68191	up	ENSG00000070961.14
novel_NIR_12327	chr12	9437274	9437403	-	9437104	9437403	A3SS	ENST00000432996.2	novel	0.16	13	69	13	69	y	0.1	10	95	10	95	n	0.12	16	113	16	113	n	0.04	4	92	4	92	n	0.01	2	139	2	139	n	0.03	3	96	3	96	n	0.0155336	-5.07093	down	ENSG00000214826.5
novel_NIR_12356	chr12	95296258	95298862	+	95296258	95300165	A3SS	ENST00000436874.5	novel	0.09	26	257	26	257	n	0.1	31	295	31	295	n	0.1	37	350	37	350	n	0.06	28	414	28	414	n	0.03	8	307	8	307	n	0.05	17	346	17	346	n	0.0193257	-5.3033	down	ENSG00000028203.17
novel_NIR_12358	chr12	95296258;95298943	95298862;95300165	+	95296258	95300165	cassetteExon	ENST00000436874.5	novel	0.1	28.5	257	26;31	257	n	0.11	37.5	295	31;44	295	n	0.1	40.5	350	37;44	350	n	0.06	27	414	28;26	414	n	0.03	10	307	8;12	307	n	0.05	19.5	346	17;22	346	n	0.0142927	-6.01041	down	ENSG00000028203.17
novel_NIR_12479	chr13	111205373	111217679	+	111205373;111210002	111209872;111217679	ES	ENST00000317133.9	novel	0.25	8	24	8	17;31	y	0.16	9	46.5	9	41;52	y	0.16	10	52	10	48;56	y	0.32	17	36.5	17	30;43	y	0.36	23	41.5	23	29;54	y	0.37	21	36.5	21	32;41	y	0.01806	4.75271	up	ENSG00000102606.17
novel_NIR_12581	chr13	114259398	114272278	+	114259398	114261887	A3SS&ES	ENST00000360383.7	novel	0.02	3	157	3	157	n	0.03	6	228	6	228	n	0.01	4	304	4	304	n	0.05	12	227	12	227	n	0.04	11	303	11	303	n	0.07	16	230	16	230	n	0.0419145	3.16228	up	ENSG00000130177.14
novel_NIR_12705	chr13	27440449	27442312	-	27440449	27441017	A5SS&ES	ENST00000381116.5	novel	0	0	12	0	12	n	0.08	1	12	1	12	n	0	0	12	0	12	n	0.1	1	9	1	9	n	0.15	2	11	2	11	y	0.17	2	10	2	10	y	0.0311622	3.35012	up	ENSG00000122033.14
novel_NIR_12841	chr13	41362159	41362731	+	41362159	41367439	A3SS	ENST00000379406.7	novel	0.18	3	14	3	14	n	0.09	3	32	3	32	n	0.04	1	22	1	22	n	0.29	6	15	6	15	y	0.39	7	11	7	11	n	0.21	4	15	4	15	n	0.0462665	2.9183	up	ENSG00000172766.18
novel_NIR_13049	chr13	52629359	52637305	+	52627578	52637305	A5SS	ENST00000613769.4	novel	0.22	2	7	2	7	y	0.15	3	17	3	17	y	0.14	4	25	4	25	n	0.08	2	24	2	24	n	0.05	2	36	2	36	n	0	0	12	0	12	n	0.0212132	-3.69089	down	ENSG00000250299.5
novel_NIR_13091	chr13	77070711	77076760	-	77070711	77076751	A5SS	ENST00000544440.6	novel	0.58	14	10	14	10	y	0.54	13	11	13	11	y	0.68	19	9	19	9	y	0.16	4	21	4	21	y	0.24	10	31	10	31	y	0.45	14	17	14	17	y	0.0485413	-3.29949	down	ENSG00000005810.17
novel_NIR_13304	chr14	103571820	103587274	+	103571820;103574170	103574107;103587274	ES	ENST00000409074.6	novel	0.22	109	390.5	109	310;471	y	0.23	138	455.5	138	353;558	y	0.2	119	478.5	119	370;587	y	0.3	159	377	159	282;472	y	0.31	164	365	164	253;477	y	0.26	153	438.5	153	355;522	y	0.0222904	4.15761	up	ENSG00000256053.7
novel_NIR_13779	chr14	37240569	37247103	+	37198104	37247103	A5SS	ENST00000539062.6	novel	0.62	5	3	5	3	y	0.62	8	5	8	5	y	1	1	0	1	0	n	0	0	3	0	3	n	0.12	1	7	1	7	n	0.21	5	19	5	19	y	0.0220146	-4.53095	down	ENSG00000151338.18
novel_NIR_13820	chr14	49782594	49785580	+	49782594	49782830	A3SS	ENST00000298307.9	novel	0.13	3	20	3	20	n	0.04	2	43	2	43	n	0.09	4	42	4	42	n	0.17	4	19	4	19	y	0.23	6	20	6	20	y	0.18	3	14	3	14	y	0.0337018	3.33623	up	ENSG00000165516.10
novel_NIR_13824	chr14	49992007	49992256	-	49991764	49992256	A3SS	ENST00000529902.2	novel	0	0	27	0	27	n	0	0	44	0	44	n	0.07	3	37	3	37	n	0.36	16	28	16	28	y	0.22	6	21	6	21	y	0.29	10	25	10	25	y	0.00889808	5.71429	up	ENSG00000214900.8
novel_NIR_14050	chr14	60277091	60282684	+	60249677	60282684	A5SS	ENST00000395076.8	novel	0.12	12	91	12	91	n	0.13	16	106	16	106	n	0.11	21	162	21	162	n	0.04	4	104	4	104	n	0.06	10	145	10	145	n	0.03	5	147	5	147	n	0.0033023	-7.27324	down	ENSG00000100614.17
novel_NIR_14082	chr14	63422094	63539529	-	63422094;63453885	63453689;63539529	ES	ENST00000337537.7	novel	0	0	31	0	42;20	n	0.08	3	35	3	47;23	n	0	0	62.5	0	101;24	n	0.19	7	29.5	7	40;19	y	0.3	9	21.5	9	34;9	y	0.15	6	34.5	6	50;19	y	0.0326629	3.57771	up	ENSG00000154001.13
novel_NIR_14497	chr14	81506178	81526733	-	81506241	81526733	A3SS	ENST00000336735.8	novel	0.1	8	70	8	70	n	0.08	9	107	9	107	n	0.1	11	104	11	104	n	0.19	20	86	20	86	y	0.14	18	112	18	112	n	0.17	18	88	18	88	y	0.0224651	4.58732	up	ENSG00000071537.13
novel_NIR_14771	chr15	101966223	101971887	+	101966223	101966522	3pMXE	ENST00000559884.5	novel	0.12	3	22	3	22	n	0.08	2	22	2	22	n	0.07	3	37	3	37	n	0	0	24	0	24	n	0.02	1	45	1	45	n	0	0	27	0	27	n	0.0191214	-5	down	ENSG00000185596.16
novel_NIR_14818	chr15	22838921	22845146	+	22838921	22839655	A3SS&ES	ENST00000398014.6	novel	0.18	7	31	7	31	y	0.19	8	35	8	35	y	0.19	8	35	8	35	y	0.12	6	44	6	44	n	0.06	3	46	3	46	n	0.12	5	36	5	36	n	0.0459694	-4.27437	down	ENSG00000140157.14
novel_NIR_15075	chr15	40200980	40202390	+	40200980	40202405	A3SS	ENST00000287598.10	novel	0	0	72	0	72	n	0.02	2	79	2	79	n	0.02	3	127	3	127	n	0.06	10	145	10	145	n	0.03	3	102	3	102	n	0.06	10	148	10	148	n	0.0455407	3.05085	up	ENSG00000156970.12
novel_NIR_15096	chr15	40407812	40407939	+	40407725	40407939	A5SS	ENST00000487418.6	novel	0.01	1	68	1	68	n	0	0	72	0	72	n	0.01	1	97	1	97	n	0.07	4	55	4	55	n	0.08	6	71	6	71	n	0.04	3	65	3	65	n	0.0343789	4.54344	up	ENSG00000128928.8
novel_NIR_15152	chr15	41349241	41350113	+	41349241	41351033	A3SS	ENST00000260359.10	novel	0.28	30	76	30	76	y	0.26	28	80	28	80	y	0.25	26	77	26	77	y	0.19	27	117	27	117	y	0.12	23	169	23	169	n	0.14	19	118	19	118	n	0.0196481	-5.01303	down	ENSG00000137804.12
novel_NIR_15155	chr15	41394358	41394859	-	41388522	41394859	A3SS	ENST00000260361.8	novel	0	0	13	0	13	n	0	0	17	0	17	n	0.1	2	18	2	18	n	0.14	2	12	2	12	n	0.14	1	6	1	6	n	0.25	4	12	4	12	y	0.0449342	2.89249	up	ENSG00000137806.8
novel_NIR_15191	chr15	42231915	42233213	-	42231260	42233213	A3SS	ENST00000448392.5	novel	0.57	16	12	16	12	n	0.64	27	15	27	15	n	0.62	24	15	24	15	n	0.47	15	17	15	17	n	0.39	14	22	14	22	n	0.44	11	14	11	14	n	0.00502391	-5.64982	down	ENSG00000103978.15
novel_NIR_15215	chr15	42558290	42561270	+	42560870	42561270	A5SS&ES	ENST00000568846.6	novel	0.22	2	7	2	7	y	0	0	11	0	11	n	0	0	13	0	13	n	0.5	2	2	2	2	y	0.4	6	9	6	9	y	0.67	6	3	6	3	y	0.0140674	4.18015	up	ENSG00000137814.9
novel_NIR_15277	chr15	43640496	43664418	-	43663716	43664418	3pMXE	ENST00000510070.1	novel	0.5	2	2	2	2	y	0.56	5	4	5	4	y	0.38	6	10	6	10	y	0.22	2	7	2	7	y	0	0	12	0	12	n	0.17	2	10	2	10	y	0.0162336	-4.11527	down	ENSG00000249839.1
novel_NIR_15319	chr15	44537427	44538572	+	44537427	44554553	A3SS	ENST00000424492.7	novel	0	0	8	0	8	n	0.14	2	12	2	12	n	0	0	2	0	2	n	0.44	7	9	7	9	y	0.2	2	8	2	8	y	0.33	3	6	3	6	y	0.0361537	3.30943	up	ENSG00000104131.12
novel_NIR_15678	chr15	64983593;64989273	64989169;64989665	-	64983593	64989665	cassetteExon	ENST00000204566.6	novel	0.02	1	60	2;0	60	n	0.04	2.5	54	1;4	54	n	0.03	3.5	108	1;6	108	n	0	0	63	0;0	63	n	0.01	1	71	0;2	71	n	0.01	0.5	76	1;0	76	n	0.0356527	-3.5	down	ENSG00000090487.10
novel_NIR_15809	chr15	69261329	69266775	+	69261329	69268220	A3SS	ENST00000261858.6	novel	0.7	7	3	7	3	y	0.85	11	2	11	2	y	0.53	9	8	9	8	y	0.36	5	9	5	9	y	0.29	2	5	2	5	y	0	0	17	0	17	n	0.0308932	-3.31395	down	ENSG00000138604.9
novel_NIR_15878	chr15	73178427	73236287	+	73178427	73236347	A3SS	ENST00000339362.9	novel	0.5	4	4	4	4	y	0.4	6	9	6	9	y	0.33	3	6	3	6	y	0.6	18	12	18	12	y	0.64	9	5	9	5	y	0.55	6	5	6	5	y	0.0434385	3.34664	up	ENSG00000067141.16
novel_NIR_15997	chr15	75904103	75913203	+	75904103;75904629	75904491;75913203	ES	ENST00000308275.7	novel	0.04	5	127	5	127;127	n	0.04	5	126.5	5	125;128	n	0.05	8	141.5	8	136;147	n	0.06	7	120	7	103;137	n	0.08	12	146	12	135;157	n	0.08	9	104.5	9	96;113	n	0.0285958	4.02492	up	ENSG00000167196.13
novel_NIR_16111	chr15	79314005	79314541	+	79314005	79321978	A3SS	ENST00000299705.9	novel	0.04	7	184	7	184	n	0.03	11	311	11	311	n	0.03	12	377	12	377	n	0.01	3	261	3	261	n	0.01	4	303	4	303	n	0.02	6	356	6	356	n	0.0132356	-4.24264	down	ENSG00000166557.12
novel_NIR_16219	chr15	82499726	82513666	-	82477926	82513666	A3SS	ENST00000618004.4	novel	0.01	1	120	1	120	n	0.02	3	177	3	177	n	0	0	179	0	179	n	0.07	13	169	13	169	n	0.04	7	181	7	181	n	0.04	7	186	7	186	n	0.0366415	3.4641	up	ENSG00000255769.7
novel_NIR_16253	chr15	84203007	84204426	-	84203020	84204426	A3SS	ENST00000559668.5	novel	0	0	8	0	8	n	0	0	9	0	9	n	0.07	1	14	1	14	n	0.14	2	12	2	12	n	0.27	4	11	4	11	y	0.33	5	10	5	10	y	0.0421808	3.6771	up	ENSG00000225151.10
novel_NIR_16320	chr15	85717402	85718013	+	85717402	85718007	A3SS	ENST00000394518.6	novel	0.32	18	39	18	39	y	0.23	18	59	18	59	y	0.27	22	61	22	61	y	0.16	9	49	9	49	y	0.12	8	61	8	61	n	0.15	10	56	10	56	y	0.0229901	-4.53366	down	ENSG00000170776.19
novel_NIR_16480	chr15	92900824	92924321	+	92905008	92924321	5pMXE	ENST00000626782.2	novel	0.5	4	4	4	4	y	0.4	2	3	2	3	y	0.5	4	4	4	4	y	0.83	5	1	5	1	y	0.67	2	1	2	1	y	0.9	9	1	9	1	y	0.0232549	4.39799	up	ENSG00000173575.18
novel_NIR_16547	chr15	99228732	99249417	-	99228732	99241365	5pMXE	ENST00000262074.8	novel	0.67	4	2	4	2	y	0.57	8	6	8	6	y	0.62	10	6	10	6	y	0.5	2	2	2	2	y	0.38	6	10	6	10	y	0.29	7	17	7	17	y	0.0451831	-3.41601	down	ENSG00000103852.12
novel_NIR_16645	chr16	11698325	11721577	-	11698325;11700564	11700452;11721577	ES	ENST00000283033.9	novel	0.19	3	12.5	3	19;6	y	0.21	8	31	8	38;24	y	0.15	6	33.5	6	52;15	y	0.13	3	20.5	3	23;18	n	0.07	2	27	2	36;18	n	0.07	3	42	3	60;24	n	0.0255316	-3.5	down	ENSG00000153066.12
novel_NIR_16673	chr16	1303774	1314020	+	1310253	1314020	5pMXE	ENST00000566587.5	novel	0.36	4	7	4	7	y	0.5	5	5	5	5	y	0.5	8	8	8	8	y	0.67	4	2	4	2	y	0.83	5	1	5	1	y	0.82	9	2	9	2	y	0.0103432	4.5923	up	ENSG00000103275.18
novel_NIR_16677	chr16	1310253	1312347	+	1310253	1314020	A3SS	ENST00000566587.5	novel	0.12	1	7	1	7	n	0	0	5	0	5	n	0	0	8	0	8	n	0.5	2	2	2	2	y	0.5	1	1	1	1	n	0.33	1	2	1	2	n	0.00601254	5.81489	up	ENSG00000103275.18
novel_NIR_16690	chr16	14302536	14326013	+	14302597	14326013	A5SS	ENST00000570945.1	novel	0	0	4	0	4	n	0	0	6	0	6	n	0.31	4	9	4	9	y	1	2	0	2	0	y	0.57	4	3	4	3	y	1	1	0	1	0	n	0.0159368	4.26339	up	ENSG00000262454.1
novel_NIR_16769	chr16	15617535	15619552	-	15617535	15620451	A5SS	ENST00000396368.7	novel	0.12	1	7	1	7	n	0.17	3	15	3	15	y	0.21	4	15	4	15	y	0.33	8	16	8	16	y	0.27	3	8	3	8	y	0.3	6	14	6	14	y	0.0174644	4.26401	up	ENSG00000166783.19
novel_NIR_16772	chr16	15623096	15624769	-	15623126	15624769	A3SS	ENST00000551742.5	novel	1	4	0	4	0	y	0.62	8	5	8	5	y	0.58	11	8	11	8	y	0	0	5	0	5	n	0.1	1	9	1	9	n	0	0	2	0	2	n	0.0286828	-5.07537	down	ENSG00000166783.19
novel_NIR_17035	chr16	2092592	2093544	-	2092592;2093093	2092954;2093544	ES	ENST00000262304.8	novel	0	0	6	0	10;2	n	0	0	22.5	0	30;15	n	0.14	2	12.5	2	21;4	n	0.26	3	8.5	3	12;5	y	0.27	8	21.5	8	34;9	y	0.22	4	14	4	22;6	y	0.0382078	4.14095	up	ENSG00000008710.17
novel_NIR_17063	chr16	2176384	2177437	+	2176384	2176560	A3SS	ENST00000326181.10	novel	0.62	74	46	74	46	y	0.52	104	95	104	95	y	0.55	132	106	132	106	y	0.02	1	64	1	64	n	0	0	39	0	39	n	0.03	2	69	2	69	n	0.00148274	-17.6846	down	ENSG00000131653.12
novel_NIR_17307	chr16	2883366	2896352	+	2883366;2895320	2895220;2896352	ES	ENST00000396958.7	novel	0.07	11	154	11	96;212	n	0.1	24	207.5	24	155;260	n	0.06	16	268.5	16	159;378	n	0.12	24	182	24	119;245	n	0.13	28	188.5	28	118;259	n	0.14	33	210	33	122;298	n	0.0302764	4	up	ENSG00000162076.12
novel_NIR_17397	chr16	29819902	29830515	+	29820510	29830515	5pMXE	ENST00000357402.9	novel	0.09	6	63	6	63	n	0.12	8	61	8	61	n	0.13	13	86	13	86	n	0.17	11	55	11	55	y	0.15	13	76	13	76	y	0.15	12	70	12	70	y	0.0483866	3.15296	up	ENSG00000013364.18
novel_NIR_17406	chr16	29906566	29910978	-	29907108	29910978	A3SS	ENST00000568000.5	novel	0.11	12	102	12	102	n	0.13	19	124	19	124	n	0.11	21	168	21	168	n	0.07	11	136	11	136	n	0.02	3	170	3	170	n	0.03	6	171	6	171	n	0.0235612	-4.6	down	ENSG00000174943.9
novel_NIR_17541	chr16	3112876	3113417	+	3112682	3113417	A5SS	ENST00000219091.8	novel	0.27	3	8	3	8	y	0.28	5	13	5	13	y	0.4	10	15	10	15	y	0	0	11	0	11	n	0.07	1	14	1	14	n	0.13	4	27	4	27	n	0.0115292	-4.45043	down	ENSG00000122386.10
novel_NIR_17690	chr16	4247061	4253647	-	4247061;4252034	4251322;4253647	ES	ENST00000573042.1	novel	0	0	1.5	0	2;1	n	0.12	1	7	1	2;12	n	0	0	4	0	5;3	n	0.71	5	2	5	4;0	y	-	-	-	-	-	-	0.63	6	3.5	6	5;2	y	0.002606	11.1369	up	ENSG00000262468.5
novel_NIR_17901	chr16	57173869	57174620	-	57173869	57185825	A5SS	ENST00000567439.5	novel	0.53	60	53	60	53	n	0.53	69	62	69	62	y	0.57	93	70	93	70	y	0.47	55	61	55	61	y	0.46	79	91	79	91	n	0.51	89	87	89	87	n	0.0362882	-3.12358	down	ENSG00000172775.16
novel_NIR_17927	chr16	57173869;57174688	57174620;57185825	-	57173869	57185825	cassetteExon	ENST00000567439.5	novel	0.37	31	53	60;2	53	y	0.36	34.5	62	69;0	62	n	0.4	46.5	70	93;0	70	n	0.31	27.5	61	55;0	61	n	0.31	40.5	91	79;2	91	y	0.35	46	87	89;3	87	y	0.0416519	-2.97113	down	ENSG00000172775.16
novel_NIR_17936	chr16	57186785	57204504	+	57187050	57204504	A5SS	ENST00000537866.5	novel	0.33	4	8	4	8	y	0.12	1	7	1	7	n	0.35	6	11	6	11	y	0.5	3	3	3	3	y	0.55	6	5	6	5	y	0.72	13	5	13	5	y	0.0315652	3.25878	up	ENSG00000159579.13
novel_NIR_18213	chr16	68352409	68353395	+	68352409	68353492	A3SS	ENST00000449359.7	novel	0	0	26	0	26	n	0	0	27	0	27	n	0.02	1	43	1	43	n	0.09	3	32	3	32	n	0.06	2	32	2	32	n	0.07	2	25	2	25	n	0.00478615	6.03023	up	ENSG00000132600.16
novel_NIR_18308	chr16	70399533;70401094	70400696;70438949	-	70399533	70438949	cassetteExon	ENST00000342907.2	novel	0.15	2	11	2;2	11	y	0.13	2.5	17	4;1	17	n	0.1	3	26	2;4	26	n	0.06	1.5	23	3;0	23	n	0	0	16	0;0	16	n	0.06	1.5	24	0;3	24	n	0.0287218	-3.50584	down	ENSG00000157350.12
novel_NIR_18386	chr16	72085175	72088987	-	72086802	72088987	A3SS	ENST00000268483.7	novel	0.37	7	12	7	12	y	0.38	11	18	11	18	y	0.27	8	22	8	22	y	0.53	8	7	8	7	y	0.6	18	12	18	12	y	0.5	11	11	11	11	y	0.0122057	4.42541	up	ENSG00000140830.8
novel_NIR_18520	chr16	75451839	75463420	-	75451839	75464232	A5SS	ENST00000569540.5	novel	0.25	2	6	2	6	y	0.25	1	3	1	3	n	0.45	5	6	5	6	n	-	-	-	-	-	-	0.06	1	16	1	16	n	0	0	2	0	2	n	0.0362796	-3.92126	down	ENSG00000166822.12
novel_NIR_18526	chr16	75451839	75516203	-	75451839	75464232	5pMXE	ENST00000569540.5	novel	0.4	4	6	4	6	y	0.4	2	3	2	3	y	0.45	5	6	5	6	y	-	-	-	-	-	-	0.06	1	16	1	16	n	0	0	2	0	2	n	0.0152654	-11.2669	down	ENSG00000166822.12
novel_NIR_18593	chr16	80991957	80997314	-	80980879	80997314	A3SS	ENST00000486645.5	novel	0	0	2	0	2	n	0	0	5	0	5	n	0.33	2	4	2	4	y	1	2	0	2	0	y	0.5	4	4	4	4	y	0.75	3	1	3	1	y	0.0271701	3.52665	up	ENSG00000103121.8
novel_NIR_18670	chr16	84183778	84186901	-	84183778;84184899	84184851;84186901	ES	ENST00000341690.10	novel	0.31	6	13.5	6	23;4	y	0.13	3	20.5	3	31;10	n	0.3	3	7	3	13;1	y	0	0	13	0	18;8	n	0	0	12.5	0	23;2	n	0.06	1	16	1	28;4	n	0.0483108	-3.67165	down	ENSG00000103168.16
novel_NIR_18671	chr16	84183778	84186901	-	84183778;84185060	84184851;84186901	ES	ENST00000567759.5	novel	0.32	6	12.5	6	23;2	y	0.15	3	17	3	31;3	y	0.23	3	10	3	13;7	y	0	0	13.5	0	18;9	n	0	0	16.5	0	23;10	n	0.06	1	15.5	1	28;3	n	0.0347688	-4.02365	down	ENSG00000103168.16
novel_NIR_18886	chr16	89291183;89291777	89291681;89305206	-	89291183	89305206	cassetteExon	ENST00000378330.6	novel	0.27	100	267	99;101	267	y	0.24	128.5	409	135;122	409	y	0.23	136	467	139;133	467	y	0.32	188.5	393	175;202	393	y	0.28	214.5	550	203;226	550	y	0.29	191	471	197;185	471	y	0.0423157	2.94174	up	ENSG00000167522.14
novel_NIR_18887	chr16	89291183;89291777	89291681;89316933	-	89291183;89305344	89305206;89316933	MXE	ENST00000378330.6	novel	0.1	49.5	438	99;0	267;609	n	0.1	67.5	636	135;0	409;863	n	0.09	69.5	707	139;0	467;947	n	0.12	87.5	630.5	175;0	393;868	n	0.11	101.5	856	203;0	550;1162	n	0.12	98.5	700.5	197;0	471;930	n	0.0132356	4.24264	up	ENSG00000167522.14
novel_NIR_18889	chr16	89291777	89305206	-	89300962	89305206	3pMXE	ENST00000563291.1	novel	0.49	101	104	101	104	y	0.47	122	138	122	138	y	0.49	133	137	133	137	y	0.58	202	147	202	147	y	0.57	226	173	226	173	y	0.57	185	137	185	137	y	0.00134346	12.0748	up	ENSG00000167522.14
novel_NIR_18940	chr16	89587102	89587556	+	89587102	89588675	A3SS	ENST00000268720.9	novel	0.38	54	88	54	88	n	0.28	65	171	65	171	n	0.29	81	201	81	201	y	0.46	78	92	78	92	y	0.49	95	98	95	98	y	0.5	128	127	128	127	n	0.023295	4.9029	up	ENSG00000178773.14
novel_NIR_18951	chr16	89596351	89596484	+	89595603	89596484	A5SS	ENST00000268720.9	novel	0.21	39	151	39	151	y	0.13	24	155	24	155	n	0.22	61	212	61	212	y	0.29	48	115	48	115	y	0.41	97	142	97	142	y	0.36	58	104	58	104	y	0.0221747	3.70625	up	ENSG00000178773.14
novel_NIR_18972	chr16	89687815	89690553	+	89686797	89690553	A5SS	ENST00000625631.1	novel	0.36	15	27	15	27	n	0.37	19	33	19	33	n	0.33	19	39	19	39	n	0.42	23	32	23	32	y	0.48	52	56	52	56	n	0.51	36	35	36	35	n	0.0316939	4.01478	up	ENSG00000185324.21
novel_NIR_18984	chr16	89716597	89717344	+	89716904	89717344	A5SS	ENST00000562866.1	novel	0.13	2	13	2	13	n	0.18	3	14	3	14	y	0.27	10	27	10	27	y	0.09	2	20	2	20	n	0	0	18	0	18	n	0	0	15	0	15	n	0.0366591	-3.21701	down	ENSG00000261373.1
novel_NIR_19003	chr16	89818538	89845322	+	89828794	89845322	5pMXE	ENST00000393062.6	novel	0.41	12	17	12	17	y	0.35	11	20	11	20	y	0.29	12	30	12	30	y	0.13	4	26	4	26	n	0.17	9	45	9	45	y	0.13	7	48	7	48	n	0.0168675	-5.56776	down	ENSG00000204991.10
novel_NIR_19038	chr16	89973338	89977639	+	89972765	89977639	A5SS	ENST00000557444.5	novel	0.17	1	5	1	5	n	0.29	4	10	4	10	y	0.28	5	13	5	13	y	0.55	6	5	6	5	y	0.62	8	5	8	5	y	0.67	2	1	2	1	y	0.00218959	7.07107	up	ENSG00000223959.8
novel_NIR_19271	chr17	16830615	16831133	-	16830615;16831043	16830918;16831133	ES	ENST00000414673.5	novel	0	0	0.5	0	0;1	n	0.29	1	2.5	1	3;2	n	0	0	3	0	6;0	n	0.5	2	2	2	0;4	y	0.46	3	3.5	3	0;7	y	0.71	5	2	5	0;4	y	0.0223646	3.71215	up	ENSG00000227300.12
novel_NIR_19378	chr17	18856429	18865802	+	18858261	18865802	5pMXE	ENST00000536323.5	novel	0.32	6	13	6	13	y	0.37	7	12	7	12	y	0.29	7	17	7	17	y	0.05	1	20	1	20	n	0.2	6	24	6	24	y	0.17	6	30	6	30	y	0.0365609	-3.62994	down	ENSG00000141127.14
novel_NIR_19405	chr17	19343360	19343790	-	19343495	19343790	A3SS	ENST00000395615.5	novel	0.67	2	1	2	1	y	1	4	0	4	0	y	1	5	0	5	0	y	-	-	-	-	-	-	0.46	6	7	6	7	y	0.4	2	3	2	3	y	0.0449167	-4.03447	down	ENSG00000108641.14
novel_NIR_19802	chr17	3636887	3637107	+	3636831	3637107	A5SS	ENST00000046640.7	novel	0.14	1	6	1	6	n	0.22	2	7	2	7	y	0.1	2	18	2	18	n	0	0	12	0	12	n	0.08	1	11	1	11	n	0	0	4	0	4	n	0.0497826	-2.86436	down	ENSG00000040531.14
novel_NIR_19834	chr17	37289528	37330173	-	37284970	37330173	A3SS	ENST00000616317.4	novel	0.2	1	4	1	4	n	0.25	3	9	3	9	y	0	0	5	0	5	n	0.44	4	5	4	5	y	0.5	8	8	8	8	y	0.44	8	10	8	10	y	0.047865	3.92646	up	ENSG00000278540.4
novel_NIR_19928	chr17	39632091	39633883	+	39630047	39633883	A5SS	ENST00000580825.5	novel	0.12	2	15	2	15	n	0.23	3	10	3	10	y	0.18	4	18	4	18	y	0	0	36	0	36	n	0.01	1	66	1	66	n	0	0	29	0	29	n	0.0308745	-5.42137	down	ENSG00000131771.13
novel_NIR_19995	chr17	40936953	40937128	-	40931455	40937128	A3SS	ENST00000436344.7	novel	-	-	-	-	-	-	0.67	2	1	2	1	y	0.6	3	2	3	2	y	0.5	2	2	2	2	y	0.3	3	7	3	7	y	0.33	4	8	4	8	y	0.0386938	-3.61641	down	ENSG00000108244.16
novel_NIR_20098	chr17	42674409;42674875	42674741;42676402	-	42674409	42676402	cassetteExon	ENST00000591022.5	novel	0.2	8.5	34	5;12	34	y	0.32	19	41	11;27	41	y	0.22	16.5	58	5;28	58	y	0.34	23	45	8;38	45	y	0.47	45	51	32;58	51	y	0.44	37.5	47	13;62	47	y	0.0348429	3.14479	up	ENSG00000068137.14
novel_NIR_20101	chr17	42683688	42683821	+	42682896	42683821	A5SS	ENST00000264638.8	novel	0.33	1	2	1	2	n	0.38	3	5	3	5	y	0.21	3	11	3	11	y	0.17	1	5	1	5	n	0	0	7	0	7	n	0	0	3	0	3	n	0.0306656	-3.29531	down	ENSG00000108797.11
novel_NIR_20240	chr17	44738424	44747083	+	44738424;44741452	44741336;44747083	ES	ENST00000393547.6	novel	0.05	1	18.5	1	19;18	n	0.08	2	22.5	2	14;31	n	0.03	1	35	1	21;49	n	0.25	10	30	10	27;33	y	0.14	5	31.5	5	30;33	n	0.17	7	34	7	39;29	y	0.0391934	3.71391	up	ENSG00000161692.17
novel_NIR_20577	chr17	50462302	50463156	+	50462302;50462585	50462420;50463156	ES	ENST00000300441.8	novel	0.17	9	43	9	39;47	y	0.1	8	68.5	8	76;61	n	0.16	16	84	16	95;73	y	0.07	3	42	3	45;39	n	0.04	2	47.5	2	59;36	n	0	0	65	0	83;47	n	0.023435	-3.57771	down	ENSG00000167107.12
novel_NIR_20769	chr17	58003718	58004923	-	57989796	58004923	A3SS	ENST00000578794.1	novel	0.6	49	32	49	32	n	0.62	50	30	50	30	n	0.56	52	41	52	41	n	0.7	106	46	106	46	n	0.75	130	44	130	44	n	0.66	81	41	81	41	n	0.0307145	3.49799	up	ENSG00000266086.1
novel_NIR_20829	chr17	59091340	59104004	-	59091340	59106441	A5SS	ENST00000393065.6	novel	0.65	11	6	11	6	y	0.36	9	16	9	16	y	0.65	17	9	17	9	y	0.05	1	21	1	21	n	0.1	1	9	1	9	n	0.33	6	12	6	12	y	0.0391812	-3.03664	down	ENSG00000108395.13
novel_NIR_20834	chr17	59119495	59154956	-	59112345	59154956	A3SS	ENST00000580541.1	novel	0.05	1	20	1	20	n	0	0	13	0	13	n	0.03	1	33	1	33	n	0.22	8	28	8	28	y	0.17	7	34	7	34	y	0.19	7	30	7	30	n	0.00125621	8.11107	up	ENSG00000182628.12
novel_NIR_20835	chr17	59119495	59154956	-	59119495	59155131	A5SS	ENST00000578105.1	novel	0.12	1	7	1	7	n	0	0	7	0	7	n	0.09	1	10	1	10	n	0.32	8	17	8	17	y	0.3	7	16	7	16	y	0.33	7	14	7	14	y	0.0162895	6.6454	up	ENSG00000182628.12
novel_NIR_20836	chr17	59119495	59154956	-	59131367	59154956	A3SS&ES	ENST00000437036.6	novel	0.03	1	38	1	38	n	0	0	42	0	42	n	0.03	1	35	1	35	n	0.14	8	51	8	51	n	0.17	7	33	7	33	y	0.1	7	63	7	63	n	0.0150973	5.16047	up	ENSG00000182628.12
novel_NIR_21006	chr17	64972927	64973232	-	64972927	64973242	A5SS	ENST00000430983.5	novel	0.13	4	27	4	27	n	0.06	4	58	4	58	n	0.12	6	45	6	45	n	0	0	36	0	36	n	0	0	54	0	54	n	0.02	1	46	1	46	n	0.0380477	-4.23008	down	ENSG00000214174.8
novel_NIR_21099	chr17	68433575	68434420	-	68433575	68434556	A5SS	ENST00000262139.9	novel	0.04	5	119	5	119	n	0.07	11	146	11	146	n	0.05	10	178	10	178	n	0.02	2	122	2	122	n	0.01	2	169	2	169	n	0	0	132	0	132	n	0.0198551	-4.11096	down	ENSG00000070540.12
novel_NIR_21108	chr17	6854453	6892003	+	6854435	6892003	A5SS	ENST00000574727.5	novel	1	2	0	2	0	y	0.6	3	2	3	2	y	0.54	7	6	7	6	y	0	0	3	0	3	n	0.38	6	10	6	10	y	0.14	1	6	1	6	n	0.0447839	-2.96562	down	ENSG00000262943.7
novel_NIR_21215	chr17	7315119	7315252	-	7315119	7315331	A5SS	ENST00000380728.6	novel	0.17	17	81	17	81	y	0.11	16	127	16	127	n	0.13	20	136	20	136	n	0.18	23	103	23	103	y	0.2	33	131	33	131	y	0.22	34	118	34	118	y	0.0481079	3.00416	up	ENSG00000132522.15
novel_NIR_21247	chr17	7393509	7394104	-	7393509;7393836	7393601;7394104	ES	ENST00000324822.15	novel	0.16	8	40.5	8	68;13	y	0.17	8	39	8	68;10	y	0.14	9	54.5	9	88;21	n	0.21	11	42.5	11	70;15	y	0.26	22	61.5	22	85;38	y	0.24	13	42	13	64;20	y	0.0146393	4.70679	up	ENSG00000187838.16
novel_NIR_21302	chr17	75079120	75093589	+	75089304	75093589	5pMXE	ENST00000450736.6	novel	0.03	1	32	1	32	n	0	0	36	0	36	n	0	0	49	0	49	n	0.05	3	54	3	54	n	0.05	3	52	3	52	n	0.06	3	50	3	50	n	0.0383797	4.11096	up	ENSG00000170190.15
novel_NIR_21368	chr17	75491467	75491691	+	75491455	75491691	A5SS	ENST00000314256.11	novel	0.42	8	11	8	11	y	0.28	11	29	11	29	y	0.32	22	46	22	46	y	0.5	16	16	16	16	y	0.54	27	23	27	23	y	0.53	21	19	21	19	y	0.0391837	4.23077	up	ENSG00000177728.14
novel_NIR_21374	chr17	7550978	7553587	+	7550978	7556778	A3SS	ENST00000293825.10	novel	0.38	34	55	34	55	n	0.42	56	78	56	78	n	0.36	59	106	59	106	n	0.29	34	84	34	84	n	0.28	34	87	34	87	n	0.32	46	100	46	100	n	0.0175667	-4.21669	down	ENSG00000239697.10
novel_NIR_21378	chr17	7550978;7553825	7553587;7556778	+	7550978	7556778	cassetteExon	ENST00000293825.10	novel	0.35	29.5	55	34;25	55	y	0.34	39.5	78	56;23	78	y	0.33	53	106	59;47	106	y	0.25	28	84	34;22	84	y	0.28	33.5	87	34;33	87	y	0.27	37.5	100	46;29	100	y	0.00381862	-6.95701	down	ENSG00000239697.10
novel_NIR_21395	chr17	75570510	75570950	+	75570498	75570950	A5SS	ENST00000167462.9	novel	0.03	7	208	7	208	n	0.05	13	262	13	262	n	0.02	9	359	9	359	n	0.06	15	241	15	241	n	0.08	26	285	26	285	n	0.07	23	330	23	330	n	0.0321988	3.47851	up	ENSG00000073350.13
novel_NIR_21430	chr17	7582531	7583918	-	7582160	7583918	A3SS	ENST00000415124.1	novel	0.78	7	2	7	2	y	0.92	11	1	11	1	y	0.92	12	1	12	1	y	0.75	3	1	3	1	y	0.67	8	4	8	4	y	0.67	6	3	6	3	y	0.0424366	-3.28692	down	ENSG00000233223.2
novel_NIR_21586	chr17	7703122	7703243	+	7703127	7703243	A5SS	ENST00000431639.6	novel	0.23	6	20	6	20	y	0.11	3	24	3	24	n	0.21	9	34	9	34	y	0.08	4	46	4	46	n	0.03	2	66	2	66	n	0.02	1	49	1	49	n	0.0445992	-3.37352	down	ENSG00000141499.16
novel_NIR_21660	chr17	78121164	78122605	-	78121164;78121711	78121556;78122605	ES	ENST00000590602.5	novel	0.17	12	58.5	12	48;69	y	0.08	6	73.5	6	67;80	n	0.11	12	102	12	105;99	n	0	0	76.5	0	82;71	n	0	0	65	0	64;66	n	0.03	2	77.5	2	79;76	n	0.0398716	-3.88909	down	ENSG00000141524.15
novel_NIR_21729	chr17	7844245	7844901	+	7840024	7844901	A5SS	ENST00000254846.9	novel	0	0	8	0	8	n	0	0	12	0	12	n	0.07	1	13	1	13	n	0.24	5	16	5	16	y	0.17	5	24	5	24	y	0.16	4	21	4	21	y	0.00842061	4.85643	up	ENSG00000132510.10
novel_NIR_21730	chr17	7844353	7844901	+	7840024	7844901	A5SS	ENST00000254846.9	novel	0.38	5	8	5	8	y	0.48	11	12	11	12	y	0.55	16	13	16	13	y	0.33	8	16	8	16	y	0.27	9	24	9	24	y	0.12	3	21	3	21	n	0.0474448	-2.89009	down	ENSG00000132510.10
novel_NIR_21815	chr17	78997963	79000100	-	78997963	79009664	A5SS	ENST00000392446.9	novel	0.31	19	42	19	42	n	0.31	22	48	22	48	n	0.37	29	50	29	50	n	0.16	7	38	7	38	n	0.22	15	52	15	52	n	0.21	13	50	13	50	n	0.00823641	-4.88678	down	ENSG00000171302.16
novel_NIR_21818	chr17	78997963;79000270	79000100;79009664	-	78997963	79009664	cassetteExon	ENST00000392446.9	novel	0.25	14	42	19;9	42	y	0.26	17	48	22;12	48	y	0.3	21.5	50	29;14	50	y	0.13	5.5	38	7;4	38	n	0.21	13.5	52	15;12	52	y	0.17	10.5	50	13;8	50	y	0.0286613	-3.61158	down	ENSG00000171302.16
novel_NIR_21852	chr17	80207685	80212071	-	80211011	80212071	3pMXE	ENST00000326317.10	novel	0.25	1	3	1	3	n	0.14	1	6	1	6	n	0.29	5	12	5	12	y	0.67	6	3	6	3	y	0.53	8	7	8	7	y	0.67	8	4	8	4	y	0.00360987	6.12881	up	ENSG00000181523.12
novel_NIR_21922	chr17	81545882;81546540	81546401;81546909	-	81545882	81546909	cassetteExon	ENST00000327787.12	novel	0.05	2	41	1;3	41	n	0.06	3.5	57	3;4	57	n	0.02	1	61	2;0	61	n	0.18	8.5	40	2;15	40	y	0.13	4	26	5;3	26	n	0.12	5.5	40	6;5	40	n	0.0151176	4.52267	up	ENSG00000185504.16
novel_NIR_21934	chr17	81665584	81665998	-	81665584	81666518	A5SS	ENST00000374741.3	novel	0.42	35	48	35	48	y	0.51	37	35	37	35	y	0.39	41	65	41	65	y	0.26	17	48	17	48	y	0.36	33	58	33	58	y	0.29	27	65	27	65	y	0.0448617	-2.92857	down	ENSG00000204237.4
novel_NIR_21937	chr17	81665584	81666150	-	81665584	81666277	A5SS	ENST00000571503.1	novel	0.41	12	17	12	17	y	0.39	13	20	13	20	y	0.36	19	34	19	34	y	0.24	7	22	7	22	y	0.31	8	18	8	18	y	0.31	11	24	11	24	y	0.0297948	-3.63803	down	ENSG00000204237.4
novel_NIR_21938	chr17	81665584	81666150	-	81665584	81666518	A5SS	ENST00000374741.3	novel	0.2	12	48	12	48	y	0.27	13	35	13	35	y	0.23	19	65	19	65	y	0.13	7	48	7	48	n	0.12	8	58	8	58	n	0.14	11	65	11	65	n	0.0287959	-4.90153	down	ENSG00000204237.4
novel_NIR_22002	chr17	82101866	82106270	-	82101866	82127692	A5SS	ENST00000389641.8	novel	0.47	75	83	75	83	y	0.49	99	103	99	103	y	0.55	170	139	170	139	y	0.37	71	121	71	121	y	0.4	120	177	120	177	y	0.43	104	136	104	136	y	0.0293603	-3.48777	down	ENSG00000176155.18
novel_NIR_22028	chr17	82183932	82188190	-	82183932	82188219	A5SS	ENST00000389641.8	novel	0.17	16	80	16	80	y	0.24	27	87	27	87	y	0.24	30	93	30	93	y	0.16	21	112	21	112	y	0.1	17	150	17	150	n	0.1	11	100	11	100	n	0.0357867	-3.14549	down	ENSG00000176155.18
novel_NIR_22057	chr17	82237893	82238811	+	82237893	82238702	A3SS	ENST00000392341.5	novel	0.01	3	448	3	448	n	0.1	90	834	90	834	n	0.04	33	897	33	897	n	0.14	116	708	116	708	n	0.21	157	599	157	599	y	0.16	135	712	135	712	y	0.0256987	3.56453	up	ENSG00000141526.14
novel_NIR_22066	chr17	82411530	82415406	-	82411530	82415398	A5SS	ENST00000313056.9	novel	0.02	1	41	1	41	n	0.03	2	58	2	58	n	0.11	7	55	7	55	n	0.13	6	39	6	39	n	0.23	10	33	10	33	y	0.24	19	60	19	60	y	0.0335285	3.24372	up	ENSG00000181396.12
novel_NIR_22072	chr17	82439713;82440613	82440263;82440997	+	82439713	82440997	cassetteExon	ENST00000337014.10	novel	0.17	6.5	32	0;13	32	n	0.12	8	58	0;16	58	n	0.18	10.5	48	2;19	48	y	0.31	16.5	36	0;33	36	n	0.41	19	27	0;38	27	n	0.29	12	30	0;24	30	n	0.0235446	4.33738	up	ENSG00000169660.15
novel_NIR_22073	chr17	82439713;82440613	82440473;82440997	+	82439713	82440997	cassetteExon	ENST00000337014.10	novel	0.19	7.5	32	2;13	32	y	0.14	9.5	58	3;16	58	n	0.19	11	48	3;19	48	y	0.33	17.5	36	2;33	36	y	0.42	19.5	27	1;38	27	n	0.29	12	30	0;24	30	n	0.0307846	4.1369	up	ENSG00000169660.15
novel_NIR_22075	chr17	82440613	82440997	+	82439713	82440997	A5SS	ENST00000337014.10	novel	0.29	13	32	13	32	n	0.22	16	58	16	58	n	0.28	19	48	19	48	n	0.48	33	36	33	36	n	0.58	38	27	38	27	n	0.44	24	30	24	30	y	0.0148213	5.03306	up	ENSG00000169660.15
novel_NIR_22198	chr18	12427323	12431150	+	12427323;12429433	12429350;12431150	ES	ENST00000336990.8	novel	0.48	22	24	22	42;6	y	0.47	37	42.5	37	72;13	y	0.41	40	58.5	40	95;22	y	0.25	17	51	17	92;10	y	0.29	28	67	28	109;25	y	0.28	23	59.5	23	89;30	y	0.00486967	-7.21605	down	ENSG00000141391.13
novel_NIR_22199	chr18	12427323	12431150	+	12427323;12429436	12429350;12431150	ES	ENST00000590956.5	novel	0.31	22	49	22	42;56	y	0.31	37	81.5	37	72;91	y	0.28	40	103	40	95;111	y	0.16	17	92	17	92;92	y	0.18	28	124	28	109;139	y	0.19	23	95	23	89;101	y	0.000816907	-9.25	down	ENSG00000141391.13
novel_NIR_22240	chr18	13682105	13687743	-	13682105	13726329	A5SS	ENST00000402563.5	novel	0.32	6	13	6	13	n	0.36	5	9	5	9	n	0.15	3	17	3	17	n	0.12	2	15	2	15	n	0	0	13	0	13	n	0	0	16	0	16	n	0.0452213	-3.12258	down	ENSG00000177150.12
novel_NIR_22241	chr18	13682105;13687882	13687743;13726329	-	13682105	13726329	cassetteExon	ENST00000402563.5	novel	0.26	4.5	13	6;3	13	y	0.33	4.5	9	5;4	9	y	0.33	8.5	17	3;14	17	y	0.12	2	15	2;2	15	n	0.1	1.5	13	0;3	13	n	0.03	0.5	16	0;1	16	n	0.00367773	-6.22079	down	ENSG00000177150.12
novel_NIR_22295	chr18	23370261	23373712	-	23370261;23371470	23371422;23373712	ES	ENST00000383233.7	novel	0	0	14	0	14;14	n	0.13	3	19.5	3	19;20	n	0.12	4	30	4	29;31	n	0.29	7	17	7	18;16	y	0.52	8	7.5	8	4;11	y	0.38	7	11.5	7	8;15	y	0.0231723	3.97222	up	ENSG00000134490.13
novel_NIR_22583	chr18	49491584	49492275	-	49491584	49491736	A5SS&ES	ENST00000618613.4	novel	0.47	172	191	172	191	y	0.52	271	251	271	251	y	0.49	290	302	290	302	y	0.42	177	240	177	240	y	0.46	267	308	267	308	y	0.44	189	238	189	238	y	0.0480617	-2.87368	down	ENSG00000265681.6
novel_NIR_22584	chr18	49491584	49492275	-	49491584	49491746	A5SS&ES	ENST00000618619.4	novel	0.48	172	186	172	186	y	0.51	271	263	271	263	y	0.5	290	287	290	287	y	0.45	177	216	177	216	y	0.44	267	344	267	344	y	0.46	189	220	189	220	y	0.0159022	-4.42719	down	ENSG00000265681.6
novel_NIR_22588	chr18	49491833	49492275	-	49491833	49492458	A5SS	ENST00000618619.4	novel	0.15	26	153	26	153	y	0.16	40	207	40	207	y	0.19	39	169	39	169	y	0.12	31	219	31	219	n	0.11	33	269	33	269	n	0.06	12	173	12	173	n	0.0421533	-3.16587	down	ENSG00000265681.6
novel_NIR_22614	chr18	50262219	50272677	-	50262219	50266336	5pMXE	ENST00000398545.4	novel	0.62	10	6	10	6	y	0.68	19	9	19	9	y	0.68	23	11	23	11	y	0.36	4	7	4	7	y	0.53	8	7	8	7	y	0.34	15	29	15	29	y	0.0423198	-3.93648	down	ENSG00000172361.5
novel_NIR_22711	chr18	62161385	62186844	-	62161385;62163656	62163531;62186844	ES	ENST00000400334.7	novel	1	2	0	2	0;0	y	0.8	2	0.5	2	1;0	y	0.77	5	1.5	5	3;0	y	0.44	2	2.5	2	1;4	y	0.57	2	1.5	2	1;2	y	0.62	5	3	5	4;2	y	0.0287332	-3.48387	down	ENSG00000197563.9
novel_NIR_22892	chr18	9562075;9563046	9562922;9563378	-	9562075	9563378	cassetteExon	ENST00000400556.7	novel	0.21	29.5	113	25;34	113	y	0.21	43.5	162	35;52	162	y	0.18	40.5	179	33;48	179	y	0.32	64	137	48;80	137	y	0.25	44	131	31;57	131	y	0.27	61	165	32;90	165	y	0.0432425	3.4641	up	ENSG00000154845.15
novel_NIR_22924	chr19	10464009	10466887	+	10463975	10466887	A5SS	ENST00000592685.5	novel	0.06	5	73	5	73	n	0.09	14	140	14	140	n	0.05	7	142	7	142	n	0.03	4	126	4	126	n	0	0	137	0	137	n	0	0	159	0	159	n	0.0235436	-3.62441	down	ENSG00000065989.15
novel_NIR_23032	chr19	1251901	1253954	+	1251901	1254167	A3SS	ENST00000300952.6	novel	0.49	34	35	34	35	n	0.45	37	46	37	46	n	0.53	55	48	55	48	n	0.57	68	51	68	51	n	0.65	103	55	103	55	n	0.58	91	65	91	65	n	0.0326059	3.22047	up	ENSG00000167470.12
novel_NIR_23033	chr19	1251901;1254082	1253954;1254167	+	1251901	1254167	cassetteExon	ENST00000300952.6	novel	0.44	27.5	35	34;21	35	y	0.41	31.5	46	37;26	46	y	0.45	39.5	48	55;24	48	y	0.51	54	51	68;40	51	y	0.56	70.5	55	103;38	55	y	0.53	73	65	91;55	65	y	0.006687	5.3033	up	ENSG00000167470.12
novel_NIR_23097	chr19	1274440	1277183	+	1276103	1277183	5pMXE	ENST00000469144.5	novel	0.21	8	31	8	31	y	0.13	7	45	7	45	n	0.25	13	39	13	39	y	0	0	26	0	26	n	0.03	1	38	1	38	n	0.08	2	23	2	23	n	0.0250697	-3.78293	down	ENSG00000228300.13
novel_NIR_23118	chr19	13081855	13090224	+	13081855	13087989	A3SS&ES	ENST00000592199.5	novel	0.5	1	1	1	1	n	0.75	3	1	3	1	y	1	2	0	2	0	y	0	0	4	0	4	n	0.17	2	10	2	10	y	0	0	1	0	1	n	0.0279856	-4.47131	down	ENSG00000008441.16
novel_NIR_23123	chr19	13116340	13116653	-	13116431	13116653	A3SS	ENST00000357720.8	novel	0.13	5	33	5	33	n	0.18	9	41	9	41	y	0.14	9	57	9	57	n	0.1	4	35	4	35	n	0.05	3	62	3	62	n	0.07	3	43	3	43	n	0.0221253	-3.63662	down	ENSG00000104907.12
novel_NIR_23128	chr19	1358464	1358588	+	1358464	1360136	A3SS	ENST00000626522.2	novel	0.52	50	46	50	46	n	0.6	57	38	57	38	n	0.56	75	58	75	58	n	0.61	55	35	55	35	n	0.67	100	50	100	50	n	0.65	64	35	64	35	n	0.0493421	2.8677	up	ENSG00000160953.14
novel_NIR_23130	chr19	1358464;1358700	1358588;1360136	+	1358464	1360136	cassetteExon	ENST00000626522.2	novel	0.39	29	46	50;8	46	y	0.46	32.5	38	57;8	38	y	0.41	39.5	58	75;4	58	y	0.47	31	35	55;7	35	y	0.52	53.5	50	100;7	50	y	0.5	35.5	35	64;7	35	y	0.0452782	3.02005	up	ENSG00000160953.14
novel_NIR_23183	chr19	1432681	1434740	+	1432690	1434740	A5SS	ENST00000592522.5	novel	0	0	29	0	29	n	0.02	1	53	1	53	n	0	0	46	0	46	n	0.04	2	55	2	55	n	0.03	2	65	2	65	n	0.03	2	61	2	61	n	0.038561	3.57771	up	ENSG00000071626.16
novel_NIR_23375	chr19	17292854;17305681	17305276;17305831	+	17292854;17298377	17298312;17305831	MXE	ENST00000600434.5	novel	1	1	0	0;2	0;0	n	1	0.5	0	1;0	0;0	n	0.8	4	1	6;2	2;0	y	0	0	1	0;0	0;2	n	0.55	3	2.5	6;0	2;3	n	0	0	1	0;0	0;2	n	0.042041	-3.84461	down	ENSG00000130312.6
novel_NIR_23534	chr19	18939049	18941193	-	18939049	18941051	A5SS	ENST00000392351.7	novel	0.13	16	104	16	104	n	0.14	21	130	21	130	n	0.08	17	201	17	201	n	0.07	10	139	10	139	n	0.03	5	162	5	162	n	0.03	5	145	5	145	n	0.0374414	-3.20903	down	ENSG00000051128.18
novel_NIR_23672	chr19	2234255	2235762	-	2234061	2235762	A3SS	ENST00000591099.6	novel	0	0	2	0	2	n	0.38	5	8	5	8	y	0.33	8	16	8	16	y	0.62	5	3	5	3	y	0.75	6	2	6	2	y	0.89	8	1	8	1	y	0.0286212	3.62728	up	ENSG00000104886.9
novel_NIR_23926	chr19	35784317;35784706	35784495;35784953	+	35784317	35784953	cassetteExon	ENST00000378944.9	novel	0.25	1	3	2;0	3	n	0.08	0.5	6	0;1	6	n	0.12	1	7	1;1	7	n	0.29	2.5	6	3;2	6	y	0.38	2.5	4	1;4	4	n	0.5	6	6	10;2	6	y	0.04077	3.01575	up	ENSG00000004777.18
novel_NIR_23929	chr19	35877825	35878584	+	35877825;35878108	35878082;35878584	ES	ENST00000221891.8	novel	0.35	28	52.5	28	13;92	y	0.38	51	81.5	51	38;125	y	0.3	37	87.5	37	37;138	y	0.23	20	66	20	28;104	y	0.23	29	98.5	29	41;156	y	0.27	29	79	29	28;130	y	0.0305723	-3.72104	down	ENSG00000105290.11
novel_NIR_23941	chr19	36006671;36006944	36006765;36008217	-	36006671	36008217	cassetteExon	ENST00000340477.9	novel	0	0	4	0;0	4	n	0.25	2	6	4;0	6	n	0.5	3	3	4;2	3	y	0.6	1.5	1	2;1	1	n	1	2	0	0;4	0	n	1	1.5	0	3;0	0	n	0.0352055	3.1383	up	ENSG00000181392.14
novel_NIR_23942	chr19	36006671;36007268	36007125;36008554	-	36006671;36008367	36008217;36008554	MXE	ENST00000340477.9	novel	0.23	9	31	0;18	4;58	n	0.3	10.5	25	0;21	6;44	n	0.26	16	44.5	4;28	3;86	y	0.14	5	29.5	1;9	1;58	n	0.17	6	29	1;11	0;58	n	0.22	9	32	1;17	0;64	n	0.0497113	-2.80365	down	ENSG00000181392.14
novel_NIR_23945	chr19	36007268	36008554	-	36008367	36008554	A3SS&ES	ENST00000340477.9	novel	0.24	18	58	18	58	n	0.32	21	44	21	44	n	0.25	28	86	28	86	n	0.13	9	58	9	58	n	0.16	11	58	11	58	n	0.21	17	64	17	64	n	0.0398013	-3.01099	down	ENSG00000181392.14
novel_NIR_23975	chr19	36226073	36228748	+	36218195	36228748	A5SS	ENST00000443387.2	novel	0.15	8	46	8	46	y	0.11	8	65	8	65	n	0.14	8	48	8	48	n	0.06	5	75	5	75	n	0.05	6	117	6	117	n	0.09	5	51	5	51	n	0.017214	-3.92232	down	ENSG00000167635.11
novel_NIR_24120	chr19	39342576	39354006	+	39342576	39356689	A3SS	ENST00000598913.5	novel	0.5	2	2	2	2	y	0.44	4	5	4	5	y	0.29	4	10	4	10	y	0.64	7	4	7	4	y	0.82	14	3	14	3	y	0.75	12	4	12	4	y	0.0169988	4.00752	up	ENSG00000179134.14
novel_NIR_24171	chr19	40348768	40365553	+	40348768	40365718	A3SS	ENST00000409587.5	novel	0.78	25	7	25	7	y	0.8	28	7	28	7	y	0.75	40	13	40	13	y	0.83	39	8	39	8	y	0.85	39	7	39	7	n	0.91	71	7	71	7	y	0.0476942	3.08563	up	ENSG00000105223.18
novel_NIR_24370	chr19	4288618	4290447	+	4288362	4290447	A5SS	ENST00000543264.6	novel	0.79	11	3	11	3	y	0.77	10	3	10	3	y	0.77	17	5	17	5	y	0.62	5	3	5	3	y	0.62	13	8	13	8	y	0.71	5	2	5	2	y	0.0460033	-4.12168	down	ENSG00000105251.10
novel_NIR_24643	chr19	48061837	48061998	-	48055049	48061998	A3SS	ENST00000599111.5	novel	0.2	2	8	2	8	y	0.25	3	9	3	9	y	0.31	9	20	9	20	y	0.15	3	17	3	17	y	0.14	2	12	2	12	n	0.1	1	9	1	9	n	0.0422841	-3.49617	down	ENSG00000105499.13
novel_NIR_24692	chr19	48633655	48634699	-	48633655	48635580	A5SS	ENST00000222122.9	novel	0.05	5	91	5	91	n	0.07	9	128	9	128	n	0.04	9	202	9	202	n	0.02	4	157	4	157	n	0.02	4	216	4	216	n	0.01	3	208	3	208	n	0.0398716	-3.88909	down	ENSG00000105516.10
novel_NIR_24761	chr19	49342590	49343270	-	49342590	49343231	A5SS	ENST00000598810.5	novel	0.09	3	30	3	30	n	0.14	11	67	11	67	n	0.12	11	78	11	78	n	0.03	2	64	2	64	n	0	0	69	0	69	n	0.06	5	72	5	72	n	0.0196163	-3.83349	down	ENSG00000074219.13
novel_NIR_24836	chr19	49676439	49679872	+	49677316	49679872	5pMXE	ENST00000454376.6	novel	0.36	16	28	16	28	y	0.46	39	45	39	45	y	0.42	33	46	33	46	y	0.53	35	31	35	31	y	0.49	47	48	47	48	y	0.54	43	37	43	37	y	0.0469225	3.24911	up	ENSG00000126457.20
novel_NIR_24947	chr19	50997884	50999816	-	50997884	51001098	A5SS	ENST00000347619.8	novel	0.1	6	52	6	52	n	0.16	11	58	11	58	y	0.12	12	87	12	87	n	0.02	1	41	1	41	n	0	0	73	0	73	n	0.06	5	78	5	78	n	0.016011	-4.00892	down	ENSG00000129455.15
novel_NIR_24948	chr19	50997884	51000424	-	50997884;51000258	50999996;51000424	ES	ENST00000391806.6	novel	0.13	3	20.5	3	29;12	n	0.15	7	40	7	67;13	y	0.19	14	58.5	14	89;28	y	0.09	2	21	2	35;7	n	0	0	24	0	39;9	n	0.06	2	32.5	2	47;18	n	0.0350816	-3.35451	down	ENSG00000129455.15
novel_NIR_25265	chr19	58229570	58229953	+	58229570	58230394	A3SS	ENST00000599227.5	novel	0	0	28	0	28	n	0.11	6	47	6	47	n	0.02	1	43	1	43	n	0.12	5	36	5	36	n	0.21	7	27	7	27	y	0.2	7	28	7	28	y	0.0408302	3.01511	up	ENSG00000198131.13
novel_NIR_25392	chr19	6744994	6746433	+	6744994	6746029	A3SS&ES	ENST00000313244.13	novel	0.2	1	4	1	4	n	0.15	2	11	2	11	y	0.24	6	19	6	19	y	0	0	11	0	11	n	0.1	1	9	1	9	n	0	0	10	0	10	n	0.0201575	-3.86174	down	ENSG00000125733.17
novel_NIR_25471	chr19	8474244	8485603	+	8474244;8483211	8483158;8485603	ES	ENST00000348943.7	novel	0.12	134	961	134	1571;351	n	0.14	235	1460.5	235	2413;508	n	0.13	245	1595	245	2624;566	n	0.17	283	1404.5	283	2343;466	y	0.16	374	1911.5	374	3180;643	y	0.15	255	1418	255	2377;459	y	0.0213116	3.67423	up	ENSG00000099783.11
novel_NIR_25518	chr19	9418631	9419217	-	9418631	9418766	A5SS&ES	ENST00000588933.5	novel	0.7	7	3	7	3	y	0.55	6	5	6	5	y	0.75	3	1	3	1	y	0.4	2	3	2	3	y	0.2	1	4	1	4	n	0	0	7	0	7	n	0.0369674	-3.58503	down	ENSG00000174652.17
novel_NIR_25850	chr2	112726289	112729627	+	112726289;112726738	112726678;112729627	ES	ENST00000327581.4	novel	0.1	2	17.5	2	13;22	n	0.05	2	35.5	2	47;24	n	0.07	3	41.5	3	45;38	n	0.19	4	17.5	4	24;11	y	0.19	5	21	5	25;17	y	0.13	2	13	2	16;10	n	0.0206723	3.91036	up	ENSG00000144130.11
novel_NIR_25869	chr2	113250964	113255390	+	113236622	113255390	A5SS	ENST00000617509.4	novel	0	0	1	0	1	n	0.25	2	6	2	6	y	0.46	6	7	6	7	y	0.6	6	4	6	4	y	1	7	0	7	0	y	1	13	0	13	0	y	0.0286813	3.34579	up	ENSG00000189223.13
novel_NIR_25870	chr2	113250964	113255390	+	113250906	113255390	A5SS	ENST00000436293.6	novel	0	0	4	0	4	n	0.29	2	5	2	5	y	0.46	6	7	6	7	y	0.86	6	1	6	1	y	0.7	7	3	7	3	y	0.76	13	4	13	4	y	0.0476235	3.68115	up	ENSG00000189223.13
novel_NIR_26054	chr2	130182452	130190469	+	130182452;130182775	130182627;130190469	ES	ENST00000281871.10	novel	0.03	23	705.5	23	701;710	n	0.02	24	939.5	24	872;1007	n	0.02	27	1160	27	1020;1300	n	0.04	34	877.5	34	822;933	n	0.05	53	983.5	53	952;1015	n	0.04	43	1055	43	1027;1083	n	0.0132356	4.24264	up	ENSG00000152082.13
novel_NIR_26139	chr2	135639074	135645379	+	135641790	135645379	A5SS&ES	ENST00000264160.8	novel	0.5	1	1	1	1	n	0.33	3	6	3	6	y	0	0	3	0	3	n	0.67	4	2	4	2	y	1	6	0	6	0	y	1	6	0	6	0	y	0.0322325	3.3438	up	ENSG00000048991.16
novel_NIR_26191	chr2	148690373	148691621	+	148690373	148691542	A3SS	ENST00000409654.5	novel	0.33	4	8	4	8	y	0.5	5	5	5	5	y	0.5	9	9	9	9	y	0	0	5	0	5	n	0.25	5	15	5	15	y	0	0	6	0	6	n	0.0288134	-3.57232	down	ENSG00000135999.11
novel_NIR_26228	chr2	151462466	151465854	+	151462466	151462884	A3SS	ENST00000444746.6	novel	0.65	11	6	11	6	y	0.57	13	10	13	10	y	0.48	10	11	10	11	y	0.4	6	9	6	9	y	0.38	9	15	9	15	y	0.3	8	19	8	19	y	0.0313403	-3.57362	down	ENSG00000080345.17
novel_NIR_26245	chr2	152677475	152679352	-	152677475;152679109	152679056;152679352	ES	ENST00000410080.5	novel	0.22	94	325.5	94	337;314	y	0.25	113	347.5	113	332;363	y	0.24	129	413	129	401;425	y	0.3	144	329.5	144	327;332	y	0.27	201	536.5	201	544;529	y	0.3	169	394.5	169	377;412	y	0.0166297	4	up	ENSG00000196504.15
novel_NIR_26292	chr2	159065971	159089584	+	159065971	159097637	A3SS	ENST00000454300.5	novel	0.2	2	8	2	8	y	0.13	4	26	4	26	n	0.12	3	21	3	21	n	0.08	1	12	1	12	n	0	0	8	0	8	n	0	0	14	0	14	n	0.0283543	-3.36364	down	ENSG00000115183.13
novel_NIR_26328	chr2	160281364;160282304	160282257;160284775	-	160281364	160284775	cassetteExon	ENST00000348849.7	novel	0.44	11	14	16;6	14	y	0.38	14	23	15;13	23	y	0.41	12.5	18	14;11	18	y	0.21	6	22	8;4	22	y	0.25	9.5	28	10;9	28	y	0.18	5	23	5;5	23	y	0.00197866	-7.375	down	ENSG00000153250.17
novel_NIR_26380	chr2	166303302	166304031	-	166303302	166304238	A5SS	ENST00000409672.5	novel	0.17	1	5	1	5	n	0.2	1	4	1	4	n	0.22	2	7	2	7	y	1	2	0	2	0	y	1	3	0	3	0	n	0.57	4	3	4	3	y	0.0428142	4.58117	up	ENSG00000169432.14
novel_NIR_26477	chr2	172489613	172491024	+	172489658	172491024	A5SS	ENST00000409532.5	novel	0.04	20	514	20	514	n	0.06	40	588	40	588	n	0.05	35	636	35	636	n	0.08	51	580	51	580	n	0.08	47	561	47	561	n	0.1	68	620	68	620	n	0.0147784	4.15761	up	ENSG00000091409.14
novel_NIR_26699	chr2	187503770;187529485	187529364;187554200	-	187503770	187554200	cassetteExon	ENST00000233156.7	novel	0.18	11.5	52	0;23	52	n	0.17	15	73	2;28	73	y	0.19	19.5	83	3;36	83	y	0.1	5	43	4;6	43	n	0.11	5.5	46	2;9	46	n	0.07	4.5	58	0;9	58	n	0.00840097	-6.5	down	ENSG00000003436.14
novel_NIR_26705	chr2	187529485	187554200	-	187503770	187554200	A3SS	ENST00000233156.7	novel	0.31	23	52	23	52	y	0.28	28	73	28	73	n	0.3	36	83	36	83	n	0.12	6	43	6	43	n	0.16	9	46	9	46	n	0.13	9	58	9	58	n	0.000665768	-10.7331	down	ENSG00000003436.14
novel_NIR_26725	chr2	188587949	188588651	+	188587949	188593940	A3SS	ENST00000409830.5	novel	0	0	12	0	12	n	0	0	9	0	9	n	0.05	1	20	1	20	n	0.22	5	18	5	18	y	0.23	6	20	6	20	n	0.13	2	13	2	13	n	0.0158079	4.92093	up	ENSG00000144366.15
novel_NIR_26789	chr2	190649360;190653780	190653727;190655977	+	190649360;190649982	190649846;190655977	MXE	ENST00000337386.9	novel	0.21	5	19	0;10	22;16	n	0.19	6.5	27	0;13	35;19	n	0.31	6	13.5	1;11	15;12	n	0.42	8	11	1;15	19;3	n	0.59	18	12.5	5;31	9;16	y	0.46	9	10.5	5;13	13;8	y	0.0193633	4	up	ENSG00000138386.16
novel_NIR_26795	chr2	190649982;190653780	190653727;190659158	+	190649982;190656153	190655977;190659158	MXE	ENST00000337386.9	novel	0.43	7.5	10	12;3	16;4	y	0.51	14.5	14	24;5	19;9	y	0.44	8.5	11	14;3	12;10	y	0.58	7	5	14;0	3;7	n	0.54	13	11	26;0	16;6	n	0.53	8	7	14;2	8;6	y	0.0486944	3.05715	up	ENSG00000138386.16
novel_NIR_26796	chr2	190653780	190659158	+	190649360	190659158	A5SS	ENST00000409581.5	novel	0.21	3	11	3	11	y	0.19	5	21	5	21	y	0.13	3	20	3	20	n	0	0	36	0	36	n	0	0	16	0	16	n	0.07	2	26	2	26	n	0.0102264	-4.57717	down	ENSG00000138386.16
novel_NIR_26844	chr2	197498850	197499259	-	197498850	197500160	A5SS	ENST00000345042.6	novel	0.09	2	20	2	20	n	0	0	17	0	17	n	0.12	4	28	4	28	n	0.21	6	23	6	23	y	0.25	8	24	8	24	y	0.2	5	20	5	20	y	0.0377761	3.83065	up	ENSG00000144381.16
novel_NIR_27451	chr2	232735238	232735763	+	232735238	232747615	A3SS	ENST00000629305.2	novel	0.09	5	51	5	51	n	0.17	11	55	11	55	y	0.11	11	88	11	88	n	0.07	3	41	3	41	n	0	0	88	0	88	n	0	0	79	0	79	n	0.0405787	-2.98511	down	ENSG00000204120.14
novel_NIR_27571	chr2	237864348	237877224	+	237860003	237877224	A5SS	ENST00000403885.1	novel	0.43	3	4	3	4	y	0.71	5	2	5	2	y	0.6	3	2	3	2	y	0.25	1	3	1	3	n	0	0	1	0	1	n	0	0	8	0	8	n	0.0130437	-4.26237	down	ENSG00000132329.10
novel_NIR_27728	chr2	241268541	241268954	-	241268541	241272761	A5SS	ENST00000391975.5	novel	0.22	11	40	11	40	n	0.15	7	40	7	40	y	0.13	8	53	8	53	n	0.09	6	59	6	59	n	0.02	2	109	2	109	n	0	0	79	0	79	n	0.0280675	-3.36909	down	ENSG00000115677.16
novel_NIR_27729	chr2	241268541	241268954	-	241268541	241315102	A5SS	ENST00000391976.6	novel	0.21	11	42	11	42	y	0.12	7	49	7	49	n	0.18	8	36	8	36	y	0.08	6	67	6	67	n	0.02	2	84	2	84	n	0	0	52	0	52	n	0.0190437	-3.82327	down	ENSG00000115677.16
novel_NIR_27950	chr2	27326723	27327177	-	27326893	27327177	A3SS	ENST00000359541.6	novel	0.05	2	36	2	36	n	0.09	4	43	4	43	n	0.06	3	46	3	46	n	0.21	8	31	8	31	y	0.23	7	24	7	24	y	0.19	9	38	9	38	y	0.00101178	8.6	up	ENSG00000115207.13
novel_NIR_27961	chr2	27444061;27445411	27445269;27446301	+	27444061	27446301	cassetteExon	ENST00000543753.5	novel	0.13	3.5	24	5;2	24	n	0.15	4	23	4;4	23	y	0.17	6	30	2;10	30	y	0.05	1.5	30	1;2	30	n	0	0	33	0;0	33	n	0.05	1.5	29	1;2	29	n	0.00641369	-5.75396	down	ENSG00000157992.12
novel_NIR_28098	chr2	3381082	3387620	+	3379876	3387620	A5SS	ENST00000324266.9	novel	0.13	7	48	7	48	n	0.14	7	44	7	44	n	0.16	12	63	12	63	y	0.09	4	42	4	42	n	0.1	8	74	8	74	n	0.09	6	59	6	59	n	0.0193257	-5.3033	down	ENSG00000171853.15
novel_NIR_28105	chr2	3532310	3534113	-	3532310	3545805	A5SS	ENST00000438485.1	novel	0.39	68	108	68	108	y	0.45	82	102	82	102	y	0.44	94	120	94	120	y	0.32	50	104	50	104	y	0.37	60	104	60	104	y	0.37	68	118	68	118	y	0.0429962	-2.93987	down	ENSG00000255767.1
novel_NIR_28145	chr2	37201726	37212771	+	37201726	37203250	3pMXE	ENST00000406711.5	novel	1	2	0	2	0	y	0.5	5	5	5	5	y	0.67	4	2	4	2	y	0	0	3	0	3	n	0.31	4	9	4	9	y	0	0	7	0	7	n	0.0308045	-3.45393	down	ENSG00000218739.9
novel_NIR_28192	chr2	39518710	39665087	+	39518710;39646390	39646262;39665087	ES	ENST00000415640.1	novel	0	0	0.5	0	1;0	n	0	0	2.5	0	4;1	n	0.29	2	5	2	9;1	y	0.91	5	0.5	5	1;0	y	0.78	9	2.5	9	1;4	y	0.5	2	2	2	4;0	y	0.0164843	4.09004	up	ENSG00000231312.6
novel_NIR_28549	chr2	68515736	68526061	+	68513680	68526061	A5SS	ENST00000303795.8	novel	0.21	9	33	9	33	n	0.13	7	47	7	47	n	0.13	9	58	9	58	n	0.35	24	44	24	44	n	0.33	27	54	27	54	y	0.26	12	34	12	34	y	0.0147912	4.10641	up	ENSG00000169621.9
novel_NIR_28972	chr2	87455645	87521207	+	87455645	87583258	A3SS	ENST00000409054.1	novel	0.43	3	4	3	4	y	0.2	2	8	2	8	y	0.29	4	10	4	10	y	0	0	11	0	11	n	0.13	2	13	2	13	n	0	0	12	0	12	n	0.0375457	-3.30316	down	ENSG00000222041.10
novel_NIR_29219	chr2	99429945	99431741	-	99429945	99434332	A5SS	ENST00000393445.7	novel	0.28	7	18	7	18	y	0.24	5	16	5	16	n	0.27	8	22	8	22	y	0.06	1	15	1	15	n	0.04	1	25	1	25	n	0.09	3	30	3	30	n	0.000534979	-10.6066	down	ENSG00000135945.9
novel_NIR_29475	chr20	2752545	2755743	+	2752545	2755627	A3SS	ENST00000380648.8	novel	0.17	1	5	1	5	n	0	0	13	0	13	n	0	0	15	0	15	n	0.29	4	10	4	10	y	0.45	9	11	9	11	y	0.44	7	9	7	9	y	0.0120253	4.38716	up	ENSG00000088881.20
novel_NIR_29506	chr20	31666086	31692177	-	31666086	31721844	A5SS	ENST00000376055.8	novel	0.04	2	53	2	53	n	0.04	3	78	3	78	n	0.06	5	79	5	79	n	0.03	2	57	2	57	n	0	0	66	0	66	n	0	0	54	0	54	n	0.0455407	-3.05085	down	ENSG00000171552.12
novel_NIR_29513	chr20	31797515	31798386	+	31797515	31798365	A3SS	ENST00000300403.10	novel	0.16	96	493	96	493	y	0.15	137	767	137	767	y	0.18	186	858	186	858	y	0.2	215	845	215	845	y	0.21	306	1161	306	1161	y	0.2	264	1074	264	1074	y	0.0326719	4.24264	up	ENSG00000088325.15
novel_NIR_29702	chr20	35582411	35583128	-	35582411;35583012	35582839;35583128	ES	ENST00000615531.4	novel	0.6	6	4	6	0;8	y	0.48	8	8.5	8	2;15	y	0.37	5	8.5	5	1;16	y	0.12	2	14.5	2	0;29	n	0.16	3	16	3	1;31	y	0	0	6.5	0	0;13	n	0.0111976	-4.75673	down	ENSG00000088340.15
novel_NIR_29905	chr20	3873911	3907926	+	3889932	3907926	5pMXE	ENST00000621507.1	novel	1	2	0	2	0	y	0.75	3	1	3	1	y	1	2	0	2	0	y	0	0	5	0	5	n	0.5	2	2	2	2	y	0	0	2	0	2	n	0.0285958	-4.02492	down	ENSG00000125779.21
novel_NIR_30232	chr20	51010364	51022654	-	51010364	51022870	A5SS	ENST00000371571.4	novel	0.1	5	46	5	46	n	0	0	51	0	51	n	0.03	2	67	2	67	n	0.18	12	56	12	56	y	0.11	10	79	10	79	n	0.22	14	51	14	51	y	0.0445833	2.89747	up	ENSG00000026559.13
novel_NIR_30305	chr20	58701158	58702923	+	58701158	58707123	A3SS	ENST00000525967.5	novel	0.08	4	49	4	49	n	0.06	4	58	4	58	n	0.08	7	83	7	83	n	0.15	10	56	10	56	y	0.12	10	74	10	74	n	0.12	8	57	8	57	n	0.0128085	4.71495	up	ENSG00000215440.11
novel_NIR_30345	chr20	5973196;5977379	5977289;5977876	+	5973196	5977876	cassetteExon	ENST00000378896.7	novel	0.15	2	11	2;2	11	y	0	0	12	0;0	12	n	0.06	1	15	2;0	15	n	0.21	3	11	1;5	11	n	0.23	3	10	5;1	10	n	0.33	2.5	5	3;2	5	y	0.0322248	3.26045	up	ENSG00000125885.13
novel_NIR_30360	chr20	6015490	6023380	+	6015490	6032012	A3SS	ENST00000452938.5	novel	0.5	2	2	2	2	y	1	4	0	4	0	y	1	4	0	4	0	y	0	0	4	0	4	n	0	0	7	0	7	n	0.33	1	2	1	2	n	0.0284807	-3.6222	down	ENSG00000088766.11
novel_NIR_30563	chr21	14837823	14857542	-	14853431	14857542	3pMXE	ENST00000418954.2	novel	0.33	4	8	4	8	y	0.5	4	4	4	4	y	0.5	17	17	17	17	y	0	0	17	0	17	n	0.17	7	34	7	34	y	0.06	1	16	1	16	n	0.00862253	-4.86136	down	ENSG00000281903.2
novel_NIR_30604	chr21	25734398	25734853	-	25734375	25734853	A3SS	ENST00000400094.5	novel	0.1	1	9	1	9	n	0	0	18	0	18	n	0.15	2	11	2	11	y	0.45	10	12	10	12	y	0.5	5	5	5	5	y	0.31	5	11	5	11	y	0.0109223	4.67873	up	ENSG00000154723.12
novel_NIR_30869	chr21	41168575	41210523	+	41168575	41226266	A3SS	ENST00000330333.10	novel	0.07	3	42	3	42	n	0.13	9	58	9	58	n	0.03	2	63	2	63	n	0.19	8	35	8	35	y	0.18	10	47	10	47	y	0.22	13	47	13	47	y	0.0388766	3.81599	up	ENSG00000182240.15
novel_NIR_31206	chr22	18078606;18079256	18079179;18079874	+	18078606	18079874	cassetteExon	ENST00000610387.4	novel	0.23	3.5	12	0;7	12	n	0.15	4.5	25	2;7	25	y	0.19	7.5	32	0;15	32	n	0.06	2	33	0;4	33	n	0.06	1.5	22	0;3	22	n	0.13	5	34	0;10	34	n	0.0314071	-3.24911	down	ENSG00000215193.12
novel_NIR_31234	chr22	18987900;18988195	18988098;18990720	+	18987900	18990720	cassetteExon	ENST00000440005.6	novel	0.2	0.5	2	0;1	2	n	0.11	0.5	4	0;1	4	n	0	0	1	0;0	1	n	1	2.5	0	0;5	0	n	1	5	0	4;6	0	y	0.45	2.5	3	1;4	3	n	0.0494223	3.71067	up	ENSG00000237517.8
novel_NIR_31236	chr22	18988195	18990720	+	18987900	18990720	A5SS	ENST00000440005.6	novel	0.33	1	2	1	2	n	0.2	1	4	1	4	n	0	0	1	0	1	n	1	5	0	5	0	y	1	6	0	6	0	n	0.57	4	3	4	3	n	0.0219283	3.94207	up	ENSG00000237517.8
novel_NIR_31275	chr22	19961289	19962558	+	19961289	19962233	A3SS	ENST00000403710.5	novel	0.33	1	2	1	2	n	0.2	1	4	1	4	n	0.38	3	5	3	5	y	0.14	1	6	1	6	n	0	0	7	0	7	n	0	0	6	0	6	n	0.0233011	-3.60982	down	ENSG00000093010.11
novel_NIR_31362	chr22	21669962;21670376	21670264;21670566	+	21669962	21670566	cassetteExon	ENST00000335025.12	novel	0.31	16	36	3;29	36	y	0.33	16	32	0;32	32	n	0.23	15	50	2;28	50	y	0.46	18.5	22	9;28	22	y	0.45	26.5	32	5;48	32	y	0.43	21	28	9;33	28	y	0.0282453	4.92694	up	ENSG00000100023.17
novel_NIR_31368	chr22	21957595;21958289	21958183;21958492	-	21957595	21958492	cassetteExon	ENST00000357179.9	novel	0.06	0.5	8	1;0	8	n	0	0	17	0;0	17	n	0	0	21	0;0	21	n	0.07	1	14	2;0	14	n	0.15	2	11	2;2	11	y	0.15	3	17	6;0	17	n	0.0400968	3.1	up	ENSG00000100038.19
novel_NIR_31706	chr22	31126721	31127357	+	31126721;31127037	31126921;31127357	ES	ENST00000620191.4	novel	0.32	3	6.5	3	5;8	y	0.27	2	5.5	2	2;9	y	0.23	3	10	3	14;6	y	0.16	2	10.5	2	8;13	y	0	0	16	0	13;19	n	0	0	11	0	5;17	n	0.0360826	-3.70693	down	ENSG00000185133.13
novel_NIR_31888	chr22	37808163	37812887	+	37808163;37810157	37810027;37812887	ES	ENST00000248924.10	novel	0.15	10	55	10	24;86	y	0.19	14	59	14	45;73	y	0.11	10	77.5	10	65;90	n	0.23	18	60.5	18	36;85	y	0.27	17	46	17	29;63	y	0.21	16	59	16	39;79	y	0.0442361	2.9824	up	ENSG00000100116.16
novel_NIR_31919	chr22	38068407	38069033	+	38067770	38069033	A5SS	ENST00000404072.7	novel	0.12	14	103	14	103	n	0.1	18	169	18	169	n	0.1	17	156	17	156	n	0.16	19	100	19	100	y	0.18	41	184	41	184	y	0.23	46	154	46	154	n	0.0462803	3.81246	up	ENSG00000100151.15
novel_NIR_32056	chr22	40239464	40246015	+	40178140	40246015	A5SS	ENST00000454349.6	novel	0.08	2	24	2	24	n	0	0	27	0	27	n	0.02	1	41	1	41	n	0.2	5	20	5	20	y	0.1	4	35	4	35	n	0.23	8	27	8	27	y	0.0462339	3.11137	up	ENSG00000100354.20
novel_NIR_32222	chr22	44849060	44856619	+	44849060	44859680	A3SS	ENST00000389773.9	novel	0	0	6	0	6	n	0.18	2	9	2	9	y	0.17	4	20	4	20	y	0.25	3	9	3	9	y	0.38	6	10	6	10	y	0.38	3	5	3	5	y	0.0432608	3.02511	up	ENSG00000248405.9
novel_NIR_32534	chr3	108047292	108057477	-	108047292;108051970	108051939;108057477	ES	ENST00000355354.11	novel	0.09	36	347	36	249;445	n	0.07	32	435	32	298;572	n	0.04	20	427.5	20	301;554	n	0.13	60	403	60	313;493	n	0.13	59	392.5	59	297;488	n	0.12	54	413.5	54	312;515	n	0.0477585	4.02492	up	ENSG00000196776.14
novel_NIR_32593	chr3	113014032	113019542	-	113014032;113017602	113017448;113019542	ES	ENST00000314400.9	novel	0.42	12	16.5	12	27;6	y	0.46	11	13	11	17;9	y	0.37	14	24	14	29;19	y	0.65	17	9	17	11;7	y	0.66	38	20	38	28;12	y	0.72	29	11	29	9;13	y	0.00176719	7.64853	up	ENSG00000163608.14
novel_NIR_32618	chr3	113674896	113696370	-	113674896;113677397	113677282;113696370	ES	ENST00000491165.5	novel	0.06	4	59.5	4	86;33	n	0.02	1	62	1	95;29	n	0.05	3	53.5	3	81;26	n	0.09	5	51	5	84;18	n	0.12	12	86.5	12	137;36	n	0.1	8	72.5	8	98;47	n	0.0187267	4.02492	up	ENSG00000176542.9
novel_NIR_32708	chr3	121668158	121668314	-	121668158	121669197	A5SS	ENST00000393667.7	novel	0.21	21	79	21	79	y	0.11	16	132	16	132	n	0.13	21	141	21	141	n	0.32	53	115	53	115	y	0.23	33	113	33	113	y	0.28	34	88	34	88	y	0.0355271	3.15573	up	ENSG00000173230.15
novel_NIR_32769	chr3	123915289	123931102	-	123915718	123931102	A3SS	ENST00000488653.6	novel	0.14	4	24	4	24	n	0.14	8	51	8	51	n	0.17	10	50	10	50	y	0.21	11	41	11	41	y	0.28	19	49	19	49	y	0.23	18	60	18	60	y	0.0323283	3.89711	up	ENSG00000175455.14
novel_NIR_32808	chr3	12505231	12528888	+	12519197	12528888	A5SS&ES	ENST00000444864.5	novel	0.05	2	35	2	35	n	0.03	1	35	1	35	n	0	0	39	0	39	n	0.13	4	26	4	26	n	0.19	5	21	5	21	y	0.09	2	20	2	20	n	0.0442056	3.38573	up	ENSG00000154743.17
novel_NIR_32945	chr3	129026644	129030703	+	129004077	129030703	A5SS	ENST00000436022.2	novel	0.29	5	12	5	12	n	0.28	13	33	13	33	n	0.22	8	29	8	29	n	0.21	6	22	6	22	n	0.12	2	15	2	15	n	0.17	4	19	4	19	y	0.0483315	-2.84368	down	ENSG00000114654.7
novel_NIR_32967	chr3	12941865	12994081	-	12941865	12967387	5pMXE	ENST00000273221.8	novel	0	0	12	0	12	n	0	0	14	0	14	n	0.07	3	43	3	43	n	0.19	5	22	5	22	y	0.24	10	31	10	31	y	0.11	3	24	3	24	n	0.0329054	3.5228	up	ENSG00000144711.13
novel_NIR_33035	chr3	132579056	132579492	-	132578881	132579492	A3SS	ENST00000264990.10	novel	0.2	4	16	4	16	y	0.09	2	20	2	20	n	0.16	6	31	6	31	y	0	0	16	0	16	n	0.03	1	36	1	36	n	0	0	15	0	15	n	0.0390282	-4.15862	down	ENSG00000240303.7
novel_NIR_33090	chr3	13481394	13501871	+	13481394	13504094	A3SS	ENST00000402259.5	novel	1	2	0	2	0	y	1	2	0	2	0	y	0.75	3	1	3	1	y	0.38	3	5	3	5	y	0.2	1	4	1	4	n	0.6	3	2	3	2	y	0.0252243	-3.67107	down	ENSG00000163517.14
novel_NIR_33351	chr3	150438354	150457076	+	150423120	150457076	A5SS	ENST00000361875.7	novel	0.72	18	7	18	7	n	0.71	12	5	12	5	y	0.71	20	8	20	8	n	0.61	20	13	20	13	n	0.62	21	13	21	13	n	0.59	16	11	16	11	n	0.00297209	-11.3137	down	ENSG00000196428.12
novel_NIR_33550	chr3	160448795	160449445	-	160448795	160449717	A5SS	ENST00000483754.1	novel	0.43	3	4	3	4	y	0.09	1	10	1	10	n	0.31	4	9	4	9	y	0.83	5	1	5	1	y	0.56	9	7	9	7	y	1	2	0	2	0	y	0.0356114	3.2051	up	ENSG00000248710.1
novel_NIR_33602	chr3	170122744;170128387	170128340;170128684	-	170122744	170128684	cassetteExon	ENST00000495893.6	novel	0.27	8	22	14;2	22	y	0.22	5.5	19	6;5	19	y	0.24	7	22	10;4	22	y	0.11	2.5	20	5;0	20	n	0.11	4.5	36	6;3	36	n	0.12	3	21	4;2	21	n	0.00940797	-8.72067	down	ENSG00000173889.15
novel_NIR_33695	chr3	180968254	180975313	+	180968254	180970158	A3SS&ES	ENST00000491062.5	novel	0.56	529	415	529	415	y	0.54	679	588	679	588	y	0.51	742	703	742	703	y	0.46	603	697	603	697	y	0.46	647	749	647	749	y	0.47	585	661	585	661	y	0.0317243	-4.91935	down	ENSG00000114416.17
novel_NIR_34152	chr3	28435269	28492127	+	28435269;28478931	28478814;28492127	ES	ENST00000383768.6	novel	0.26	3	8.5	3	10;7	y	0.36	5	9	5	6;12	y	0.22	4	14	4	5;23	y	0.14	2	12.5	2	5;20	n	0	0	13.5	0	7;20	n	0	0	11	0	12;10	n	0.0207488	-3.73101	down	ENSG00000206559.7
novel_NIR_34223	chr3	37282272	37294979	+	37282272;37289289	37289235;37294979	ES	ENST00000617480.4	novel	0	0	4.5	0	5;4	n	0	0	17	0	22;12	n	0.14	1	6	1	12;0	n	0.4	3	4.5	3	9;0	y	0.31	2	4.5	2	9;0	y	0.47	9	10	9	20;0	y	0.00620049	5.27301	up	ENSG00000144674.16
novel_NIR_34511	chr3	48296236	48296727	-	48295235	48296727	A3SS	ENST00000451657.5	novel	0.53	8	7	8	7	y	0.58	7	5	7	5	y	0.38	3	5	3	5	n	0.21	3	11	3	11	y	0.08	2	24	2	24	n	0.22	8	29	8	29	y	0.0143498	-4.34805	down	ENSG00000172113.8
novel_NIR_34781	chr3	51896894	51897322	-	51896894	51902985	A5SS	ENST00000310914.9	novel	0.75	3	1	3	1	y	0.5	1	1	1	1	n	0.43	3	4	3	4	y	0.33	2	4	2	4	y	0.13	2	13	2	13	n	0.14	1	6	1	6	n	0.0442451	-3.07944	down	ENSG00000173389.15
novel_NIR_34794	chr3	51961304	51971460	-	51970184	51971460	3pMXE	ENST00000461108.5	novel	0.03	1	30	1	30	n	0.02	1	47	1	47	n	0.06	4	62	4	62	n	0.11	3	25	3	25	n	0.12	4	28	4	28	n	0.19	13	54	13	54	y	0.0368624	3.70521	up	ENSG00000114779.19
novel_NIR_34882	chr3	52700496	52705703	-	52700496	52703504	5pMXE	ENST00000394783.7	novel	0	0	5	0	5	n	0	0	5	0	5	n	0.1	1	9	1	9	n	0.17	1	5	1	5	n	0.25	1	3	1	3	n	0.15	2	11	2	11	y	0.0260151	3.46489	up	ENSG00000016864.16
novel_NIR_34900	chr3	52835003	52840500	-	52833749	52840500	A3SS	ENST00000504329.1	novel	0.67	2	1	2	1	y	0.73	8	3	8	3	y	0.5	4	4	4	4	y	1	4	0	4	0	y	0.79	11	3	11	3	y	1	4	0	4	0	y	0.0391434	3.02086	up	ENSG00000248592.7
novel_NIR_35006	chr3	58870309	58913708	-	58870309	58884545	A5SS&ES	ENST00000619205.4	novel	0.12	1	7	1	7	n	0.14	1	6	1	6	n	0	0	7	0	7	n	0.23	3	10	3	10	y	0.33	5	10	5	10	y	0.39	7	11	7	11	y	0.0229862	3.59687	up	ENSG00000163689.18
novel_NIR_35007	chr3	58870309	58913708	-	58870309;58884709	58884545;58913708	ES	ENST00000295966.11	novel	0.12	1	7.5	1	7;8	n	0.17	1	5	1	6;4	n	0	0	9.5	0	7;12	n	0.21	3	11.5	3	10;13	y	0.33	5	10	5	10;10	y	0.36	7	12.5	7	11;14	y	0.0410647	2.98361	up	ENSG00000163689.18
novel_NIR_35308	chr3	9947405	9948067	+	9947604	9948067	A5SS	ENST00000431558.1	novel	0	0	21	0	21	n	0	0	11	0	11	n	0.07	3	37	3	37	n	0.24	6	19	6	19	y	0.13	3	20	3	20	n	0.13	2	13	2	13	n	0.0382817	3.29795	up	ENSG00000230082.1
novel_NIR_35351	chr4	102510949	102525512	+	102502167	102525512	A5SS	ENST00000505458.5	novel	1	7	0	7	0	y	0.82	9	2	9	2	y	0.75	9	3	9	3	y	0.6	3	2	3	2	y	0.33	2	4	2	4	y	0.38	3	5	3	5	y	0.0200442	-3.76834	down	ENSG00000109320.11
novel_NIR_35497	chr4	110197974	110198247	-	110105628	110198247	A3SS	ENST00000394607.7	novel	0.1	6	55	6	55	n	0.03	2	71	2	71	n	0.08	8	88	8	88	n	0.22	15	53	15	53	y	0.17	11	54	11	54	y	0.22	20	71	20	71	y	0.00845776	5	up	ENSG00000170522.9
novel_NIR_35586	chr4	119273708	119292338	+	119273708;119291261	119291165;119292338	ES	ENST00000274030.10	novel	0.1	9	77.5	9	76;79	n	0.11	11	87	11	90;84	n	0.05	4	75	4	81;69	n	0.14	16	100.5	16	87;114	n	0.19	29	120.5	29	111;130	y	0.19	22	94.5	22	98;91	y	0.0259535	3.4744	up	ENSG00000145390.11
novel_NIR_35945	chr4	165327946	165333340	+	165327764	165333340	A5SS	ENST00000261507.10	novel	0.07	1	14	1	14	n	0.3	6	14	6	14	y	0.21	4	15	4	15	y	0.4	6	9	6	9	y	0.47	8	9	8	9	y	0.65	17	9	17	9	y	0.0357364	3.12986	up	ENSG00000052802.12
novel_NIR_35956	chr4	168375524;168377843	168377728;168378354	-	168375524	168378354	cassetteExon	ENST00000260184.11	novel	0.23	8	27	5;11	27	y	0.27	8	22	11;5	22	y	0.31	18.5	41	12;25	41	y	0.2	11.5	46	9;14	46	y	0.2	8	33	6;10	33	y	0.14	7	44	3;11	44	n	0.0432074	-2.94594	down	ENSG00000181381.13
novel_NIR_36392	chr4	3943372	3953111	-	3943372;3948220	3947144;3953111	ES	ENST00000313946.12	novel	0.74	10	3.5	10	4;3	y	0.56	5	4	5	4;4	y	0.53	4	3.5	4	2;5	y	0.87	10	1.5	10	0;3	y	1	5	0	5	0;0	y	1	3	0	3	0;0	y	0.0158961	4.41058	up	ENSG00000251669.5
novel_NIR_36521	chr4	52029863;52031961	52031852;52033431	-	52029863	52033431	cassetteExon	ENST00000381431.9	novel	0.02	2.5	114	0;5	114	n	0.04	6	133	6;6	133	n	0.03	4	149	4;4	149	n	0.07	8.5	105	6;11	105	n	0.09	11.5	118	11;12	118	n	0.07	12.5	173	1;24	173	n	0.00647645	5.2915	up	ENSG00000163069.12
novel_NIR_36522	chr4	52029863;52031961	52031875;52033431	-	52029863	52033431	cassetteExon	ENST00000381431.9	novel	0.04	4.5	114	4;5	114	n	0.03	4	133	2;6	133	n	0.02	3	149	2;4	149	n	0.08	9.5	105	8;11	105	n	0.06	7.5	118	3;12	118	n	0.1	19.5	173	15;24	173	n	0.0315622	3.87298	up	ENSG00000163069.12
novel_NIR_36614	chr4	67492251	67492869	-	67492275	67492869	A3SS	ENST00000273853.10	novel	0.25	4	12	4	12	y	0.18	6	27	6	27	y	0.13	7	48	7	48	n	0.06	3	47	3	47	n	0.08	4	44	4	44	n	0	0	25	0	25	n	0.0353564	-3.31006	down	ENSG00000145241.10
novel_NIR_36739	chr4	78284548	78308066	+	78284548;78286539	78286405;78308066	ES	ENST00000325942.10	novel	0.5	2	2	2	2;2	y	0.38	4	6.5	4	10;3	y	0.36	2	3.5	2	2;5	y	0	0	1	0	1;1	n	0.18	1	4.5	1	6;3	n	0.2	1	4	1	4;4	n	0.0254465	-3.71463	down	ENSG00000138759.17
novel_NIR_36769	chr4	7984893	8008059	-	7983554	8008059	A3SS	ENST00000361737.9	novel	0.12	2	14	2	14	n	0.11	3	25	3	25	n	0.17	6	30	6	30	y	0	0	27	0	27	n	0	0	34	0	34	n	0.03	1	38	1	38	n	0.00932441	-5.85021	down	ENSG00000163995.18
novel_NIR_36770	chr4	7984893	8008059	-	7984893;7992927	7992866;8008059	ES	ENST00000318888.8	novel	0.57	2	1.5	2	3;0	y	0.46	3	3.5	3	5;2	y	0.52	6	5.5	6	8;3	y	0	0	4	0	3;5	n	0	0	2	0	4;0	n	0.14	1	6	1	11;1	n	0.00193093	-8.32297	down	ENSG00000163995.18
novel_NIR_36789	chr4	82424883;82425667	82425563;82426037	-	82424883	82426037	cassetteExon	ENST00000295470.9	novel	0.52	303.5	282	155;452	282	y	0.56	446	352	265;627	352	y	0.57	490.5	375	220;761	375	y	0.6	449	303	258;640	303	y	0.62	540	327	212;868	327	y	0.61	428.5	269	135;722	269	y	0.0453176	3.67423	up	ENSG00000152795.17
novel_NIR_36791	chr4	82424883;82425667	82425566;82426037	-	82424883	82426037	cassetteExon	ENST00000295470.9	novel	0.44	226	282	0;452	282	n	0.47	313.5	352	0;627	352	n	0.5	382.5	375	4;761	375	y	0.52	322.5	303	5;640	303	y	0.57	437	327	6;868	327	y	0.57	361	269	0;722	269	n	0.0257174	3.46688	up	ENSG00000152795.17
novel_NIR_36793	chr4	82425667	82426037	-	82424883	82426037	A3SS	ENST00000295470.9	novel	0.62	452	282	452	282	n	0.64	627	352	627	352	n	0.67	761	375	761	375	n	0.68	640	303	640	303	n	0.73	868	327	868	327	n	0.73	722	269	722	269	n	0.0348757	3.16587	up	ENSG00000152795.17
novel_NIR_37031	chr4	99923877	99930450	-	99924815	99930450	3pMXE	ENST00000610281.1	novel	0.5	1	1	1	1	n	0.75	3	1	3	1	y	0.4	2	3	2	3	y	0.14	1	6	1	6	n	0.29	4	10	4	10	y	0	0	5	0	5	n	0.0405522	-3.0443	down	ENSG00000164031.16
novel_NIR_37095	chr5	110424916	110568447	-	110424916;110528835	110528588;110568447	ES	ENST00000455884.6	novel	0.86	6	1	6	2;0	y	0.67	3	1.5	3	0;3	y	0.67	3	1.5	3	3;0	y	0.36	2	3.5	2	4;3	y	0.4	4	6	4	6;6	y	0	0	2.5	0	5;0	n	0.0446033	-3.3782	down	ENSG00000186952.14
novel_NIR_37410	chr5	134970092	134975138	+	134970092	134996273	A3SS	ENST00000282611.7	novel	-	-	-	-	-	-	0.17	1	5	1	5	n	0	0	2	0	2	n	0.56	5	4	5	4	y	0.5	2	2	2	2	y	1	8	0	8	0	y	0.0471925	3.35978	up	ENSG00000152705.7
novel_NIR_37476	chr5	139280058	139314675	+	139294028	139314675	5pMXE	ENST00000503811.5	novel	0.13	2	13	2	13	n	0.11	4	31	4	31	n	0.03	1	38	1	38	n	0.38	10	16	10	16	y	0.23	7	23	7	23	y	0.31	15	33	15	33	y	0.0186164	4.08651	up	ENSG00000015479.17
novel_NIR_37524	chr5	140538234	140538919	+	140538261	140538919	A5SS	ENST00000297183.10	novel	0.06	1	17	1	17	n	0.04	1	27	1	27	n	0	0	16	0	16	n	0.16	3	16	3	16	y	0.17	4	19	4	19	y	0.22	4	14	4	14	y	0.00427098	5.8585	up	ENSG00000131503.20
novel_NIR_37552	chr5	141637741	141638795	+	141637748	141638795	A5SS	ENST00000521367.5	novel	0.42	5	7	5	7	y	0.33	2	4	2	4	y	0.65	11	6	11	6	y	1	2	0	2	0	y	0.67	4	2	4	2	y	1	8	0	8	0	y	0.0448052	2.90899	up	ENSG00000164620.8
novel_NIR_37555	chr5	141637757	141638795	+	141637748	141638795	A5SS	ENST00000521367.5	novel	0	0	7	0	7	n	0.56	5	4	5	4	y	0	0	6	0	6	n	1	4	0	4	0	y	0.71	5	2	5	2	y	1	1	0	1	0	n	0.0421578	3.40926	up	ENSG00000164620.8
novel_NIR_37699	chr5	149142108	149143433	+	149142108	149183452	A3SS	ENST00000326685.11	novel	0	0	8	0	8	n	0.07	1	14	1	14	n	0.06	3	50	3	50	n	0.12	2	15	2	15	n	0.19	4	17	4	17	y	0.19	6	26	6	26	y	0.0183308	3.85752	up	ENSG00000173210.19
novel_NIR_37706	chr5	149252837	149260305	+	149252837	149258291	A3SS	ENST00000326685.11	novel	0.04	2	53	2	53	n	0.07	4	50	4	50	n	0.08	6	72	6	72	n	0.11	7	55	7	55	n	0.1	8	74	8	74	n	0.14	10	62	10	62	n	0.0349197	3.13786	up	ENSG00000173210.19
novel_NIR_37968	chr5	176355749	176359462	-	176355749	176359811	A5SS	ENST00000393725.6	novel	0	0	2	0	2	n	0	0	4	0	4	n	0.17	3	15	3	15	y	0.33	1	2	1	2	n	0.25	1	3	1	3	n	0.29	2	5	2	5	y	0.0394034	3.81314	up	ENSG00000122203.14
novel_NIR_38075	chr5	177604541	177605045	+	177604541	177607302	A3SS	ENST00000029410.9	novel	0	0	12	0	12	n	0.1	2	18	2	18	n	0	0	44	0	44	n	0.24	4	13	4	13	y	0.25	5	15	5	15	y	0.35	7	13	7	13	y	0.00706109	5.09437	up	ENSG00000027847.13
novel_NIR_38207	chr5	181053501	181055201	+	181053501	181054239	A3SS&ES	ENST00000376841.6	novel	0.55	6	5	6	5	y	0.75	6	2	6	2	y	0.5	1	1	1	1	n	0	0	3	0	3	n	0	0	6	0	6	n	0.17	1	5	1	5	n	0.00591253	-5.71315	down	ENSG00000165810.16
novel_NIR_38235	chr5	1879675	1880725	-	1880143	1880725	A3SS&ES	ENST00000613726.4	novel	0.09	1	10	1	10	n	0	0	11	0	11	n	0.08	1	12	1	12	n	0.29	2	5	2	5	y	0.18	2	9	2	9	y	0.3	3	7	3	7	y	0.0164742	4.1804	up	ENSG00000113430.9
novel_NIR_38288	chr5	33445404	33446450	+	33445404	33453289	A3SS	ENST00000627006.2	novel	0.5	4	4	4	4	y	0.71	10	4	10	4	y	0.5	2	2	2	2	y	0	0	1	0	1	n	0.2	1	4	1	4	n	0.33	1	2	1	2	n	0.0338401	-3.31116	down	ENSG00000113407.13
novel_NIR_38440	chr5	445064	446150	+	443290	446150	A5SS	ENST00000512944.5	novel	0.16	6	31	6	31	y	0.11	5	42	5	42	n	0.1	5	46	5	46	n	0	0	37	0	37	n	0.07	5	67	5	67	n	0	0	60	0	60	n	0.0306833	-3.3541	down	ENSG00000180104.15
novel_NIR_38940	chr5	837480	838315	-	837480	840495	A5SS	ENST00000283441.12	novel	0.09	3	29	3	29	n	0.2	5	20	5	20	y	0.24	13	42	13	42	n	0.37	13	22	13	22	n	0.4	31	46	31	46	y	0.29	24	58	24	58	y	0.0379477	3.17873	up	ENSG00000188818.12
novel_NIR_38941	chr5	837480;838538	838315;840495	-	837480	840495	cassetteExon	ENST00000283441.12	novel	0.05	1.5	29	3;0	29	n	0.11	2.5	20	5;0	20	n	0.16	8	42	13;3	42	y	0.25	7.5	22	13;2	22	y	0.25	15.5	46	31;0	46	n	0.17	12	58	24;0	58	n	0.0499363	2.81127	up	ENSG00000188818.12
novel_NIR_39056	chr5	93563463	93585384	-	93563463	93581142	5pMXE	ENST00000606233.5	novel	0.33	3	6	3	6	y	0.3	3	7	3	7	y	0.5	5	5	5	5	y	0.2	2	8	2	8	y	0	0	8	0	8	n	0	0	8	0	8	n	0.0275213	-3.39815	down	ENSG00000237187.8
novel_NIR_39070	chr5	94053227	94055660	-	94053227	94111511	A5SS	ENST00000505869.5	novel	0	0	24	0	24	n	0.04	1	23	1	23	n	0	0	27	0	27	n	0.12	2	15	2	15	n	0.27	6	16	6	16	y	0.21	4	15	4	15	y	0.0407256	4.09513	up	ENSG00000113391.16
novel_NIR_39231	chr6	108876350	108899694	+	108876350;108894543	108894467;108899694	ES	ENST00000368972.7	novel	0.17	4	19.5	4	21;18	y	0.17	3	14.5	3	18;11	y	0.16	3	15.5	3	24;7	y	0.05	1	18.5	1	19;18	n	0.06	2	31.5	2	28;35	n	0	0	19	0	21;17	n	0.0172695	-6.89429	down	ENSG00000118690.12
novel_NIR_39407	chr6	117545597	117547602	+	117545597	117547907	A3SS	ENST00000338728.9	novel	0.07	4	50	4	50	n	0.04	2	55	2	55	n	0.04	2	47	2	47	n	0	0	67	0	67	n	0	0	61	0	61	n	0.03	2	56	2	56	n	0.0474207	-2.82843	down	ENSG00000164465.18
novel_NIR_39584	chr6	135002830	135039573	-	135038026	135039573	A3SS&ES	ENST00000314674.7	novel	0.43	3	4	3	4	y	0.4	4	6	4	6	y	0.33	2	4	2	4	y	1	2	0	2	0	y	0.67	4	2	4	2	y	1	3	0	3	0	y	0.0370059	4.4183	up	ENSG00000112339.14
novel_NIR_39596	chr6	135010759	135039573	-	135038026	135039573	3pMXE	ENST00000367822.9	novel	0	0	4	0	4	n	0.14	1	6	1	6	n	0	0	4	0	4	n	1	3	0	3	0	y	0.5	2	2	2	2	y	1	1	0	1	0	n	0.0341808	4.54519	up	ENSG00000112339.14
novel_NIR_39630	chr6	136268339	136269141	-	136268339	136269437	A5SS	ENST00000531224.5	novel	0.12	25	185	25	185	n	0.11	32	264	32	264	n	0.1	34	297	34	297	n	0.16	35	186	35	186	y	0.17	40	192	40	192	y	0.19	35	152	35	152	y	0.00613341	6.00833	up	ENSG00000029363.15
novel_NIR_39846	chr6	158720856	158725503	+	158708391	158725503	A5SS	ENST00000367081.7	novel	0.83	103	21	103	21	y	0.79	127	34	127	34	y	0.84	182	34	182	34	y	0.72	79	31	79	31	y	0.77	155	47	155	47	y	0.71	129	53	129	53	y	0.0240854	-3.60555	down	ENSG00000164674.15
novel_NIR_40008	chr6	17665385	17669293	-	17665385;17669028	17668975;17669293	ES	ENST00000613258.4	novel	0.2	11	43	11	43;43	y	0.2	10	39.5	10	44;35	y	0.23	16	54	16	57;51	y	0.17	9	45.5	9	53;38	y	0.13	8	55	8	50;60	n	0.16	14	74	14	74;74	y	0.0235436	-3.62441	down	ENSG00000124789.11
novel_NIR_40086	chr6	26370603	26373276	+	26370603;26373097	26372897;26373276	ES	ENST00000508906.6	novel	0.11	5	40.5	5	22;59	n	0.2	16	62.5	16	26;99	y	0.11	6	47.5	6	22;73	n	0.06	3	44	3	25;63	n	0	0	31.5	0	19;44	n	0	0	29.5	0	19;40	n	0.035863	-3.3282	down	ENSG00000186470.13
novel_NIR_40412	chr6	31644194;31644414	31644307;31644946	-	31644194;31644602	31644525;31644946	MXE	ENST00000375976.8	novel	0.19	14	60.5	28;0	17;104	n	0.18	25	112.5	48;2	35;190	y	0.14	25	158	49;1	63;253	n	0.11	14	108	28;0	35;181	n	0.08	8.5	100	17;0	20;180	n	0.08	10.5	120.5	19;2	21;220	n	0.0164051	-4.38178	down	ENSG00000204463.12
novel_NIR_40491	chr6	32162622	32166138	+	32162622;32164657	32164579;32166138	ES	ENST00000422437.5	novel	0.13	2	13.5	2	23;4	n	0.26	11	32	11	48;16	y	0.1	3	28.5	3	44;13	n	0.33	6	12	6	20;4	y	0.36	6	10.5	6	16;5	y	0.45	7	8.5	7	11;6	y	0.0272792	3.55664	up	ENSG00000258388.7
novel_NIR_40492	chr6	32162622	32166138	+	32164657	32166138	5pMXE	ENST00000333845.10	novel	0.33	2	4	2	4	y	0.41	11	16	11	16	y	0.19	3	13	3	13	y	0.6	6	4	6	4	y	0.55	6	5	6	5	y	0.54	7	6	7	6	y	0.0494858	3.78583	up	ENSG00000241404.6
novel_NIR_40608	chr6	35290983	35291278	+	35290716	35291278	A5SS	ENST00000373953.7	novel	0.05	2	37	2	37	n	0.02	1	45	1	45	n	0.04	3	77	3	77	n	0.19	10	42	10	42	y	0.14	8	51	8	51	n	0.1	6	52	6	52	n	0.0431131	3.88057	up	ENSG00000065029.14
novel_NIR_40761	chr6	41587156	41587317	+	41587156	41587299	A3SS	ENST00000373060.5	novel	0	0	44	0	44	n	0.02	1	57	1	57	n	0.02	2	91	2	91	n	0.15	12	68	12	68	y	0.17	16	76	16	76	y	0.14	12	76	12	76	n	0.000338998	12.6635	up	ENSG00000137166.14
novel_NIR_40762	chr6	41587156	41587317	+	41587156	41587302	A3SS	ENST00000373063.7	novel	0	0	17	0	17	n	0.03	1	28	1	28	n	0.05	2	40	2	40	n	0.29	12	29	12	29	y	0.4	16	24	16	24	y	0.26	12	34	12	34	y	0.0134597	6.44887	up	ENSG00000137166.14
novel_NIR_40765	chr6	41638375	41638739	+	41638652	41638739	5pMXE	ENST00000373050.8	novel	0.91	42	4	42	4	y	0.93	74	6	74	6	y	0.92	104	9	104	9	y	0.76	53	17	53	17	y	0.79	41	11	41	11	y	0.77	76	23	76	23	y	0.000376027	-13.914	down	ENSG00000112559.13
novel_NIR_40858	chr6	43490028	43497881	+	43477628	43497881	A5SS	ENST00000436109.6	novel	0.91	10	1	10	1	y	1	2	0	2	0	y	1	9	0	9	0	y	0.8	8	2	8	2	y	0.8	4	1	4	1	y	0.83	10	2	10	2	y	0.0241143	-5.05964	down	ENSG00000137221.14
novel_NIR_40914	chr6	46102402	46102540	-	46097346	46102540	A3SS	ENST00000444038.2	novel	0.17	1	5	1	5	n	0.09	1	10	1	10	n	0.11	1	8	1	8	n	0.5	2	2	2	2	y	0.36	4	7	4	7	y	0.33	2	4	2	4	y	0.0206411	4.74218	up	ENSG00000231769.2
novel_NIR_40916	chr6	46102659	46129590	-	46102659;46123109	46122948;46129590	ES	ENST00000437249.2	novel	0.67	1	0.5	1	1;0	n	1	1	0	1	0;0	n	0.55	3	2.5	3	5;0	y	0	0	1	0	2;0	n	-	-	-	-	-	-	0.25	1	3	1	5;1	n	0.0491277	-3.34888	down	ENSG00000231769.2
novel_NIR_40994	chr6	53793349	53793541	-	53793349	53794173	A5SS	ENST00000429053.1	novel	0	0	12	0	12	n	0	0	10	0	10	n	0.17	5	24	5	24	y	0.3	3	7	3	7	y	0.35	6	11	6	11	y	0.33	8	16	8	16	y	0.034552	4.6154	up	ENSG00000228614.1
novel_NIR_41003	chr6	56466195	56469883	-	56466195;56468999	56468982;56469883	ES	ENST00000244364.10	novel	0.24	50	158	50	162;154	y	0.2	54	213.5	54	219;208	y	0.28	78	204	78	201;207	y	0.36	111	194	111	194;194	y	0.34	144	276	144	283;269	y	0.38	104	169	104	172;166	y	0.0196198	4.64758	up	ENSG00000151914.17
novel_NIR_41160	chr6	80453261;80454546	80454110;80462872	+	80453261	80462872	cassetteExon	ENST00000452402.5	novel	0.2	0.5	2	1;0	2	n	0.5	3	3	6;0	3	n	0	0	4	0;0	4	n	1	2.5	0	5;0	0	n	0.78	3.5	1	5;2	1	y	1	1.5	0	3;0	0	n	0.0244196	4.26001	up	ENSG00000233967.6
novel_NIR_41243	chr6	87665833	87667011	+	87665833	87667018	A3SS	ENST00000546266.5	novel	0.02	1	50	1	50	n	0.07	5	71	5	71	n	0	0	73	0	73	n	0.09	7	74	7	74	n	0.11	7	59	7	59	n	0.15	8	44	8	44	y	0.0349275	3.17641	up	ENSG00000135336.14
novel_NIR_41269	chr6	89653155	89653853	-	89653155	89654164	A5SS	ENST00000369393.7	novel	0.05	8	157	8	157	n	0.06	13	197	13	197	n	0.03	8	303	8	303	n	0.12	22	162	22	162	n	0.08	20	225	20	225	n	0.11	21	164	21	164	n	0.0223303	3.80132	up	ENSG00000112159.11
novel_NIR_41311	chr6	99402710	99404603	-	99402710;99403882	99403829;99404603	ES	ENST00000369239.9	novel	0.03	17	516.5	17	678;355	n	0.03	19	686	19	837;535	n	0.04	25	664.5	25	869;460	n	0.04	26	637.5	26	822;453	n	0.05	44	855.5	44	1171;540	n	0.05	28	497	28	635;359	n	0.0474207	2.82843	up	ENSG00000132424.14
novel_NIR_41468	chr7	100858942	100859885	+	100858942;100859161	100859050;100859885	ES	ENST00000540482.5	novel	0.19	6	26	6	23;29	y	0.16	4	20.5	4	16;25	y	0.11	5	42.5	5	39;46	n	0	0	22	0	22;22	n	0	0	38	0	28;48	n	0.04	1	26	1	25;27	n	0.0118721	-5.20946	down	ENSG00000146828.17
novel_NIR_41469	chr7	100882241;100883090	100882765;100884070	+	100882241	100884070	cassetteExon	ENST00000618262.4	novel	0.11	14.5	115	9;20	115	n	0.09	21.5	208	8;35	208	n	0.08	16.5	195	6;27	195	n	0.15	24	137	12;36	137	y	0.15	21.5	124	7;36	124	y	0.12	25.5	182	5;46	182	n	0.0255316	3.5	up	ENSG00000087087.18
novel_NIR_41661	chr7	107613432	107621633	+	107613432	107618328	A3SS	ENST00000005259.8	novel	0.09	9	88	9	88	n	0.12	16	119	16	119	n	0.16	14	75	14	75	y	0.17	19	90	19	90	y	0.24	24	74	24	74	y	0.2	21	86	21	86	y	0.0493149	2.78994	up	ENSG00000075790.10
novel_NIR_41678	chr7	107942619	107951226	-	107940358	107951226	A3SS	ENST00000393561.5	novel	0.08	2	22	2	22	n	0.11	4	32	4	32	n	0.06	2	32	2	32	n	0.14	7	42	7	42	n	0.23	13	43	13	43	y	0.18	8	37	8	37	y	0.0411224	3.3541	up	ENSG00000091136.13
novel_NIR_41847	chr7	128814919	128815795	+	128814919	128815614	A3SS	ENST00000297788.8	novel	0.21	9	33	9	33	y	0.27	13	36	13	36	y	0.23	11	37	11	37	y	0.4	16	24	16	24	y	0.37	25	42	25	42	y	0.36	20	36	20	36	y	0.00428823	6.5593	up	ENSG00000128596.16
novel_NIR_41877	chr7	129727365	129735043	+	129727365	129755018	A3SS	ENST00000393232.5	novel	0.17	4	19	4	19	y	0.2	3	12	3	12	y	0.14	5	30	5	30	n	0	0	34	0	34	n	0	0	14	0	14	n	0.07	2	25	2	25	n	0.0089416	-5.04715	down	ENSG00000106459.14
novel_NIR_42107	chr7	143300294;143300440	143300380;143303784	+	143300294	143303784	cassetteExon	ENST00000619992.4	novel	0.02	1	41	1;1	41	n	0.03	1.5	54	2;1	54	n	0.03	2	78	2;2	78	n	0	0	55	0;0	55	n	0.01	1	102	1;1	102	n	0.01	1	68	1;1	68	n	0.0132356	-4.24264	down	ENSG00000106144.19
novel_NIR_42163	chr7	144255732	144256440	-	144255732	144256181	5pMXE	ENST00000498397.1	novel	0.06	1	17	1	17	n	0.16	4	21	4	21	y	0.19	7	29	7	29	y	0.38	5	8	5	8	y	0.24	7	22	7	22	y	0.44	4	5	4	5	y	0.0458634	3.04725	up	ENSG00000244479.6
novel_NIR_42164	chr7	144283281	144286783	-	144283281	144283813	A5SS	ENST00000483587.1	novel	0.06	5	74	5	74	n	0.08	5	61	5	61	n	0.07	8	112	8	112	n	0.03	3	95	3	95	n	0.01	1	152	1	152	n	0.02	2	91	2	91	n	0.00360223	-6.12372	down	ENSG00000204959.4
novel_NIR_42193	chr7	144362853	144366355	+	144365823	144366355	A5SS	ENST00000056217.9	novel	0.07	6	74	6	74	n	0.09	6	61	6	61	n	0.09	11	112	11	112	n	0.04	4	95	4	95	n	0.01	1	152	1	152	n	0.03	3	91	3	91	n	0.00830343	-5.12569	down	ENSG00000050327.14
novel_NIR_42226	chr7	149264510	149266335	+	149262357	149266335	A5SS	ENST00000434415.5	novel	0.7	16	7	16	7	y	0.62	15	9	15	9	y	0.69	22	10	22	10	y	0.57	20	15	20	15	y	0.6	27	18	27	18	y	0.52	15	14	15	14	y	0.0362145	-3.10811	down	ENSG00000204946.9
novel_NIR_42247	chr7	149289457	149289938	+	149289457;149289726	149289548;149289938	ES	ENST00000426347.5	novel	0.89	8	1	8	2;0	y	0.62	5	3	5	6;0	y	0.81	17	4	17	3;5	y	0.48	7	7.5	7	6;9	y	0.18	3	14	3	17;11	y	0.27	2	5.5	2	0;11	y	0.0183138	-3.87308	down	ENSG00000244560.6
novel_NIR_42461	chr7	156960253	156962151	+	156960174	156962151	A5SS	ENST00000275820.3	novel	0	0	16	0	16	n	0.05	2	42	2	42	n	0.05	3	57	3	57	n	0.11	6	47	6	47	n	0.16	9	46	9	46	y	0.18	7	32	7	32	y	0.0132175	4.375	up	ENSG00000146909.7
novel_NIR_42489	chr7	158749723;158752841	158752781;158759486	-	158749723	158759486	cassetteExon	ENST00000251527.9	novel	0.44	144	186	288;0	186	n	0.4	186	282	372;0	282	n	0.42	240.5	335	481;0	335	n	0.37	180	303	354;6	303	y	0.36	186	328	372;0	328	n	0.34	176.5	338	353;0	338	n	0.0139818	-4.3589	down	ENSG00000117868.15
novel_NIR_42490	chr7	158749723;158752843	158752781;158759486	-	158749723	158759486	cassetteExon	ENST00000251527.9	novel	0.61	292.5	186	288;297	186	y	0.59	410	282	372;448	282	y	0.59	483	335	481;485	335	y	0.54	359.5	303	354;365	303	y	0.53	368	328	372;364	328	y	0.52	368	338	353;383	338	y	0.00177857	-7.55929	down	ENSG00000117868.15
novel_NIR_42654	chr7	26657934	26670091	-	26669656	26670091	3pMXE	ENST00000345317.6	novel	0.3	7	16	7	16	y	0.24	5	16	5	16	y	0.42	5	7	5	7	y	0.05	1	19	1	19	n	0	0	23	0	23	n	0	0	7	0	7	n	0.0211396	-5.46766	down	ENSG00000005020.12
novel_NIR_42696	chr7	27185084	27188601	+	27186263	27188601	A5SS&ES	ENST00000522863.1	novel	1	2	0	2	0	y	0.5	1	1	1	1	n	0.75	6	2	6	2	y	0	0	2	0	2	n	0	0	5	0	5	n	0.4	2	3	2	3	y	0.0352055	-3.1383	down	ENSG00000240990.9
novel_NIR_42789	chr7	32487757	32489253	-	32487757	32489234	A5SS	ENST00000409987.5	novel	0.86	19	3	19	3	y	0.93	14	1	14	1	y	0.83	15	3	15	3	y	0.48	12	13	12	13	y	0.73	27	10	27	10	y	0.56	15	12	15	12	y	0.0464276	-3.56652	down	ENSG00000106355.9
novel_NIR_42902	chr7	43973323	43986192	-	43973323	43986601	A5SS	ENST00000427076.5	novel	0.44	4	5	4	5	y	0.38	5	8	5	8	y	0.25	2	6	2	6	y	0.17	2	10	2	10	y	0.12	2	15	2	15	n	0.11	2	16	2	16	n	0.0462477	-3.78103	down	ENSG00000214783.9
novel_NIR_42987	chr7	47988880;47991045	47991010;47994315	-	47988880	47994315	cassetteExon	ENST00000297325.8	novel	0.17	6.5	31	7;6	31	y	0.26	14.5	41	16;13	41	y	0.25	16.5	50	18;15	50	y	0.47	25	28	31;19	28	y	0.38	13.5	22	15;12	22	y	0.36	21	38	21;21	38	y	0.0171332	3.99503	up	ENSG00000164744.12
novel_NIR_43004	chr7	4985075;4989177	4989063;5048033	+	4985075	5048033	cassetteExon	ENST00000407184.5	novel	0.67	2	1	4;0	1	n	0.82	4.5	1	5;4	1	y	0.8	8	2	16;0	2	n	0.54	3.5	3	5;2	3	y	0.57	4	3	8;0	3	n	-	-	-	-	-	-	0.0379408	-4.22095	down	ENSG00000272968.5
novel_NIR_43027	chr7	5057779	5062276	+	5057779	5072362	A3SS	ENST00000396904.2	novel	0.33	1	2	1	2	n	0.5	1	1	1	1	n	0.4	2	3	2	3	y	0	0	2	0	2	n	0	0	3	0	3	n	0.2	1	4	1	4	n	0.017008	-4.13992	down	ENSG00000272968.5
novel_NIR_43098	chr7	5394595	5423441	-	5394595;5421489	5421060;5423441	ES	ENST00000399537.8	novel	0.62	4	2.5	4	3;2	y	0.67	5	2.5	5	2;3	y	0.36	2	3.5	2	1;6	y	0	0	1.5	0	2;1	n	0	0	3	0	3;3	n	0.32	3	6.5	3	5;8	y	0.0371767	-3.08802	down	ENSG00000182095.14
novel_NIR_43250	chr7	6644593	6665044	+	6644593	6652303	3pMXE	ENST00000382252.5	novel	0.28	19	48	19	48	y	0.21	18	68	18	68	y	0.22	21	76	21	76	y	0.16	14	71	14	71	y	0.08	11	124	11	124	n	0.11	10	83	10	83	n	0.0200434	-3.75326	down	ENSG00000205903.6
novel_NIR_43344	chr7	72999859	73003021	-	72999859;73000481	73000358;73003021	ES	ENST00000436857.5	novel	0.37	17	29	17	34;24	y	0.38	30	49.5	30	59;40	y	0.32	24	51.5	24	62;41	y	0.48	39	43	39	58;28	y	0.43	54	72	54	94;50	y	0.44	36	46	36	68;24	y	0.0190587	3.8829	up	ENSG00000174353.17
novel_NIR_43359	chr7	73552242	73557041	-	73552242	73553548	A5SS&ES	ENST00000455335.2	novel	0.37	15	26	15	26	y	0.58	25	18	25	18	y	0.37	24	41	24	41	y	0.71	35	14	35	14	y	0.69	49	22	49	22	y	0.79	63	17	63	17	y	0.0376211	3.79699	up	ENSG00000106635.7
novel_NIR_43370	chr7	73616177	73647746	-	73616177	73624200	5pMXE	ENST00000414749.6	novel	0.21	13	49	13	49	y	0.29	19	47	19	47	y	0.26	22	63	22	63	y	0.14	11	68	11	68	n	0.14	14	87	14	87	n	0.2	16	65	16	65	y	0.0396921	-3.03703	down	ENSG00000009950.15
novel_NIR_43372	chr7	73687095	73692596	+	73687095;73691012	73690916;73692596	ES	ENST00000265758.6	novel	0.05	10	208.5	10	219;198	n	0.04	14	310	14	304;316	n	0.05	19	352	19	317;387	n	0.09	22	221	22	209;233	n	0.11	28	228	28	238;218	n	0.14	40	248.5	40	240;257	n	0.0385875	4.47214	up	ENSG00000071462.11
novel_NIR_43380	chr7	73737110;73737220	73737195;73737562	-	73737110	73737562	cassetteExon	ENST00000395147.8	novel	0.17	4.5	22	0;9	22	n	0.42	12.5	17	0;25	17	n	0.27	7.5	20	0;15	20	n	0.5	13	13	0;26	13	n	0.56	12.5	10	2;23	10	y	0.65	13	7	0;26	7	n	0.0388367	3.34428	up	ENSG00000106077.18
novel_NIR_43435	chr7	75362088	75365255	+	75362088;75364756	75364633;75365255	ES	ENST00000619870.4	novel	0.37	17	29	17	24;34	y	0.38	30	49.5	30	40;59	y	0.32	24	51.5	24	41;62	y	0.48	39	43	39	28;58	y	0.43	54	71.5	54	50;93	y	0.44	36	46	36	24;68	y	0.0190587	3.8829	up	ENSG00000205583.13
novel_NIR_43862	chr7	97970730	97971924	-	97970730	97972135	A5SS	ENST00000453589.1	novel	0.29	4	10	4	10	n	0.22	2	7	2	7	y	0	0	7	0	7	n	1	8	0	8	0	n	0.56	5	4	5	4	y	0.73	11	4	11	4	n	0.0234961	3.82641	up	ENSG00000243554.1
novel_NIR_43923	chr7	99560695;99562494	99562368;99572245	+	99560695	99572245	cassetteExon	ENST00000252713.8	novel	0.12	2	14	2;2	14	n	0.19	5	22	9;1	22	n	0.17	7	34	9;5	34	y	0.05	2	35	1;3	35	n	0.09	2.5	26	1;4	26	n	0.06	3.5	54	5;2	54	n	0.0269336	-3.8829	down	ENSG00000197343.10
novel_NIR_43947	chr7	99618651	99619561	+	99618651;99619132	99619048;99619561	ES	ENST00000394152.6	novel	0.35	4	7.5	4	5;10	y	0.27	3	8	3	3;13	y	0.56	7	5.5	7	2;9	y	0.73	11	4	11	2;6	y	0.58	9	6.5	9	1;12	y	0.8	6	1.5	6	1;2	y	0.0498462	2.86731	up	ENSG00000197037.10
novel_NIR_44163	chr8	11853479	11867254	-	11853479	11864376	A5SS&ES	ENST00000531089.5	novel	0.17	8	40	8	40	n	0.12	7	50	7	50	n	0.13	8	54	8	54	n	0.09	5	51	5	51	n	0.03	1	35	1	35	n	0.05	4	79	4	79	n	0.0241493	-3.57143	down	ENSG00000164733.20
novel_NIR_44167	chr8	11853479;11867391	11867254;11868001	-	11853479;11857940	11857858;11868001	MXE	ENST00000534510.5	novel	0.39	6.5	10	8;5	16;4	y	0.33	4	8	7;1	15;1	n	0.31	5	11	8;2	20;2	y	0.19	2.5	10.5	5;0	19;2	n	0.03	0.5	14.5	1;0	27;2	n	0.14	2.5	16	4;1	31;1	n	0.0249342	-4.21225	down	ENSG00000164733.20
novel_NIR_44169	chr8	11853479;11867391	11867254;11868001	-	11853479;11861479	11861406;11868001	MXE	ENST00000453527.6	novel	0.46	6.5	7.5	8;5	13;2	y	0.36	4	7	7;1	14;0	n	0.3	5	11.5	8;2	22;1	y	0.24	2.5	8	5;0	16;0	n	0.02	0.5	24	1;0	44;4	n	0.13	2.5	17	4;1	34;0	n	0.0411041	-3.08757	down	ENSG00000164733.20
novel_NIR_44518	chr8	142274863	142275409	-	142274863	142284413	A5SS	ENST00000524325.5	novel	0.11	2	17	2	17	n	0.18	3	14	3	14	y	0.09	2	21	2	21	n	0	0	12	0	12	n	0.06	1	17	1	17	n	0	0	20	0	20	n	0.0387983	-3.15305	down	ENSG00000171045.14
novel_NIR_44550	chr8	143017146	143018160	-	142982501	143018160	A3SS	ENST00000517833.1	novel	1	6	0	6	0	y	1	9	0	9	0	y	0.89	17	2	17	2	y	0.75	18	6	18	6	y	0.71	12	5	12	5	y	0.83	19	4	19	4	y	0.0171416	-3.93073	down	ENSG00000247317.3
novel_NIR_44589	chr8	143274802	143276003	+	143274802	143274978	3pMXE	ENST00000521682.5	novel	0.67	4	2	4	2	y	1	1	0	1	0	n	0.67	2	1	2	1	y	0.25	1	3	1	3	n	-	-	-	-	-	-	0	0	1	0	1	n	0.0427742	-3.93374	down	ENSG00000250571.6
novel_NIR_44606	chr8	143375668	143377380	+	143375668;143376653	143376525;143377380	ES	ENST00000620174.1	novel	0.05	6	105.5	6	122;89	n	0.09	14	135.5	14	121;150	n	0.09	17	168	17	175;161	n	0.02	2	126	2	115;137	n	0.02	3	177	3	181;173	n	0.03	4	119	4	99;139	n	0.0499033	-3.88057	down	ENSG00000158106.12
novel_NIR_44825	chr8	144510015	144510598	+	144510015;144510507	144510360;144510598	ES	ENST00000301327.4	novel	0.16	5	27	5	16;38	y	0.11	4	33	4	27;39	n	0.18	7	32	7	17;47	y	0	0	35	0	24;46	n	0	0	23	0	15;31	n	0.08	3	34	3	32;36	n	0.0241185	-3.64572	down	ENSG00000167700.8
novel_NIR_44993	chr8	22566193	22566345	+	22565872	22566345	A5SS	ENST00000240123.11	novel	0.12	6	44	6	44	n	0.1	5	46	5	46	n	0.06	5	75	5	75	n	0	0	44	0	44	n	0.04	3	72	3	72	n	0.01	1	68	1	68	n	0.0283052	-3.592	down	ENSG00000120896.13
novel_NIR_45238	chr8	42193211	42193620	-	42193211	42207494	A5SS	ENST00000220809.8	novel	0.39	13	20	13	20	y	0.42	10	14	10	14	y	0.29	14	35	14	35	y	0.09	6	61	6	61	n	0.2	15	60	15	60	y	0.23	14	47	14	47	y	0.0291789	-3.33752	down	ENSG00000104368.17
novel_NIR_45456	chr8	66922385	66922614	-	66922114	66922614	A3SS	ENST00000520348.5	novel	0	0	51	0	51	n	0.01	1	71	1	71	n	0.02	1	51	1	51	n	0.25	25	76	25	76	y	0.32	50	105	50	105	y	0.24	32	103	32	103	y	0.00688715	10.0698	up	ENSG00000245910.8
novel_NIR_45524	chr8	73810629	73830381	-	73810629;73825249	73825147;73830381	ES	ENST00000358757.5	novel	0.03	1	38.5	1	48;29	n	0.08	3	33.5	3	36;31	n	0	0	36	0	43;29	n	0.28	13	34	13	38;30	y	0.31	11	24	11	23;25	y	0.27	18	48.5	18	54;43	y	0.00248319	9.52501	up	ENSG00000258677.2
novel_NIR_45790	chr8	95247770	95259840	-	95247770;95252283	95252188;95259840	ES	ENST00000286688.5	novel	0	0	30	0	30;30	n	0.06	2	34	2	29;39	n	0.04	2	48.5	2	49;48	n	0.13	5	34	5	21;47	n	0.11	3	24	3	24;24	n	0.18	8	35.5	8	28;43	y	0.0183067	3.90942	up	ENSG00000156172.5
novel_NIR_46051	chr9	114032728	114035191	+	114032728	114036300	A3SS	ENST00000374126.9	novel	0.22	4	14	4	14	n	0.26	9	26	9	26	n	0.23	10	34	10	34	n	0	0	20	0	20	n	0.13	4	27	4	27	n	0.1	4	37	4	37	n	0.0453637	-3.89331	down	ENSG00000157657.14
novel_NIR_46279	chr9	126977745;127016715	127016660;127034431	+	126977745	127034431	cassetteExon	ENST00000424082.6	novel	0	0	7	0;0	7	n	0.09	1.5	16	2;1	16	n	0	0	6	0;0	6	n	0.2	1	4	0;2	4	n	0.18	1.5	7	2;1	7	n	0.26	2.5	7	3;2	7	y	0.00991534	4.7691	up	ENSG00000136828.18
novel_NIR_46284	chr9	127199066	127210695	+	127195217	127210695	A5SS	ENST00000424082.6	novel	0.23	3	10	3	10	y	0.29	2	5	2	5	y	0.3	3	7	3	7	y	0.17	1	5	1	5	n	0	0	15	0	15	n	0	0	9	0	9	n	0.0477498	-3.56734	down	ENSG00000136828.18
novel_NIR_46348	chr9	127922114	127923978	-	127922114	127925107	A5SS	ENST00000388747.8	novel	0.05	2	41	2	41	n	0.05	3	53	3	53	n	0.14	10	60	10	60	n	0.21	14	53	14	53	n	0.24	16	52	16	52	n	0.21	11	42	11	42	n	0.0325729	4.42719	up	ENSG00000167103.11
novel_NIR_46349	chr9	127922114;127924030	127923978;127925107	-	127922114	127925107	cassetteExon	ENST00000388747.8	novel	0.05	2	41	2;2	41	n	0.07	4	53	3;5	53	n	0.1	7	60	10;4	60	n	0.17	10.5	53	14;7	53	y	0.15	9	52	16;2	52	y	0.13	6.5	42	11;2	42	n	0.0160362	4.13092	up	ENSG00000167103.11
novel_NIR_46373	chr9	128247486	128248583	+	128247486;128247935	128247924;128248583	ES	ENST00000372923.7	novel	0.3	5	11.5	5	13;10	y	0.45	10	12	10	12;12	y	0.47	12	13.5	12	11;16	y	0.68	34	16	34	16;16	y	0.71	30	12	30	10;14	y	0.66	32	16.5	32	20;13	y	0.0286456	4.97801	up	ENSG00000106976.18
novel_NIR_46514	chr9	129923996	129924960	-	129908999	129924960	A3SS	ENST00000443566.6	novel	0.25	2	6	2	6	y	0.12	3	23	3	23	n	0.18	3	14	3	14	y	0	0	22	0	22	n	0	0	17	0	17	n	0.1	4	36	4	36	n	0.0411947	-2.98675	down	ENSG00000187239.16
novel_NIR_46516	chr9	129923996	129924960	-	129924026	129924960	A3SS	ENST00000446176.6	novel	0.13	2	13	2	13	n	0.21	3	11	3	11	y	0.1	3	26	3	26	n	0	0	29	0	29	n	0	0	27	0	27	n	0.07	4	50	4	50	n	0.043035	-3.06214	down	ENSG00000187239.16
novel_NIR_46527	chr9	130632278	130635999	+	130632278;130634738	130634667;130635999	ES	ENST00000319725.9	novel	0.16	5	26.5	5	29;24	y	0.13	9	60	9	69;51	n	0.1	10	94	10	100;88	n	0.18	13	57.5	13	53;62	y	0.28	34	89.5	34	102;77	y	0.25	21	63	21	71;55	y	0.0480827	3.10811	up	ENSG00000107164.15
novel_NIR_46540	chr9	131075965	131079149	+	131075965;131077334	131077187;131079149	ES	ENST00000361069.8	novel	0	0	2.5	0	5;0	n	0.06	1	15.5	1	11;20	n	0	0	12.5	0	14;11	n	0.12	2	15	2	18;12	n	0.11	2	17	2	19;15	n	0.16	2	10.5	2	16;5	y	0.0138576	4.37096	up	ENSG00000050555.17
novel_NIR_46689	chr9	136432583	136432956	-	136432586	136432956	A3SS	ENST00000371712.3	novel	0.14	1	6	1	6	n	0.12	3	22	3	22	n	0.2	5	20	5	20	y	0.05	1	20	1	20	n	0	0	16	0	16	n	0	0	25	0	25	n	0.0125144	-4.67238	down	ENSG00000148384.11
novel_NIR_46706	chr9	136548101;136548808	136548682;136549132	+	136548101	136549132	cassetteExon	ENST00000429224.1	novel	0.47	8	9	0;16	9	n	0.27	9.5	26	1;18	26	n	0.26	12	34	0;24	34	n	0.69	13.5	6	4;23	6	y	0.7	27.5	12	0;55	12	n	0.59	8.5	6	8;9	6	y	0.0241112	4.24884	up	ENSG00000237886.1
novel_NIR_46720	chr9	136791777	136792251	+	136791777;136792030	136791947;136792251	ES	ENST00000290079.8	novel	0.06	15	247	15	181;313	n	0.07	25	344	25	232;456	n	0.04	16	438.5	16	288;589	n	0.02	8	323.5	8	224;423	n	0.02	7	354	7	210;498	n	0.03	11	412	11	275;549	n	0.0493723	-3.53553	down	ENSG00000244187.7
novel_NIR_46721	chr9	136791777	136792251	+	136792030	136792251	A5SS&ES	ENST00000456614.2	novel	0.05	15	313	15	313	n	0.05	25	456	25	456	n	0.03	16	589	16	589	n	0.02	8	423	8	423	n	0.01	7	498	7	498	n	0.02	11	549	11	549	n	0.038561	-3.57771	down	ENSG00000272896.1
novel_NIR_46872	chr9	15471252	15472632	-	15471311	15472632	A3SS	ENST00000380715.5	novel	0.17	2	10	2	10	y	0.08	1	11	1	11	n	0.17	2	10	2	10	y	0.08	1	11	1	11	n	0	0	12	0	12	n	0	0	31	0	31	n	0.0484128	-2.82355	down	ENSG00000164985.14
novel_NIR_47073	chr9	35562506	35562649	-	35562528	35562649	A3SS	ENST00000619051.4	novel	0.2	1	4	1	4	n	0	0	2	0	2	n	0.2	2	8	2	8	y	0.67	2	1	2	1	y	1	1	0	1	0	n	1	2	0	2	0	y	0.00750206	5.88272	up	ENSG00000215187.9
novel_NIR_47387	chr9	62897734	62897878	+	62897734	62897850	A3SS	ENST00000305709.5	novel	0.18	2	9	2	9	y	0.19	3	13	3	13	y	0.16	6	31	6	31	y	0.33	7	14	7	14	y	0.43	10	13	10	13	y	0.33	1	2	1	2	n	0.0242331	5.41372	up	ENSG00000170161.6
novel_NIR_47405	chr9	63857268	63857398	-	63857268	63859425	A5SS	ENST00000376334.3	novel	0.37	10	17	10	17	y	0.15	2	11	2	11	y	0.3	3	7	3	7	y	0.56	5	4	5	4	y	1	5	0	5	0	y	1	8	0	8	0	y	0.0417658	3.61638	up	ENSG00000215548.2
novel_NIR_47406	chr9	63857268	63859129	-	63857268	63859425	A5SS	ENST00000376334.3	novel	0.06	1	17	1	17	n	0.42	8	11	8	11	y	0.5	7	7	7	7	y	0.67	8	4	8	4	y	1	7	0	7	0	y	1	9	0	9	0	y	0.033899	3.23035	up	ENSG00000215548.2
novel_NIR_47407	chr9	63857268;63858566	63858467;63859425	-	63857268	63859425	cassetteExon	ENST00000376334.3	novel	0.4	11.5	17	23;0	17	n	0.5	11	11	19;3	11	y	0.39	4.5	7	9;0	7	n	0.71	10	4	20;0	4	n	1	10.5	0	21;0	0	n	1	9	0	18;0	0	n	0.0279585	4.60225	up	ENSG00000215548.2
novel_NIR_47410	chr9	63857268;63858649	63858467;63859425	-	63857268	63859425	cassetteExon	ENST00000376334.3	novel	0.48	15.5	17	23;8	17	y	0.52	12	11	19;5	11	y	0.42	5	7	9;1	7	n	0.74	11.5	4	20;3	4	y	1	11.5	0	21;2	0	y	1	10.5	0	18;3	0	y	0.0268794	4.81354	up	ENSG00000215548.2
novel_NIR_47658	chr9	88448989	88468372	+	88448989;88462749	88462496;88468372	ES	ENST00000375859.3	novel	0.01	1	71	1	58;84	n	0	0	91	0	65;117	n	0	0	97.5	0	67;128	n	0.04	3	81	3	52;110	n	0.03	3	94.5	3	66;123	n	0.05	4	73.5	4	62;85	n	0.00996386	5.5	up	ENSG00000106723.16
novel_NIR_47699	chr9	92289426	92290836	-	92289426	92293441	A5SS	ENST00000375643.7	novel	0.14	2	12	2	12	n	0.11	1	8	1	8	n	0.11	2	17	2	17	n	0.07	1	13	1	13	n	0	0	11	0	11	n	0	0	9	0	9	n	0.0379454	-3.80789	down	ENSG00000196305.17
novel_NIR_47891	chrX	100702107	100704811	-	100702107;100703185	100703093;100704811	ES	ENST00000372989.5	novel	0.41	12	17.5	12	21;14	y	0.33	16	33	16	41;25	y	0.36	19	34	19	37;31	y	0.29	16	38.5	16	39;38	y	0.22	9	31.5	9	39;24	y	0.23	9	29.5	9	35;24	y	0.0200434	-3.75326	down	ENSG00000102362.15
novel_NIR_47892	chrX	100702107;100704886	100704811;100732004	-	100702107	100732004	cassetteExon	ENST00000263033.9	novel	1	7.5	0	12;3	0	y	0.73	8	3	16;0	3	n	1	9.5	0	19;0	0	n	0.69	9	4	16;2	4	y	0.42	6.5	9	9;4	9	y	0.51	9.5	9	9;10	9	y	0.037582	-3.08333	down	ENSG00000102362.15
novel_NIR_47894	chrX	100731505	100732004	-	100702107	100732004	A3SS	ENST00000263033.9	novel	1	2	0	2	0	y	0.57	4	3	4	3	y	1	4	0	4	0	y	0.33	2	4	2	4	y	0	0	9	0	9	n	0.1	1	9	1	9	n	0.0189481	-4.11234	down	ENSG00000102362.15
novel_NIR_47986	chrX	103586107	103586219	+	103585683	103586219	A5SS	ENST00000468024.5	novel	0.08	3	33	3	33	n	0.14	7	44	7	44	n	0	0	61	0	61	n	0.21	6	22	6	22	y	0.26	9	25	9	25	y	0.19	5	22	5	22	y	0.0490027	3.2176	up	ENSG00000133142.17
novel_NIR_47988	chrX	103677051;103684729	103684681;103685171	-	103677051	103685171	cassetteExon	ENST00000451301.5	novel	0.57	44	33	6;82	33	y	0.51	52.5	51	1;104	51	n	0.57	57.5	44	1;114	44	n	0.31	24.5	54	0;49	54	n	0.41	55.5	81	0;111	81	n	0.3	42	98	4;80	98	y	0.0120225	-5.19615	down	ENSG00000123562.16
novel_NIR_47994	chrX	103684729	103685171	-	103677051	103685171	A3SS	ENST00000451301.5	novel	0.71	82	33	82	33	n	0.67	104	51	104	51	n	0.72	114	44	114	44	n	0.48	49	54	49	54	y	0.58	111	81	111	81	y	0.45	80	98	80	98	n	0.0255489	-4.66436	down	ENSG00000123562.16
novel_NIR_48032	chrX	106941056	106941976	-	106941632	106941976	3pMXE	ENST00000255495.7	novel	0.09	3	29	3	29	n	0.08	3	36	3	36	n	0.07	3	40	3	40	n	0.02	1	40	1	40	n	0.05	3	54	3	54	n	0	0	53	0	53	n	0.0451284	-3.62441	down	ENSG00000133131.14
novel_NIR_48062	chrX	108269152	108310748	-	108221374	108310748	A3SS	ENST00000334504.11	novel	1	1	0	1	0	n	0.67	2	1	2	1	y	1	3	0	3	0	y	0	0	2	0	2	n	0	0	4	0	4	n	0.25	3	9	3	9	y	0.0053089	-5.84534	down	ENSG00000197565.15
novel_NIR_48252	chrX	132758332	132956808	-	132629093	132956808	A3SS	ENST00000370836.6	novel	0.7	7	3	7	3	y	0.58	11	8	11	8	y	0.61	17	11	17	11	y	0.5	4	4	4	4	y	0.5	7	7	7	7	y	0.44	8	10	8	10	y	0.0334587	-3.63803	down	ENSG00000171004.17
novel_NIR_48504	chrX	154508652	154511848	-	154508597	154511848	A3SS	ENST00000359889.9	novel	0.05	2	42	2	42	n	0.08	6	66	6	66	n	0.09	6	64	6	64	n	0	0	55	0	55	n	0	0	55	0	55	n	0.04	2	54	2	54	n	0.0292365	-3.34252	down	ENSG00000071889.16
novel_NIR_48805	chrX	41340814	41341484	+	41337465	41341484	A5SS	ENST00000457138.6	novel	1	2	0	2	0	y	0.83	5	1	5	1	y	0.8	4	1	4	1	y	0.33	3	6	3	6	y	0	0	5	0	5	n	0.5	5	5	5	5	y	0.0393499	-3.76309	down	ENSG00000215301.9
novel_NIR_49078	chrX	63426996	63432364	-	63428981	63432364	A3SS	ENST00000609401.5	novel	0.89	33	4	33	4	y	0.84	41	8	41	8	y	0.89	41	5	41	5	y	0.97	28	1	28	1	y	0.97	30	1	30	1	y	1	26	0	26	0	y	0.00942244	5.48795	up	ENSG00000235437.7
novel_NIR_49080	chrX	63427072	63432364	-	63428981	63432364	A3SS	ENST00000609401.5	novel	0.64	7	4	7	4	y	0.47	7	8	7	8	y	0.58	7	5	7	5	y	0.88	7	1	7	1	y	0.86	6	1	6	1	y	-	-	-	-	-	-	0.0219135	6.0401	up	ENSG00000235437.7
novel_NIR_49096	chrX	63706449	63722762	-	63706449	63754315	A5SS	ENST00000624843.3	novel	0	0	2	0	2	n	0	0	4	0	4	n	0.1	1	9	1	9	n	0.25	1	3	1	3	n	0.25	2	6	2	6	y	0.12	1	7	1	7	n	0.0369891	3.1705	up	ENSG00000131089.13
novel_NIR_49166	chrX	70455263;70456068	70455984;70479150	+	70455263	70479150	cassetteExon	ENST00000542398.1	novel	0.12	1	7	2;0	7	n	0.05	0.5	9	0;1	9	n	0.09	2	20	2;2	20	n	0.04	0.5	13	0;1	13	n	0	0	8	0;0	8	n	0	0	11	0;0	11	n	0.0472004	-3.02193	down	ENSG00000082458.11
novel_NIR_49263	chrX	80731211	80733456	-	80730020	80733456	A3SS	ENST00000373275.4	novel	0.18	2	9	2	9	y	0.33	2	4	2	4	y	0.21	4	15	4	15	n	0.08	1	12	1	12	n	0	0	6	0	6	n	0.11	1	8	1	8	n	0.0401133	-3.13396	down	ENSG00000165288.10
[truncated: 4 more columns]

## Sheet: AS stat
Table S3.Related to Figure 3.Summary and the detail information of the RASEs by MTA1 knockout.
Type	Up	Down	Total
3pMXE	27	25	52
5pMXE	23	20	43
A3SS	120	115	235
A5SS	121	147	268
ES	110	110	220
IntronR	310	161	471
MXE	10	15	25
cassetteExon	87	66	153
Total	808	659	1467
