# Supplementary material for: Chromatin modifier MTA1 regulates mitotic transition and tumorigenesis by orchestrating mitotic mRNA processing
Source: Nat Commun. 2020 Sep 8;11:4455. doi: 10.1038/s41467-020-18259-1 (PMC7479136; doi:10.1038/s41467-020-18259-1)
Supplement: Supplementary file 7 — Supplementary Data 4 [file 41467_2020_18259_MOESM7_ESM.xlsx]

## Sheet: Go analysis
Supplementary Data 4. GO analysis on top MTA1-correlated genes in a single-cell RNA-seq dataset (GSE51254).
Top correlated genes were calculated by using Spearman rank correlation. Top 100 positive and 100 negative genes were selected.
Pvalue: modified one-tailed Fisher's exact test
Category	Term	Count(>10)	%	PValue	Genes	List Total	Pop Hits	Pop Total	Fold Enrichment	Bonferroni	Benjamini	FDR
GOTERM_MF_FAT	GO:0044822~poly(A) RNA binding	32	16.7539	1.35295e-06	XRCC5, CPEB2, SNRPD3, FKBP4, FUBP1, EZR, RRP1B, SNRNP70, RPL7A, NSA2, GDI2, IMMT, CKAP4, IREB2, YTHDC2, RRP9, HLTF, NCL, YWHAE, RPS7, SRSF3, SRSF2, SRSF5, YWHAG, TAF15, HUWE1, SRSF6, NME1, CPSF7, UCHL5, SNRNP40, MAPRE1	160	1196	15478	2.58829	0.000769531	0.000769531	0.00198367
GOTERM_MF_FAT	GO:0003723~RNA binding	37	19.3717	9.72771e-06	XRCC5, CPEB2, FKBP4, SNRPD3, FUBP1, EZR, RRP1B, SNRNP70, PIWIL4, RPL7A, NSA2, JAKMIP1, GDI2, IMMT, CKAP4, IREB2, YTHDC2, RRP9, HLTF, NCL, YWHAE, RPS7, SRSF3, SRSF2, TARS, SRSF5, YWHAG, TAF15, HUWE1, SRSF6, NME1, EEF1E1, CPSF7, UCHL5, SNRNP40, MAPRE1, CPSF2	160	1656	15478	2.16141	0.00551981	0.00276372	0.0142618
GOTERM_MF_FAT	GO:0032403~protein complex binding	21	10.9948	0.000115272	CAV3, UQCRC2, CTNNAL1, EGFR, CLSPN, SNX9, NDUFA8, FCER2, FERMT3, HMBOX1, TPM2, YWHAE, ITGB1, TPM4, CTNNA3, TPM3, EZR, NME1, SMARCC1, CD81, UCHL5	160	766	15478	2.65207	0.0634883	0.0216271	0.168878
GOTERM_MF_FAT	GO:0019899~enzyme binding	36	18.8482	0.000119372	XRCC5, CAV3, SNX9, SNRPD3, POLA1, AURKA, RIMS2, ITGB1, EZR, CSE1L, PEX19, DNAJA1, FAM150B, JAKMIP1, EGFR, FMNL2, GDI2, ZC3HC1, ROCK1, SYT11, YTHDC2, HLTF, YWHAE, SRSF3, PJA2, SRSF2, MICALCL, HDAC4, CCNB3, SRSF5, YWHAG, CCND3, NME1, CSRNP2, IPO4, PTAFR	160	1789	15478	1.94665	0.065671	0.0168383	0.17488
GOTERM_MF_FAT	GO:0044877~macromolecular complex binding	29	15.1832	0.000145893	ENY2, XRCC5, CAV3, UQCRC2, CTNNAL1, CLSPN, SNX9, CPEB2, FCER2, FERMT3, SNRPD3, POLA1, REST, TPM2, ITGB1, TPM4, TPM3, EZR, SNRNP70, EGFR, NDUFA8, HMBOX1, YWHAE, CTNNA3, HDAC4, NME1, SMARCC1, CD81, UCHL5	160	1306	15478	2.14808	0.0796663	0.0164667	0.213695
GOTERM_MF_FAT	GO:0019901~protein kinase binding	16	8.37696	0.000381084	EGFR, ZC3HC1, POLA1, AURKA, PJA2, MICALCL, HDAC4, SRSF2, CCNB3, SRSF5, YWHAG, EZR, CCND3, NME1, FAM150B, PTAFR	160	531	15478	2.91488	0.194972	0.0355009	0.557293
GOTERM_MF_FAT	GO:0019900~kinase binding	17	8.90052	0.000418251	EGFR, ZC3HC1, POLA1, AURKA, PJA2, MICALCL, HDAC4, SRSF2, CCNB3, SRSF5, YWHAG, EZR, CCND3, NME1, FAM150B, PTAFR, JAKMIP1	160	595	15478	2.76393	0.211824	0.0334332	0.61149
GOTERM_BP_FAT	GO:0044772~mitotic cell cycle phase transition	15	7.8534	0.000573144	EGFR, CLSPN, LCMT1, HAUS3, POLA1, AURKA, YWHAE, MCM4, ITGB1, CCNB3, YWHAG, MCM7, PSMD12, PSME3, MAPRE1	165	514	16650	2.94482	0.849304	0.849304	1.03791
GOTERM_BP_FAT	GO:0044770~cell cycle phase transition	15	7.8534	0.00104697	EGFR, CLSPN, LCMT1, HAUS3, POLA1, AURKA, YWHAE, MCM4, ITGB1, CCNB3, YWHAG, MCM7, PSMD12, PSME3, MAPRE1	165	547	16650	2.76716	0.968503	0.822525	1.88826
GOTERM_BP_FAT	GO:0090150~establishment of protein localization to membrane	12	6.28272	0.00106907	CAV3, EGFR, YWHAG, EZR, ROCK1, PEX19, HSPA4, RPL7A, PDCD5, YWHAE, ITGB1, RPS7	165	368	16650	3.29051	0.970721	0.691787	1.92776
GOTERM_BP_FAT	GO:0042176~regulation of protein catabolic process	12	6.28272	0.00111676	CAV3, EGFR, SNX9, EZR, PSMD12, SMARCC1, CD81, UCHL5, AURKA, PSME3, RHBDD1, TMF1	165	370	16650	3.27273	0.97499	0.602326	2.01294
GOTERM_BP_FAT	GO:0033365~protein localization to organelle	20	10.4712	0.00143979	EGFR, SYT11, AURKA, YWHAE, RPS7, YWHAG, EZR, PEX19, HUWE1, CSE1L, TRAPPC8, NCOA4, IPO4, CD81, RHOA, DNAJA1, HSPA4, RPL7A, MAPRE1, PDCD5	165	902	16650	2.23745	0.991402	0.613736	2.58801
GOTERM_BP_FAT	GO:0009894~regulation of catabolic process	14	7.32984	0.00160843	CAV3, EGFR, SNX9, HDAC4, EZR, PSMD12, SMARCC1, CD81, UCHL5, AURKA, PSME3, RHBDD1, ITGB1, TMF1	165	509	16650	2.7755	0.995076	0.58754	2.88696
GOTERM_BP_FAT	GO:0006936~muscle contraction	11	5.75916	0.00166041	GPD1L, CAV3, HDAC4, UCN, ROCK1, TPM2, TPM4, PTAFR, SCN4A, CTNNA3, TPM3	165	331	16650	3.35347	0.995854	0.543264	2.97892
GOTERM_BP_FAT	GO:0000377~RNA splicing, via transesterification reactions with bulged adenosine as nucleophile	10	5.2356	0.00288334	SRSF3, SRSF2, SRSF5, SRSF6, SNRPD3, GTF2F2, CPSF7, SNRNP40, SNRNP70, CPSF2	165	299	16650	3.37489	0.999927	0.696221	5.11913
GOTERM_BP_FAT	GO:0000398~mRNA splicing, via spliceosome	10	5.2356	0.00288334	SRSF3, SRSF2, SRSF5, SRSF6, SNRPD3, GTF2F2, CPSF7, SNRNP40, SNRNP70, CPSF2	165	299	16650	3.37489	0.999927	0.696221	5.11913
GOTERM_BP_FAT	GO:1903047~mitotic cell cycle process	19	9.94764	0.00298195	EGFR, CLSPN, LCMT1, HAUS3, SNX9, ZC3HC1, POLA1, AURKA, YWHAE, MCM4, ITGB1, SRSF2, CCNB3, YWHAG, MCM7, PSMD12, RHOA, PSME3, MAPRE1	165	890	16650	2.15424	0.999948	0.665577	5.28975
GOTERM_BP_FAT	GO:0000375~RNA splicing, via transesterification reactions	10	5.2356	0.00314879	SRSF3, SRSF2, SRSF5, SRSF6, SNRPD3, GTF2F2, CPSF7, SNRNP40, SNRNP70, CPSF2	165	303	16650	3.33033	0.99997	0.646918	5.57776
GOTERM_BP_FAT	GO:0065009~regulation of molecular function	43	22.5131	0.0040831	CAV3, CLSPN, SNX9, CPEB2, FCER2, HPS1, AURKA, REST, TPM2, ITGB1, GPD1L, DOCK1, RRP1B, PEX19, S1PR4, DNAJA1, RHOA, SNRNP70, PIK3R6, FAM150B, EGFR, UCN, GDI2, ROCK1, CMKLR1, HMBOX1, PSD3, YWHAE, CTNNBIP1, RPS6KA5, HDAC4, CCNB3, YWHAG, CCND3, PSMD12, NME1, CSRNP2, CD81, UCHL5, PSME3, MAPRE1, PDCD5, PTAFR	165	2863	16650	1.51557	0.999999	0.707067	7.17538
GOTERM_MF_FAT	GO:0045296~cadherin binding	10	5.2356	0.00449194	EGFR, CTNNAL1, SNX9, FMNL2, EZR, MAPRE1, RPL7A, YWHAE, ITGB1, CTNNA3	160	307	15478	3.15106	0.922824	0.274003	6.38777
GOTERM_MF_FAT	GO:0003676~nucleic acid binding	58	30.3665	0.00558207	XRCC5, CLSPN, HIST2H2AA4, CPEB2, SNRPD3, REST, TMF1, FUBP1, MCM7, RRP1B, OLIG3, PIWIL4, JAKMIP1, EGFR, RRP9, HLTF, MCM4, NCL, TARS, TAF15, HUWE1, NME1, ZNF136, CPSF7, UCHL5, HIPK4, SNRNP40, MAPRE1, CPSF2, FKBP4, POLA1, EZR, CLEC2D, RPL7A, SNRNP70, NSA2, GDI2, IMMT, SETBP1, CKAP4, HMBOX1, IREB2, TEAD1, YTHDC2, YWHAE, RPS7, SRSF3, SRSF2, HDAC4, SRSF5, YWHAG, CSRNP2, SRSF6, SMARCC1, EEF1E1, GTF2F2, …	160	4097	15478	1.36948	0.958626	0.298054	7.87958
GOTERM_BP_FAT	GO:0072594~establishment of protein localization to organelle	15	7.8534	0.00620511	EGFR, YWHAE, RPS7, YWHAG, PEX19, HUWE1, CSE1L, TRAPPC8, NCOA4, IPO4, RHOA, DNAJA1, HSPA4, RPL7A, PDCD5	165	666	16650	2.27273	1	0.819539	10.7095
GOTERM_MF_FAT	GO:0008092~cytoskeletal protein binding	18	9.42408	0.00620899	CAV3, CTNNAL1, EGFR, FMNL2, FKBP4, SYT11, TTLL7, TPM2, ITGB1, TPM4, CTNNA3, TPM3, EZR, NME1, RHOA, MAPRE1, PDCD5, JAKMIP1	160	846	15478	2.05824	0.9711	0.298401	8.72744
GOTERM_BP_FAT	GO:0003012~muscle system process	11	5.75916	0.0069117	GPD1L, CAV3, HDAC4, UCN, ROCK1, TPM2, TPM4, PTAFR, SCN4A, CTNNA3, TPM3	165	405	16650	2.74074	1	0.82815	11.8578
GOTERM_BP_FAT	GO:0000278~mitotic cell cycle	19	9.94764	0.00707064	EGFR, CLSPN, LCMT1, HAUS3, SNX9, ZC3HC1, POLA1, AURKA, YWHAE, MCM4, ITGB1, SRSF2, CCNB3, YWHAG, MCM7, PSMD12, RHOA, PSME3, MAPRE1	165	968	16650	1.98065	1	0.812331	12.1142
GOTERM_BP_FAT	GO:0034613~cellular protein localization	27	14.1361	0.00741989	CAV3, SNX9, AURKA, RIMS2, ITGB1, GPD1L, EZR, CSE1L, PEX19, RHOA, DNAJA1, HSPA4, RPL7A, EGFR, ROCK1, SYT11, RHBDD1, YWHAE, RPS7, YWHAG, HUWE1, TRAPPC8, NCOA4, IPO4, CD81, MAPRE1, PDCD5	165	1600	16650	1.70284	1	0.805818	12.675
GOTERM_MF_FAT	GO:0050839~cell adhesion molecule binding	12	6.28272	0.0081075	EGFR, CTNNAL1, SNX9, FMNL2, EZR, FERMT3, FCER2, MAPRE1, RPL7A, YWHAE, ITGB1, CTNNA3	160	461	15478	2.51811	0.990264	0.343668	11.2509
GOTERM_BP_FAT	GO:0070727~cellular macromolecule localization	27	14.1361	0.00821168	CAV3, SNX9, AURKA, RIMS2, ITGB1, GPD1L, EZR, CSE1L, PEX19, RHOA, DNAJA1, HSPA4, RPL7A, EGFR, ROCK1, SYT11, RHBDD1, YWHAE, RPS7, YWHAG, HUWE1, TRAPPC8, NCOA4, IPO4, CD81, MAPRE1, PDCD5	165	1613	16650	1.68912	1	0.817529	13.9341
GOTERM_BP_FAT	GO:0072657~protein localization to membrane	12	6.28272	0.0091884	CAV3, EGFR, YWHAG, EZR, ROCK1, PEX19, HSPA4, RPL7A, PDCD5, YWHAE, ITGB1, RPS7	165	489	16650	2.4763	1	0.833443	15.4636
GOTERM_BP_FAT	GO:1903829~positive regulation of cellular protein localization	10	5.2356	0.00994501	GPD1L, EGFR, YWHAG, EZR, HUWE1, SYT11, RHOA, PDCD5, YWHAE, ITGB1	165	363	16650	2.77986	1	0.840056	16.6307
GOTERM_MF_FAT	GO:0000166~nucleotide binding	37	19.3717	0.010203	XRCC5, CPEB2, FKBP4, POLA1, AURKA, TTLL7, KCNJ1, CAMKV, GPD1L, HSP90AB2P, MCM7, HSP90AB4P, DNAJA1, RHOA, HSPA4, SNRNP70, RAB20, EGFR, SMCHD1, ROCK1, YTHDC2, HLTF, NCL, MCM4, RPS6KL1, SRSF3, RPS6KA5, SRSF2, TARS, SRSF5, TAF15, SRSF6, NME1, GTF2F2, CPSF7, HIPK4, TNK1	160	2389	15478	1.49824	0.997078	0.385089	13.9606
GOTERM_MF_FAT	GO:1901265~nucleoside phosphate binding	37	19.3717	0.0102682	XRCC5, CPEB2, FKBP4, POLA1, AURKA, TTLL7, KCNJ1, CAMKV, GPD1L, HSP90AB2P, MCM7, HSP90AB4P, DNAJA1, RHOA, HSPA4, SNRNP70, RAB20, EGFR, SMCHD1, ROCK1, YTHDC2, HLTF, NCL, MCM4, RPS6KL1, SRSF3, RPS6KA5, SRSF2, TARS, SRSF5, TAF15, SRSF6, NME1, GTF2F2, CPSF7, HIPK4, TNK1	160	2390	15478	1.49761	0.997185	0.36349	14.0437
GOTERM_BP_FAT	GO:0044802~single-organism membrane organization	17	8.90052	0.0115647	CAV3, EGFR, SNX9, ROCK1, IMMT, SYT11, EEA1, YWHAE, ITGB1, RPS7, YWHAG, EZR, PEX19, HSPA4, RPL7A, PDCD5, RAB20	165	866	16650	1.98089	1	0.867466	19.0781
GOTERM_BP_FAT	GO:0031329~regulation of cellular catabolic process	10	5.2356	0.0125041	CAV3, SNX9, EZR, PSMD12, SMARCC1, CD81, UCHL5, AURKA, PSME3, TMF1	165	377	16650	2.67663	1	0.874671	20.4663
GOTERM_BP_FAT	GO:0061024~membrane organization	19	9.94764	0.0125402	CAV3, EGFR, SNX9, ROCK1, IMMT, SYT11, EEA1, YWHAE, ITGB1, RPS7, YWHAG, DOCK1, EZR, PEX19, SGCG, HSPA4, RPL7A, PDCD5, RAB20	165	1027	16650	1.86687	1	0.862437	20.5193
GOTERM_BP_FAT	GO:0071495~cellular response to endogenous stimulus	21	10.9948	0.0127046	CAV3, EGFR, CPEB2, FKBP4, HMGCS1, REST, ITGB1, HDAC4, SRSF5, YWHAG, MCM7, EZR, NCOA4, SMARCC1, GTF2F2, CD81, RHOA, DNAJA1, SNRNP70, PDCD5, PTAFR	165	1185	16650	1.78826	1	0.85317	20.7597
GOTERM_BP_FAT	GO:0046907~intracellular transport	26	13.6126	0.013175	ENY2, SNX9, SNRPD3, EEA1, RIMS2, EZR, CSE1L, PEX19, RHOA, HSPA4, RPL7A, EGFR, RHBDD1, YWHAE, RPS7, SRSF3, SRSF2, YWHAG, SRSF5, HUWE1, SRSF6, NCOA4, TRAPPC8, IPO4, PDCD5, CPSF2	165	1594	16650	1.64595	1	0.850949	21.4439
GOTERM_BP_FAT	GO:0033036~macromolecule localization	40	20.9424	0.0148629	ENY2, CAV3, SNX9, FKBP4, PITPNB, AURKA, REST, RIMS2, ITGB1, TMF1, GPD1L, EZR, CSE1L, PEX19, DNAJA1, RHOA, HSPA4, RPL7A, RAB20, JAKMIP1, EGFR, GDI2, ROCK1, SYT11, RHBDD1, YWHAE, RPS7, SRSF3, SRSF2, SRSF5, YWHAG, HUWE1, SRSF6, TRAPPC8, NCOA4, IPO4, CD81, MAPRE1, PDCD5, CPSF2	165	2817	16650	1.43286	1	0.872497	23.8536
GOTERM_BP_FAT	GO:0006913~nucleocytoplasmic transport	11	5.75916	0.0169715	SRSF3, ENY2, EGFR, SRSF2, SRSF5, CSE1L, SRSF6, SNRPD3, IPO4, RHOA, CPSF2	165	465	16650	2.3871	1	0.895665	26.7657
GOTERM_BP_FAT	GO:0006396~RNA processing	17	8.90052	0.0177301	EGFR, SNRPD3, YTHDC2, RRP9, RPS7, SRSF3, SRSF2, SRSF5, RRP1B, SRSF6, GTF2F2, CPSF7, SNRNP40, RPL7A, SNRNP70, CPSF2, NSA2	165	910	16650	1.88511	1	0.896815	27.7873
GOTERM_BP_FAT	GO:0008380~RNA splicing	10	5.2356	0.0177337	SRSF3, SRSF2, SRSF5, SRSF6, SNRPD3, GTF2F2, CPSF7, SNRNP40, SNRNP70, CPSF2	165	400	16650	2.52273	1	0.88781	27.7921
GOTERM_MF_FAT	GO:0036094~small molecule binding	38	19.8953	0.0183456	XRCC5, CPEB2, FKBP4, POLA1, HMGCS1, AURKA, TTLL7, KCNJ1, CAMKV, GPD1L, HSP90AB2P, MCM7, HSP90AB4P, DNAJA1, RHOA, HSPA4, SNRNP70, RAB20, EGFR, SMCHD1, ROCK1, YTHDC2, HLTF, NCL, MCM4, RPS6KL1, SRSF3, RPS6KA5, SRSF2, TARS, SRSF5, TAF15, SRSF6, NME1, GTF2F2, CPSF7, HIPK4, TNK1	160	2571	15478	1.4298	0.999973	0.528832	23.775
GOTERM_BP_FAT	GO:0051169~nuclear transport	11	5.75916	0.0188704	SRSF3, ENY2, EGFR, SRSF2, SRSF5, CSE1L, SRSF6, SNRPD3, IPO4, RHOA, CPSF2	165	473	16650	2.34672	1	0.894172	29.2978
GOTERM_BP_FAT	GO:0006605~protein targeting	14	7.32984	0.0213727	EGFR, YWHAE, RPS7, YWHAG, PEX19, HUWE1, CSE1L, TRAPPC8, NCOA4, IPO4, RHOA, HSPA4, RPL7A, PDCD5	165	701	16650	2.0153	1	0.914495	32.5084
GOTERM_BP_FAT	GO:0050790~regulation of catalytic activity	34	17.801	0.0219003	CAV3, CLSPN, SNX9, CPEB2, FCER2, HPS1, REST, TPM2, ITGB1, DOCK1, RRP1B, S1PR4, RHOA, DNAJA1, SNRNP70, PIK3R6, FAM150B, EGFR, UCN, GDI2, ROCK1, HMBOX1, PSD3, YWHAE, CCNB3, YWHAG, CCND3, PSMD12, CSRNP2, CD81, UCHL5, PSME3, PDCD5, PTAFR	165	2357	16650	1.45563	1	0.912537	33.1675
GOTERM_BP_FAT	GO:0071310~cellular response to organic substance	32	16.7539	0.0224042	ENY2, XRCC5, CAV3, HLA-DQB2, CPEB2, FKBP4, HMGCS1, REST, ITGB1, TMF1, MCM7, EZR, DNAJA1, RHOA, SNRNP70, LTA, EGFR, CMKLR1, RHBDD1, RPS6KA5, HDAC4, SRSF5, YWHAG, PSMD12, NME1, NCOA4, SMARCC1, GTF2F2, CD81, PSME3, PDCD5, PTAFR	165	2186	16650	1.47717	1	0.910437	33.7913
GOTERM_BP_FAT	GO:1903827~regulation of cellular protein localization	12	6.28272	0.0234603	GPD1L, CAV3, EGFR, YWHAG, EZR, HUWE1, SYT11, RHOA, DNAJA1, PDCD5, YWHAE, ITGB1	165	562	16650	2.15464	1	0.913613	35.0809
GOTERM_BP_FAT	GO:0012501~programmed cell death	28	14.6597	0.0240212	CLSPN, AURKA, REST, ITGB1, NAA35, TMF1, DOCK1, CSE1L, DNAJA1, LTA, EGFR, LCMT1, UCN, ZC3HC1, MPZ, ROCK1, FAM188A, CD5L, RHBDD1, YWHAE, HDAC4, YWHAG, SRSF6, NME1, CSRNP2, EEF1E1, PSME3, PDCD5	165	1852	16650	1.52562	1	0.912155	35.7562
GOTERM_BP_FAT	GO:0051276~chromosome organization	20	10.4712	0.0240853	ENY2, XRCC5, LCMT1, HIST2H2AA4, UCN, SMCHD1, HMBOX1, POLA1, AURKA, REST, HLTF, MCM4, RPS6KA5, HDAC4, MCM7, HUWE1, IPO4, SMARCC1, HIPK4, MAPRE1	165	1184	16650	1.70455	1	0.90624	35.8329
GOTERM_BP_FAT	GO:1902589~single-organism organelle organization	25	13.089	0.0264676	CAV3, FMNL2, LCMT1, HAUS3, ROCK1, IMMT, SYT11, FKBP4, EEA1, AURKA, TPM2, YWHAE, ITGB1, TPM4, TPM3, TMF1, YWHAG, EZR, PEX19, RHOA, HSPA4, MAPRE1, PDCD5, RAB20, CCNO	165	1612	16650	1.56497	1	0.920333	38.6244
GOTERM_BP_FAT	GO:0030163~protein catabolic process	15	7.8534	0.0295544	CAV3, EGFR, SNX9, AURKA, RHBDD1, TMF1, EZR, PSMD12, HUWE1, SMARCC1, FBXW4, CD81, UCHL5, PSME3, HECTD1	165	811	16650	1.86638	1	0.936125	42.071
GOTERM_BP_FAT	GO:0009719~response to endogenous stimulus	24	12.5654	0.0302254	CAV3, EGFR, UCN, CPEB2, FKBP4, HMGCS1, REST, ITGB1, HDAC4, SRSF5, YWHAG, MCM7, EZR, SRSF6, NME1, NCOA4, SMARCC1, GTF2F2, CD81, RHOA, DNAJA1, SNRNP70, PDCD5, PTAFR	165	1548	16650	1.56448	1	0.935313	42.7956
GOTERM_BP_FAT	GO:0006897~endocytosis	13	6.80628	0.0318052	EGFR, CAV3, SNX9, SYT11, CD5L, EEA1, ITGB1, DOCK1, EZR, NME1, CD81, RAB20, TMPRSS13	165	665	16650	1.97266	1	0.93966	44.4679
GOTERM_MF_FAT	GO:0005524~ATP binding	24	12.5654	0.0321978	XRCC5, EGFR, SMCHD1, ROCK1, FKBP4, AURKA, YTHDC2, TTLL7, HLTF, MCM4, KCNJ1, RPS6KL1, CAMKV, HSP90AB2P, RPS6KA5, TARS, MCM7, NME1, HSP90AB4P, GTF2F2, DNAJA1, HIPK4, HSPA4, TNK1	160	1495	15478	1.55298	1	0.711039	38.1124
GOTERM_BP_FAT	GO:0032268~regulation of cellular protein metabolic process	33	17.2775	0.0332163	CAV3, CLSPN, SNX9, CPEB2, AURKA, REST, TMF1, GPD1L, EZR, DNAJA1, RHOA, PIWIL4, PIK3R6, FAM150B, EGFR, UCN, ROCK1, IREB2, RHBDD1, IL21, YWHAE, RPS6KA5, HDAC4, CCNB3, YWHAG, CCND3, PSMD12, SMARCC1, CD81, UCHL5, PSME3, PDCD5, PTAFR	165	2346	16650	1.41944	1	0.942686	45.9225
GOTERM_BP_FAT	GO:0042981~regulation of apoptotic process	22	11.5183	0.034571	EGFR, LCMT1, UCN, MPZ, ZC3HC1, ROCK1, AURKA, REST, RHBDD1, ITGB1, YWHAE, NAA35, TMF1, HDAC4, YWHAG, SRSF6, NME1, EEF1E1, DNAJA1, PSME3, PDCD5, LTA	165	1400	16650	1.58571	1	0.945167	47.285
GOTERM_MF_FAT	GO:1901363~heterocyclic compound binding	74	38.7435	0.0346733	XRCC5, CLSPN, HIST2H2AA4, CPEB2, SNRPD3, AURKA, TTLL7, REST, TMF1, HSP90AB2P, FUBP1, MCM7, OLIG3, RRP1B, RHOA, PIWIL4, RAB20, JAKMIP1, EGFR, ROCK1, RRP9, HLTF, MCM4, NCL, TARS, HUWE1, TAF15, NME1, ZNF136, CPSF7, UCHL5, HIPK4, SNRNP40, MAPRE1, CPSF2, FKBP4, POLA1, KCNJ1, GPD1L, CAMKV, EZR, HSP90AB4P, DNAJA1, CLEC2D, HSPA4, RPL7A, SNRNP70, NSA2, GDI2, SMCHD1, IMMT, CKAP4, SETBP1, HMBOX1, IREB2, TEA…	160	5971	15478	1.19889	1	0.714911	40.3933
GOTERM_BP_FAT	GO:0050776~regulation of immune response	16	8.37696	0.035733	HLA-DQB2, FCER2, KIR2DS2, IL21, ITGB1, RPS6KA5, DOCK1, EZR, PSMD12, PGLYRP2, CD81, CLEC2D, PSME3, PIK3R6, LTA, PTAFR	165	912	16650	1.77033	1	0.946582	48.4278
GOTERM_BP_FAT	GO:0006915~apoptotic process	26	13.6126	0.0359313	EGFR, CLSPN, UCN, MPZ, ZC3HC1, ROCK1, FAM188A, AURKA, CD5L, REST, RHBDD1, ITGB1, YWHAE, NAA35, TMF1, HDAC4, YWHAG, DOCK1, CSE1L, SRSF6, CSRNP2, EEF1E1, DNAJA1, PSME3, PDCD5, LTA	165	1747	16650	1.5018	1	0.943641	48.6205
GOTERM_BP_FAT	GO:0051641~cellular localization	35	18.3246	0.0360914	ENY2, CAV3, SNX9, SNRPD3, EEA1, AURKA, RIMS2, ITGB1, GPD1L, EZR, CSE1L, PEX19, RHOA, DNAJA1, HSPA4, RPL7A, EGFR, ROCK1, SYT11, RHBDD1, YWHAE, RPS7, SRSF3, SRSF2, SRSF5, YWHAG, HUWE1, SRSF6, TRAPPC8, NCOA4, IPO4, CD81, MAPRE1, PDCD5, CPSF2	165	2541	16650	1.38993	1	0.940506	48.7756
GOTERM_BP_FAT	GO:0043067~regulation of programmed cell death	22	11.5183	0.0376345	EGFR, LCMT1, UCN, MPZ, ZC3HC1, ROCK1, AURKA, REST, RHBDD1, ITGB1, YWHAE, NAA35, TMF1, HDAC4, YWHAG, SRSF6, NME1, EEF1E1, DNAJA1, PSME3, PDCD5, LTA	165	1413	16650	1.57113	1	0.94375	50.2476
GOTERM_BP_FAT	GO:0010033~response to organic substance	38	19.8953	0.0378772	ENY2, XRCC5, CAV3, HLA-DQB2, CPEB2, FKBP4, HMGCS1, REST, ITGB1, TMF1, MCM7, EZR, CPOX, DNAJA1, RHOA, HSPA4, SNRNP70, LTA, EGFR, UCN, CMKLR1, YTHDC2, RHBDD1, RPS6KA5, SRSF2, HDAC4, SRSF5, YWHAG, PSMD12, SRSF6, NCOA4, NME1, SMARCC1, GTF2F2, CD81, PSME3, PDCD5, PTAFR	165	2822	16650	1.3588	1	0.941134	50.4753
GOTERM_BP_FAT	GO:0051336~regulation of hydrolase activity	21	10.9948	0.0397126	EGFR, SNX9, GDI2, ROCK1, CPEB2, PSD3, HPS1, REST, TPM2, YWHAE, ITGB1, DOCK1, RRP1B, CSRNP2, S1PR4, RHOA, UCHL5, PSME3, SNRNP70, PDCD5, PTAFR	165	1337	16650	1.58496	1	0.945412	52.1668
GOTERM_MF_FAT	GO:0032559~adenyl ribonucleotide binding	24	12.5654	0.0406019	XRCC5, EGFR, SMCHD1, ROCK1, FKBP4, AURKA, YTHDC2, TTLL7, HLTF, MCM4, KCNJ1, RPS6KL1, CAMKV, HSP90AB2P, RPS6KA5, TARS, MCM7, NME1, HSP90AB4P, GTF2F2, DNAJA1, HIPK4, HSPA4, TNK1	160	1531	15478	1.51646	1	0.750258	45.5413
GOTERM_BP_FAT	GO:0060284~regulation of cell development	15	7.8534	0.0416758	CAV3, XRCC5, ROCK1, FKBP4, AURKA, REST, RIMS2, HDAC4, YWHAG, DOCK1, NME1, RHOA, SEMA4B, FAM150B, LTA	165	851	16650	1.77866	1	0.949703	53.9155
GOTERM_BP_FAT	GO:0010628~positive regulation of gene expression	25	13.089	0.0431388	ENY2, REST, RIMS2, FUBP1, EZR, SNRNP70, SERTAD2, EGFR, UCN, HMBOX1, TEAD1, RHBDD1, HLTF, NCL, RPS6KA5, HDAC4, SRSF5, TAF15, CSRNP2, NCOA4, SMARCC1, GTF2F2, CD81, PDCD5, PTAFR	165	1692	16650	1.49097	1	0.951809	55.1791
GOTERM_BP_FAT	GO:0051130~positive regulation of cellular component organization	19	9.94764	0.0434315	CAV3, SNX9, ROCK1, HMBOX1, AURKA, RIMS2, YWHAE, ITGB1, RPS6KA5, HDAC4, YWHAG, DOCK1, EZR, HUWE1, NME1, GTF2F2, RHOA, FAM150B, PDCD5	165	1183	16650	1.62069	1	0.949778	55.4279
GOTERM_MF_FAT	GO:0030554~adenyl nucleotide binding	24	12.5654	0.0434705	XRCC5, EGFR, SMCHD1, ROCK1, FKBP4, AURKA, YTHDC2, TTLL7, HLTF, MCM4, KCNJ1, RPS6KL1, CAMKV, HSP90AB2P, RPS6KA5, TARS, MCM7, NME1, HSP90AB4P, GTF2F2, DNAJA1, HIPK4, HSPA4, TNK1	160	1542	15478	1.50564	1	0.754611	47.8805
GOTERM_BP_FAT	GO:0006397~mRNA processing	10	5.2356	0.0437656	SRSF3, SRSF2, SRSF5, SRSF6, SNRPD3, GTF2F2, CPSF7, SNRNP40, SNRNP70, CPSF2	165	471	16650	2.14244	1	0.947897	55.7104
GOTERM_BP_FAT	GO:0006886~intracellular protein transport	17	8.90052	0.0440985	EGFR, SNX9, RHBDD1, RIMS2, YWHAE, RPS7, YWHAG, PEX19, HUWE1, CSE1L, TRAPPC8, NCOA4, IPO4, RHOA, HSPA4, RPL7A, PDCD5	165	1020	16650	1.68182	1	0.94602	55.9902
GOTERM_BP_FAT	GO:0008219~cell death	28	14.6597	0.0441368	CLSPN, AURKA, REST, ITGB1, NAA35, TMF1, DOCK1, CSE1L, DNAJA1, LTA, EGFR, LCMT1, UCN, ZC3HC1, MPZ, ROCK1, FAM188A, CD5L, RHBDD1, YWHAE, HDAC4, YWHAG, SRSF6, NME1, CSRNP2, EEF1E1, PSME3, PDCD5	165	1958	16650	1.44303	1	0.943048	56.0223
GOTERM_BP_FAT	GO:0019220~regulation of phosphate metabolic process	24	12.5654	0.044254	CAV3, EGFR, CLSPN, SNX9, UCN, ROCK1, IL21, YWHAE, GPD1L, RPS6KA5, HDAC4, CCNB3, YWHAG, MCM7, EZR, CCND3, RRP1B, CSRNP2, CD81, RHOA, DNAJA1, PIK3R6, FAM150B, PTAFR	165	1610	16650	1.50423	1	0.940342	56.1203
GOTERM_BP_FAT	GO:0051174~regulation of phosphorus metabolic process	24	12.5654	0.0445141	CAV3, EGFR, CLSPN, SNX9, UCN, ROCK1, IL21, YWHAE, GPD1L, RPS6KA5, HDAC4, CCNB3, YWHAG, MCM7, EZR, CCND3, RRP1B, CSRNP2, CD81, RHOA, DNAJA1, PIK3R6, FAM150B, PTAFR	165	1611	16650	1.5033	1	0.938181	56.3371
GOTERM_BP_FAT	GO:0051128~regulation of cellular component organization	32	16.7539	0.046379	XRCC5, CAV3, SNX9, FKBP4, AURKA, RIMS2, ITGB1, DOCK1, EZR, RHOA, FAM150B, RAB20, SERTAD2, EGFR, LCMT1, FMNL2, UCN, ROCK1, SYT11, HMBOX1, YWHAE, CTNNBIP1, RPS6KA5, HDAC4, YWHAG, HUWE1, NME1, GTF2F2, SEMA4B, TNK1, MAPRE1, PDCD5	165	2323	16650	1.39005	1	0.942167	57.8622
GOTERM_MF_FAT	GO:0097159~organic cyclic compound binding	74	38.7435	0.0466148	XRCC5, CLSPN, HIST2H2AA4, CPEB2, SNRPD3, AURKA, TTLL7, REST, TMF1, HSP90AB2P, FUBP1, MCM7, OLIG3, RRP1B, RHOA, PIWIL4, RAB20, JAKMIP1, EGFR, ROCK1, RRP9, HLTF, MCM4, NCL, TARS, HUWE1, TAF15, NME1, ZNF136, CPSF7, UCHL5, HIPK4, SNRNP40, MAPRE1, CPSF2, FKBP4, POLA1, KCNJ1, GPD1L, CAMKV, EZR, HSP90AB4P, DNAJA1, CLEC2D, HSPA4, RPL7A, SNRNP70, NSA2, GDI2, SMCHD1, IMMT, CKAP4, SETBP1, HMBOX1, IREB2, TEA…	160	6052	15478	1.18284	1	0.760589	50.3369
GOTERM_BP_FAT	GO:0045595~regulation of cell differentiation	23	12.0419	0.0498134	CAV3, XRCC5, EGFR, ROCK1, CMKLR1, FKBP4, AURKA, REST, RIMS2, ITGB1, FAM57B, CTNNBIP1, HDAC4, YWHAG, DOCK1, SRSF6, NME1, PGLYRP2, RHOA, SEMA4B, PIK3R6, FAM150B, LTA	165	1544	16650	1.50318	1	0.950806	60.5401
GOTERM_BP_FAT	GO:0051338~regulation of transferase activity	16	8.37696	0.0499397	CAV3, EGFR, CLSPN, SNX9, UCN, HMBOX1, YWHAG, CCNB3, CCND3, PSMD12, CD81, DNAJA1, RHOA, PSME3, PIK3R6, FAM150B	165	955	16650	1.69062	1	0.948534	60.6354
GOTERM_BP_FAT	GO:0051347~positive regulation of transferase activity	12	6.28272	0.0519924	EGFR, CLSPN, SNX9, UCN, CCND3, PSMD12, HMBOX1, CD81, RHOA, PSME3, PIK3R6, FAM150B	165	640	16650	1.89205	1	0.952107	62.1548
GOTERM_BP_FAT	GO:0045596~negative regulation of cell differentiation	12	6.28272	0.0519924	CAV3, EGFR, HDAC4, SRSF6, NME1, FKBP4, PGLYRP2, RHOA, SEMA4B, REST, ITGB1, FAM57B	165	640	16650	1.89205	1	0.952107	62.1548
GOTERM_BP_FAT	GO:0006366~transcription from RNA polymerase II promoter	26	13.6126	0.0540114	ENY2, SNRPD3, REST, TMF1, FUBP1, EZR, OLIG3, EGFR, UCN, TEAD1, HLTF, NCL, SRSF3, RPS6KA5, CTNNBIP1, HDAC4, SRSF2, SRSF5, CSRNP2, SRSF6, ZNF136, SMARCC1, CD81, GTF2F2, CPSF7, CPSF2	165	1820	16650	1.44156	1	0.955245	63.595
GOTERM_BP_FAT	GO:0008104~protein localization	33	17.2775	0.0547329	ENY2, CAV3, SNX9, FKBP4, AURKA, REST, RIMS2, ITGB1, GPD1L, EZR, CSE1L, PEX19, DNAJA1, RHOA, HSPA4, RPL7A, RAB20, JAKMIP1, EGFR, GDI2, ROCK1, SYT11, RHBDD1, YWHAE, RPS7, YWHAG, HUWE1, TRAPPC8, NCOA4, IPO4, CD81, MAPRE1, PDCD5	165	2448	16650	1.36029	1	0.954805	64.097
GOTERM_BP_FAT	GO:0045859~regulation of protein kinase activity	13	6.80628	0.0572475	CAV3, EGFR, CLSPN, SNX9, CCNB3, UCN, YWHAG, CCND3, CD81, RHOA, DNAJA1, PIK3R6, FAM150B	165	730	16650	1.79701	1	0.958834	65.7959
GOTERM_BP_FAT	GO:0001817~regulation of cytokine production	11	5.75916	0.0595349	XRCC5, RPS6KA5, UCN, EZR, CMKLR1, PGLYRP2, SYT11, IL21, PTAFR, LTA, TMF1	165	577	16650	1.92374	1	0.961919	67.2751
GOTERM_BP_FAT	GO:0044093~positive regulation of molecular function	26	13.6126	0.0599564	SNX9, CLSPN, FCER2, HPS1, REST, ITGB1, DOCK1, S1PR4, RHOA, PIK3R6, FAM150B, EGFR, GDI2, UCN, HMBOX1, PSD3, RPS6KA5, HDAC4, CCND3, PSMD12, NME1, CD81, PSME3, MAPRE1, PDCD5, PTAFR	165	1840	16650	1.42589	1	0.960822	67.541
GOTERM_BP_FAT	GO:0043066~negative regulation of apoptotic process	14	7.32984	0.0607659	EGFR, UCN, MPZ, ZC3HC1, ROCK1, SRSF6, DNAJA1, AURKA, PSME3, RHBDD1, YWHAE, ITGB1, NAA35, TMF1	165	818	16650	1.72705	1	0.960579	68.0459
GOTERM_BP_FAT	GO:0045184~establishment of protein localization	28	14.6597	0.0609461	ENY2, CAV3, SNX9, REST, RIMS2, ITGB1, EZR, CSE1L, PEX19, RHOA, DNAJA1, HSPA4, RPL7A, RAB20, JAKMIP1, EGFR, GDI2, ROCK1, SYT11, RHBDD1, YWHAE, RPS7, YWHAG, HUWE1, TRAPPC8, NCOA4, IPO4, PDCD5	165	2021	16650	1.39805	1	0.95897	68.1573
GOTERM_BP_FAT	GO:0033043~regulation of organelle organization	18	9.42408	0.0617017	CAV3, XRCC5, LCMT1, UCN, ROCK1, SYT11, FKBP4, HMBOX1, AURKA, YWHAE, RPS6KA5, YWHAG, EZR, HUWE1, RHOA, MAPRE1, PDCD5, RAB20	165	1152	16650	1.5767	1	0.958636	68.6204
GOTERM_BP_FAT	GO:0007049~cell cycle	24	12.5654	0.0626029	EGFR, CLSPN, SNX9, LCMT1, HAUS3, ZC3HC1, POLA1, AURKA, YWHAE, MCM4, ITGB1, SRSF2, CCNB3, YWHAG, MCM7, EZR, CCND3, PSMD12, RHOA, PSME3, PIWIL4, MAPRE1, CCNO, POC5	165	1672	16650	1.44846	1	0.958627	69.1643
GOTERM_MF_FAT	GO:0001882~nucleoside binding	27	14.1361	0.0629588	XRCC5, FKBP4, POLA1, AURKA, TTLL7, KCNJ1, CAMKV, HSP90AB2P, MCM7, HSP90AB4P, RHOA, DNAJA1, HSPA4, RAB20, EGFR, SMCHD1, ROCK1, YTHDC2, HLTF, MCM4, RPS6KL1, RPS6KA5, TARS, NME1, GTF2F2, HIPK4, TNK1	160	1860	15478	1.40425	1	0.84277	61.4587
GOTERM_BP_FAT	GO:0008015~blood circulation	10	5.2356	0.063102	CTNNBIP1, GPD1L, CAV3, EGFR, HDAC4, UCN, SGCG, YWHAE, PTAFR, CTNNA3	165	506	16650	1.99425	1	0.95775	69.4618
GOTERM_BP_FAT	GO:0071396~cellular response to lipid	10	5.2356	0.064978	XRCC5, EGFR, NME1, NCOA4, FKBP4, HMGCS1, DNAJA1, SNRNP70, REST, PTAFR	165	509	16650	1.9825	1	0.959812	70.5556
GOTERM_BP_FAT	GO:0003013~circulatory system process	10	5.2356	0.0656111	CTNNBIP1, GPD1L, CAV3, EGFR, HDAC4, UCN, SGCG, YWHAE, PTAFR, CTNNA3	165	510	16650	1.97861	1	0.959246	70.9163
GOTERM_BP_FAT	GO:0010604~positive regulation of macromolecule metabolic process	37	19.3717	0.0657807	ENY2, CAV3, CLSPN, SNX9, FCER2, AURKA, REST, RIMS2, FUBP1, EZR, RHOA, SNRNP70, PIK3R6, FAM150B, SERTAD2, EGFR, UCN, HMBOX1, TEAD1, IL21, RHBDD1, HLTF, NCL, RPS6KA5, HDAC4, SRSF5, CCND3, TAF15, PSMD12, NCOA4, CSRNP2, SMARCC1, GTF2F2, CD81, PSME3, PDCD5, PTAFR	165	2856	16650	1.3073	1	0.957725	71.0122
GOTERM_BP_FAT	GO:0032270~positive regulation of cellular protein metabolic process	21	10.9948	0.0660274	CAV3, EGFR, CLSPN, SNX9, UCN, AURKA, REST, RHBDD1, IL21, RPS6KA5, HDAC4, EZR, CCND3, PSMD12, CD81, RHOA, PSME3, PIK3R6, FAM150B, PDCD5, PTAFR	165	1420	16650	1.49232	1	0.956358	71.1513
GOTERM_BP_FAT	GO:0043069~negative regulation of programmed cell death	14	7.32984	0.0660499	EGFR, UCN, MPZ, ZC3HC1, ROCK1, SRSF6, DNAJA1, AURKA, PSME3, RHBDD1, YWHAE, ITGB1, NAA35, TMF1	165	829	16650	1.70413	1	0.954495	71.1639
GOTERM_BP_FAT	GO:0010941~regulation of cell death	22	11.5183	0.0668072	EGFR, LCMT1, UCN, MPZ, ZC3HC1, ROCK1, AURKA, REST, RHBDD1, ITGB1, YWHAE, NAA35, TMF1, HDAC4, YWHAG, SRSF6, NME1, EEF1E1, DNAJA1, PSME3, PDCD5, LTA	165	1509	16650	1.47117	1	0.954241	71.5864
GOTERM_BP_FAT	GO:0060341~regulation of cellular localization	14	7.32984	0.06855	EGFR, CAV3, ENY2, SYT11, RIMS2, ITGB1, YWHAE, GPD1L, YWHAG, EZR, HUWE1, DNAJA1, RHOA, PDCD5	165	834	16650	1.69392	1	0.956085	72.5368
GOTERM_BP_FAT	GO:0016071~mRNA metabolic process	12	6.28272	0.0685954	SRSF3, SRSF2, SRSF5, SRSF6, SNRPD3, GTF2F2, CPSF7, SNRNP40, SNRNP70, RPL7A, CPSF2, RPS7	165	672	16650	1.80195	1	0.954339	72.5611
GOTERM_BP_FAT	GO:0051246~regulation of protein metabolic process	33	17.2775	0.072685	CAV3, CLSPN, SNX9, CPEB2, AURKA, REST, TMF1, GPD1L, EZR, DNAJA1, RHOA, PIWIL4, PIK3R6, FAM150B, EGFR, UCN, ROCK1, IREB2, RHBDD1, IL21, YWHAE, RPS6KA5, HDAC4, CCNB3, YWHAG, CCND3, PSMD12, SMARCC1, CD81, UCHL5, PSME3, PDCD5, PTAFR	165	2512	16650	1.32564	1	0.960642	74.6728
GOTERM_BP_FAT	GO:0006928~movement of cell or subcellular component	25	13.089	0.0747507	CAV3, FERMT3, TPM2, ITGB1, ROPN1L, TPM4, TMF1, TPM3, GPD1L, DOCK1, EZR, OLIG3, RHOA, DNAJA1, EGFR, ROCK1, CMKLR1, YWHAE, CTNNA3, RPS6KA5, HDAC4, CD81, SEMA4B, MAPRE1, PTAFR	165	1795	16650	1.40542	1	0.96267	75.6801
GOTERM_BP_FAT	GO:0022402~cell cycle process	20	10.4712	0.0755259	EGFR, CLSPN, SNX9, LCMT1, HAUS3, ZC3HC1, POLA1, AURKA, YWHAE, MCM4, ITGB1, SRSF2, CCNB3, YWHAG, EZR, MCM7, PSMD12, RHOA, PSME3, MAPRE1	165	1357	16650	1.48724	1	0.962423	76.0482
GOTERM_BP_FAT	GO:0044092~negative regulation of molecular function	17	8.90052	0.0759418	CAV3, ROCK1, CPEB2, CMKLR1, AURKA, YWHAE, CTNNBIP1, HDAC4, YWHAG, PSMD12, PEX19, RRP1B, CSRNP2, UCHL5, DNAJA1, PSME3, MAPRE1	165	1100	16650	1.5595	1	0.96157	76.2436
GOTERM_BP_FAT	GO:0051241~negative regulation of multicellular organismal process	16	8.37696	0.0767942	CAV3, EGFR, UCN, ROCK1, CMKLR1, FKBP4, SYT11, REST, RPS6KA5, HDAC4, EZR, SRSF6, NME1, PGLYRP2, RHOA, SEMA4B	165	1017	16650	1.58756	1	0.961469	76.6393
GOTERM_BP_FAT	GO:1902580~single-organism cellular localization	17	8.90052	0.0768944	CAV3, EGFR, ROCK1, SYT11, RIMS2, YWHAE, ITGB1, RPS7, YWHAG, EZR, PEX19, CSE1L, IPO4, RHOA, HSPA4, RPL7A, PDCD5	165	1102	16650	1.55667	1	0.960083	76.6853
GOTERM_BP_FAT	GO:0044257~cellular protein catabolic process	12	6.28272	0.0786748	CAV3, EZR, PSMD12, HUWE1, SMARCC1, CD81, FBXW4, UCHL5, AURKA, PSME3, TMF1, HECTD1	165	689	16650	1.75749	1	0.961571	77.4903
GOTERM_BP_FAT	GO:0009725~response to hormone	14	7.32984	0.0791739	EGFR, UCN, CPEB2, FKBP4, HMGCS1, REST, HDAC4, SRSF5, YWHAG, SRSF6, NCOA4, SMARCC1, DNAJA1, PTAFR	165	854	16650	1.65425	1	0.960892	77.7111
GOTERM_BP_FAT	GO:0009057~macromolecule catabolic process	18	9.42408	0.0832999	EGFR, CAV3, SNX9, AURKA, RHBDD1, RPS7, TMF1, EZR, PSMD12, HUWE1, SMARCC1, PGLYRP2, CD81, FBXW4, UCHL5, PSME3, RPL7A, HECTD1	165	1201	16650	1.51238	1	0.965874	79.4603
GOTERM_BP_FAT	GO:0032870~cellular response to hormone stimulus	11	5.75916	0.0836868	EGFR, HDAC4, SRSF5, YWHAG, CPEB2, NCOA4, FKBP4, SMARCC1, HMGCS1, DNAJA1, REST	165	616	16650	1.80195	1	0.965078	79.6175
GOTERM_BP_FAT	GO:0010467~gene expression	62	32.4607	0.083942	UQCRC2, XRCC5, ENY2, HIST2H2AA4, CPEB2, SNRPD3, REST, TMF1, FUBP1, OLIG3, RRP1B, PIWIL4, THRSP, SERTAD2, EGFR, CMKLR1, RRP9, HLTF, RHBDD1, NCL, CTNNBIP1, TARS, TAF15, NCOA4, NME1, ZNF136, CD81, CPSF7, UCHL5, PSME3, SNRNP40, CPD, CPSF2, PTAFR, POLA1, RIMS2, EZR, RPL7A, SNRNP70, NSA2, UCN, SMCHD1, MRPS25, HMBOX1, IREB2, TEAD1, YTHDC2, MRPL30, RPS7, RPS6KA5, SRSF3, HDAC4, SRSF2, SRSF5, PSMD12, CSRNP…	165	5306	16650	1.17911	1	0.964086	79.7205
GOTERM_BP_FAT	GO:0051649~establishment of localization in cell	27	14.1361	0.085919	ENY2, SNX9, SNRPD3, EEA1, RIMS2, EZR, CSE1L, PEX19, RHOA, HSPA4, RPL7A, EGFR, SYT11, RHBDD1, YWHAE, RPS7, SRSF3, SRSF2, SRSF5, YWHAG, HUWE1, SRSF6, NCOA4, TRAPPC8, IPO4, PDCD5, CPSF2	165	2004	16650	1.35955	1	0.965606	80.5024
GOTERM_BP_FAT	GO:0043085~positive regulation of catalytic activity	22	11.5183	0.087045	EGFR, CLSPN, SNX9, GDI2, UCN, FCER2, HMBOX1, PSD3, HPS1, REST, ITGB1, DOCK1, CCND3, PSMD12, S1PR4, CD81, RHOA, PSME3, PIK3R6, FAM150B, PDCD5, PTAFR	165	1559	16650	1.42399	1	0.965875	80.9349
GOTERM_MF_FAT	GO:0035639~purine ribonucleoside triphosphate binding	26	13.6126	0.0879501	XRCC5, EGFR, SMCHD1, ROCK1, FKBP4, AURKA, YTHDC2, TTLL7, HLTF, MCM4, KCNJ1, RPS6KL1, CAMKV, HSP90AB2P, RPS6KA5, TARS, MCM7, NME1, HSP90AB4P, GTF2F2, RHOA, DNAJA1, HIPK4, HSPA4, TNK1, RAB20	160	1841	15478	1.3662	1	0.917454	74.0706
GOTERM_BP_FAT	GO:0043549~regulation of kinase activity	13	6.80628	0.0892857	CAV3, EGFR, CLSPN, SNX9, CCNB3, UCN, YWHAG, CCND3, CD81, RHOA, DNAJA1, PIK3R6, FAM150B	165	788	16650	1.66474	1	0.967624	81.7687
GOTERM_BP_FAT	GO:0051129~negative regulation of cellular component organization	11	5.75916	0.0892916	XRCC5, CTNNBIP1, CAV3, LCMT1, UCN, ROCK1, FKBP4, SYT11, RHOA, SEMA4B, MAPRE1	165	624	16650	1.77885	1	0.966388	81.7708
GOTERM_BP_FAT	GO:0045936~negative regulation of phosphate metabolic process	10	5.2356	0.0894832	GPD1L, CAV3, HDAC4, YWHAG, EZR, ROCK1, RRP1B, CSRNP2, DNAJA1, YWHAE	165	544	16650	1.85495	1	0.965387	81.8405
GOTERM_BP_FAT	GO:0010563~negative regulation of phosphorus metabolic process	10	5.2356	0.0894832	GPD1L, CAV3, HDAC4, YWHAG, EZR, ROCK1, RRP1B, CSRNP2, DNAJA1, YWHAE	165	544	16650	1.85495	1	0.965387	81.8405
GOTERM_BP_FAT	GO:0003008~system process	27	14.1361	0.0898649	CAV3, HPS1, TPM2, ITGB1, TPM4, TPM3, TMF1, KCNJ1, GPD1L, EZR, OR10G8, KCNK5, COL11A1, JAKMIP1, EGFR, UCN, ROCK1, IREB2, YWHAE, CTNNA3, CTNNBIP1, PJA2, HDAC4, OR12D3, SGCG, PTAFR, SCN4A	165	2014	16650	1.3528	1	0.964643	81.9785
GOTERM_BP_FAT	GO:0030162~regulation of proteolysis	12	6.28272	0.0909957	CAV3, SNX9, PSMD12, SMARCC1, UCHL5, AURKA, PSME3, REST, RHBDD1, PDCD5, YWHAE, TMF1	165	708	16650	1.71032	1	0.964928	82.3817
GOTERM_BP_FAT	GO:0002684~positive regulation of immune system process	15	7.8534	0.0917148	HLA-DQB2, CMKLR1, FCER2, IL21, RPS6KA5, CTNNBIP1, DOCK1, EZR, PSMD12, PGLYRP2, CD81, PSME3, PIK3R6, LTA, PTAFR	165	960	16650	1.5767	1	0.964655	82.6336
GOTERM_MF_FAT	GO:0032550~purine ribonucleoside binding	26	13.6126	0.0917978	XRCC5, EGFR, SMCHD1, ROCK1, FKBP4, AURKA, YTHDC2, TTLL7, HLTF, MCM4, KCNJ1, RPS6KL1, CAMKV, HSP90AB2P, RPS6KA5, TARS, MCM7, NME1, HSP90AB4P, GTF2F2, RHOA, DNAJA1, HIPK4, HSPA4, TNK1, RAB20	160	1850	15478	1.35955	1	0.91712	75.629
GOTERM_MF_FAT	GO:0001883~purine nucleoside binding	26	13.6126	0.0931052	XRCC5, EGFR, SMCHD1, ROCK1, FKBP4, AURKA, YTHDC2, TTLL7, HLTF, MCM4, KCNJ1, RPS6KL1, CAMKV, HSP90AB2P, RPS6KA5, TARS, MCM7, NME1, HSP90AB4P, GTF2F2, RHOA, DNAJA1, HIPK4, HSPA4, TNK1, RAB20	160	1853	15478	1.35735	1	0.910876	76.1384
GOTERM_MF_FAT	GO:0032549~ribonucleoside binding	26	13.6126	0.0931052	XRCC5, EGFR, SMCHD1, ROCK1, FKBP4, AURKA, YTHDC2, TTLL7, HLTF, MCM4, KCNJ1, RPS6KL1, CAMKV, HSP90AB2P, RPS6KA5, TARS, MCM7, NME1, HSP90AB4P, GTF2F2, RHOA, DNAJA1, HIPK4, HSPA4, TNK1, RAB20	160	1853	15478	1.35735	1	0.910876	76.1384
GOTERM_BP_FAT	GO:0016569~covalent chromatin modification	10	5.2356	0.0941707	RPS6KA5, ENY2, HDAC4, UCN, HUWE1, SMARCC1, HIPK4, AURKA, REST, HLTF	165	550	16650	1.83471	1	0.966656	83.4686
GOTERM_BP_FAT	GO:0001816~cytokine production	11	5.75916	0.0943786	XRCC5, RPS6KA5, UCN, EZR, CMKLR1, PGLYRP2, SYT11, IL21, PTAFR, LTA, TMF1	165	631	16650	1.75911	1	0.965735	83.5375
GOTERM_BP_FAT	GO:0006468~protein phosphorylation	25	13.089	0.0978774	CAV3, EGFR, CLSPN, SNX9, UCN, ROCK1, AURKA, IL21, RPS6KL1, GPD1L, CAMKV, RPS6KA5, CCNB3, YWHAG, EZR, CCND3, PSMD12, CD81, RHOA, DNAJA1, HIPK4, TNK1, PSME3, PIK3R6, FAM150B	165	1852	16650	1.36216	1	0.96887	84.6573
GOTERM_BP_FAT	GO:0051270~regulation of cellular component movement	13	6.80628	0.0984184	EGFR, CAV3, HDAC4, DOCK1, ROCK1, CMKLR1, FERMT3, CD81, RHOA, SEMA4B, MAPRE1, PTAFR, CTNNA3	165	802	16650	1.63568	1	0.968398	84.8238

## Sheet: Top correlated genes
CPEB2
LCMT1
TFF3
HLA-DQB2
POC5
SCN4A
MGC45800
RQCD1
LY6G6C
KRTAP1-3
IL21
PXDC1
SV2B
CTNNBIP1
HOXD-AS2
CTNNA3
CKAP4
PNPLA1
PIK3R6
CCNO
OLFML2B
CCND3
THRSP
PGLYRP2
TTLL7
RAB20
CMIP
LENG1
SYT11
GAGE2E
ZNF137P
MSRA
MPZ
DDI1
PAGE5
CCNB3
RHBDD1
RIMBP3
RIMS2
FAM188A
FBXW4
OR12D3
AURKA
LOC729156
DAGLA
UCN
CPA1
LOC100652791
FAAH
JAKMIP1
KCNJ1
COL11A1
PDZK1P1
CAV3
CLEC3A
CMKLR1
TMPRSS13
MRPL30
ACOT9
PTAFR
HDAC4
FERMT3
SGCG
CAMKV
PRSS36
TNK1
PIWIL4
HIPK4
HPS1
DOC2GP
NHLRC4
CSRNP2
PCDHGB8P
CD5L
KIR2DS2
ZSWIM3
OLIG3
ZC3HC1
S1PR4
ROPN1L
TTTY18
RPS6KL1
RPS6KA5
LOC283403
TM4SF19
RIMBP3C
SETBP1
FCER2
MICALCL
KCNK5
RRP9
FAM150B
OR10G8
SNORA36A
NPBWR2
FAM57B
LTA
GPD1L
SEMA4B
ZNF136
SNRNP40
LOC440354
REST
CSE1L
FKBP4
SNX9
FMNL2
DDT
NME1
PDCD5
MRPS25
PSMD12
SNRNP70
TARS
HSP90AB4P
CD81
SRSF2
ENY2
TAF15
PSMG3
PDP1
CLSPN
DOCK1
LANCL1
GTF2F2
FTH1P3
ROCK1
GDI2
MCM4
TRAPPC8
MTRNR2L6
UQCRC2
EGFR
PJA2
HECTD1
MTRNR2L2
PSD3
CPSF7
CPSF2
YWHAE
DNAJA1
UCHL5
EZR
PSME3
NDUFA8
CTNNAL1
POLA1
LOC649395
YWHAG
NCL
SRSF3
TMEM87A
CLEC2D
MAPRE1
HIST2H2AA4
LOC649330
GDA
XRCC5
HMGCS1
TEAD1
PITPNB
ITGB1
SNRPD3
FAM54A
PEX19
SMARCC1
YTHDC2
EEA1
RPS7
NCOA4
FAM135A
RPL7A
CPOX
HUWE1
HAUS3
RRP1B
HSPA4
FUBP1
HSP90AB2P
TPM4
IPO4
IREB2
HLTF
TMF1
TPM2
EEF1E1
CPD
TPM3
HMBOX1
GTF2H2B
NAA35
SRSF6
SRSF5
IMMT
MCM7
RHOA
FAM136A
SMCHD1
NSA2
SERTAD2
