# Supplementary material for: Chromatin modifier MTA1 regulates mitotic transition and tumorigenesis by orchestrating mitotic mRNA processing
Source: Nat Commun. 2020 Sep 8;11:4455. doi: 10.1038/s41467-020-18259-1 (PMC7479136; doi:10.1038/s41467-020-18259-1)
Supplement: Supplementary file 8 — Supplementary Data 5 [file 41467_2020_18259_MOESM8_ESM.xlsx]

## Sheet: Functional clustering on DEGs
Supplementary Data 5. Functional clustering analysis on MTA1 deletion induced-DEGs in synchronized mitotic cells
Pvalue: modified one-tailed Fisher's exact test
Annotation Cluster 1	Enrichment Score: 25.074562927973787
Category	Term		Count	%	PValue	Genes	List Total	Pop Hits	Pop Total	Fold Enrichment	Bonferroni	Benjamini	FDR
GOTERM_BP_ALL	GO:0071840	cellular component organization or biogenesis	662	48.0406	1.5744e-28	RPL18, OXA1L, RPL13, XRCC6, STOML2, MED24, L1CAM, REST, ANKLE2, WDR82, CTNNB1, MAP3K7, ACTG1, WDR74, INCENP, RPLP0, RPL10, LUC7L2, FAU, LSM4, TLK2, LUC7L3, PLS3, ADAM9, TIMMDC1, BSG, PTPRF, PTPRG, EMG1, LIG1, VPS41, HMG20B, CTNNA1, RPTOR, MRM2, JUP, NME2, PPP1CA, RPS18, RPS19, SGO2, NME1, SGO1, ZWINT, RPS14, SURF4, TRAPPC5, ADSL, FLII, YME1L1, RPS10, RPS11, TRAPPC1, CHORDC1, ZNHIT6, PMP22, EIF2AK…	1276	6265	16792	1.39056	1.20851e-24	2.41703e-25	3.13135e-25
GOTERM_BP_ALL	GO:0006996	organelle organization	451	32.7286	1.65323e-28	OXA1L, XRCC6, STOML2, MED24, REST, WDR82, ANKLE2, CTNNB1, MAP3K7, ACTG1, INCENP, LSM4, RPL10, TLK2, PLS3, TIMMDC1, LIG1, VPS41, HMG20B, CTNNA1, JUP, RPS19, SGO2, SGO1, RPS14, ZWINT, TRAPPC5, SURF4, FLII, RPS10, YME1L1, TRAPPC1, CHORDC1, MYO18A, SURF1, RAD23B, HSD17B10, GGCT, PPT1, BCL2L1, MYBL2, VPS72, NCAPG2, GORASP2, RAC1, LEO1, CDC42EP3, YEATS4, MAP2K2, PHB, TGFBR1, JTB, RPS6, RPS5, VDAC3, ARF…	1276	3753	16792	1.58143	1.26902e-24	2.11504e-25	3.28813e-25
GOTERM_BP_ALL	GO:0016043	cellular component organization	648	47.0247	4.16712e-28	RPL18, OXA1L, RPL13, XRCC6, STOML2, MED24, L1CAM, REST, ANKLE2, WDR82, CTNNB1, MAP3K7, ACTG1, INCENP, RPLP0, RPL10, LUC7L2, FAU, LSM4, TLK2, LUC7L3, PLS3, ADAM9, TIMMDC1, BSG, PTPRF, PTPRG, LIG1, VPS41, HMG20B, CTNNA1, RPTOR, JUP, NME2, PPP1CA, RPS18, RPS19, SGO2, NME1, SGO1, ZWINT, RPS14, SURF4, TRAPPC5, ADSL, FLII, YME1L1, RPS10, RPS11, TRAPPC1, CHORDC1, ZNHIT6, PMP22, EIF2AK2, SURF1, MYO18A, R…	1276	6109	16792	1.39591	3.19868e-24	3.55409e-25	8.28803e-25
GOTERM_BP_ALL	GO:0044085	cellular component biogenesis	339	24.6009	4.63941e-18	RPL18, OXA1L, FASTKD2, CHMP5, RPL13, XRCC6, STOML2, RAB1B, MED24, CCT2, AURKA, CCT3, REST, CTNNB1, WDR74, ACTG1, RPLP0, RPL26L1, H2AFY, LSM4, FAU, RPL10, LUC7L2, PLS3, LUC7L3, TBC1D9B, CLNS1A, TIMMDC1, F11R, GTPBP4, RAN, EMG1, VPS41, CTNNA1, MRM2, JUP, RPS18, NME2, KRT19, RPS19, RPS14, TRAPPC5, ADSL, RPS10, RAB13, RPS11, AMFR, TRAPPC1, ZNHIT6, PMP22, EIF2AK2, BIN1, EPS8L2, SURF1, ADD1, ALDOA, RAD…	1276	2914	16792	1.53095	3.56121e-14	7.41918e-16	9.22737e-15
Annotation Cluster 2	Enrichment Score: 23.78745219462912
Category	Term		Count	%	PValue	Genes	List Total	Pop Hits	Pop Total	Fold Enrichment	Bonferroni	Benjamini	FDR
GOTERM_BP_ALL	GO:0016032	viral process	178	12.9173	9.31389e-30	RPL18, XPO1, RPL36A, RPL13, CHMP5, XRCC6, RAB1B, RNF216, REST, SLC52A2, SIN3A, MYD88, DDX11, ATG7, RPLP0, TARDBP, PUM1, TPT1, RPL26L1, RPL10, FAU, NUP37, PUM2, SUPT5H, PABPN1, RPL35A, F11R, RAN, RELA, DDX39B, PTBP1, HLA-C, MFGE8, RPS18, KRT19, RPS19, KRT18, NPC2, RPS14, PSMA4, RPS10, STMN1, RPS11, BIN1, EIF2AK2, UBA52, SUPT6H, SMARCA4, CAV2, CAV1, GRB2, IFITM2, CLU, DAG1, NFKBIA, BCL2L1, SCRIB, S…	1276	966	16792	2.4249	7.14935e-26	7.14935e-26	1.85245e-26
GOTERM_BP_ALL	GO:0044764	multi-organism cellular process	178	12.9173	2.30669e-29	RPL18, XPO1, RPL36A, RPL13, CHMP5, XRCC6, RAB1B, RNF216, REST, SLC52A2, SIN3A, MYD88, DDX11, ATG7, RPLP0, TARDBP, PUM1, TPT1, RPL26L1, RPL10, FAU, NUP37, PUM2, SUPT5H, PABPN1, RPL35A, F11R, RAN, RELA, DDX39B, PTBP1, HLA-C, MFGE8, RPS18, KRT19, RPS19, KRT18, NPC2, RPS14, PSMA4, RPS10, STMN1, RPS11, BIN1, EIF2AK2, UBA52, SUPT6H, SMARCA4, CAV2, CAV1, GRB2, IFITM2, CLU, DAG1, NFKBIA, BCL2L1, SCRIB, S…	1276	973	16792	2.40746	1.77062e-25	8.85309e-26	4.58781e-26
GOTERM_BP_ALL	GO:0044403	symbiosis, encompassing mutualism through parasitism	179	12.9898	1.84918e-28	RPL18, XPO1, RPL36A, RPL13, CHMP5, XRCC6, RAB1B, RNF216, REST, SLC52A2, SIN3A, MYD88, DDX11, ATG7, RPLP0, TARDBP, PUM1, TPT1, RPL26L1, RPL10, FAU, NUP37, PUM2, SUPT5H, PABPN1, RPL35A, F11R, RAN, RELA, DDX39B, PTBP1, HLA-C, MFGE8, RPS18, KRT19, RPS19, KRT18, NPC2, RPS14, PSMA4, RPS10, STMN1, RPS11, BIN1, EIF2AK2, UBA52, SUPT6H, SMARCA4, CAV2, CAV1, GRB2, IFITM2, CLU, DAG1, NFKBIA, BCL2L1, SCRIB, S…	1276	998	16792	2.36034	1.41943e-24	2.02776e-25	3.67786e-25
GOTERM_BP_ALL	GO:0044419	interspecies interaction between organisms	179	12.9898	1.84918e-28	RPL18, XPO1, RPL36A, RPL13, CHMP5, XRCC6, RAB1B, RNF216, REST, SLC52A2, SIN3A, MYD88, DDX11, ATG7, RPLP0, TARDBP, PUM1, TPT1, RPL26L1, RPL10, FAU, NUP37, PUM2, SUPT5H, PABPN1, RPL35A, F11R, RAN, RELA, DDX39B, PTBP1, HLA-C, MFGE8, RPS18, KRT19, RPS19, KRT18, NPC2, RPS14, PSMA4, RPS10, STMN1, RPS11, BIN1, EIF2AK2, UBA52, SUPT6H, SMARCA4, CAV2, CAV1, GRB2, IFITM2, CLU, DAG1, NFKBIA, BCL2L1, SCRIB, S…	1276	998	16792	2.36034	1.41943e-24	2.02776e-25	3.67786e-25
GOTERM_BP_ALL	GO:0019058	viral life cycle	98	7.11176	2.72395e-21	RPL18, XPO1, RPL36A, LDLR, TSG101, RPL13, CHMP5, RAB1B, VPS37B, DEK, REST, SLC52A2, RPS2, LARP1, CDC42, TRIM8, GSN, RPS3A, RPLP0, TARDBP, PCBP2, RPL26L1, RPL10, FAU, NUP37, SUPT5H, TNIP1, RPL35A, F11R, CTBP2, RAN, DDX39B, PTBP1, RPS18, RPS19, RPS14, RAB5A, THOC6, THOC7, RPS10, CTSB, RPS11, EIF2AK2, KPNA2, UBA52, SMARCA4, CAV2, NUP98, CAV1, IFITM2, RPL27A, DAG1, RPL37, STAU1, RPS25, EIF3D, RPL30, …	1276	455	16792	2.83443	2.0909e-17	1.10048e-18	5.41769e-18
GOTERM_BP_ALL	GO:0051704	multi-organism process	254	18.4325	9.41907e-10	RPL18, RPL13, CHMP5, PGF, XRCC6, RAB1B, RNF216, AURKA, CCT2, CCT3, REST, SLC52A2, CTNNB1, ATP2B4, SIN3A, MYD88, DDX11, RPLP0, RPL26L1, RPL10, FAU, NUP37, SUPT5H, ADAM9, F11R, BSG, RAN, YY1, PTBP1, RPS18, KRT19, RPS19, KRT18, NPC2, RPS14, DLD, STC1, RPS10, RPS11, EIF2AK2, BIN1, SUPT6H, TNFRSF6B, RAD23B, DAG1, NFKBIA, BCL2L1, SCRIB, RPS25, KRAS, HTATSF1, RAC1, RPS20, NUP54, PABPC1, RPS24, NR1H3, BM…	1276	2341	16792	1.42785	7.23005e-06	5.73816e-08	1.87337e-06
Annotation Cluster 3	Enrichment Score: 17.730894018815636
Category	Term		Count	%	PValue	Genes	List Total	Pop Hits	Pop Total	Fold Enrichment	Bonferroni	Benjamini	FDR
GOTERM_BP_ALL	GO:0006412	translation	136	9.86938	8.96565e-29	EIF6, RPL18, MRPL42, RPL36A, RPL13, EIF5A, CNOT1, RPS6KB1, RPL22L1, CNOT7, RPLP0, SLC25A22, PUM1, RPL26L1, SLC25A29, FAU, RPL10, MRPL38, PUM2, MRPL39, EIF2B2, MRPL34, SAMD4B, RPL35A, YARS, DARS, RAN, EFTUD2, PTBP1, DDX39B, HNRNPR, RSL1D1, RPS18, PPP1CA, RPS19, MRPS18B, RPS14, MRPL49, HARS, RPS10, RPS11, EIF2AK2, UBA52, LRPPRC, EEF1B2, ERBB2, PABPC4, UHMK1, DTD1, RPS25, EIF3C, EIF3D, EIF3A, EIF3G,…	1276	641	16792	2.79211	6.88204e-25	2.29401e-25	1.78319e-25
GOTERM_BP_ALL	GO:0043043	peptide biosynthetic process	139	10.0871	1.38617e-28	EIF6, RPL18, MRPL42, RPL36A, RPL13, EIF5A, CNOT1, RPS6KB1, RPL22L1, CNOT7, RPLP0, SLC25A22, PUM1, RPL26L1, SLC25A29, FAU, RPL10, MRPL38, PUM2, MRPL39, EIF2B2, MRPL34, SAMD4B, RPL35A, YARS, DARS, RAN, EFTUD2, PTBP1, DDX39B, HNRNPR, RSL1D1, RPS18, PPP1CA, RPS19, MRPS18B, RPS14, MRPL49, HARS, RPS10, RPS11, NFE2L2, EIF2AK2, UBA52, LRPPRC, EEF1B2, GCLC, GGCT, ERBB2, PABPC4, UHMK1, DTD1, RPS25, EIF3C, …	1276	667	16792	2.74246	1.06402e-24	2.66005e-25	2.75696e-25
GOTERM_BP_ALL	GO:0043604	amide biosynthetic process	144	10.4499	1.11574e-26	EIF6, RPL18, MRPL42, RPL36A, RPL13, EIF5A, CNOT1, RPS6KB1, RPL22L1, CNOT7, ST3GAL4, RPLP0, SLC25A22, PUM1, RPL26L1, SLC25A29, FAU, RPL10, MRPL38, PUM2, MRPL39, EIF2B2, MRPL34, SAMD4B, RPL35A, YARS, SPTLC1, DARS, RAN, EFTUD2, PTBP1, DDX39B, HNRNPR, RSL1D1, RPS18, PPP1CA, RPS19, MRPS18B, RPS14, MRPL49, HARS, RPS10, RPS11, NFE2L2, EIF2AK2, UBA52, LRPPRC, EEF1B2, GCLC, GGCT, ERBB2, PABPC4, CERS5, UHM…	1276	736	16792	2.57476	8.56438e-23	8.56438e-24	2.2191e-23
GOTERM_BP_ALL	GO:0006413	translational initiation	66	4.78955	1.29825e-26	EIF6, RPL18, RPL36A, RPL13, RPS6KB1, RPS2, LARP1, RPS3A, RPLP0, PCBP2, RPL26L1, FAU, RPL10, EIF2B2, KHDRBS1, RPL35A, PTBP1, EIF4G1, RPS18, PPP1CA, RPS19, RPS14, NCK1, RPS10, RPS11, EIF2AK2, UBA52, RPL27A, RPL37, UHMK1, RPS25, EIF3C, EIF3D, EIF3A, RPL30, EIF3G, RPL6, EIF3H, RPL9, RPL34, EIF3E, CDC123, NPM1, RPL8, RPL3, EIF3I, RPL5, RPS20, RPL7A, EIF3J, PABPC1, RPL4, EIF3M, RPS24, PAIP1, RPL26, SSB…	1276	189	16792	4.59551	9.96536e-23	9.05942e-24	2.5821e-23
GOTERM_BP_ALL	GO:0006518	peptide metabolic process	149	10.8128	2.56614e-24	EIF6, RPL18, MRPL42, RPL36A, ATP6AP2, RPL13, EIF5A, CNOT1, RPS6KB1, RPL22L1, CNOT7, RPLP0, SLC25A22, PUM1, RPL26L1, SLC25A29, FAU, RPL10, MRPL38, PUM2, MRPL39, EIF2B2, MRPL34, SAMD4B, RPL35A, YARS, DARS, RAN, EFTUD2, PTBP1, DDX39B, HNRNPR, RSL1D1, RPS18, PPP1CA, RPS19, MRPS18B, RPS14, MRPL49, HARS, RPS10, RPS11, NFE2L2, EIF2AK2, UBA52, LRPPRC, EEF1B2, GCLC, GGCT, ERBB2, CLU, PABPC4, UHMK1, DTD1, …	1276	818	16792	2.39709	1.96977e-20	1.64148e-21	5.10383e-21
GOTERM_BP_ALL	GO:0043603	cellular amide metabolic process	165	11.9739	1.75738e-22	RPL18, EIF6, MRPL42, RPL36A, ATP6AP2, RPL13, EIF5A, CNOT1, RPS6KB1, RPL22L1, CNOT7, HTRA2, ST3GAL4, RPLP0, SLC25A22, PUM1, RPL26L1, SLC25A29, FAU, RPL10, MRPL38, PUM2, MRPL39, EIF2B2, MRPL34, SAMD4B, RPL35A, YARS, SPTLC1, DARS, RAN, EFTUD2, DDX39B, PTBP1, HNRNPR, RSL1D1, RPS18, PPP1CA, RPS19, MRPS18B, RPS14, DLD, MRPL49, HARS, RPS10, RPS11, NFE2L2, NEU3, EIF2AK2, UBA52, LRPPRC, EEF1B2, GCLC, GGCT…	1276	994	16792	2.18449	1.34896e-18	8.43102e-20	3.49527e-19
GOTERM_BP_ALL	GO:1901566	organonitrogen compound biosynthetic process	202	14.6589	5.37265e-21	RPL18, MRPL42, RPL13, STOML2, RPL22L1, GOT2, ATP2B4, PLOD1, RPLP0, RPL26L1, FAU, RPL10, MRPL38, MRPL39, EIF2B2, TMEM14C, MRPL34, YARS, RAN, PTBP1, TXNDC9, RPS18, PPP1CA, NME2, RPS19, NME1, RPS14, MRPL49, HARS, ADSL, RPS10, RPS11, EIF2AK2, SURF1, ALDOA, COASY, GNAI2, GGCT, ERBB2, PABPC4, TK2, UHMK1, DTD1, RPS25, CDC123, PABPC1, AGRN, RPS20, RPS24, ODC1, MAP2K2, PAIP1, RPS6, RPS5, RPS7, UPF3A, DHFR…	1276	1375	16792	1.93331	4.12404e-17	2.06202e-18	1.06857e-17
GOTERM_BP_ALL	GO:1901564	organonitrogen compound metabolic process	280	20.3193	2.53019e-19	RPL18, GDA, LDHA, MRPL42, RPL13, STOML2, RPL22L1, OGDH, HIBADH, GOT2, ATP2B4, CD44, PLOD1, HTRA2, RPLP0, SULT1A1, RPL26L1, RPL10, FAU, MRPL38, MRPL39, EIF2B2, TMEM14C, MRPL34, YARS, RAN, PTBP1, OLA1, TXNDC9, RPS18, NME2, PPP1CA, RPS19, NME1, RPS14, DLD, MRPL49, HARS, ADSL, RPS10, RPS11, EIF2AK2, SURF1, MDH1, ALDOA, COASY, HSD17B10, GGCT, GNAI2, PFKFB3, ERBB2, PABPC4, PPT1, TK2, UHMK1, DTD1, RPS25…	1276	2221	16792	1.65906	1.94217e-15	6.4739e-17	5.03231e-16
GOTERM_BP_ALL	GO:0010608	posttranscriptional regulation of gene expression	79	5.73295	4.32888e-11	EIF6, XPO1, YBX3, EIF5A, CNOT1, RPS6KB1, QARS, CNOT7, LARP1, AKT1, MYD88, TARDBP, PSMD1, PUM1, PUM2, EIF2B2, CDK5RAP1, USP16, SAMD4B, KHDRBS1, RAN, DDX39B, HNRNPR, HNRNPU, EIF4G1, PSMA1, TRAP1, PPP1CA, C1QBP, BTG2, PSMA4, RPS14, NCK1, KHSRP, PSME3, RBM38, EIF2AK2, UBA52, MATR3, LRPPRC, CAV1, YWHAZ, ERBB2, UHMK1, DTD1, IARS, RACK1, EIF3C, EIF3D, EIF3A, EIF3G, EIF3H, EIF3E, CDC123, NPM1, EIF3I, PPP…	1276	472	16792	2.20261	3.32285e-07	3.07671e-09	8.60976e-08
GOTERM_BP_ALL	GO:0034248	regulation of cellular amide metabolic process	63	4.57184	3.90885e-09	EIF6, YBX3, EIF5A, QARS, RPS6KB1, CNOT1, CNOT7, LARP1, AKT1, PUM1, PUM2, EIF2B2, USP16, CDK5RAP1, SAMD4B, KHDRBS1, RAN, DDX39B, HNRNPR, EIF4G1, TRAP1, PPP1CA, C1QBP, BTG2, RPS14, NCK1, KHSRP, NFE2L2, EIF2AK2, LRPPRC, ERBB2, CLU, UHMK1, DTD1, IARS, EIF3C, RACK1, TNFRSF1A, EIF3D, EIF3A, EIF3G, EIF3H, EIF3E, NPM1, CDC123, TMED10, EIF3I, PPP3CA, EIF3J, PABPC1, EIF3M, MAP2K2, PAIP1, ITGA2, RPS5, UPF3A…	1276	374	16792	2.21677	3.00039e-05	2.22254e-07	7.77436e-06
GOTERM_BP_ALL	GO:0006417	regulation of translation	59	4.28157	5.92966e-09	EIF6, YBX3, EIF5A, QARS, RPS6KB1, CNOT1, CNOT7, LARP1, AKT1, PUM1, PUM2, USP16, CDK5RAP1, EIF2B2, SAMD4B, KHDRBS1, RAN, DDX39B, HNRNPR, EIF4G1, TRAP1, PPP1CA, C1QBP, BTG2, RPS14, NCK1, KHSRP, EIF2AK2, LRPPRC, ERBB2, UHMK1, DTD1, IARS, EIF3C, RACK1, EIF3D, EIF3A, EIF3G, EIF3H, EIF3E, NPM1, CDC123, EIF3I, PPP3CA, PABPC1, EIF3J, EIF3M, MAP2K2, PAIP1, ITGA2, RPS5, UPF3A, ATXN2, UQCC1, EIF4E, POLDIP3,…	1276	343	16792	2.26365	4.5515e-05	3.22809e-07	1.17936e-05
GOTERM_BP_ALL	GO:0034250	positive regulation of cellular amide metabolic process	27	1.95936	6.21329e-07	EIF6, ERBB2, CLU, YBX3, EIF5A, RPS6KB1, QARS, UHMK1, LARP1, RACK1, TNFRSF1A, NPM1, CDC123, PABPC1, PPP3CA, CDK5RAP1, USP16, KHDRBS1, PAIP1, DDX39B, ITGA2, UPF3A, UQCC1, C1QBP, POLDIP3, NCK1, NFE2L2	1276	118	16792	3.01116	0.00475797	2.55041e-05	0.00123576
GOTERM_BP_ALL	GO:0045727	positive regulation of translation	23	1.66909	4.5793e-06	EIF6, KHDRBS1, PAIP1, ERBB2, DDX39B, YBX3, EIF5A, ITGA2, QARS, RPS6KB1, UHMK1, LARP1, UPF3A, UQCC1, C1QBP, POLDIP3, NCK1, NPM1, CDC123, PABPC1, PPP3CA, USP16, CDK5RAP1	1276	100	16792	3.02677	0.0345402	0.000154158	0.00910743
Annotation Cluster 4	Enrichment Score: 15.63041951514142
Category	Term		Count	%	PValue	Genes	List Total	Pop Hits	Pop Total	Fold Enrichment	Bonferroni	Benjamini	FDR
GOTERM_BP_ALL	GO:0016071	mRNA metabolic process	139	10.0871	3.04673e-28	SCAF1, RPL18, RALY, RPL36A, RPL13, SNRPD2, CNOT1, CNOT7, NSRP1, SMNDC1, SETX, NONO, C7ORF55-LUC7L2, RAVER2, SRRM2, TARDBP, RAVER1, RPLP0, RPL26L1, U2AF1, SRRM1, LSM4, FAU, RPL10, LUC7L2, SUPT5H, LUC7L3, SAMD4B, CLNS1A, PABPN1, RPL35A, EFTUD2, DDX39B, PTBP1, HNRNPR, HNRNPU, SLTM, RPS18, RPS19, RPS14, RPS10, RPS11, UBA52, SUPT6H, UHMK1, RPS25, HNRNPA3, HNRNPM, DDX47, DDX46, ZNF326, RPL6, EIF3E, RPL…	1276	672	16792	2.72206	2.33867e-24	2.92333e-25	6.05967e-25
GOTERM_BP_ALL	GO:0006413	translational initiation	66	4.78955	1.29825e-26	EIF6, RPL18, RPL36A, RPL13, RPS6KB1, RPS2, LARP1, RPS3A, RPLP0, PCBP2, RPL26L1, FAU, RPL10, EIF2B2, KHDRBS1, RPL35A, PTBP1, EIF4G1, RPS18, PPP1CA, RPS19, RPS14, NCK1, RPS10, RPS11, EIF2AK2, UBA52, RPL27A, RPL37, UHMK1, RPS25, EIF3C, EIF3D, EIF3A, RPL30, EIF3G, RPL6, EIF3H, RPL9, RPL34, EIF3E, CDC123, NPM1, RPL8, RPL3, EIF3I, RPL5, RPS20, RPL7A, EIF3J, PABPC1, RPL4, EIF3M, RPS24, PAIP1, RPL26, SSB…	1276	189	16792	4.59551	9.96536e-23	9.05942e-24	2.5821e-23
GOTERM_BP_ALL	GO:0046907	intracellular transport	229	16.6183	1.30324e-22	RPL18, RPL13, CHMP5, VPS52, RAB1B, STOML2, NSRP1, CTNNB1, VPS13C, HTRA2, HOMER3, RPLP0, RPL26L1, U2AF1, RPL10, FAU, NUP37, TBC1D9B, BSG, RAN, VPS41, JUP, RPS18, RPS19, NPC2, RPS14, SURF4, TRAPPC5, RPS10, SRP72, RPS11, TRAPPC1, SUPT6H, ERBB2, DAG1, NFKBIA, UHMK1, RPS25, ACD, TMED10, RPS20, NUP54, STX10, RPS24, BMP4, TIMM10B, SRP54, MAP2K2, TGFBR1, ACACA, NXF1, RPS6, RPS5, RPS7, UPF3A, HYOU1, CD55,…	1276	1594	16792	1.8906	1.00037e-18	6.66912e-20	2.59203e-19
GOTERM_BP_ALL	GO:0000184	nuclear-transcribed mRNA catabolic process, nonsense-mediated decay	48	3.48331	8.14661e-22	RPL18, RPL36A, RPL13, RPL27A, RPL37, RPS2, UHMK1, RPS25, RPL30, RPS3A, RPL6, RPLP0, EIF3E, RPL9, RPL34, RPL8, RPL3, RPL26L1, RPL10, FAU, RPL5, RPL4, PABPC1, RPL7A, RPS20, RPS24, RPL35A, SMG6, SMG7, RPL26, SMG1, RPL24, RNPS1, RPS6, RPS5, RPL29, RPS7, EIF4G1, UPF3A, RPS18, RPS19, RPL23, DCP1B, RPS14, RPL21, RPS10, RPS11, UBA52	1276	123	16792	5.13556	6.25333e-18	3.47407e-19	1.62029e-18
GOTERM_BP_ALL	GO:0019058	viral life cycle	98	7.11176	2.72395e-21	RPL18, XPO1, RPL36A, LDLR, TSG101, RPL13, CHMP5, RAB1B, VPS37B, DEK, REST, SLC52A2, RPS2, LARP1, CDC42, TRIM8, GSN, RPS3A, RPLP0, TARDBP, PCBP2, RPL26L1, RPL10, FAU, NUP37, SUPT5H, TNIP1, RPL35A, F11R, CTBP2, RAN, DDX39B, PTBP1, RPS18, RPS19, RPS14, RAB5A, THOC6, THOC7, RPS10, CTSB, RPS11, EIF2AK2, KPNA2, UBA52, SMARCA4, CAV2, NUP98, CAV1, IFITM2, RPL27A, DAG1, RPL37, STAU1, RPS25, EIF3D, RPL30, …	1276	455	16792	2.83443	2.0909e-17	1.10048e-18	5.41769e-18
GOTERM_BP_ALL	GO:0006396	RNA processing	152	11.0305	5.64845e-21	RALY, SCAF1, EIF6, RPL18, RPL36A, RPL13, SNRPD2, INTS3, NSRP1, SMNDC1, SETX, NONO, CDKN2A, C7ORF55-LUC7L2, RAVER2, SRRM2, RPLP0, TARDBP, RAVER1, RPL26L1, U2AF1, SRRM1, LSM4, FAU, RPL10, LUC7L2, SUPT5H, LUC7L3, CLNS1A, PABPN1, RPL35A, GTPBP4, EMG1, EFTUD2, DDX39B, PTBP1, HNRNPR, MRM2, HNRNPU, RSL1D1, RPS18, RPS19, RPS14, RPS10, RPS11, UBA52, SUPT6H, HSD17B10, PABPC4, UHMK1, RPS25, HNRNPA3, HNRNPM,…	1276	910	16792	2.19813	4.33575e-17	2.06464e-18	1.12343e-17
GOTERM_BP_ALL	GO:0022613	ribonucleoprotein complex biogenesis	100	7.25689	1.27328e-20	RPL18, EIF6, XPO1, RPL36A, FASTKD2, RPL13, SNRPD2, CNOT1, RPS2, UTP11, CNOT7, SETX, WDR74, DCAF13, CDKN2A, C7ORF55-LUC7L2, RPS3A, RPLP0, PRMT5, RPL26L1, LUC7L2, RPL10, LSM4, FAU, PUM2, LUC7L3, CLNS1A, RPL35A, GTPBP4, RAN, EMG1, DDX39B, LAS1L, MRM2, SMN1, RSL1D1, RPS18, RPS19, C1QBP, RPS14, RUVBL2, RPS10, RUVBL1, RPS11, ZNHIT6, WDR46, UBA52, RPL27A, RPL37, FCF1, RPS25, MRPL11, PATL1, EIF3C, SF3B1,…	1276	480	16792	2.74164	9.77372e-17	3.90949e-18	2.53245e-17
GOTERM_BP_ALL	GO:0006614	SRP-dependent cotranslational protein targeting to membrane	41	2.97533	2.16371e-20	RPL18, RPL36A, RPL13, RPL27A, RPL37, RPS2, RPS25, RPL30, RPS3A, RPL6, RPLP0, RPL9, RPL34, RPL8, RPL3, RPL26L1, FAU, RPL10, RPL5, RPL4, RPL7A, RPS20, RPS24, RPL35A, SRP54, RPL26, RPL24, SRPRA, RPS6, RPS5, RPL29, RPS7, RPS18, RPS19, RPL23, RPS14, RPL21, RPS10, SRP72, RPS11, UBA52	1276	96	16792	5.62036	1.66087e-16	6.38795e-18	4.30344e-17
GOTERM_BP_ALL	GO:0045047	protein targeting to ER	42	3.0479	8.49262e-20	RPL18, RPL36A, RPL13, RPL27A, RPL37, RPS2, RPS25, RPL30, RPS3A, RPL6, RPLP0, RPL9, RPL34, RPL8, RPL3, RPL26L1, FAU, RPL10, RPL5, RPL4, RPL7A, RPS20, RPS24, RPL35A, SRP54, RPL26, RPL24, SRPRA, RPS6, PMM2, RPS5, RPL29, RPS7, RPS18, RPS19, RPL23, RPS14, RPL21, RPS10, SRP72, RPS11, UBA52	1276	104	16792	5.31456	6.51894e-16	2.41442e-17	1.68911e-16
GOTERM_BP_ALL	GO:0034613	cellular protein localization	221	16.0377	1.14581e-19	RPL18, OXA1L, ATP1B3, RPL13, AURKA, CCT2, CCT3, CTNNB1, SIN3A, VPS13C, HTRA2, HOMER3, RPLP0, RPL26L1, U2AF1, RPL10, FAU, H2AFY, TBC1D9B, F11R, BSG, RAN, VPS41, CTNNA1, JUP, RPS18, RPS19, KRT18, RPS14, SURF4, RPS10, SRP72, RPS11, RAB13, DBN1, ERBB2, DAG1, NFKBIA, CACNB3, BCL2L1, WDR45B, UHMK1, RPS25, ACD, RAC1, TMED10, RPS20, NUP54, AGRN, STX10, RPS24, BMP4, TIMM10B, SRP54, OSBPL8, TP53BP2, TGFBR1…	1276	1600	16792	1.81771	8.79526e-16	3.14116e-17	2.27892e-16
GOTERM_BP_ALL	GO:0070727	cellular macromolecule localization	222	16.1103	1.43429e-19	RPL18, OXA1L, ATP1B3, RPL13, AURKA, CCT2, CCT3, CTNNB1, SIN3A, VPS13C, HTRA2, HOMER3, RPLP0, RPL26L1, U2AF1, RPL10, FAU, H2AFY, TBC1D9B, F11R, BSG, RAN, VPS41, CTNNA1, JUP, RPS18, RPS19, KRT18, RPS14, SURF4, RPS10, SRP72, RPS11, RAB13, DBN1, ERBB2, DAG1, NFKBIA, CACNB3, BCL2L1, WDR45B, UHMK1, RPS25, ACD, RAC1, TMED10, RPS20, NUP54, AGRN, STX10, RPS24, BMP4, TIMM10B, SRP54, OSBPL8, TP53BP2, TGFBR1…	1276	1613	16792	1.81122	1.10096e-15	3.79642e-17	2.85268e-16
GOTERM_BP_ALL	GO:0000956	nuclear-transcribed mRNA catabolic process	59	4.28157	4.25247e-19	RPL18, RPL36A, RPL13, EDC4, CNOT1, RPS2, CNOT7, RPS3A, RPLP0, RPL26L1, RPL10, FAU, LSM4, SAMD4B, RPL35A, EIF4G1, RPS18, RPS19, BTG2, RPS14, RPS10, RPS11, UBA52, RPL27A, RPL37, UHMK1, RPS25, PATL1, RPL30, RPL6, RPL9, RPL34, EIF3E, RPL8, RPL3, CSDE1, RPL5, RPS20, PABPC1, RPL7A, RPL4, RPS24, SMG6, PAIP1, SMG7, RPL26, SMG1, RPL24, RNPS1, RPS6, RPS5, RPS7, RPL29, UPF3A, EIF4E, RPL23, DCP1B, RPL21, TOB1	1276	206	16792	3.76909	3.2642e-15	1.02006e-16	8.45779e-16
GOTERM_BP_ALL	GO:0072599	establishment of protein localization to endoplasmic reticulum	42	3.0479	4.36683e-19	RPL18, RPL36A, RPL13, RPL27A, RPL37, RPS2, RPS25, RPL30, RPS3A, RPL6, RPLP0, RPL9, RPL34, RPL8, RPL3, RPL26L1, FAU, RPL10, RPL5, RPL4, RPL7A, RPS20, RPS24, RPL35A, SRP54, RPL26, RPL24, SRPRA, RPS6, PMM2, RPS5, RPL29, RPS7, RPS18, RPS19, RPL23, RPS14, RPL21, RPS10, SRP72, RPS11, UBA52	1276	108	16792	5.11773	3.35198e-15	1.01575e-16	8.68524e-16
GOTERM_BP_ALL	GO:0006613	cotranslational protein targeting to membrane	41	2.97533	4.52435e-19	RPL18, RPL36A, RPL13, RPL27A, RPL37, RPS2, RPS25, RPL30, RPS3A, RPL6, RPLP0, RPL9, RPL34, RPL8, RPL3, RPL26L1, FAU, RPL10, RPL5, RPL4, RPL7A, RPS20, RPS24, RPL35A, SRP54, RPL26, RPL24, SRPRA, RPS6, RPS5, RPL29, RPS7, RPS18, RPS19, RPL23, RPS14, RPL21, RPS10, SRP72, RPS11, UBA52	1276	103	16792	5.2384	3.47289e-15	1.02144e-16	8.99852e-16
GOTERM_BP_ALL	GO:0044033	multi-organism metabolic process	60	4.35414	6.38227e-19	RPL18, RPL36A, RPL13, REST, RPS2, CDC42, TRIM8, RPS3A, TARDBP, RPLP0, PCBP2, RPL26L1, FAU, RPL10, NUP37, SUPT5H, RPL35A, PTBP1, RPS18, RPS19, RPS14, RAB5A, RPS10, RPS11, UBA52, SMARCA4, NUP98, RPL27A, RPL37, RPS25, EIF3D, EIF3A, RPL30, EIF3G, RPL6, RPL34, RPL9, RPL8, RPL3, RPL5, POM121C, RPS20, RPL7A, SUPT4H1, RPL4, NUP54, RPS24, NUP153, NUCKS1, MAP2K2, MAP2K3, RPL26, RPL24, SSB, RPS6, RPS5, RPS7…	1276	214	16792	3.68968	4.89903e-15	1.39972e-16	1.26938e-15
GOTERM_BP_ALL	GO:0006402	mRNA catabolic process	61	4.42671	7.2927e-19	RPL18, RPL36A, RPL13, EDC4, CNOT1, RPS2, CNOT7, RPS3A, RPLP0, RPL26L1, RPL10, FAU, LSM4, SAMD4B, RPL35A, HNRNPR, EIF4G1, RPS18, RPS19, BTG2, RPS14, KHSRP, RPS10, RPS11, UBA52, RPL27A, RPL37, UHMK1, RPS25, PATL1, RPL30, RPL6, RPL9, RPL34, EIF3E, RPL8, CSDE1, RPL3, RPL5, RPS20, PABPC1, RPL7A, RPL4, RPS24, SMG6, PAIP1, SMG7, RPL26, SMG1, RNPS1, RPL24, RPS6, RPS5, RPS7, RPL29, UPF3A, EIF4E, RPL23, DC…	1276	221	16792	3.63236	5.59787e-15	1.55496e-16	1.45045e-15
GOTERM_BP_ALL	GO:0006401	RNA catabolic process	65	4.71698	1.04839e-18	RPL18, RPL36A, RPL13, EDC4, CNOT1, SLIRP, RPS2, CNOT7, RPS3A, RPLP0, RPL26L1, LSM4, RPL10, FAU, SAMD4B, RPL35A, HNRNPR, EIF4G1, RPS18, RPS19, BTG2, RPS14, KHSRP, RPS10, RPS11, UBA52, LRPPRC, PABPC4, RPL27A, RPL37, UHMK1, RPS25, PATL1, RPL30, RPL6, RNASET2, RPL34, RPL9, EIF3E, RPL8, CSDE1, RPL3, RPL5, RPS20, PABPC1, RPL7A, RPL4, RPS24, SMG6, PAIP1, SMG7, RPL26, SMG1, RNPS1, RPL24, RPS6, RPS5, RPS7…	1276	249	16792	3.43531	8.04742e-15	2.11774e-16	2.08515e-15
GOTERM_BP_ALL	GO:0019080	viral gene expression	56	4.06386	1.48544e-18	RPL18, RPL36A, RPL13, REST, RPS2, TRIM8, RPS3A, TARDBP, RPLP0, PCBP2, RPL26L1, RPL10, FAU, NUP37, SUPT5H, RPL35A, PTBP1, RPS18, RPS19, RPS14, RPS10, RPS11, UBA52, SMARCA4, NUP98, RPL27A, RPL37, RPS25, EIF3D, EIF3A, RPL30, EIF3G, RPL6, RPL9, RPL34, RPL8, RPL3, RPL5, POM121C, RPL7A, SUPT4H1, RPL4, NUP54, RPS20, RPS24, NUP153, NUCKS1, RPL26, RPL24, SSB, RPS6, RPS5, RPS7, RPL29, RPL23, RPL21	1276	192	16792	3.8383	1.14023e-14	2.78104e-16	2.95441e-15
GOTERM_BP_ALL	GO:0006886	intracellular protein transport	156	11.3208	8.20512e-18	RPL18, XPO1, RPL36A, RPL13, EIF5A, CTNNB1, TBC1D15, CDKN2A, VPS13C, HTRA2, STARD7, HOMER3, RPLP0, RABGEF1, RPL26L1, U2AF1, RPL10, FAU, ASPH, SAR1B, TBC1D9B, RPL35A, BSG, MYO6, RAN, VPS41, TBC1D22A, TIMM8B, BCAP31, JUP, RPS18, RPS19, RPS14, SURF4, RPS10, SRP72, RPS11, VPS26A, UBA52, GPN1, LITAF, ERBB2, DAG1, NFKBIA, GIPC1, UHMK1, RPS25, C15ORF38-AP3S2, UBE2D3, ACD, RPL6, RPL9, RPL8, NPM1, RPL3, TM…	1276	1020	16792	2.01269	6.29825e-14	1.18835e-15	1.63193e-14
GOTERM_BP_ALL	GO:0070972	protein localization to endoplasmic reticulum	44	3.19303	1.25109e-17	RPL18, RPL36A, RPL13, RPL27A, RPL37, RPS2, RPS25, RPL30, RPS3A, RPL6, RPLP0, RPL9, RPL34, RPL8, RPL3, BCAP29, RPL26L1, RPL10, FAU, RPL5, RPL4, RPL7A, RPS20, RPS24, RPL35A, SRP54, RPL26, RPL24, SRPRA, RPS6, PMM2, RPS5, RPL29, RPS7, BCAP31, RPS18, RPS19, RPL23, RPS14, RPL21, RPS10, SRP72, RPS11, UBA52	1276	128	16792	4.52371	9.60338e-14	1.7784e-15	2.48831e-14
GOTERM_BP_ALL	GO:0019083	viral transcription	50	3.62845	1.63772e-15	RPL18, NUP98, RPL36A, RPL13, RPL27A, RPL37, REST, RPS2, RPS25, RPL30, TRIM8, RPS3A, RPL6, TARDBP, RPL34, RPL9, RPLP0, RPL8, RPL26L1, RPL3, FAU, RPL10, RPL5, NUP37, POM121C, RPS20, NUP54, RPL4, SUPT4H1, RPL7A, SUPT5H, RPS24, RPL35A, NUP153, NUCKS1, RPL26, RPL24, RPS6, RPS5, RPL29, RPS7, RPS18, RPS19, RPL23, RPS14, RPL21, RPS10, RPS11, UBA52, SMARCA4	1276	181	16792	3.63532	1.27831e-11	2.16716e-13	3.30846e-12
GOTERM_BP_ALL	GO:0033365	protein localization to organelle	137	9.94194	3.30963e-15	RPL18, XPO1, RPL36A, RPL13, TTK, AURKA, CCT2, CCT3, CTNNB1, SIN3A, RAD21, CDKN2A, VPS13C, HTRA2, STARD7, RPLP0, U2AF1, RPL26L1, H2AFY, FAU, RPL10, RPL35A, C2CD3, RAN, VPS41, TIMM8B, BCAP31, JUP, RPS18, RPS19, NABP2, RPS14, RPS10, SRP72, RPS11, UBA52, GPN1, LITAF, DIAPH1, DAG1, NFKBIA, SRC, RPS25, UBE2D3, ACD, MTCH2, RPL6, RPL9, RPL8, RPL3, RPL5, RPS20, NUP54, RPL4, RPL7A, TMEM30A, RPS24, BMP4, TI…	1276	902	16792	1.99878	2.55662e-11	3.99458e-13	6.62803e-12
GOTERM_BP_ALL	GO:0034655	nucleobase-containing compound catabolic process	75	5.44267	3.35956e-14	RPL18, GDA, RPL36A, NT5C3A, RPL13, EDC4, CNOT1, SLIRP, CNOT7, RPS2, GPX1, CDKN2A, RPS3A, PDE4A, RPLP0, RPL26L1, LSM4, RPL10, FAU, SAMD4B, RPL35A, NUDT5, HNRNPR, EIF4G1, RPS18, RPS19, BTG2, RPS14, KHSRP, RPS10, RPS11, UBA52, LRPPRC, HMGB1, PABPC4, RPL27A, RPL37, UHMK1, RPS25, PATL1, RACK1, RPL30, RPL6, RNASET2, RPL34, RPL9, EIF3E, RPL8, CSDE1, RPL3, RPL5, RPS20, RPL7A, PABPC1, RPL4, RPS24, SMG6, P…	1276	380	16792	2.59734	2.58219e-10	3.68883e-12	6.6902e-11
GOTERM_BP_ALL	GO:0072594	establishment of protein localization to organelle	107	7.76488	1.46594e-13	RPL18, RPL36A, RPL13, CCT2, CTNNB1, CDKN2A, VPS13C, STARD7, HTRA2, RPLP0, U2AF1, RPL26L1, FAU, H2AFY, RPL10, RPL35A, RAN, VPS41, TIMM8B, JUP, RPS18, RPS19, NABP2, RPS14, RPS10, RPS11, SRP72, UBA52, GPN1, LITAF, DAG1, NFKBIA, RPS25, UBE2D3, ACD, RPL6, RPL9, RPL8, RPL3, RPL5, RPS20, RPL7A, RPL4, NUP54, RPS24, BMP4, TIMM10B, SRP54, TP53BP2, TGFBR1, TOMM40, RPS6, RPS5, RPS7, DDX58, NMT1, CCT5, CDKN1A…	1276	666	16792	2.11427	1.12491e-09	1.4422e-11	2.91478e-10
GOTERM_BP_ALL	GO:0042254	ribosome biogenesis	68	4.93469	1.50497e-13	EIF6, RPL18, XPO1, RPL36A, FASTKD2, RPL13, UTP11, RPS2, WDR74, DCAF13, CDKN2A, RPS3A, RPLP0, RPL26L1, RPL10, FAU, RPL35A, GTPBP4, RAN, EMG1, LAS1L, MRM2, RSL1D1, RPS18, RPS19, C1QBP, RPS14, RPS10, RPS11, ZNHIT6, UBA52, WDR46, RPL27A, RPL37, FCF1, RPS25, MRPL11, PPAN, MRPL10, DDX47, RPL30, RPL6, RPL34, RPL9, RPL8, NPM1, RPL3, RPL5, RPS20, RPL7A, RPL4, NSUN5, RPS24, PPAN-P2RY11, RPL26, RPL24, RPS6,…	1276	335	16792	2.67126	1.15559e-09	1.46277e-11	2.99427e-10
GOTERM_BP_ALL	GO:0090150	establishment of protein localization to membrane	72	5.22496	1.82141e-13	RPL18, OXA1L, RPL36A, RPL13, PEX5, RPS2, AKT1, BAG6, RPS3A, RPLP0, RPL26L1, RABGEF1, RPL10, FAU, CSK, DLG1, F11R, RPL35A, BSG, HSP90AA1, TP53, SRPRA, MYADM, JUP, RPS18, RPS19, KRT18, RPS14, RPS10, SRP72, RPS11, RAB13, UBA52, YWHAZ, ERBB2, RPL27A, RPL37, BCL2L1, TTC8, RPS25, RACK1, TNFRSF1A, RPL30, RPL6, RPL34, RPL9, RPL8, RPL3, VPS35, RPL5, RPS20, NUP54, RPL7A, RPL4, CD24, RPS24, SRP54, TP53BP2, …	1276	368	16792	2.57476	1.39847e-09	1.74809e-11	3.62355e-10
GOTERM_BP_ALL	GO:0006612	protein targeting to membrane	48	3.48331	2.44093e-13	RPL18, RPL36A, RPL13, ERBB2, RPL27A, PEX5, RPL37, RPS2, RPS25, RPL30, RPS3A, RPL6, RPLP0, RPL9, RPL34, RPL8, RPL3, RABGEF1, RPL26L1, RPL10, FAU, RPL5, RPL4, NUP54, RPL7A, RPS20, RPS24, RPL35A, BSG, SRP54, RPL26, RPL24, SRPRA, RPS6, MYADM, RPS5, RPL29, ANXA2, RPS7, RPS18, RPS19, RPL23, RPS14, RPL21, RPS10, RPS11, SRP72, UBA52	1276	190	16792	3.3246	1.874e-09	2.31358e-11	4.85567e-10
GOTERM_BP_ALL	GO:0061024	membrane organization	144	10.4499	4.06969e-13	RPL18, OXA1L, RPL36A, ATP1B3, CHMP5, RPL13, RAB1B, STOML2, ANKLE2, PACSIN3, ATG7, TARDBP, RPLP0, RABGEF1, RPL26L1, FAU, RPL10, NUP37, SAR1B, F11R, RPL35A, BSG, MFGE8, VPS41, JUP, RPS18, RPS19, KRT18, RPS14, TRAPPC5, RPS10, SRP72, RAB13, RPS11, TRAPPC1, MYO18A, UBA52, CAV2, CAV1, ERBB2, CLU, PPT1, CACNB3, BCL2L1, TTC8, ATF2, RPS25, BLOC1S6, MTCH2, RPL6, FOLR1, RPL9, RAC1, RPL8, RPL3, TMED10, RPL5,…	1276	1027	16792	1.8452	3.12419e-09	3.76409e-11	8.09508e-10
GOTERM_BP_ALL	GO:0044270	cellular nitrogen compound catabolic process	76	5.51524	1.72885e-12	RPL18, GDA, RPL36A, NT5C3A, RPL13, EDC4, CNOT1, SLIRP, CNOT7, RPS2, GPX1, CDKN2A, RPS3A, PDE4A, RPLP0, RPL26L1, LSM4, RPL10, FAU, SAMD4B, RPL35A, NUDT5, HNRNPR, POR, EIF4G1, RPS18, RPS19, BTG2, RPS14, KHSRP, RPS10, RPS11, UBA52, LRPPRC, HMGB1, PABPC4, RPL27A, RPL37, UHMK1, RPS25, PATL1, RACK1, RPL30, RPL6, RNASET2, RPL34, RPL9, EIF3E, RPL8, CSDE1, RPL3, RPL5, RPS20, RPL7A, PABPC1, RPL4, RPS24, SM…	1276	418	16792	2.3927	1.32706e-08	1.47451e-10	3.43851e-09
GOTERM_BP_ALL	GO:0046700	heterocycle catabolic process	75	5.44267	2.04013e-12	RPL18, GDA, RPL36A, NT5C3A, RPL13, EDC4, CNOT1, SLIRP, CNOT7, RPS2, GPX1, CDKN2A, RPS3A, PDE4A, RPLP0, RPL26L1, LSM4, RPL10, FAU, SAMD4B, RPL35A, NUDT5, HNRNPR, EIF4G1, RPS18, RPS19, BTG2, RPS14, KHSRP, RPS10, RPS11, UBA52, LRPPRC, HMGB1, PABPC4, RPL27A, RPL37, UHMK1, RPS25, PATL1, RACK1, RPL30, RPL6, RNASET2, RPL34, RPL9, EIF3E, RPL8, CSDE1, RPL3, RPL5, RPS20, RPL7A, PABPC1, RPL4, RPS24, SMG6, P…	1276	411	16792	2.40144	1.56602e-08	1.7209e-10	4.05767e-09
GOTERM_BP_ALL	GO:0072657	protein localization to membrane	84	6.09579	2.38797e-12	RPL18, OXA1L, RPL36A, ATP1B3, RPL13, FERMT2, PEX5, RPS2, AKT1, BAG4, BAG6, RPS3A, RPLP0, RPL26L1, RABGEF1, FAU, RPL10, DLG3, CSK, RAMP1, DLG1, F11R, RPL35A, BSG, HSP90AA1, TP53, SRPRA, MYADM, JUP, RPS18, RPS19, KRT18, RPS14, RPS10, SRP72, RPS11, RAB13, UBA52, CAV1, YWHAZ, ERBB2, RPL27A, RPL37, CACNB3, BCL2L1, TTC8, RPS25, RACK1, TNFRSF1A, RPL30, RPL6, RPL34, RPL9, RPL8, RAC1, RPL3, AP3D1, VPS35, …	1276	489	16792	2.26059	1.83301e-08	1.95001e-10	4.74948e-09
GOTERM_BP_ALL	GO:0006364	rRNA processing	57	4.13643	2.86225e-12	EIF6, RPL18, RPL36A, RPL13, RPS2, UTP11, DCAF13, CDKN2A, RPS3A, RPLP0, RPL26L1, RPL10, FAU, RPL35A, GTPBP4, EMG1, LAS1L, MRM2, RSL1D1, RPS18, RPS19, RPS14, RPS10, RPS11, UBA52, WDR46, RPL27A, RPL37, FCF1, RPS25, DDX47, RPL30, RPL6, RPL34, RPL9, RPL8, RPL3, RPL5, RPS20, RPL7A, RPL4, NSUN5, RPS24, RPL26, RPL24, RPS6, RPS5, FBL, RPS7, RPL29, NOP14, DDX56, RRNAD1, RPL23, RPL21, RPL7L1, RPP40	1276	269	16792	2.78852	2.19708e-08	2.28862e-10	5.69279e-09
GOTERM_BP_ALL	GO:0019439	aromatic compound catabolic process	76	5.51524	3.17646e-12	RPL18, GDA, RPL36A, NT5C3A, RPL13, EDC4, CNOT1, SLIRP, CNOT7, RPS2, GPX1, CDKN2A, RPS3A, PDE4A, RPLP0, RPL26L1, LSM4, FAU, RPL10, SAMD4B, RPL35A, NUDT5, HNRNPR, EIF4G1, RPS18, RPS19, BTG2, RPS14, KHSRP, RPS10, RPS11, UBA52, LRPPRC, HMGB1, PABPC4, RPL27A, RPL37, UHMK1, RPS25, PATL1, RACK1, RPL30, RPL6, RNASET2, RPL34, RPL9, EIF3E, RPL8, CSDE1, RPL3, RPL5, RPS20, RPL7A, PABPC1, RPL4, RPS24, SMG6, P…	1276	423	16792	2.36442	2.43825e-08	2.48801e-10	6.3177e-09
GOTERM_BP_ALL	GO:0016072	rRNA metabolic process	57	4.13643	8.5266e-12	EIF6, RPL18, RPL36A, RPL13, RPS2, UTP11, DCAF13, CDKN2A, RPS3A, RPLP0, RPL26L1, RPL10, FAU, RPL35A, GTPBP4, EMG1, LAS1L, MRM2, RSL1D1, RPS18, RPS19, RPS14, RPS10, RPS11, UBA52, WDR46, RPL27A, RPL37, FCF1, RPS25, DDX47, RPL30, RPL6, RPL34, RPL9, RPL8, RPL3, RPL5, RPS20, RPL7A, RPL4, NSUN5, RPS24, RPL26, RPL24, RPS6, RPS5, FBL, RPS7, RPL29, NOP14, DDX56, RRNAD1, RPL23, RPL21, RPL7L1, RPP40	1276	276	16792	2.7178	6.54504e-08	6.4167e-10	1.69587e-08
GOTERM_BP_ALL	GO:0034660	ncRNA metabolic process	91	6.60377	1.73422e-11	EIF6, RPL18, RPL36A, RPL13, DEDD, QARS, INTS3, UTP11, RPS2, WARS, DCAF13, CDKN2A, DDX11, RPS3A, RPLP0, CTU2, RPL26L1, H2AFY, FAU, RPL10, MRPL39, CDK5RAP1, RPL35A, ELP3, GTPBP4, YARS, DARS, EMG1, RELA, SARS, LAS1L, POLR1B, METTL2A, MRM2, RSL1D1, TARS, TAF13, RPS18, RPS19, NABP2, RPS14, HARS, RPS10, RPS11, UBA52, WDR46, SMARCA4, HSD17B10, RPL27A, RPL37, FCF1, DTD1, IARS, RPS25, RPL30, DDX47, RPL6, …	1276	570	16792	2.10096	1.33119e-07	1.27999e-09	3.44922e-08
GOTERM_BP_ALL	GO:1901361	organic cyclic compound catabolic process	76	5.51524	3.953e-11	RPL18, CYP24A1, GDA, RPL36A, NT5C3A, RPL13, EDC4, CNOT1, SLIRP, CNOT7, RPS2, GPX1, CDKN2A, RPS3A, PDE4A, RPLP0, RPL26L1, LSM4, RPL10, FAU, SAMD4B, RPL35A, NUDT5, HNRNPR, EIF4G1, RPS18, RPS19, BTG2, RPS14, KHSRP, RPS10, RPS11, UBA52, LRPPRC, HMGB1, PABPC4, RPL27A, RPL37, UHMK1, RPS25, PATL1, RACK1, RPL30, RPL6, RNASET2, RPL34, RPL9, EIF3E, RPL8, CSDE1, RPL3, RPL5, RPS20, RPL7A, PABPC1, RPL4, RPS24…	1276	445	16792	2.24753	3.03433e-07	2.86257e-09	7.86218e-08
GOTERM_BP_ALL	GO:1902580	single-organism cellular localization	145	10.5225	4.17109e-11	RPL18, RPL36A, OXA1L, ATP1B3, RPL13, STOML2, CTNNB1, RPLP0, RABGEF1, RPL26L1, FAU, RPL10, NUP37, ASPM, F11R, RPL35A, BSG, ACTN4, RAN, JUP, RPS18, RPS19, KRT18, NPC2, RPS14, RPS10, SRP72, RAB13, RPS11, UBA52, LRPPRC, GPN1, CAV1, LITAF, ERBB2, DAG1, NFKBIA, ABCA2, CACNB3, SNX4, TTC8, BCL2L1, SCRIB, RPS25, BLOC1S6, RPL6, RPL9, RAC1, RPL8, RPL3, RPL5, RPS20, NUP54, RPL4, AGRN, RPL7A, RPS24, AP2M1, BM…	1276	1102	16792	1.73156	3.20173e-07	2.99227e-09	8.29594e-08
GOTERM_BP_ALL	GO:1902582	single-organism intracellular transport	103	7.4746	6.15142e-11	RPL18, RPL36A, RPL13, STOML2, CTNNB1, RPLP0, RPL26L1, RABGEF1, FAU, RPL10, NUP37, RPL35A, BSG, ACTN4, RAN, JUP, RPS18, RPS19, NPC2, RPS14, RPS10, RPS11, SRP72, UBA52, LRPPRC, GPN1, LITAF, ERBB2, DAG1, NFKBIA, SNX4, ABCA2, BLOC1S6, RPS25, RPL6, RPL9, RPL8, RPL3, RPL5, RPS20, RPL7A, RPL4, NUP54, RPS24, BMP4, SRP54, TGFBR1, ACACA, TOMM40, RPS6, RPS5, RPS7, DDX58, CDKN1A, PTTG1IP, KIF23, SPG7, CPT2, …	1276	695	16792	1.95031	4.72183e-07	4.29258e-09	1.22346e-07
GOTERM_BP_ALL	GO:0034470	ncRNA processing	71	5.15239	1.11659e-10	EIF6, RPL18, RPL36A, RPL13, INTS3, UTP11, RPS2, DCAF13, CDKN2A, RPS3A, RPLP0, CTU2, RPL26L1, RPL10, FAU, CDK5RAP1, RPL35A, ELP3, GTPBP4, EMG1, SARS, LAS1L, METTL2A, MRM2, RSL1D1, RPS18, RPS19, RPS14, RPS10, RPS11, UBA52, WDR46, HSD17B10, RPL27A, RPL37, FCF1, RPS25, DDX47, RPL30, RPL6, RPL34, RPL9, RPL8, RPL3, RPL5, RPS20, RPL7A, RPL4, NSUN5, TSEN34, RPS24, USB1, GRSF1, RPL26, SSB, RPL24, INTS10, …	1276	411	16792	2.27336	8.57095e-07	7.453e-09	2.2208e-07
GOTERM_BP_ALL	GO:0006605	protein targeting	102	7.40203	2.18976e-10	RPL18, RPL36A, RPL13, CTNNB1, CDKN2A, VPS13C, STARD7, HTRA2, HOMER3, RPLP0, U2AF1, RPL26L1, RABGEF1, FAU, RPL10, RPL35A, BSG, RAN, VPS41, TIMM8B, JUP, RPS18, RPS19, RPS14, RPS10, RPS11, SRP72, UBA52, GPN1, LITAF, ERBB2, DAG1, NFKBIA, GIPC1, RPS25, UBE2D3, RPL6, RPL9, RPL8, RPL3, RPL5, RPL7A, RPL4, NUP54, RPS20, RPS24, BMP4, TIMM10B, SRP54, TGFBR1, TOMM40, RPS6, RPS5, RPS7, DDX58, CDKN1A, PTTG1IP,…	1276	701	16792	1.91485	1.68086e-06	1.41249e-08	4.35524e-07
GOTERM_BP_ALL	GO:0044802	single-organism membrane organization	118	8.56313	4.48431e-10	RPL18, OXA1L, RPL36A, ATP1B3, RPL13, STOML2, ANKLE2, PACSIN3, TARDBP, RPLP0, RPL26L1, RABGEF1, FAU, RPL10, NUP37, F11R, RPL35A, BSG, VPS41, JUP, RPS18, RPS19, KRT18, RPS14, RPS10, SRP72, RPS11, RAB13, UBA52, CAV2, CAV1, ERBB2, CLU, PPT1, CACNB3, BCL2L1, TTC8, ATF2, RPS25, MTCH2, RPL6, RPL9, RPL8, RAC1, RPL3, NDRG1, RPL5, RPS20, AGRN, RPL7A, RPL4, NUP54, STX10, TMEM30A, RPS24, AP2M1, SRP54, OSBPL8…	1276	866	16792	1.79315	3.44215e-06	2.86847e-08	8.9189e-07
Annotation Cluster 5	Enrichment Score: 13.595432955154179
Category	Term		Count	%	PValue	Genes	List Total	Pop Hits	Pop Total	Fold Enrichment	Bonferroni	Benjamini	FDR
GOTERM_BP_ALL	GO:0051641	cellular localization	323	23.4398	3.42737e-23	RPL18, OXA1L, ATP1B3, CHMP5, RPL13, VPS52, STOML2, RAB1B, CCT2, AURKA, CCT3, NSRP1, CTNNB1, ATP2B4, SIN3A, HTRA2, VPS13C, HOMER3, RPLP0, U2AF1, RPL26L1, H2AFY, FAU, RPL10, NUP37, TBC1D9B, F11R, BSG, RAN, VPS41, PIM3, CTNNA1, JUP, RPS18, RPS19, KRT18, NPC2, RPS14, ZWINT, SURF4, TRAPPC5, RPS10, SRP72, RAB13, RPS11, TRAPPC1, BIN1, DBN1, SUPT6H, ERBB2, DAG1, NFKBIA, PPT1, CACNB3, BCL2L1, WDR45B, UHMK…	1276	2541	16792	1.67282	2.63085e-19	1.87918e-20	6.81673e-20
GOTERM_BP_ALL	GO:0046907	intracellular transport	229	16.6183	1.30324e-22	RPL18, RPL13, CHMP5, VPS52, RAB1B, STOML2, NSRP1, CTNNB1, VPS13C, HTRA2, HOMER3, RPLP0, RPL26L1, U2AF1, RPL10, FAU, NUP37, TBC1D9B, BSG, RAN, VPS41, JUP, RPS18, RPS19, NPC2, RPS14, SURF4, TRAPPC5, RPS10, SRP72, RPS11, TRAPPC1, SUPT6H, ERBB2, DAG1, NFKBIA, UHMK1, RPS25, ACD, TMED10, RPS20, NUP54, STX10, RPS24, BMP4, TIMM10B, SRP54, MAP2K2, TGFBR1, ACACA, NXF1, RPS6, RPS5, RPS7, UPF3A, HYOU1, CD55,…	1276	1594	16792	1.8906	1.00037e-18	6.66912e-20	2.59203e-19
GOTERM_BP_ALL	GO:0051649	establishment of localization in cell	264	19.1582	9.57568e-21	RPL18, RPL13, CHMP5, VPS52, STOML2, RAB1B, NSRP1, CTNNB1, ATP2B4, VPS13C, HTRA2, HOMER3, RPLP0, RPL26L1, U2AF1, RPL10, FAU, NUP37, TBC1D9B, BSG, RAN, VPS41, PIM3, JUP, RPS18, RPS19, NPC2, RPS14, ZWINT, SURF4, TRAPPC5, RPS10, SRP72, RPS11, TRAPPC1, SUPT6H, ERBB2, DAG1, NFKBIA, PPT1, CACNB3, SCRIB, UHMK1, RPS25, ACD, TMED10, RPS20, NUP54, STX10, RPS24, BMP4, TIMM10B, SRP54, MAP2K2, TP53BP2, TGFBR1,…	1276	2004	16792	1.73364	7.35029e-17	3.19578e-18	1.90452e-17
GOTERM_BP_ALL	GO:0033036	macromolecule localization	340	24.6734	1.08182e-20	RPL18, OXA1L, ATP1B3, CHMP5, RPL13, PITPNA, VPS52, STOML2, RAB1B, CCT2, AURKA, CCT3, REST, CTNNB1, GOT2, SIN3A, HTRA2, VPS13C, HOMER3, RPLP0, U2AF1, RPL26L1, H2AFY, FAU, RPL10, NUP37, ADAM9, TBC1D9B, F11R, BSG, RAN, YY1, VPS41, PIM3, CTNNA1, JUP, RPS18, RPS19, KRT18, NPC2, RAB18, RPS14, SURF4, RPS10, SRP72, RAB13, RPS11, ZNHIT6, MYO18A, DBN1, SUPT6H, ERBB2, DAG1, NFKBIA, PPT1, CACNB3, BCL2L1, WDR…	1276	2817	16792	1.58834	8.30408e-17	3.46003e-18	2.15165e-17
GOTERM_BP_ALL	GO:0034613	cellular protein localization	221	16.0377	1.14581e-19	RPL18, OXA1L, ATP1B3, RPL13, AURKA, CCT2, CCT3, CTNNB1, SIN3A, VPS13C, HTRA2, HOMER3, RPLP0, RPL26L1, U2AF1, RPL10, FAU, H2AFY, TBC1D9B, F11R, BSG, RAN, VPS41, CTNNA1, JUP, RPS18, RPS19, KRT18, RPS14, SURF4, RPS10, SRP72, RPS11, RAB13, DBN1, ERBB2, DAG1, NFKBIA, CACNB3, BCL2L1, WDR45B, UHMK1, RPS25, ACD, RAC1, TMED10, RPS20, NUP54, AGRN, STX10, RPS24, BMP4, TIMM10B, SRP54, OSBPL8, TP53BP2, TGFBR1…	1276	1600	16792	1.81771	8.79526e-16	3.14116e-17	2.27892e-16
GOTERM_BP_ALL	GO:0070727	cellular macromolecule localization	222	16.1103	1.43429e-19	RPL18, OXA1L, ATP1B3, RPL13, AURKA, CCT2, CCT3, CTNNB1, SIN3A, VPS13C, HTRA2, HOMER3, RPLP0, RPL26L1, U2AF1, RPL10, FAU, H2AFY, TBC1D9B, F11R, BSG, RAN, VPS41, CTNNA1, JUP, RPS18, RPS19, KRT18, RPS14, SURF4, RPS10, SRP72, RPS11, RAB13, DBN1, ERBB2, DAG1, NFKBIA, CACNB3, BCL2L1, WDR45B, UHMK1, RPS25, ACD, RAC1, TMED10, RPS20, NUP54, AGRN, STX10, RPS24, BMP4, TIMM10B, SRP54, OSBPL8, TP53BP2, TGFBR1…	1276	1613	16792	1.81122	1.10096e-15	3.79642e-17	2.85268e-16
GOTERM_BP_ALL	GO:0008104	protein localization	299	21.6981	1.05751e-18	RPL18, OXA1L, ATP1B3, CHMP5, RPL13, VPS52, RAB1B, CCT2, AURKA, CCT3, REST, CTNNB1, SIN3A, VPS13C, HTRA2, HOMER3, RPLP0, U2AF1, RPL26L1, RPL10, FAU, H2AFY, NUP37, ADAM9, TBC1D9B, F11R, BSG, RAN, VPS41, PIM3, CTNNA1, JUP, RPS18, RPS19, KRT18, RAB18, RPS14, SURF4, RPS10, SRP72, RAB13, RPS11, MYO18A, DBN1, ERBB2, DAG1, NFKBIA, PPT1, CACNB3, BCL2L1, WDR45B, UHMK1, SCRIB, RPS25, NR1H2, ACD, RAC1, TMED1…	1276	2448	16792	1.60735	8.11743e-15	2.08139e-16	2.10329e-15
GOTERM_BP_ALL	GO:0045184	establishment of protein localization	258	18.7228	2.003e-18	RPL18, OXA1L, RPL13, CHMP5, VPS52, RAB1B, CCT2, REST, CTNNB1, VPS13C, HTRA2, HOMER3, RPLP0, RPL26L1, U2AF1, RPL10, FAU, H2AFY, NUP37, ADAM9, TBC1D9B, F11R, BSG, RAN, PIM3, VPS41, JUP, RPS18, RPS19, KRT18, RAB18, RPS14, SURF4, RPS10, SRP72, RAB13, RPS11, MYO18A, ERBB2, DAG1, NFKBIA, PPT1, BCL2L1, UHMK1, RPS25, NR1H2, ACD, TMED10, RPS20, NUP54, STX10, RPS24, NR1H3, BMP4, TIMM10B, SRP54, TP53BP2, TG…	1276	2021	16792	1.67998	1.5375e-14	3.49432e-16	3.98379e-15
GOTERM_BP_ALL	GO:0006886	intracellular protein transport	156	11.3208	8.20512e-18	RPL18, XPO1, RPL36A, RPL13, EIF5A, CTNNB1, TBC1D15, CDKN2A, VPS13C, HTRA2, STARD7, HOMER3, RPLP0, RABGEF1, RPL26L1, U2AF1, RPL10, FAU, ASPH, SAR1B, TBC1D9B, RPL35A, BSG, MYO6, RAN, VPS41, TBC1D22A, TIMM8B, BCAP31, JUP, RPS18, RPS19, RPS14, SURF4, RPS10, SRP72, RPS11, VPS26A, UBA52, GPN1, LITAF, ERBB2, DAG1, NFKBIA, GIPC1, UHMK1, RPS25, C15ORF38-AP3S2, UBE2D3, ACD, RPL6, RPL9, RPL8, NPM1, RPL3, TM…	1276	1020	16792	2.01269	6.29825e-14	1.18835e-15	1.63193e-14
GOTERM_BP_ALL	GO:0015031	protein transport	234	16.9811	1.30885e-15	RPL18, RPL13, CHMP5, VPS52, RAB1B, REST, CTNNB1, VPS13C, HTRA2, HOMER3, RPLP0, RPL26L1, U2AF1, RPL10, FAU, NUP37, ADAM9, TBC1D9B, BSG, RAN, PIM3, VPS41, JUP, RPS18, RPS19, KRT18, RAB18, RPS14, SURF4, RPS10, SRP72, RAB13, RPS11, MYO18A, ERBB2, DAG1, NFKBIA, PPT1, UHMK1, RPS25, NR1H2, ACD, TMED10, RPS20, NUP54, STX10, RPS24, NR1H3, BMP4, TIMM10B, SRP54, TGFBR1, CD63, RPS6, RPS5, RPS7, HSPB11, ARF1,…	1276	1860	16792	1.6556	1.02265e-11	1.76303e-13	2.65343e-12
GOTERM_BP_ALL	GO:0033365	protein localization to organelle	137	9.94194	3.30963e-15	RPL18, XPO1, RPL36A, RPL13, TTK, AURKA, CCT2, CCT3, CTNNB1, SIN3A, RAD21, CDKN2A, VPS13C, HTRA2, STARD7, RPLP0, U2AF1, RPL26L1, H2AFY, FAU, RPL10, RPL35A, C2CD3, RAN, VPS41, TIMM8B, BCAP31, JUP, RPS18, RPS19, NABP2, RPS14, RPS10, SRP72, RPS11, UBA52, GPN1, LITAF, DIAPH1, DAG1, NFKBIA, SRC, RPS25, UBE2D3, ACD, MTCH2, RPL6, RPL9, RPL8, RPL3, RPL5, RPS20, NUP54, RPL4, RPL7A, TMEM30A, RPS24, BMP4, TI…	1276	902	16792	1.99878	2.55662e-11	3.99458e-13	6.62803e-12
GOTERM_BP_ALL	GO:0071702	organic substance transport	300	21.7707	9.59194e-14	RPL18, RPL13, CHMP5, PITPNA, VPS52, RAB1B, REST, SLC52A2, AQP3, SLC35A3, CTNNB1, GOT2, VPS13C, HTRA2, HOMER3, RPLP0, U2AF1, RPL26L1, RPL10, FAU, NUP37, ADAM9, TBC1D9B, BSG, RAN, VPS41, PIM3, JUP, RPS18, RPS19, KRT18, NPC2, RAB18, RPS14, SURF4, RPS10, SRP72, RAB13, RPS11, MYO18A, SUPT6H, ERBB2, DAG1, NFKBIA, PPT1, UHMK1, RPS25, HNRNPA3, NR1H2, PEA15, SERINC2, ACD, SLC29A4, TMED10, RPS20, NUP54, ST…	1276	2657	16792	1.48587	7.36307e-10	9.56246e-12	1.90781e-10
GOTERM_BP_ALL	GO:0072594	establishment of protein localization to organelle	107	7.76488	1.46594e-13	RPL18, RPL36A, RPL13, CCT2, CTNNB1, CDKN2A, VPS13C, STARD7, HTRA2, RPLP0, U2AF1, RPL26L1, FAU, H2AFY, RPL10, RPL35A, RAN, VPS41, TIMM8B, JUP, RPS18, RPS19, NABP2, RPS14, RPS10, RPS11, SRP72, UBA52, GPN1, LITAF, DAG1, NFKBIA, RPS25, UBE2D3, ACD, RPL6, RPL9, RPL8, RPL3, RPL5, RPS20, RPL7A, RPL4, NUP54, RPS24, BMP4, TIMM10B, SRP54, TP53BP2, TGFBR1, TOMM40, RPS6, RPS5, RPS7, DDX58, NMT1, CCT5, CDKN1A…	1276	666	16792	2.11427	1.12491e-09	1.4422e-11	2.91478e-10
GOTERM_BP_ALL	GO:1902580	single-organism cellular localization	145	10.5225	4.17109e-11	RPL18, RPL36A, OXA1L, ATP1B3, RPL13, STOML2, CTNNB1, RPLP0, RABGEF1, RPL26L1, FAU, RPL10, NUP37, ASPM, F11R, RPL35A, BSG, ACTN4, RAN, JUP, RPS18, RPS19, KRT18, NPC2, RPS14, RPS10, SRP72, RAB13, RPS11, UBA52, LRPPRC, GPN1, CAV1, LITAF, ERBB2, DAG1, NFKBIA, ABCA2, CACNB3, SNX4, TTC8, BCL2L1, SCRIB, RPS25, BLOC1S6, RPL6, RPL9, RAC1, RPL8, RPL3, RPL5, RPS20, NUP54, RPL4, AGRN, RPL7A, RPS24, AP2M1, BM…	1276	1102	16792	1.73156	3.20173e-07	2.99227e-09	8.29594e-08
GOTERM_BP_ALL	GO:1902582	single-organism intracellular transport	103	7.4746	6.15142e-11	RPL18, RPL36A, RPL13, STOML2, CTNNB1, RPLP0, RPL26L1, RABGEF1, FAU, RPL10, NUP37, RPL35A, BSG, ACTN4, RAN, JUP, RPS18, RPS19, NPC2, RPS14, RPS10, RPS11, SRP72, UBA52, LRPPRC, GPN1, LITAF, ERBB2, DAG1, NFKBIA, SNX4, ABCA2, BLOC1S6, RPS25, RPL6, RPL9, RPL8, RPL3, RPL5, RPS20, RPL7A, RPL4, NUP54, RPS24, BMP4, SRP54, TGFBR1, ACACA, TOMM40, RPS6, RPS5, RPS7, DDX58, CDKN1A, PTTG1IP, KIF23, SPG7, CPT2, …	1276	695	16792	1.95031	4.72183e-07	4.29258e-09	1.22346e-07
GOTERM_BP_ALL	GO:0006605	protein targeting	102	7.40203	2.18976e-10	RPL18, RPL36A, RPL13, CTNNB1, CDKN2A, VPS13C, STARD7, HTRA2, HOMER3, RPLP0, U2AF1, RPL26L1, RABGEF1, FAU, RPL10, RPL35A, BSG, RAN, VPS41, TIMM8B, JUP, RPS18, RPS19, RPS14, RPS10, RPS11, SRP72, UBA52, GPN1, LITAF, ERBB2, DAG1, NFKBIA, GIPC1, RPS25, UBE2D3, RPL6, RPL9, RPL8, RPL3, RPL5, RPL7A, RPL4, NUP54, RPS20, RPS24, BMP4, TIMM10B, SRP54, TGFBR1, TOMM40, RPS6, RPS5, RPS7, DDX58, CDKN1A, PTTG1IP,…	1276	701	16792	1.91485	1.68086e-06	1.41249e-08	4.35524e-07
GOTERM_BP_ALL	GO:0051234	establishment of localization	457	33.164	3.10367e-09	RPL18, OXA1L, RPL13, BLOC1S5-TXNDC5, VPS52, STOML2, REST, SLC52A2, NSRP1, CTNNB1, ACTG1, RPLP0, FAU, RPL10, ADAM9, BSG, VPS41, ERGIC3, JUP, RPS18, NPC2, RPS19, NME1, ZWINT, RPS14, TRAPPC5, SURF4, RPS10, RPS11, TRAPPC1, MYO18A, SURF1, ORAI2, GNAI2, ERBB3, ERBB2, NFKBIA, PPT1, CACNB3, BCL2L1, SCRIB, RPS25, PEA15, SYPL1, SLC29A4, RAC1, RPS20, KIF1BP, RPS24, MAP2K2, TGFBR1, ACACA, MPC1, NXF1, RPS6, V…	1276	4790	16792	1.25555	2.38235e-05	1.79126e-07	6.17292e-06
GOTERM_BP_ALL	GO:0051179	localization	535	38.8244	6.13996e-08	RPL18, OXA1L, PGF, RPL13, BLOC1S5-TXNDC5, VPS52, STOML2, L1CAM, REST, SLC52A2, NSRP1, OGDH, CTNNB1, ACTG1, RPLP0, FAU, RPL10, ADAM9, BSG, PTPRF, PTPRG, VPS41, CTNNA1, ERGIC3, JUP, RPS18, NPC2, RPS19, NME1, ZWINT, RPS14, SURF4, TRAPPC5, RPS10, RPS11, TRAPPC1, ZNHIT6, SURF1, MYO18A, ORAI2, GNAI2, ERBB3, ERBB2, NFKBIA, CACNB3, PPT1, BCL2L1, SCRIB, RPS25, PEA15, SYPL1, SLC29A4, RAC1, RPS20, KIF1BP, R…	1276	5872	16792	1.199	0.000471192	2.96417e-06	0.000122118
GOTERM_BP_ALL	GO:0006810	transport	438	31.7852	7.04941e-08	RPL18, RPL13, BLOC1S5-TXNDC5, VPS52, STOML2, REST, SLC52A2, NSRP1, CTNNB1, ACTG1, RPLP0, FAU, RPL10, ADAM9, BSG, VPS41, ERGIC3, JUP, RPS18, NPC2, RPS19, NME1, RPS14, TRAPPC5, SURF4, RPS10, RPS11, TRAPPC1, MYO18A, SURF1, ORAI2, GNAI2, ERBB3, ERBB2, NFKBIA, PPT1, CACNB3, BCL2L1, SCRIB, RPS25, PEA15, SYPL1, SLC29A4, RAC1, RPS20, KIF1BP, RPS24, MAP2K2, TGFBR1, ACACA, MPC1, NXF1, RPS6, VDAC2, TINAGL1,…	1276	4663	16792	1.23612	0.000540966	3.36094e-06	0.000140206
GOTERM_BP_ALL	GO:1902578	single-organism localization	301	21.8433	0.0380169	RPL18, OXA1L, ATP1B3, CHMP5, RPL13, PITPNA, VPS52, STOML2, REST, SLC52A2, TPD52, AQP3, SLC35A3, CTNNB1, ATP2B1, ACTG1, GOT2, ATP2B4, VPS13C, RPLP0, RPL26L1, RPL10, FAU, NUP37, ADAM9, CLNS1A, F11R, BSG, SLC12A8, RAN, VPS41, PIM3, JUP, RPS18, RPS19, KRT18, NPC2, RPS14, TXNDC5, STC1, RPS10, SRP72, RAB13, RPS11, MYO18A, DBN1, SURF1, ADD1, ORAI2, ALDOA, GNAI2, ERBB3, ERBB2, DAG1, NFKBIA, PPT1, CACNB3,…	1276	3614	16792	1.09605	1	0.287135	53.7389
GOTERM_BP_ALL	GO:0044765	single-organism transport	276	20.029	0.135617	RPL18, ATP1B3, RPL13, CHMP5, PITPNA, VPS52, STOML2, REST, SLC52A2, TPD52, SLC35A3, AQP3, CTNNB1, ATP2B1, ACTG1, GOT2, ATP2B4, RPLP0, RPL26L1, RPL10, FAU, NUP37, ADAM9, CLNS1A, BSG, SLC12A8, RAN, VPS41, PIM3, JUP, RPS18, RPS19, KRT18, NPC2, RPS14, TXNDC5, STC1, RPS10, SRP72, RAB13, RPS11, MYO18A, SURF1, ADD1, ORAI2, ALDOA, GNAI2, ERBB3, ERBB2, DAG1, NFKBIA, PPT1, CACNB3, SCRIB, RPS25, NR1H2, PEA15…	1276	3415	16792	1.06358	1	0.622928	94.4901
Annotation Cluster 6	Enrichment Score: 13.219982164064513
Category	Term		Count	%	PValue	Genes	List Total	Pop Hits	Pop Total	Fold Enrichment	Bonferroni	Benjamini	FDR
GOTERM_BP_ALL	GO:0022613	ribonucleoprotein complex biogenesis	100	7.25689	1.27328e-20	RPL18, EIF6, XPO1, RPL36A, FASTKD2, RPL13, SNRPD2, CNOT1, RPS2, UTP11, CNOT7, SETX, WDR74, DCAF13, CDKN2A, C7ORF55-LUC7L2, RPS3A, RPLP0, PRMT5, RPL26L1, LUC7L2, RPL10, LSM4, FAU, PUM2, LUC7L3, CLNS1A, RPL35A, GTPBP4, RAN, EMG1, DDX39B, LAS1L, MRM2, SMN1, RSL1D1, RPS18, RPS19, C1QBP, RPS14, RUVBL2, RPS10, RUVBL1, RPS11, ZNHIT6, WDR46, UBA52, RPL27A, RPL37, FCF1, RPS25, MRPL11, PATL1, EIF3C, SF3B1,…	1276	480	16792	2.74164	9.77372e-17	3.90949e-18	2.53245e-17
GOTERM_BP_ALL	GO:0071826	ribonucleoprotein complex subunit organization	51	3.70102	2.3587e-12	EIF6, FASTKD2, SNRPD2, CNOT1, CNOT7, SETX, C7ORF55-LUC7L2, PRMT5, LUC7L2, RPL10, LSM4, PUM2, LUC7L3, TFIP11, CLNS1A, DDX39B, SMN1, RPS19, C1QBP, RPS14, RUVBL2, RPS10, RUVBL1, ZNHIT6, EIF3C, MRPL11, PATL1, SF3B1, EIF3D, PPAN, EIF3A, EIF3G, RPL6, KLC1, EIF3H, EIF3E, USP39, NPM1, CDC123, RPL3, TAF9, EIF3I, RPL5, EIF3J, EIF3M, PPAN-P2RY11, RPL24, SF3A2, RPS5, ATXN2, EIF4H	1276	223	16792	3.00966	1.81051e-08	1.94679e-10	4.69118e-09
GOTERM_BP_ALL	GO:0022618	ribonucleoprotein complex assembly	49	3.55588	4.46475e-12	EIF6, FASTKD2, SNRPD2, CNOT1, CNOT7, SETX, PATL1, MRPL11, EIF3C, PPAN, SF3B1, EIF3D, EIF3A, C7ORF55-LUC7L2, EIF3G, EIF3H, RPL6, PRMT5, EIF3E, CDC123, NPM1, USP39, RPL3, LSM4, RPL10, LUC7L2, TAF9, RPL5, EIF3I, PUM2, EIF3J, LUC7L3, EIF3M, CLNS1A, PPAN-P2RY11, DDX39B, RPL24, SF3A2, RPS5, SMN1, ATXN2, RPS19, C1QBP, RPS14, EIF4H, RPS10, RUVBL2, RUVBL1, ZNHIT6	1276	212	16792	3.04167	3.42715e-08	3.39322e-10	8.88002e-09
GOTERM_BP_ALL	GO:0034622	cellular macromolecular complex assembly	134	9.72424	9.8328e-11	EIF6, OXA1L, FASTKD2, SNRPD2, CNOT1, CCT2, CNOT7, SETX, C7ORF55-LUC7L2, LSM4, H2AFY, RPL10, LUC7L2, PUM2, TUBG1, LUC7L3, CLNS1A, TIMMDC1, TWF1, DDX39B, RPS19, RPS14, RPS10, STMN1, BIN1, ZNHIT6, SURF1, UBA52, ADD1, RAD23B, HMGB1, GRB2, DIAPH1, CLU, CAPZB, PXN, SRC, EIF3C, PPAN, EIF3D, PTK2, EIF3A, EIF3G, ARPC2, EIF3H, RPL6, EIF3E, CDC123, RAC1, NPM1, RPL3, TMED10, RPL5, DNAAF5, TAF9, EIF3I, EIF3J,…	1276	1004	16792	1.7564	7.54766e-07	6.62075e-09	1.95566e-07
Annotation Cluster 7	Enrichment Score: 12.020196182144428
Category	Term		Count	%	PValue	Genes	List Total	Pop Hits	Pop Total	Fold Enrichment	Bonferroni	Benjamini	FDR
GOTERM_BP_ALL	GO:0044265	cellular macromolecule catabolic process	154	11.1756	7.54603e-19	RPL18, RPL36A, MAEA, RPL13, CNOT1, AURKA, RNF216, CNOT7, CTNNB1, CDKN2A, HTRA2, RPLP0, BTBD2, RPL26L1, LSM4, FAU, TMUB1, RPL10, TLK2, FBXO22, SAMD4B, RPL35A, DDRGK1, ANAPC5, SKP2, MTA1, HNRNPR, CLPX, BCAP31, PSMA1, RPS18, RPS19, RPS14, PSMA4, YME1L1, RPS10, AMFR, RPS11, NFE2L2, UBA52, LRPPRC, RAD23B, HMGB1, CAV1, GCLC, CLU, PABPC4, ANAPC15, GIPC1, PPT1, UHMK1, TTC3, RPS25, UBE2D3, PTK2, RPL6, EIF…	1276	976	16792	2.07646	5.79233e-15	1.5655e-16	1.50084e-15
GOTERM_BP_ALL	GO:0009057	macromolecule catabolic process	174	12.627	1.83703e-17	RPL18, RPL36A, MAEA, RPL13, CNOT1, AURKA, RNF216, CNOT7, CTNNB1, CSNK2A1, CDKN2A, CD44, PACSIN3, HTRA2, ATG7, RPLP0, BTBD2, RPL26L1, RPL10, LSM4, FAU, TMUB1, TLK2, FBXO22, SAMD4B, ADAM9, RPL35A, DDRGK1, ANAPC5, RELA, SKP2, MTA1, LYPLA2, HNRNPR, CLPX, BCAP31, PSMA1, RPS18, RPS19, RPS14, PSMA4, YME1L1, RPS10, AMFR, RPS11, NFE2L2, UBA52, LRPPRC, RAD23B, HMGB1, CAV1, GCLC, CLU, ANAPC15, PABPC4, GIPC1…	1276	1201	16792	1.90659	1.41011e-13	2.51805e-15	3.6537e-14
GOTERM_BP_ALL	GO:1901575	organic substance catabolic process	234	16.9811	7.8004e-15	RPL18, CYP24A1, LDHA, GDA, RPL13, RNF216, AURKA, OGDH, HIBADH, CTNNB1, GOT2, ATP2B4, CD44, HTRA2, BTBD2, RPLP0, RPL26L1, RPL10, LSM4, FAU, TMUB1, TLK2, ADAM9, PLD3, DDRGK1, ANAPC5, SKP2, RPS18, PPP1CA, RPS19, RPS14, DLD, YME1L1, RPS10, AMFR, RPS11, ACAA1, ALDOA, RAD23B, HSD17B10, PFKFB3, PABPC4, PPT1, HADHA, UHMK1, DTD1, HADHB, RPS25, GCSH, IDH1, RPS20, PABPC1, AGRN, RPS24, SPOP, PHB, PAIP1, TINA…	1276	1889	16792	1.63018	5.96545e-11	9.1771e-13	1.54543e-11
GOTERM_BP_ALL	GO:0044248	cellular catabolic process	206	14.9492	2.87264e-14	RPL18, CYP24A1, GDA, RPL13, RNF216, AURKA, OGDH, HIBADH, CTNNB1, GOT2, ATP2B4, HTRA2, BTBD2, RPLP0, RPL26L1, LSM4, FAU, TMUB1, RPL10, TLK2, ADAM9, DDRGK1, ANAPC5, SKP2, RPS18, PPP1CA, RPS19, RPS14, DLD, YME1L1, RPS10, AMFR, RPS11, ACAA1, HSD17B10, RAD23B, PABPC4, PPT1, HADHA, UHMK1, DTD1, HADHB, RPS25, GCSH, IDH1, PABPC1, RPS20, SPOP, RPS24, PAIP1, TINAGL1, RPS6, RPS5, RPS7, UPF3A, RNF4, DCP1B, S…	1276	1616	16792	1.67756	2.20722e-10	3.19889e-12	5.71876e-11
GOTERM_BP_ALL	GO:0009056	catabolic process	242	17.5617	6.7637e-14	RPL18, CYP24A1, LDHA, GDA, RPL13, RNF216, AURKA, OGDH, HIBADH, CTNNB1, GOT2, ATP2B4, CD44, HTRA2, RPLP0, BTBD2, RPL26L1, RPL10, LSM4, FAU, TMUB1, TLK2, ADAM9, PLD3, DDRGK1, ANAPC5, SKP2, RPS18, PPP1CA, RPS19, RPS14, DLD, YME1L1, RPS10, AMFR, RPS11, ACAA1, ALDOA, RAD23B, HSD17B10, PFKFB3, PABPC4, PPT1, HADHA, UHMK1, DTD1, HADHB, RPS25, GCSH, IDH1, RPS20, PABPC1, AGRN, RPS24, SPOP, ODC1, PAIP1, PHB…	1276	2012	16792	1.58285	5.18994e-10	6.91991e-12	1.3447e-10
GOTERM_BP_ALL	GO:0044270	cellular nitrogen compound catabolic process	76	5.51524	1.72885e-12	RPL18, GDA, RPL36A, NT5C3A, RPL13, EDC4, CNOT1, SLIRP, CNOT7, RPS2, GPX1, CDKN2A, RPS3A, PDE4A, RPLP0, RPL26L1, LSM4, RPL10, FAU, SAMD4B, RPL35A, NUDT5, HNRNPR, POR, EIF4G1, RPS18, RPS19, BTG2, RPS14, KHSRP, RPS10, RPS11, UBA52, LRPPRC, HMGB1, PABPC4, RPL27A, RPL37, UHMK1, RPS25, PATL1, RACK1, RPL30, RPL6, RNASET2, RPL34, RPL9, EIF3E, RPL8, CSDE1, RPL3, RPL5, RPS20, RPL7A, PABPC1, RPL4, RPS24, SM…	1276	418	16792	2.3927	1.32706e-08	1.47451e-10	3.43851e-09
GOTERM_BP_ALL	GO:0019439	aromatic compound catabolic process	76	5.51524	3.17646e-12	RPL18, GDA, RPL36A, NT5C3A, RPL13, EDC4, CNOT1, SLIRP, CNOT7, RPS2, GPX1, CDKN2A, RPS3A, PDE4A, RPLP0, RPL26L1, LSM4, FAU, RPL10, SAMD4B, RPL35A, NUDT5, HNRNPR, EIF4G1, RPS18, RPS19, BTG2, RPS14, KHSRP, RPS10, RPS11, UBA52, LRPPRC, HMGB1, PABPC4, RPL27A, RPL37, UHMK1, RPS25, PATL1, RACK1, RPL30, RPL6, RNASET2, RPL34, RPL9, EIF3E, RPL8, CSDE1, RPL3, RPL5, RPS20, RPL7A, PABPC1, RPL4, RPS24, SMG6, P…	1276	423	16792	2.36442	2.43825e-08	2.48801e-10	6.3177e-09
GOTERM_BP_ALL	GO:1901361	organic cyclic compound catabolic process	76	5.51524	3.953e-11	RPL18, CYP24A1, GDA, RPL36A, NT5C3A, RPL13, EDC4, CNOT1, SLIRP, CNOT7, RPS2, GPX1, CDKN2A, RPS3A, PDE4A, RPLP0, RPL26L1, LSM4, RPL10, FAU, SAMD4B, RPL35A, NUDT5, HNRNPR, EIF4G1, RPS18, RPS19, BTG2, RPS14, KHSRP, RPS10, RPS11, UBA52, LRPPRC, HMGB1, PABPC4, RPL27A, RPL37, UHMK1, RPS25, PATL1, RACK1, RPL30, RPL6, RNASET2, RPL34, RPL9, EIF3E, RPL8, CSDE1, RPL3, RPL5, RPS20, RPL7A, PABPC1, RPL4, RPS24…	1276	445	16792	2.24753	3.03433e-07	2.86257e-09	7.86218e-08
GOTERM_BP_ALL	GO:0044257	cellular protein catabolic process	87	6.3135	3.00543e-06	MAEA, TSG101, COPS3, RNF185, RNF216, AURKA, CTNNB1, BAG5, AKT1, GPX1, USP19, LONP1, BAG6, CDKN2A, HTRA2, BTBD2, PCBP2, PSMD1, TMUB1, USP11, USP10, RANBP1, DDA1, TLK2, USP16, FBXO22, KIF14, CDK1, DDRGK1, ANAPC5, TP53, SKP2, CCDC47, MTA1, PBK, CLPX, BCAP31, PSMA1, PSEN1, PSMA4, MDM2, PSME3, YME1L1, NFE2L2, AMFR, CTSB, UBA52, USP7, RAD23B, CAV1, GCLC, CLU, ANAPC15, GIPC1, PPT1, STUB1, TTC3, RACK1, U…	1276	689	16792	1.6617	0.0228057	0.000105819	0.00597737
GOTERM_BP_ALL	GO:0030163	protein catabolic process	98	7.11176	4.58233e-06	MAEA, AURKA, RNF216, CTNNB1, CDKN2A, CSNK2A1, HTRA2, PACSIN3, BTBD2, ATG7, TMUB1, TLK2, FBXO22, ADAM9, DDRGK1, ANAPC5, RELA, SKP2, MTA1, CLPX, BCAP31, PSMA1, PSMA4, YME1L1, AMFR, NFE2L2, UBA52, RAD23B, CAV1, GCLC, ANAPC15, CLU, PPT1, GIPC1, TTC3, UBE2D3, PTK2, TAF9, SPOP, HERPUD1, PHB, TINAGL1, PSMC6, RNF4, PLK2, PSMC3, PSMC2, PTTG1IP, SMURF2, HDAC6, TSG101, COPS3, DEDD, RNF185, BAG5, AKT1, USP19…	1276	811	16792	1.59022	0.0345627	0.000153587	0.00911346
Annotation Cluster 8	Enrichment Score: 11.54397712055383
Category	Term		Count	%	PValue	Genes	List Total	Pop Hits	Pop Total	Fold Enrichment	Bonferroni	Benjamini	FDR
GOTERM_BP_ALL	GO:0016071	mRNA metabolic process	139	10.0871	3.04673e-28	SCAF1, RPL18, RALY, RPL36A, RPL13, SNRPD2, CNOT1, CNOT7, NSRP1, SMNDC1, SETX, NONO, C7ORF55-LUC7L2, RAVER2, SRRM2, TARDBP, RAVER1, RPLP0, RPL26L1, U2AF1, SRRM1, LSM4, FAU, RPL10, LUC7L2, SUPT5H, LUC7L3, SAMD4B, CLNS1A, PABPN1, RPL35A, EFTUD2, DDX39B, PTBP1, HNRNPR, HNRNPU, SLTM, RPS18, RPS19, RPS14, RPS10, RPS11, UBA52, SUPT6H, UHMK1, RPS25, HNRNPA3, HNRNPM, DDX47, DDX46, ZNF326, RPL6, EIF3E, RPL…	1276	672	16792	2.72206	2.33867e-24	2.92333e-25	6.05967e-25
GOTERM_BP_ALL	GO:0006397	mRNA processing	80	5.80552	1.52117e-11	SCAF1, RALY, ZMAT2, SNRPD2, NSRP1, SMNDC1, SETX, NONO, C7ORF55-LUC7L2, RAVER2, PRMT5, SRRM2, TARDBP, RAVER1, PCBP2, U2AF1, SRRM1, LSM4, LUC7L2, SUPT5H, LUC7L3, CLNS1A, PABPN1, KHDRBS1, TFIP11, RBM42, PDE12, CCNH, EFTUD2, PTBP1, DDX39B, GTF2H3, HNRNPR, SMN1, HNRNPU, C1QBP, THOC6, KHSRP, THOC7, CPSF6, RBM38, PRPF38B, SUPT6H, TRA2A, UHMK1, HNRNPA3, SF3B1, HNRNPM, DDX47, DDX46, ZNF326, HTATSF1, USP39…	1276	471	16792	2.23522	1.16765e-07	1.13364e-09	3.02548e-08
GOTERM_BP_ALL	GO:0008380	RNA splicing	68	4.93469	5.86375e-10	SCAF1, RALY, ZMAT2, SNRPD2, NSRP1, SMNDC1, SETX, NONO, C7ORF55-LUC7L2, RAVER2, PRMT5, SRRM2, TARDBP, RAVER1, PCBP2, U2AF1, LUC7L2, LSM4, SRRM1, LUC7L3, CLNS1A, PABPN1, KHDRBS1, TFIP11, RBM42, EFTUD2, PTBP1, DDX39B, HNRNPR, HNRNPU, SMN1, C1QBP, KHSRP, THOC6, THOC7, RBM38, PRPF38B, SUPT6H, TRA2A, UHMK1, HNRNPA3, SF3B1, HNRNPM, DDX47, DDX46, ZNF326, HTATSF1, USP39, PABPC1, DDX41, HSPA8, RBM25, TSEN3…	1276	400	16792	2.23718	4.50101e-06	3.65936e-08	1.16625e-06
GOTERM_BP_ALL	GO:0000375	RNA splicing, via transesterification reactions	53	3.84615	2.21467e-08	RALY, ZMAT2, SNRPD2, NSRP1, SMNDC1, SETX, NONO, C7ORF55-LUC7L2, RAVER2, RAVER1, SRRM2, PRMT5, PCBP2, U2AF1, LUC7L2, LSM4, SRRM1, LUC7L3, TFIP11, PABPN1, CLNS1A, RBM42, EFTUD2, PTBP1, DDX39B, HNRNPR, HNRNPU, SMN1, C1QBP, KHSRP, TRA2A, UHMK1, HNRNPA3, HNRNPM, SF3B1, DDX46, HTATSF1, USP39, PABPC1, DDX41, RBM25, HSPA8, RNPS1, SF3A2, DDX5, HNRNPH2, HNRNPUL1, RSRC1, PSPC1, HNRNPH1, SNRNP27, CSTF1, SNRN…	1276	303	16792	2.30189	0.000169983	1.12581e-06	4.40477e-05
GOTERM_BP_ALL	GO:0000377	RNA splicing, via transesterification reactions with bulged adenosine as nucleophile	51	3.70102	9.51307e-08	RALY, ZMAT2, SNRPD2, NSRP1, SETX, NONO, C7ORF55-LUC7L2, RAVER2, RAVER1, SRRM2, PRMT5, PCBP2, U2AF1, LUC7L2, LSM4, SRRM1, LUC7L3, TFIP11, PABPN1, CLNS1A, RBM42, EFTUD2, DDX39B, PTBP1, HNRNPR, HNRNPU, SMN1, C1QBP, TRA2A, UHMK1, HNRNPA3, HNRNPM, SF3B1, DDX46, HTATSF1, USP39, PABPC1, DDX41, RBM25, HSPA8, RNPS1, SF3A2, DDX5, HNRNPH2, HNRNPUL1, RSRC1, PSPC1, HNRNPH1, SNRNP27, CSTF1, SNRNP25	1276	299	16792	2.24466	0.000729957	4.32084e-06	0.000189206
GOTERM_BP_ALL	GO:0000398	mRNA splicing, via spliceosome	51	3.70102	9.51307e-08	RALY, ZMAT2, SNRPD2, NSRP1, SETX, NONO, C7ORF55-LUC7L2, RAVER2, RAVER1, SRRM2, PRMT5, PCBP2, U2AF1, LUC7L2, LSM4, SRRM1, LUC7L3, TFIP11, PABPN1, CLNS1A, RBM42, EFTUD2, DDX39B, PTBP1, HNRNPR, HNRNPU, SMN1, C1QBP, TRA2A, UHMK1, HNRNPA3, HNRNPM, SF3B1, DDX46, HTATSF1, USP39, PABPC1, DDX41, RBM25, HSPA8, RNPS1, SF3A2, DDX5, HNRNPH2, HNRNPUL1, RSRC1, PSPC1, HNRNPH1, SNRNP27, CSTF1, SNRNP25	1276	299	16792	2.24466	0.000729957	4.32084e-06	0.000189206
Annotation Cluster 9	Enrichment Score: 9.386026435188269
Category	Term		Count	%	PValue	Genes	List Total	Pop Hits	Pop Total	Fold Enrichment	Bonferroni	Benjamini	FDR
GOTERM_BP_ALL	GO:0044085	cellular component biogenesis	339	24.6009	4.63941e-18	RPL18, OXA1L, FASTKD2, CHMP5, RPL13, XRCC6, STOML2, RAB1B, MED24, CCT2, AURKA, CCT3, REST, CTNNB1, WDR74, ACTG1, RPLP0, RPL26L1, H2AFY, LSM4, FAU, RPL10, LUC7L2, PLS3, LUC7L3, TBC1D9B, CLNS1A, TIMMDC1, F11R, GTPBP4, RAN, EMG1, VPS41, CTNNA1, MRM2, JUP, RPS18, NME2, KRT19, RPS19, RPS14, TRAPPC5, ADSL, RPS10, RAB13, RPS11, AMFR, TRAPPC1, ZNHIT6, PMP22, EIF2AK2, BIN1, EPS8L2, SURF1, ADD1, ALDOA, RAD…	1276	2914	16792	1.53095	3.56121e-14	7.41918e-16	9.22737e-15
GOTERM_BP_ALL	GO:0043933	macromolecular complex subunit organization	297	21.553	7.99437e-18	OXA1L, MRPL42, FASTKD2, CHMP5, XRCC6, STOML2, MED24, RAB1B, CCT2, AURKA, CCT3, REST, WDR82, CTNNB1, MAP3K7, SIN3A, DDX11, H2AFY, LUC7L2, RPL10, LSM4, MRPL38, TLK2, MRPL39, SUPT5H, MRPL34, LUC7L3, CLNS1A, TIMMDC1, VPS41, HMG20B, CTNNA1, JUP, NME2, PPP1CA, RPS19, BAZ1A, BAZ1B, RPS14, MRPL49, TRAPPC5, ADSL, RPS10, AMFR, TRAPPC1, ZNHIT6, EIF2AK2, BIN1, SURF1, ADD1, SUPT6H, ALDOA, RAD23B, TADA3, CAPZB…	1276	2461	16792	1.58817	6.13648e-14	1.18009e-15	1.59001e-14
GOTERM_BP_ALL	GO:0022607	cellular component assembly	286	20.7547	2.42006e-11	OXA1L, FASTKD2, CHMP5, XRCC6, STOML2, MED24, RAB1B, CCT2, AURKA, CCT3, CTNNB1, ACTG1, LUC7L2, RPL10, LSM4, H2AFY, PLS3, LUC7L3, TBC1D9B, CLNS1A, TIMMDC1, F11R, VPS41, CTNNA1, JUP, NME2, KRT19, RPS19, RPS14, TRAPPC5, ADSL, RPS10, RAB13, AMFR, TRAPPC1, ZNHIT6, EIF2AK2, PMP22, BIN1, SURF1, EPS8L2, ADD1, ALDOA, RAD23B, DAG1, MYBL2, CAPZB, WDR45B, PXN, NR1H2, PPAN, ACD, RAC1, CDC123, TMED10, LEO1, DNA…	1276	2618	16792	1.43763	1.85764e-07	1.76918e-09	4.81329e-08
GOTERM_BP_ALL	GO:0065003	macromolecular complex assembly	202	14.6589	7.03524e-11	OXA1L, FASTKD2, XRCC6, MED24, RAB1B, STOML2, CCT2, CCT3, CTNNB1, LUC7L2, RPL10, LSM4, H2AFY, LUC7L3, CLNS1A, TIMMDC1, VPS41, CTNNA1, JUP, NME2, RPS19, RPS14, TRAPPC5, ADSL, RPS10, AMFR, TRAPPC1, BIN1, EIF2AK2, ZNHIT6, SURF1, ADD1, ALDOA, RAD23B, CAPZB, PXN, NR1H2, PPAN, CDC123, RAC1, LEO1, TMED10, DNAAF5, NUP54, CDC42EP3, FCHO1, SRP54, ACACA, VDAC2, RPS5, NCKAP1, RNF4, EPS8, ARF1, CD59, NAA60, CC…	1276	1710	16792	1.55456	5.40025e-07	4.86509e-09	1.39925e-07
GOTERM_BP_ALL	GO:0034622	cellular macromolecular complex assembly	134	9.72424	9.8328e-11	EIF6, OXA1L, FASTKD2, SNRPD2, CNOT1, CCT2, CNOT7, SETX, C7ORF55-LUC7L2, LSM4, H2AFY, RPL10, LUC7L2, PUM2, TUBG1, LUC7L3, CLNS1A, TIMMDC1, TWF1, DDX39B, RPS19, RPS14, RPS10, STMN1, BIN1, ZNHIT6, SURF1, UBA52, ADD1, RAD23B, HMGB1, GRB2, DIAPH1, CLU, CAPZB, PXN, SRC, EIF3C, PPAN, EIF3D, PTK2, EIF3A, EIF3G, ARPC2, EIF3H, RPL6, EIF3E, CDC123, RAC1, NPM1, RPL3, TMED10, RPL5, DNAAF5, TAF9, EIF3I, EIF3J,…	1276	1004	16792	1.7564	7.54766e-07	6.62075e-09	1.95566e-07
GOTERM_BP_ALL	GO:0071822	protein complex subunit organization	186	13.4978	5.5739e-08	MRPL42, OXA1L, CHMP5, XRCC6, EIF5A, MED24, STOML2, RAB1B, CCT2, CCT3, CTNNB1, SETX, H2AFY, MRPL38, TUBG1, MRPL39, SAR1B, MRPL34, HMGCL, TIMMDC1, TWF1, DARS, VPS41, CTNNA1, JUP, NME2, PPP1CA, RPS19, MRPS18B, SMARCE1, MRPL49, TRAPPC5, ADSL, STMN1, AMFR, TRAPPC1, EIF2AK2, ZNHIT6, SURF1, SUPT6H, SMARCA4, ADD1, ALDOA, HMGB1, CAV2, CAV1, GRB2, DIAPH1, CLU, TRRAP, SERPINH1, CAPZB, SRC, VPS72, PXN, PTK2,…	1276	1674	16792	1.46221	0.000427761	2.72517e-06	0.00011086
GOTERM_BP_ALL	GO:0006461	protein complex assembly	153	11.103	1.66163e-05	OXA1L, XRCC6, MED24, RAB1B, STOML2, CCT2, CCT3, SETX, CTNNB1, H2AFY, TUBG1, SAR1B, HMGCL, TIMMDC1, TWF1, DARS, VPS41, CTNNA1, JUP, NME2, RPS19, TRAPPC5, ADSL, STMN1, AMFR, TRAPPC1, EIF2AK2, ZNHIT6, SURF1, SMARCA4, ADD1, ALDOA, HMGB1, CAV2, CAV1, GRB2, DIAPH1, CLU, TRRAP, CAPZB, SRC, PXN, PTK2, FOLR1, ARPC2, CDC123, RAC1, NPM1, LEO1, TMED10, DNAAF5, NUP54, CDC42EP3, FCHO1, SRP54, CKAP5, ACACA, KCT…	1276	1445	16792	1.3934	0.119749	0.00048857	0.0330432
GOTERM_BP_ALL	GO:0070271	protein complex biogenesis	153	11.103	1.75853e-05	OXA1L, XRCC6, MED24, RAB1B, STOML2, CCT2, CCT3, SETX, CTNNB1, H2AFY, TUBG1, SAR1B, HMGCL, TIMMDC1, TWF1, DARS, VPS41, CTNNA1, JUP, NME2, RPS19, TRAPPC5, ADSL, STMN1, AMFR, TRAPPC1, EIF2AK2, ZNHIT6, SURF1, SMARCA4, ADD1, ALDOA, HMGB1, CAV2, CAV1, GRB2, DIAPH1, CLU, TRRAP, CAPZB, SRC, PXN, PTK2, FOLR1, ARPC2, CDC123, RAC1, NPM1, LEO1, TMED10, DNAAF5, NUP54, CDC42EP3, FCHO1, SRP54, CKAP5, ACACA, KCT…	1276	1446	16792	1.39243	0.126272	0.00051508	0.0349697
GOTERM_BP_ALL	GO:0043623	cellular protein complex assembly	63	4.57184	0.00331811	RTN4, OXA1L, AP1AR, COA1, CCT2, BAG4, AP2B1, CTTN, LONP1, GSN, NDUFS8, TUBG1, NDUFS2, NDUFS1, DLG1, ARL2, TIMMDC1, TWF1, NDUFB10, HSP90AA1, NDUFC2, MYADM, NCK1, STMN1, SURF1, ADD1, TRIOBP, NUP98, GRB2, DIAPH1, CLU, CAPZB, STUB1, SRC, PXN, NDUFB1, PTK2, TUBGCP5, ARPC2, RAC1, TMED10, DNAAF5, TNPO2, CDC42EP3, FCHO1, TERF1, NDUFA5, NUP153, SRP54, CKAP5, NDUFA7, PSRC1, CSNK2B, VDAC2, CENPJ, NCKAP1, UQ…	1276	575	16792	1.44186	1	0.0455692	6.39665
Annotation Cluster 10	Enrichment Score: 9.062685904382242
Category	Term		Count	%	PValue	Genes	List Total	Pop Hits	Pop Total	Fold Enrichment	Bonferroni	Benjamini	FDR
GOTERM_BP_ALL	GO:1903047	mitotic cell cycle process	143	10.3774	3.21435e-18	CHMP5, CEP78, INO80, TTK, CNOT1, AURKA, RPS6KB1, INTS3, CNOT7, ANKLE2, CSNK2A1, SIN3A, RAD21, CDKN2A, INCENP, H2AFY, NUP37, TUBG1, ASPM, ANAPC5, RAN, CHTF8, LIG1, SKP2, RPTOR, PSMA1, NABP2, SGO1, PSMA4, ZWINT, STMN1, RAD17, UBA52, SMARCA4, TADA3, ANAPC15, TIPIN, BCL2L1, MYBL2, CCNG1, ATF2, TUBB, NAA50, NCAPG2, KATNA1, NPM1, NUP54, CKAP2, BMP4, YEATS4, CKAP5, JTB, TPD52L1, RPS6, CDKN1A, PSMC6, NED…	1276	890	16792	2.11445	2.46734e-14	5.36377e-16	6.39306e-15
GOTERM_BP_ALL	GO:0000278	mitotic cell cycle	151	10.9579	4.97915e-18	CHMP5, CEP78, INO80, TTK, CNOT1, AURKA, RPS6KB1, INTS3, CNOT7, ANKLE2, CTNNB1, CSNK2A1, SIN3A, RAD21, CDKN2A, INCENP, H2AFY, NUP37, TUBG1, ASPM, ANAPC5, RAN, CHTF8, LIG1, SKP2, RPTOR, PSMA1, NABP2, SGO1, PSMA4, ZWINT, STMN1, RAD17, UBA52, SMARCA4, CAV2, TADA3, ANAPC15, TIPIN, BCL2L1, MYBL2, CCNG1, SCRIB, ATF2, TUBB, NAA50, NCAPG2, KATNA1, NPM1, NUP54, PPP2R2C, BMP4, CKAP2, YEATS4, CKAP5, JTB, TPD…	1276	968	16792	2.05283	3.822e-14	7.8e-16	9.9031e-15
GOTERM_BP_ALL	GO:0022402	cell cycle process	187	13.5704	2.76191e-16	XPO1, CHMP5, CEP78, INO80, TTK, CNOT1, RPS6KB1, AURKA, INTS3, CNOT7, ANKLE2, CTNNB1, ATP2B4, CSNK2A1, SIN3A, RAD21, CDKN2A, DDX11, INCENP, H2AFY, NUP37, TUBG1, ASPM, C2CD3, ANAPC5, RAN, CHTF8, LIG1, DDX39B, SKP2, PPP1CC, RPTOR, PSMA1, NABP2, SGO2, SGO1, ZWINT, PSMA4, STMN1, CHORDC1, BIN1, RAD17, UBA52, SMARCA4, CAV2, TADA3, ANAPC15, TIPIN, GIPC1, BCL2L1, MYBL2, CCNG1, UHMK1, ATF2, PEA15, TUBB, NA…	1276	1357	16792	1.81348	1.70441e-12	2.9865e-14	4.44089e-13
GOTERM_BP_ALL	GO:0007049	cell cycle	215	15.6023	2.60615e-15	CHMP5, AURKA, INTS3, ANKLE2, CTNNB1, ATP2B4, SIN3A, DDX11, HTRA2, INCENP, H2AFY, NUP37, TLK2, SUPT5H, GTPBP4, ANAPC5, RAN, LIG1, SKP2, HMG20B, PIM3, RPTOR, PPP1CA, KRT18, SGO2, SGO1, ZWINT, BIN1, CHORDC1, TADA3, GNAI2, BCL2L1, MYBL2, SCRIB, UHMK1, URGCP, PEA15, NAA50, NCAPG2, CDC123, NUP54, PPP2R2C, GIT1, BMP4, YEATS4, TP53BP2, TP53BP1, TGFBR1, JTB, TPD52L1, RPS6, RAD54L, DHFR, RNF4, EPS8, MAP4, …	1276	1672	16792	1.69221	1.96008e-11	3.16192e-13	5.07372e-12
GOTERM_BP_ALL	GO:0007346	regulation of mitotic cell cycle	85	6.16836	1.13152e-12	MAEA, CHMP5, TTK, INO80, AURKA, RPS6KB1, CNOT1, INTS3, CNOT7, CTNNB1, AKT1, CDC42, PRMT1, CSNK2A1, SIN3A, CDKN2A, PRMT2, PRMT5, PSMD1, BRD7, H2AFY, RANBP1, TOP2B, MYC, DLG1, KIF14, CDK1, ANAPC5, TP53, TPX2, NUSAP1, PIM3, RPTOR, SENP2, EIF4G1, PSMA1, NABP2, XPC, BTG2, PSMA4, ZWINT, BTG3, ADAM17, MDM2, PSME3, RBM38, UBA52, RAD17, SMARCA4, CAV2, CKS1B, ANAPC15, TIPIN, BCL2L1, SCRIB, ATF2, NPM1, CDC1…	1276	491	16792	2.27819	8.6857e-09	9.7592e-11	2.25053e-09
GOTERM_BP_ALL	GO:0051726	regulation of cell cycle	136	9.86938	3.24643e-12	XPO1, MAEA, CHMP5, TTK, INO80, CNOT1, AURKA, RPS6KB1, INTS3, CNOT7, CTNNB1, ATP2B4, CSNK2A1, SIN3A, CDKN2A, RAD21, HTRA2, DDX11, TARDBP, PUM1, H2AFY, PRKACB, ASPM, GTPBP4, ANAPC5, DDX39B, SKP2, PIM3, RPTOR, PSMA1, NABP2, PSMA4, ZWINT, BIN1, CHORDC1, RAD17, UBA52, SMARCA4, CAV2, ANAPC15, TIPIN, GIPC1, BCL2L1, MYBL2, CCNG1, SCRIB, UHMK1, SRC, ATF2, CDC123, NPM1, NDRG1, GIT1, BMP4, TP53BP2, TGFBR1, …	1276	976	16792	1.83375	2.49194e-08	2.51711e-10	6.45681e-09
GOTERM_BP_ALL	GO:0044770	cell cycle phase transition	86	6.24093	1.48879e-10	E2F6, CEP78, TTK, INO80, AURKA, RPS6KB1, CNOT1, CNOT7, AKT1, PRMT1, ATP2B4, CSNK2A1, SIN3A, CDKN2A, PRMT2, PSMD1, BRD7, H2AFY, RANBP1, TUBG1, KIF14, KHDRBS1, CDK1, HSP90AA1, ANAPC5, CCNH, TP53, TPX2, SKP2, MCM3, MCM4, RPTOR, SENP2, EIF4G1, PSMA1, XPC, BTG2, PSMA4, ADAM17, MDM2, PSME3, RBM38, UBA52, DYNC1I2, RAD17, MELK, SMARCA4, CKS1B, ANAPC15, TIPIN, TUBB, NPM1, BUB1, CAMK2D, ODF2, PPP3CA, ERCC3…	1276	547	16792	2.06901	1.14279e-06	9.76748e-09	2.96107e-07
GOTERM_BP_ALL	GO:0044772	mitotic cell cycle phase transition	81	5.87808	4.823e-10	E2F6, CEP78, INO80, TTK, AURKA, RPS6KB1, CNOT1, CNOT7, AKT1, PRMT1, CSNK2A1, SIN3A, CDKN2A, PRMT2, PSMD1, BRD7, RANBP1, TUBG1, KIF14, KHDRBS1, CDK1, HSP90AA1, ANAPC5, CCNH, TP53, TPX2, SKP2, MCM3, MCM4, RPTOR, SENP2, EIF4G1, PSMA1, BTG2, PSMA4, ADAM17, MDM2, PSME3, RBM38, UBA52, DYNC1I2, RAD17, MELK, SMARCA4, CKS1B, ANAPC15, TUBB, NPM1, BUB1, CAMK2D, ODF2, PPP3CA, APEX1, TERF1, CKAP5, DLGAP5, TPD…	1276	514	16792	2.07383	3.70213e-06	3.05961e-08	9.59252e-07
GOTERM_BP_ALL	GO:0010564	regulation of cell cycle process	87	6.3135	4.41456e-09	KIF23, XPO1, CHMP5, TTK, INO80, AURKA, CNOT1, CNOT7, CTNNB1, AKT1, CDC42, USP19, PRMT1, ATP2B4, CSNK2A1, SIN3A, CDKN2A, PRMT2, RAD21, DDX11, PRMT5, PSMD1, RHOA, BRD7, H2AFY, RANBP1, KIF14, CDK1, ANAPC5, DDX39B, TP53, TPX2, NUSAP1, ECT2, RPTOR, SENP2, EIF4G1, PSMA1, XPC, BTG2, PSMA4, SDCCAG3, ADAM17, MDM2, PSME3, RBM38, BIN1, CHORDC1, UBA52, RAD17, SMARCA4, CAV2, ANAPC15, TIPIN, GIPC1, NPM1, BUB1,…	1276	595	16792	1.92422	3.38856e-05	2.49163e-07	8.78016e-06
GOTERM_BP_ALL	GO:0007067	mitotic nuclear division	68	4.93469	1.34511e-08	KIF23, LZTS2, CHMP5, INO80, TTK, AURKA, ANKLE2, KIF2C, CSNK2A1, RAD21, INCENP, RHOA, H2AFY, NUP37, RANBP1, USP16, ASPM, KIF14, CDK1, ANAPC5, RAN, CHTF8, TPX2, NUSAP1, PBK, SGO1, ZWINT, CDK11B, MAPRE2, RUVBL1, SMARCA4, TRIOBP, TADA3, ANAPC15, TIPIN, CETN3, CCNG1, MYBL2, NUMA1, TUBGCP5, NAA50, NCAPG2, KATNA1, BUB1, ZWILCH, TERF1, BMP4, YEATS4, BOD1, CKAP5, DLGAP5, PSRC1, JTB, RPL24, SIRT7, RPS6, CD…	1276	431	16792	2.07627	0.000103245	7.07196e-07	2.67531e-05
GOTERM_BP_ALL	GO:0000280	nuclear division	80	5.80552	3.05194e-07	KIF23, LZTS2, CHMP5, INO80, TTK, AURKA, ANKLE2, CDC42, KIF2C, CSNK2A1, RAD21, BAG6, PRMT5, INCENP, RHOA, H2AFY, NUP37, RANBP1, TOP2B, USP16, ASPM, KIF14, CDK1, ANAPC5, RAN, CHTF8, TPX2, NUSAP1, PBK, RAD50, RAD51, SGO2, SGO1, FANCD2, ZWINT, CDK11B, MAPRE2, RUVBL1, SMARCA4, CAV2, TRIOBP, TADA3, ANAPC15, TIPIN, CETN3, CCNG1, MYBL2, NUMA1, TUBGCP5, NAA50, NCAPG2, KATNA1, BUB1, ZWILCH, TERF1, BMP4, YE…	1276	583	16792	1.80581	0.00233993	1.30148e-05	0.000607003
GOTERM_BP_ALL	GO:1901990	regulation of mitotic cell cycle phase transition	51	3.70102	3.66877e-07	INO80, TTK, CNOT1, AURKA, CNOT7, AKT1, PRMT1, PRMT2, CDKN2A, SIN3A, CSNK2A1, PSMD1, BRD7, KIF14, CDK1, ANAPC5, TP53, RPTOR, EIF4G1, SENP2, PSMA1, XPC, BTG2, PSMA4, MDM2, ADAM17, RBM38, PSME3, UBA52, RAD17, SMARCA4, ANAPC15, NPM1, CAMK2D, BUB1, ERCC3, APEX1, TERF1, DLGAP5, CDC25C, CENPJ, MNAT1, PSMC6, CDKN1A, PLK2, PSMC3, PSMC2, PHB2, USP47, CUL4B, ZNF385A	1276	312	16792	2.15113	0.00281219	1.54732e-05	0.000729684
GOTERM_BP_ALL	GO:1901987	regulation of cell cycle phase transition	53	3.84615	6.53262e-07	INO80, TTK, CNOT1, AURKA, CNOT7, AKT1, PRMT1, PRMT2, CDKN2A, SIN3A, CSNK2A1, ATP2B4, PSMD1, BRD7, H2AFY, KIF14, CDK1, ANAPC5, TP53, RPTOR, EIF4G1, SENP2, PSMA1, XPC, BTG2, PSMA4, MDM2, ADAM17, RBM38, PSME3, UBA52, RAD17, SMARCA4, ANAPC15, NPM1, CAMK2D, BUB1, ERCC3, APEX1, TERF1, DLGAP5, CDC25C, CENPJ, MNAT1, PSMC6, CDKN1A, PLK2, PSMC3, PSMC2, PHB2, USP47, CUL4B, ZNF385A	1276	336	16792	2.07581	0.00500189	2.66722e-05	0.00129927
GOTERM_BP_ALL	GO:0048285	organelle fission	82	5.95065	1.13733e-06	KIF23, LZTS2, CHMP5, TTK, INO80, AURKA, ANKLE2, CDC42, KIF2C, CSNK2A1, RAD21, BAG6, PRMT5, INCENP, RHOA, H2AFY, NUP37, RANBP1, TOP2B, USP16, ASPM, KIF14, CDK1, ANAPC5, RAN, CHTF8, TPX2, NUSAP1, PBK, RAD50, RAD51, SGO2, SGO1, FANCD2, ZWINT, CDK11B, MAPRE2, RUVBL1, SMARCA4, CAV2, TRIOBP, TADA3, ANAPC15, TIPIN, CETN3, CCNG1, MYBL2, NUMA1, TUBGCP5, NAA50, NCAPG2, KATNA1, SLC25A46, BUB1, VPS35, ZWILCH…	1276	622	16792	1.7349	0.00869217	4.49998e-05	0.00226203
GOTERM_BP_ALL	GO:1902806	regulation of cell cycle G1/S phase transition	31	2.24964	1.24318e-06	INO80, CNOT1, AURKA, CNOT7, AKT1, PRMT1, ATP2B4, PRMT2, NPM1, BRD7, APEX1, KIF14, CDK1, TP53, CDC25C, CENPJ, RPTOR, SENP2, EIF4G1, CDKN1A, BTG2, PLK2, PHB2, ADAM17, MDM2, RBM38, PSME3, CUL4B, ZNF385A, UBA52, SMARCA4	1276	153	16792	2.66638	0.00949726	4.86858e-05	0.00247254
GOTERM_BP_ALL	GO:0051301	cell division	77	5.58781	1.38417e-06	KIF23, LZTS2, MAEA, PGF, TSG101, CHMP5, INO80, AURKA, ANKLE2, CDC42, KIF2C, RAD21, CDKN2A, INCENP, RHOA, RHOC, NUP37, USP16, MYC, ASPM, TUBA1C, KIF14, CDK1, ANAPC5, RAN, LIG1, TPX2, NUSAP1, PPP1CC, ECT2, PPP1CA, SGO2, CCND3, SGO1, ZWINT, SDCCAG3, CDK11B, MAPRE2, CDCA7L, STMN1, RUVBL1, TRIOBP, CKS1B, GNAI2, ANAPC15, TIPIN, CETN3, GIPC1, BCL2L1, CCNG1, NUMA1, TUBB, NCAPG2, KATNA1, USP39, CDC123, BU…	1276	575	16792	1.76228	0.0105686	5.28587e-05	0.00275295
GOTERM_BP_ALL	GO:0044839	cell cycle G2/M phase transition	34	2.46734	1.34136e-05	CEP78, AURKA, TUBB, SIN3A, CDKN2A, NPM1, CAMK2D, H2AFY, ODF2, TUBG1, TERF1, KHDRBS1, KIF14, CDK1, HSP90AA1, CCNH, CKAP5, SKP2, TPX2, TPD52L1, CDC25C, CENPJ, MNAT1, NEDD1, CDKN1A, CCNB2, USP47, CALM3, UBA52, RAD17, CALM2, MELK, DYNC1I2, CALM1	1276	197	16792	2.27125	0.09784	0.00040212	0.0266751
GOTERM_BP_ALL	GO:0000086	G2/M transition of mitotic cell cycle	29	2.1045	0.000288438	CEP78, AURKA, TUBB, SIN3A, ODF2, TUBG1, TERF1, KHDRBS1, CDK1, HSP90AA1, CCNH, CKAP5, TPX2, SKP2, TPD52L1, CDC25C, CENPJ, MNAT1, CDKN1A, NEDD1, CCNB2, USP47, CALM3, UBA52, RAD17, CALM2, MELK, DYNC1I2, CALM1	1276	183	16792	2.08544	0.890777	0.00576496	0.572117
GOTERM_BP_ALL	GO:0010948	negative regulation of cell cycle process	34	2.46734	0.000644543	ANAPC15, TTK, CNOT1, AURKA, CNOT7, PRMT1, PRMT2, CSNK2A1, NPM1, BRD7, BUB1, H2AFY, TERF1, BMP4, CDK1, DDX39B, TP53, CDC25C, CENPJ, BRCA1, ATRX, MNAT1, CDKN1A, PLK2, BTG2, TOM1L2, PRKAR1A, USP47, MDM2, RBM38, ZNF385A, UBA52, RAD17, SMARCA4	1276	240	16792	1.86432	0.99291	0.0114172	1.27417
Annotation Cluster 11	Enrichment Score: 8.742286557272914
Category	Term		Count	%	PValue	Genes	List Total	Pop Hits	Pop Total	Fold Enrichment	Bonferroni	Benjamini	FDR
GOTERM_BP_ALL	GO:0012501	programmed cell death	228	16.5457	3.76343e-14	LDHA, NAA15, RNF216, AURKA, REST, ANKLE2, CTNNB1, NONO, MAP3K7, CLPTM1L, SIN3A, MYD88, CD44, HTRA2, YARS, RARG, SKP2, PIM3, CTNNA1, BCL2L13, NME2, PPP1CA, KRT18, NME1, TXNDC5, EIF2AK2, BIN1, MYO18A, TNFRSF6B, GGCT, ERBB3, NFKBIA, PPT1, BCL2L1, SCRIB, PEA15, KRAS, RAC1, BMP4, ABR, LGALS3, TP53BP2, TGFBR1, PHB, JTB, TPD52L1, DDX5, VDAC2, RPS6, TAX1BP1, NCKAP1, HYOU1, EI24, CD59, C19ORF12, ZNF385A, …	1276	1852	16792	1.62011	2.88898e-10	4.06897e-12	7.48512e-11
GOTERM_BP_ALL	GO:0043067	regulation of programmed cell death	182	13.2075	5.04394e-13	CAST, LDHA, MAEA, NAA15, RPS6KB1, AURKA, REST, ANKLE2, CTNNB1, SETX, NONO, CSNK2A1, SIN3A, MYD88, CDKN2A, CD44, CASP8AP2, UNC5B, HTRA2, ATG7, TPT1, NQO1, API5, NQO2, RARG, ACTN4, RELA, SKP2, ACTN1, PIM3, BCL2L13, CTNNA1, POR, BCAP31, RSL1D1, MAP4K4, NME2, PPP1CA, KRT18, NME1, TXNDC5, NFE2L2, EIF2AK2, BIN1, MYO18A, UBA52, TNFRSF6B, HMGB1, CAV1, GCLC, TNFRSF12A, ERBB3, CLU, NFKBIA, PPT1, BCL2L1, SC…	1276	1413	16792	1.69504	3.87158e-09	4.60902e-11	1.00315e-09
GOTERM_BP_ALL	GO:0008219	cell death	233	16.9086	7.26189e-13	LDHA, NAA15, RNF216, AURKA, REST, ANKLE2, CTNNB1, NONO, MAP3K7, CLPTM1L, SIN3A, MYD88, CD44, HTRA2, YARS, RARG, SKP2, PIM3, CTNNA1, BCL2L13, NME2, PPP1CA, KRT18, NME1, TXNDC5, EIF2AK2, PMP22, BIN1, MYO18A, TNFRSF6B, GGCT, ERBB3, NFKBIA, PPT1, BCL2L1, SCRIB, PEA15, KRAS, RAC1, CACYBP, BMP4, ABR, LGALS3, TP53BP2, TGFBR1, PHB, JTB, TPD52L1, DDX5, VDAC2, RPS6, TAX1BP1, NCKAP1, HYOU1, EI24, CD59, C19O…	1276	1958	16792	1.56601	5.57429e-09	6.48173e-11	1.44434e-09
GOTERM_BP_ALL	GO:0042981	regulation of apoptotic process	180	13.0624	8.42108e-13	CAST, LDHA, MAEA, NAA15, AURKA, RPS6KB1, REST, ANKLE2, CTNNB1, SETX, NONO, CSNK2A1, SIN3A, MYD88, CDKN2A, CD44, CASP8AP2, UNC5B, HTRA2, ATG7, TPT1, NQO1, API5, NQO2, RARG, ACTN4, RELA, SKP2, ACTN1, PIM3, BCL2L13, CTNNA1, POR, BCAP31, RSL1D1, MAP4K4, NME2, PPP1CA, KRT18, NME1, TXNDC5, NFE2L2, EIF2AK2, BIN1, MYO18A, UBA52, TNFRSF6B, HMGB1, CAV1, GCLC, TNFRSF12A, ERBB3, CLU, NFKBIA, PPT1, BCL2L1, SC…	1276	1400	16792	1.69198	6.46399e-09	7.42988e-11	1.67487e-09
GOTERM_BP_ALL	GO:0010941	regulation of cell death	189	13.7155	2.27625e-12	CAST, LDHA, MAEA, NAA15, RPS6KB1, AURKA, REST, ANKLE2, CTNNB1, SETX, NONO, CSNK2A1, SIN3A, MYD88, CDKN2A, CD44, CASP8AP2, UNC5B, HTRA2, ATG7, TPT1, NQO1, API5, NQO2, RARG, ACTN4, RELA, SKP2, ACTN1, PIM3, BCL2L13, CTNNA1, POR, BCAP31, RSL1D1, MAP4K4, PYCR1, NME2, PPP1CA, KRT18, NME1, TXNDC5, NFE2L2, EIF2AK2, BIN1, MYO18A, UBA52, TNFRSF6B, HMGB1, CAV1, GCLC, TNFRSF12A, ERBB3, CLU, NFKBIA, PPT1, BCL…	1276	1509	16792	1.64825	1.74728e-08	1.89922e-10	4.52735e-09
GOTERM_BP_ALL	GO:0006915	apoptotic process	211	15.312	2.91311e-12	LDHA, NAA15, RNF216, AURKA, REST, ANKLE2, CTNNB1, NONO, MAP3K7, CLPTM1L, MYD88, SIN3A, CD44, HTRA2, YARS, RARG, PIM3, CTNNA1, BCL2L13, PPP1CA, NME2, KRT18, TXNDC5, BIN1, EIF2AK2, MYO18A, TNFRSF6B, GGCT, ERBB3, NFKBIA, PPT1, BCL2L1, SCRIB, PEA15, KRAS, RAC1, BMP4, ABR, LGALS3, TP53BP2, TGFBR1, JTB, TPD52L1, DDX5, VDAC2, RPS6, TAX1BP1, NCKAP1, HYOU1, EI24, CD59, C19ORF12, PARP2, ZNF385A, RTN4, IER3…	1276	1747	16792	1.58943	2.23611e-08	2.30526e-10	5.79393e-09
GOTERM_BP_ALL	GO:0043066	negative regulation of apoptotic process	112	8.12772	1.00744e-09	CAST, MAEA, NAA15, AURKA, RPS6KB1, ANKLE2, SETX, CTNNB1, NONO, MYD88, SIN3A, CSNK2A1, CD44, HTRA2, UNC5B, TPT1, NQO1, API5, RARG, RELA, PIM3, CTNNA1, POR, MAP4K4, NME2, KRT18, TXNDC5, NFE2L2, EIF2AK2, MYO18A, UBA52, TNFRSF6B, CAV1, GCLC, ERBB3, CLU, NFKBIA, PPT1, BCL2L1, SRC, PEA15, PTK2, KRAS, NPM1, TAF9, ARHGDIA, BMP4, HERPUD1, LGALS3, TGFBR1, MALT1, VDAC2, RPS6, BRCA1, TAX1BP1, HYOU1, CDKN1A, …	1276	818	16792	1.80184	7.73308e-06	6.04149e-08	2.00371e-06
GOTERM_BP_ALL	GO:0043069	negative regulation of programmed cell death	113	8.20029	1.08914e-09	CAST, MAEA, NAA15, AURKA, RPS6KB1, ANKLE2, SETX, CTNNB1, NONO, MYD88, SIN3A, CSNK2A1, CD44, HTRA2, UNC5B, TPT1, NQO1, API5, RARG, RELA, PIM3, CTNNA1, POR, MAP4K4, NME2, KRT18, TXNDC5, NFE2L2, EIF2AK2, MYO18A, UBA52, TNFRSF6B, CAV1, GCLC, ERBB3, CLU, NFKBIA, PPT1, BCL2L1, SRC, PEA15, PTK2, KRAS, NPM1, TAF9, ARHGDIA, BMP4, HERPUD1, LGALS3, TGFBR1, MET, MALT1, VDAC2, RPS6, BRCA1, TAX1BP1, HYOU1, CDK…	1276	829	16792	1.79381	8.36017e-06	6.48078e-08	2.1662e-06
GOTERM_BP_ALL	GO:0060548	negative regulation of cell death	119	8.6357	1.90954e-09	CAST, MAEA, NAA15, AURKA, RPS6KB1, ANKLE2, SETX, CTNNB1, NONO, CSNK2A1, MYD88, SIN3A, CD44, HTRA2, UNC5B, TPT1, NQO1, API5, RARG, RELA, PIM3, CTNNA1, POR, MAP4K4, PYCR1, NME2, KRT18, TXNDC5, NFE2L2, EIF2AK2, MYO18A, UBA52, TNFRSF6B, CAV1, GCLC, ERBB3, CLU, NFKBIA, PPT1, BCL2L1, SRC, PEA15, PTK2, KRAS, NPM1, CACYBP, TAF9, ARHGDIA, BMP4, HERPUD1, LGALS3, TGFBR1, MET, MALT1, VDAC2, RPS6, TAX1BP1, BR…	1276	897	16792	1.74585	1.46575e-05	1.1189e-07	3.79791e-06
GOTERM_BP_ALL	GO:0097190	apoptotic signaling pathway	84	6.09579	1.67199e-08	DEDD, YBX3, TIMM50, RPS6KB1, DAXX, CTNNB1, NONO, AKT1, BAG5, GPX1, PCGF2, CTTN, BAG6, CD44, HTRA2, UNC5B, CASP8AP2, GSN, TPT1, PGAP2, RELA, CYCS, TP53, CTNNA1, BCAP31, TRAP1, PPP1CA, KRT18, PSEN1, NCK1, PSME3, NFE2L2, MELK, DPF2, TNFRSF6B, ZMYND11, CAV1, BCLAF1, YWHAZ, GCLC, GGCT, TNFRSF12A, ERBB3, CLU, KITLG, BCL2L1, TCF7L2, SRC, RACK1, TNFRSF1A, PEA15, DDX47, ERO1A, SHISA5, TAF9, CD24, BMP4, P4…	1276	583	16792	1.89611	0.000128333	8.73072e-07	3.32543e-05
GOTERM_BP_ALL	GO:2001234	negative regulation of apoptotic signaling pathway	42	3.0479	1.68477e-08	ZMYND11, GCLC, CLU, YBX3, RPS6KB1, BCL2L1, TCF7L2, SRC, CTNNB1, NONO, BAG5, AKT1, PEA15, GPX1, PCGF2, CTTN, CD44, HTRA2, UNC5B, TPT1, TAF9, BMP4, PGAP2, HERPUD1, LGALS3, TGFBR1, RELA, TMBIM6, LMNA, TMBIM1, CTNNA1, VDAC2, BRCA1, TRAP1, HYOU1, PSEN1, GRINA, USP47, PTTG1IP, PSME3, NFE2L2, ZNF385A	1276	210	16792	2.63197	0.000129314	8.73802e-07	3.35085e-05
GOTERM_BP_ALL	GO:2001233	regulation of apoptotic signaling pathway	58	4.209	5.48326e-07	YBX3, RPS6KB1, CTNNB1, BAG5, AKT1, NONO, GPX1, CTTN, PCGF2, CD44, UNC5B, HTRA2, GSN, TPT1, PGAP2, RELA, TP53, CTNNA1, BCAP31, TRAP1, PPP1CA, PSEN1, NCK1, PSME3, NFE2L2, ZMYND11, BCLAF1, YWHAZ, CAV1, GCLC, TNFRSF12A, CLU, BCL2L1, TCF7L2, SRC, RACK1, PEA15, TAF9, BMP4, P4HB, HERPUD1, LGALS3, TP53BP2, TGFBR1, TMBIM6, LMNA, TPD52L1, TMBIM1, VDAC2, BRCA1, HYOU1, NMT1, APOPT1, GRINA, USP47, PTTG1IP, AP…	1276	380	16792	2.00861	0.0042001	2.27508e-05	0.00109057
GOTERM_BP_ALL	GO:0010942	positive regulation of cell death	70	5.07983	0.000483555	LDHA, REST, UTP11, DAXX, CTNNB1, AKT1, CDC42, PRMT2, CDKN2A, CASP8AP2, HTRA2, GSN, CASP7, ATG7, NQO1, MYC, NQO2, RARG, ARHGEF7, CYCS, TP53, BCL2L13, CTNNA1, ECT2, NLRP2, BCAP31, PPP1CA, C1QBP, PSEN1, NCK1, BIN1, UBA52, MELK, HMGB1, CAV1, BCLAF1, YWHAZ, TNFRSF12A, SAV1, CLU, BCL2L1, SCRIB, SRC, ATF2, RACK1, PEA15, MTCH2, ALDH1A3, RAC1, SOS2, CAMK2D, HSPE1, ERCC3, TERF1, BMP4, ABR, TP53BP2, PHB, TG…	1276	607	16792	1.51761	0.975588	0.00910282	0.957369
GOTERM_BP_ALL	GO:0043068	positive regulation of programmed cell death	67	4.86212	0.000538121	LDHA, REST, UTP11, CTNNB1, AKT1, CDC42, PRMT2, CDKN2A, CASP8AP2, HTRA2, GSN, CASP7, ATG7, NQO1, MYC, NQO2, RARG, ARHGEF7, CYCS, TP53, BCL2L13, CTNNA1, ECT2, NLRP2, BCAP31, PPP1CA, C1QBP, PSEN1, NCK1, BIN1, UBA52, MELK, HMGB1, CAV1, BCLAF1, YWHAZ, TNFRSF12A, SAV1, CLU, BCL2L1, SCRIB, SRC, ATF2, RACK1, PEA15, MTCH2, ALDH1A3, RAC1, SOS2, CAMK2D, HSPE1, ERCC3, TERF1, BMP4, ABR, TP53BP2, TGFBR1, TPD52…	1276	577	16792	1.5281	0.983945	0.00981246	1.06485
GOTERM_BP_ALL	GO:0043065	positive regulation of apoptotic process	65	4.71698	0.00113236	LDHA, REST, UTP11, CTNNB1, AKT1, CDC42, PRMT2, CDKN2A, CASP8AP2, HTRA2, GSN, CASP7, ATG7, NQO1, MYC, NQO2, RARG, ARHGEF7, CYCS, TP53, BCL2L13, CTNNA1, ECT2, NLRP2, BCAP31, PPP1CA, C1QBP, PSEN1, NCK1, BIN1, UBA52, MELK, HMGB1, CAV1, BCLAF1, YWHAZ, TNFRSF12A, SAV1, CLU, BCL2L1, SRC, SCRIB, ATF2, RACK1, PEA15, MTCH2, ALDH1A3, RAC1, SOS2, CAMK2D, HSPE1, ERCC3, TERF1, BMP4, ABR, TP53BP2, TGFBR1, TPD52…	1276	572	16792	1.49544	0.999833	0.0185689	2.22825
Annotation Cluster 12	Enrichment Score: 7.757497615769536
Category	Term		Count	%	PValue	Genes	List Total	Pop Hits	Pop Total	Fold Enrichment	Bonferroni	Benjamini	FDR
GOTERM_BP_ALL	GO:0006259	DNA metabolic process	132	9.5791	2.1078e-10	MORF4L1, TMEM189-UBE2V1, MORF4L2, XRCC6, STOML2, INO80, CCT2, CCT3, INTS3, XRCC1, SETX, CTNNB1, NONO, SIN3A, RAD21, CDKN2A, DDX11, PPP4C, SUPT5H, PMS1, GTPBP4, RAN, CHTF8, LIG1, YY1, DDX39B, MTA1, EXD2, HNRNPU, RFC5, BAZ1A, NABP2, BAZ1B, NME1, MYO18A, RAD17, UBA52, SUPT6H, RAD23B, HMGB1, TIPIN, UBE2V1, TRRAP, TK2, SRC, DTD1, UBE2D3, ACD, RAC1, NPM1, CACYBP, BMP4, SMG6, PHB, TP53BP1, SMG7, SMG1, W…	1276	995	16792	1.74583	1.61794e-06	1.37114e-08	4.19222e-07
GOTERM_BP_ALL	GO:0006974	cellular response to DNA damage stimulus	110	7.98258	1.8956e-09	MORF4L1, TMEM189-UBE2V1, XRCC6, MORF4L2, INO80, AURKA, CNOT1, INTS3, CNOT7, XRCC1, SETX, NONO, CDKN2A, RAD21, CD44, HTRA2, DDX11, TPT1, TLK2, PPP4C, PMS1, MYO6, LIG1, YY1, DDX39B, MTA1, EXD2, RFC5, NABP2, BAZ1B, UBA52, RAD17, HMGB1, RAD23B, GRB2, CLU, TIPIN, UBE2V1, TRRAP, BCL2L1, ATF2, PEA15, UBE2D3, ACD, NPM1, NDRG1, TAF9, TP53BP1, SMG1, WRN, DDX5, RAD54L, BRCA1, CDKN1A, PLK2, OTUB1, BABAM1, TD…	1276	807	16792	1.79379	1.45505e-05	1.11928e-07	3.77017e-06
GOTERM_BP_ALL	GO:0006281	DNA repair	69	5.00726	1.33639e-05	MORF4L1, COPS2, TMEM189-UBE2V1, CDC14B, COPS3, XRCC6, MORF4L2, INO80, DEK, INTS3, DMAP1, XRCC1, SETX, NONO, RAD21, DDX11, USP10, PPP4C, PMS1, TFIP11, CDK1, CCNH, LIG1, YY1, TP53, MTA1, GTF2H3, EXD2, RAD50, RAD51, RFC5, NABP2, XPC, BAZ1B, BTG2, FANCD2, RUVBL2, RUVBL1, UBA52, RAD17, USP7, HMGB1, RAD23B, WRNIP1, UBE2V1, TRRAP, STUB1, UBE2D3, SUMO1, NPM1, ERCC3, APEX1, TRIP12, NUCKS1, TP53BP1, SMG1, …	1276	530	16792	1.71327	0.0974957	0.000402201	0.0265762
Annotation Cluster 13	Enrichment Score: 7.511363168273404
Category	Term		Count	%	PValue	Genes	List Total	Pop Hits	Pop Total	Fold Enrichment	Bonferroni	Benjamini	FDR
GOTERM_BP_ALL	GO:0051276	chromosome organization	163	11.8287	4.24021e-14	MORF4L1, XPO1, CHMP5, MORF4L2, XRCC6, CBX3, INO80, MED24, TTK, CCT2, AURKA, CCT3, REST, WDR82, CTNNB1, SETX, MAP3K7, CSNK2A1, SIN3A, RAD21, CDKN2A, DDX11, INCENP, H2AFY, NUP37, TLK2, SUPT5H, CHTF8, LIG1, YY1, NUDT5, MTA1, HMG20B, PPP1CC, HNRNPU, RFC5, NABP2, BAZ1A, SGO2, BAZ1B, SMARCE1, SGO1, ZWINT, UBA52, SUPT6H, SMARCA4, RAD23B, HMGB1, TADA3, ANAPC15, TRRAP, SRC, VPS72, ATF2, ACD, NAA50, NCAPG2…	1276	1184	16792	1.81171	3.25543e-10	4.45954e-12	8.43547e-11
GOTERM_BP_ALL	GO:0018205	peptidyl-lysine modification	64	4.64441	4.30333e-08	BMI1, MORF4L1, ARID4B, MORF4L2, EIF5A, MED24, DMAP1, WDR82, WBP2, CTNNB1, MAP3K7, PCGF2, RAD21, BAG6, CDKN2A, SIN3A, INCENP, BRD7, H2AFY, NUP37, TOP2B, PHC2, ELP3, TP53, MTA1, HMG20B, POR, SENP2, TAF10, XPC, MDM2, RUVBL2, RUVBL1, NSD1, SUPT6H, NUP98, TADA3, HAT1, TRRAP, ATF2, SUMO1, NAA50, TAF9, KDM3A, POM121C, NUP54, CPA4, KAT8, YEATS4, NUP153, TP53BP1, WRN, EHMT2, BRCA1, PWP1, ATRX, HDAC2, RNF4…	1276	407	16792	2.06937	0.000330269	2.11745e-06	8.55893e-05
GOTERM_BP_ALL	GO:0016569	covalent chromatin modification	76	5.51524	4.76782e-07	BMI1, MORF4L1, ARID4B, MORF4L2, HR, CBX3, MED24, AURKA, DEK, DMAP1, REST, WDR82, DAXX, WBP2, CTNNB1, MAP3K7, PRMT1, PCGF2, PRMT2, BAG6, SIN3A, PRMT5, BRD7, H2AFY, TLK2, USP16, CDK1, ELP3, ANP32E, TP53, MTA1, HMG20B, TAF10, SMARCE1, BPTF, BAZ1B, RUVBL2, RUVBL1, NSD1, SMARCA4, SUPT6H, ZMYND11, TADA3, HAT1, TRRAP, PAXBP1, VPS72, ATF2, NAA50, CHD2, CAMK2D, LEO1, TAF9, KDM3A, TRIP12, CHD4, YEATS4, CPA…	1276	550	16792	1.81846	0.00365309	1.99986e-05	0.000948272
GOTERM_BP_ALL	GO:0006325	chromatin organization	95	6.89405	2.41995e-06	MORF4L1, BMI1, ARID4B, MORF4L2, HR, NAP1L1, CBX3, MED24, INO80, AURKA, DEK, DMAP1, REST, WDR82, PTMA, DAXX, WBP2, CTNNB1, MAP3K7, PCGF2, PRMT1, SIN3A, CDKN2A, BAG6, PRMT2, DDX11, ACTR6, PRMT5, BRD7, H2AFY, TLK2, USP16, SUPT5H, MYC, CDK1, ELP3, NUDT5, ANP32E, TP53, MTA1, LAS1L, HMG20B, TOP1MT, TAF10, BAZ1A, SMARCE1, INO80B-WBP1, BPTF, BAZ1B, RUVBL2, RUVBL1, NSD1, SMARCA4, SUPT6H, ZMYND11, HMGB1, T…	1276	768	16792	1.62785	0.0184041	8.80318e-05	0.00481295
GOTERM_BP_ALL	GO:0016570	histone modification	60	4.35414	1.31785e-05	MORF4L1, ARID4B, MORF4L2, HR, MED24, AURKA, REST, DMAP1, WDR82, WBP2, CTNNB1, MAP3K7, PRMT1, PCGF2, PRMT2, SIN3A, PRMT5, BRD7, H2AFY, USP16, CDK1, ELP3, TP53, MTA1, HMG20B, TAF10, BAZ1B, RUVBL2, RUVBL1, NSD1, SUPT6H, TADA3, HAT1, PAXBP1, TRRAP, ATF2, NAA50, CAMK2D, LEO1, TAF9, KDM3A, CHD4, TRIP12, CPA4, KAT8, YEATS4, PHB, SIRT7, EHMT2, BRCA1, FBL, PWP1, ATRX, HDAC2, OTUB1, NAA60, CUL4B, SETD2, SE…	1276	440	16792	1.79453	0.0962107	0.000398185	0.0262077
Annotation Cluster 14	Enrichment Score: 7.483861485001103
Category	Term		Count	%	PValue	Genes	List Total	Pop Hits	Pop Total	Fold Enrichment	Bonferroni	Benjamini	FDR
GOTERM_BP_ALL	GO:0034641	cellular nitrogen compound metabolic process	663	48.1132	9.96453e-24	SCAF1, RPL18, GDA, LDHA, RPL13, XRCC6, NAA15, STOML2, MED24, MED23, RPL22L1, CLK1, INTS3, REST, XRCC1, NSRP1, OGDH, CTNNB1, MAP3K7, RPLP0, RPL10, FAU, LUC7L2, ZNF107, LSM4, TMEM14C, LUC7L3, YARS, DDRGK1, EMG1, LIG1, PTBP1, EXD2, HMG20B, RPTOR, MRM2, JUP, NME2, PPP1CA, RPS18, RPS19, NME1, RPS14, ADSL, FLII, RPS10, RPS11, EIF2AK2, SURF1, MYO18A, RAD23B, HSD17B10, GGCT, GNAI2, ERBB2, ZNF131, PABPC4,…	1276	6505	16792	1.34128	7.64877e-20	5.88367e-21	1.98186e-20
GOTERM_BP_ALL	GO:0006807	nitrogen compound metabolic process	692	50.2177	2.61288e-22	SCAF1, RPL18, GDA, LDHA, RPL13, XRCC6, NAA15, STOML2, MED24, MED23, RPL22L1, CLK1, INTS3, REST, OGDH, NSRP1, XRCC1, CTNNB1, MAP3K7, RPLP0, RPL10, FAU, LUC7L2, ZNF107, LSM4, TMEM14C, LUC7L3, YARS, DDRGK1, EMG1, LIG1, PTBP1, EXD2, HMG20B, RPTOR, MRM2, JUP, NME2, PPP1CA, RPS18, RPS19, NME1, RPS14, ADSL, FLII, RPS10, RPS11, EIF2AK2, SURF1, MYO18A, RAD23B, HSD17B10, GNAI2, GGCT, ERBB2, ZNF131, PABPC4,…	1276	6948	16792	1.31068	2.00564e-18	1.17979e-19	5.19678e-19
GOTERM_BP_ALL	GO:0044237	cellular metabolic process	927	67.2714	7.92165e-21	PDP1, GDA, LDHA, OXA1L, CDIPT, MED24, MED23, RPL22L1, REST, OGDH, MAP3K7, INCENP, RPLP0, BTBD2, ZNF107, TMEM14C, BSG, LIG1, PTBP1, EXD2, JUP, PPP1CA, NPC2, ADSL, CHORDC1, EIF2AK2, ACAA1, RAD23B, HSD17B10, ZNF131, PABPC4, NFKBIA, MYBL2, SERPINH1, SCRIB, VPS72, PEA15, RAC1, CDC123, GCSH, PABPC1, PPP2R2C, SPOP, YEATS4, PAIP1, ZNF121, DUSP23, JTB, ACACA, ARF1, RGS4, SMURF2, PARP2, ELF1, LDLR, TSG101,…	1276	10202	16792	1.19577	6.08066e-17	2.76393e-18	1.57555e-17
GOTERM_BP_ALL	GO:0006139	nucleobase-containing compound metabolic process	585	42.4528	1.15476e-18	SCAF1, RPL18, GDA, LDHA, RPL13, XRCC6, NAA15, STOML2, MED24, MED23, CLK1, INTS3, REST, XRCC1, NSRP1, OGDH, CTNNB1, MAP3K7, RPLP0, FAU, LUC7L2, ZNF107, LSM4, RPL10, LUC7L3, YARS, DDRGK1, EMG1, LIG1, PTBP1, EXD2, HMG20B, RPTOR, MRM2, JUP, NME2, RPS18, RPS19, NME1, RPS14, ADSL, FLII, RPS10, RPS11, EIF2AK2, SURF1, MYO18A, RAD23B, HSD17B10, GNAI2, ERBB2, ZNF131, PABPC4, NFKBIA, MYBL2, VPS72, DTD1, RPS…	1276	5794	16792	1.32871	8.86395e-15	2.21599e-16	2.29672e-15
GOTERM_BP_ALL	GO:0071704	organic substance metabolic process	953	69.1582	1.59582e-18	PDP1, GDA, LDHA, CDIPT, MED24, MED23, RPL22L1, REST, OGDH, MAP3K7, INCENP, RPLP0, BTBD2, ZNF107, TMEM14C, BSG, LIG1, PTBP1, EXD2, JUP, PPP1CA, NPC2, ADSL, CHORDC1, EIF2AK2, ACAA1, RAD23B, HSD17B10, ZNF131, PABPC4, NFKBIA, MYBL2, SERPINH1, SCRIB, VPS72, PEA15, RAC1, CDC123, GCSH, PABPC1, PPP2R2C, SPOP, YEATS4, PAIP1, ZNF121, DUSP23, JTB, ACACA, NXF1, ARF1, RGS4, SMURF2, PARP2, ELF1, LDLR, TSG101, …	1276	10707	16792	1.17132	1.22495e-14	2.91655e-16	3.17394e-15
GOTERM_BP_ALL	GO:0046483	heterocycle metabolic process	594	43.106	1.95885e-18	SCAF1, RPL18, GDA, LDHA, RPL13, XRCC6, NAA15, STOML2, MED24, MED23, CLK1, INTS3, REST, XRCC1, NSRP1, OGDH, CTNNB1, MAP3K7, RPLP0, FAU, LUC7L2, ZNF107, LSM4, RPL10, TMEM14C, LUC7L3, YARS, DDRGK1, EMG1, LIG1, PTBP1, EXD2, HMG20B, RPTOR, MRM2, JUP, NME2, RPS18, RPS19, NME1, RPS14, ADSL, FLII, RPS10, RPS11, EIF2AK2, SURF1, MYO18A, RAD23B, HSD17B10, GNAI2, ERBB2, ZNF131, PABPC4, NFKBIA, MYBL2, VPS72, …	1276	5919	16792	1.32066	1.50361e-14	3.49677e-16	3.89597e-15
GOTERM_BP_ALL	GO:0044260	cellular macromolecule metabolic process	784	56.894	3.13199e-18	PDP1, MED24, MED23, REST, RPL22L1, MAP3K7, RPLP0, BTBD2, INCENP, ZNF107, LIG1, PTBP1, EXD2, JUP, PPP1CA, EIF2AK2, CHORDC1, HSD17B10, RAD23B, ZNF131, PABPC4, NFKBIA, MYBL2, SERPINH1, VPS72, SCRIB, PEA15, CDC123, RAC1, PABPC1, PPP2R2C, SPOP, YEATS4, PAIP1, ZNF121, DUSP23, JTB, RGS4, SMURF2, PARP2, ELF1, TSG101, U2SURP, YBX3, RNF185, DAXX, USP19, BRD7, USP11, USP10, USP16, ATF7IP, PGAP2, RPL36A-HNRN…	1276	8387	16792	1.23016	2.40411e-14	5.34247e-16	6.22924e-15
GOTERM_BP_ALL	GO:1901360	organic cyclic compound metabolic process	611	44.3396	3.89313e-18	SCAF1, RPL18, GDA, LDHA, RPL13, XRCC6, NAA15, STOML2, MED24, MED23, CLK1, INTS3, REST, XRCC1, NSRP1, OGDH, CTNNB1, MAP3K7, RPLP0, FAU, LUC7L2, ZNF107, LSM4, RPL10, TMEM14C, LUC7L3, YARS, DDRGK1, EMG1, LIG1, PTBP1, EXD2, HMG20B, RPTOR, MRM2, JUP, NME2, RPS18, NPC2, RPS19, NME1, RPS14, ADSL, FLII, RPS10, RPS11, EIF2AK2, SURF1, MYO18A, ACAA1, RAD23B, HSD17B10, GNAI2, ERBB2, ZNF131, PABPC4, NFKBIA, M…	1276	6149	16792	1.30764	2.98837e-14	6.35823e-16	7.7431e-15
GOTERM_BP_ALL	GO:0010467	gene expression	542	39.3324	6.84503e-18	SCAF1, RPL18, RPL13, XRCC6, NAA15, STOML2, MED24, MED23, RPL22L1, CLK1, INTS3, REST, NSRP1, CTNNB1, MAP3K7, RPLP0, FAU, LUC7L2, ZNF107, LSM4, RPL10, LUC7L3, YARS, DDRGK1, EMG1, PTBP1, HMG20B, RPTOR, MRM2, JUP, NME2, PPP1CA, RPS18, RPS19, NME1, RPS14, FLII, RPS10, RPS11, EIF2AK2, HSD17B10, ERBB3, ERBB2, ZNF131, PABPC4, NFKBIA, MYBL2, SERPINH1, VPS72, DTD1, RPS25, CDC123, LEO1, PABPC1, RPS20, RPS24…	1276	5306	16792	1.34426	5.25424e-14	1.05085e-15	1.36142e-14
GOTERM_BP_ALL	GO:0006725	cellular aromatic compound metabolic process	595	43.1785	7.571e-18	SCAF1, RPL18, GDA, LDHA, RPL13, XRCC6, NAA15, STOML2, MED24, MED23, CLK1, INTS3, REST, XRCC1, NSRP1, OGDH, CTNNB1, MAP3K7, RPLP0, FAU, LUC7L2, ZNF107, LSM4, RPL10, TMEM14C, LUC7L3, YARS, DDRGK1, EMG1, LIG1, PTBP1, EXD2, HMG20B, RPTOR, MRM2, JUP, NME2, RPS18, RPS19, NME1, RPS14, ADSL, FLII, RPS10, RPS11, EIF2AK2, SURF1, MYO18A, RAD23B, HSD17B10, GNAI2, ERBB2, ZNF131, PABPC4, NFKBIA, MYBL2, VPS72, …	1276	5965	16792	1.31268	5.8115e-14	1.13951e-15	1.50581e-14
GOTERM_BP_ALL	GO:0044238	primary metabolic process	916	66.4731	1.65732e-17	PDP1, GDA, LDHA, CDIPT, MED24, MED23, RPL22L1, REST, OGDH, MAP3K7, INCENP, RPLP0, BTBD2, ZNF107, LIG1, PTBP1, EXD2, JUP, PPP1CA, NPC2, ADSL, CHORDC1, EIF2AK2, ACAA1, RAD23B, HSD17B10, ZNF131, PABPC4, NFKBIA, MYBL2, SERPINH1, VPS72, PEA15, RAC1, CDC123, GCSH, PABPC1, PPP2R2C, SPOP, YEATS4, PAIP1, ZNF121, DUSP23, JTB, ACACA, ARF1, RGS4, SMURF2, PARP2, ELF1, LDLR, TSG101, U2SURP, YBX3, RNF185, DAXX,…	1276	10243	16792	1.17685	1.27216e-13	2.31302e-15	3.29626e-14
GOTERM_BP_ALL	GO:0043170	macromolecule metabolic process	828	60.0871	1.80564e-15	PDP1, MED24, MED23, RPL22L1, REST, MAP3K7, RPLP0, BTBD2, INCENP, ZNF107, LIG1, PTBP1, EXD2, JUP, PPP1CA, EIF2AK2, CHORDC1, RAD23B, HSD17B10, ZNF131, PABPC4, NFKBIA, MYBL2, SERPINH1, VPS72, SCRIB, PEA15, RAC1, CDC123, PABPC1, PPP2R2C, SPOP, YEATS4, PAIP1, ZNF121, DUSP23, ACACA, JTB, NXF1, ARF1, RGS4, SMURF2, PARP2, ELF1, LDLR, TSG101, U2SURP, YBX3, RNF185, DAXX, USP19, BRD7, USP11, USP10, USP16, A…	1276	9130	16792	1.19347	1.36353e-11	2.23488e-13	3.53051e-12
GOTERM_BP_ALL	GO:0008152	metabolic process	966	70.1016	3.19681e-15	PDP1, GDA, LDHA, OXA1L, CDIPT, MED24, MED23, RPL22L1, REST, OGDH, MAP3K7, INCENP, RPLP0, BTBD2, ZNF107, TMEM14C, BSG, LIG1, PTBP1, EXD2, JUP, PPP1CA, NPC2, ADSL, CHORDC1, EIF2AK2, ACAA1, RAD23B, HSD17B10, ZNF131, PABPC4, NFKBIA, MYBL2, SERPINH1, SCRIB, VPS72, PEA15, RAC1, CDC123, GCSH, PABPC1, PPP2R2C, SPOP, YEATS4, PAIP1, ZNF121, DUSP23, JTB, ACACA, NXF1, ARF1, RGS4, SMURF2, PARP2, ELF1, LDLR, T…	1276	11075	16792	1.14785	2.4714e-11	3.92242e-13	6.40599e-12
GOTERM_BP_ALL	GO:0044271	cellular nitrogen compound biosynthetic process	500	36.2845	8.56422e-15	RPL18, SCAF1, RPL13, XRCC6, NAA15, STOML2, MED24, MED23, RPL22L1, INTS3, REST, CTNNB1, MAP3K7, RPLP0, FAU, ZNF107, RPL10, TMEM14C, YARS, DDRGK1, LIG1, PTBP1, HMG20B, RPTOR, JUP, NME2, PPP1CA, RPS18, RPS19, NME1, RPS14, FLII, ADSL, RPS10, RPS11, EIF2AK2, SURF1, GGCT, GNAI2, ERBB2, ZNF131, PABPC4, NFKBIA, MYBL2, VPS72, DTD1, RPS25, CDC123, LEO1, RPS20, PABPC1, RPS24, DVL3, ODC1, YEATS4, MAP2K2, PAI…	1276	4947	16792	1.33009	6.562e-11	9.94205e-13	1.69975e-11
GOTERM_BP_ALL	GO:0090304	nucleic acid metabolic process	516	37.4456	1.59475e-14	RPL18, SCAF1, RPL13, XRCC6, NAA15, STOML2, MED24, MED23, CLK1, INTS3, REST, XRCC1, NSRP1, CTNNB1, MAP3K7, RPLP0, FAU, LUC7L2, ZNF107, LSM4, RPL10, LUC7L3, YARS, DDRGK1, EMG1, LIG1, PTBP1, EXD2, HMG20B, RPTOR, MRM2, JUP, NME2, RPS18, RPS19, NME1, RPS14, FLII, RPS10, RPS11, EIF2AK2, MYO18A, RAD23B, HSD17B10, ERBB2, ZNF131, PABPC4, NFKBIA, MYBL2, VPS72, DTD1, RPS25, RAC1, CACYBP, LEO1, PABPC1, RPS20…	1276	5158	16792	1.3165	1.22718e-10	1.83165e-12	3.17968e-11
GOTERM_BP_ALL	GO:0044249	cellular biosynthetic process	592	42.9608	2.71012e-14	SCAF1, PDP1, RPL18, CDIPT, RPL13, XRCC6, NAA15, STOML2, MED24, MED23, RPL22L1, INTS3, REST, CTNNB1, MAP3K7, RPLP0, FAU, ZNF107, RPL10, TMEM14C, YARS, DDRGK1, LIG1, PTBP1, HMG20B, RPTOR, JUP, NME2, PPP1CA, RPS18, RPS19, NME1, RPS14, ADSL, FLII, RPS10, RPS11, EIF2AK2, SURF1, GGCT, GNAI2, ERBB2, ZNF131, PABPC4, NFKBIA, PPT2, PPT1, MYBL2, VPS72, DTD1, RPS25, RAC1, CACYBP, CDC123, LEO1, PABPC1, RPS20,…	1276	6118	16792	1.2734	2.07939e-10	3.05789e-12	5.38791e-11
GOTERM_BP_ALL	GO:0034645	cellular macromolecule biosynthetic process	502	36.4296	4.15748e-14	RPL18, SCAF1, RPL13, XRCC6, NAA15, STOML2, MED24, MED23, RPL22L1, INTS3, REST, CTNNB1, MAP3K7, RPLP0, FAU, ZNF107, RPL10, YARS, DDRGK1, LIG1, PTBP1, HMG20B, RPTOR, JUP, NME2, PPP1CA, RPS18, RPS19, RPS14, FLII, RPS10, RPS11, EIF2AK2, ERBB2, ZNF131, PABPC4, NFKBIA, MYBL2, VPS72, DTD1, RPS25, RAC1, CACYBP, CDC123, LEO1, RPS20, PABPC1, RPS24, DVL3, YEATS4, MAP2K2, PAIP1, PHB, ZNF121, MAP2K3, TGFBR1, …	1276	5012	16792	1.31809	3.18725e-10	4.42679e-12	8.25895e-11
GOTERM_BP_ALL	GO:0009059	macromolecule biosynthetic process	514	37.3004	7.63602e-14	RPL18, SCAF1, RPL13, XRCC6, NAA15, STOML2, MED24, MED23, RPL22L1, INTS3, REST, CTNNB1, MAP3K7, RPLP0, FAU, ZNF107, RPL10, YARS, DDRGK1, LIG1, PTBP1, HMG20B, RPTOR, JUP, NME2, PPP1CA, RPS18, RPS19, RPS14, FLII, RPS10, RPS11, EIF2AK2, ERBB2, ZNF131, PABPC4, NFKBIA, MYBL2, SERPINH1, VPS72, DTD1, RPS25, RAC1, CACYBP, CDC123, LEO1, PABPC1, RPS20, RPS24, DVL3, YEATS4, MAP2K2, PAIP1, PHB, ZNF121, MAP2K3…	1276	5175	16792	1.30709	5.86319e-10	7.71472e-12	1.51923e-10
GOTERM_BP_ALL	GO:1901576	organic substance biosynthetic process	595	43.1785	3.2843e-13	SCAF1, PDP1, RPL18, CDIPT, RPL13, XRCC6, NAA15, STOML2, MED24, MED23, RPL22L1, INTS3, REST, CTNNB1, MAP3K7, RPLP0, FAU, ZNF107, RPL10, TMEM14C, YARS, DDRGK1, LIG1, PTBP1, HMG20B, RPTOR, JUP, NME2, PPP1CA, RPS18, RPS19, NME1, RPS14, ADSL, FLII, RPS10, RPS11, EIF2AK2, SURF1, GGCT, GNAI2, ERBB2, ZNF131, PABPC4, NFKBIA, PPT2, PPT1, MYBL2, SERPINH1, VPS72, DTD1, RPS25, RAC1, CACYBP, CDC123, LEO1, PABP…	1276	6227	16792	1.25745	2.52083e-09	3.07419e-11	6.53166e-10
GOTERM_BP_ALL	GO:0009058	biosynthetic process	600	43.5414	8.9448e-13	SCAF1, PDP1, RPL18, CDIPT, RPL13, XRCC6, NAA15, STOML2, MED24, MED23, RPL22L1, INTS3, REST, CTNNB1, MAP3K7, RPLP0, FAU, ZNF107, RPL10, TMEM14C, YARS, DDRGK1, LIG1, PTBP1, HMG20B, RPTOR, JUP, NME2, PPP1CA, RPS18, RPS19, NME1, RPS14, ADSL, FLII, RPS10, RPS11, EIF2AK2, SURF1, GGCT, GNAI2, ERBB2, ZNF131, PABPC4, NFKBIA, PPT2, PPT1, MYBL2, SERPINH1, VPS72, DTD1, RPS25, RAC1, CACYBP, CDC123, LEO1, PABP…	1276	6320	16792	1.24936	6.86623e-09	7.80254e-11	1.7791e-09
GOTERM_BP_ALL	GO:0016070	RNA metabolic process	462	33.5269	4.02408e-12	RPL18, SCAF1, RPL13, XRCC6, NAA15, MED24, MED23, CLK1, INTS3, REST, NSRP1, CTNNB1, MAP3K7, RPLP0, FAU, LUC7L2, ZNF107, LSM4, RPL10, LUC7L3, YARS, DDRGK1, EMG1, LIG1, PTBP1, HMG20B, RPTOR, MRM2, JUP, NME2, RPS18, RPS19, RPS14, FLII, RPS10, RPS11, EIF2AK2, HSD17B10, ERBB2, ZNF131, PABPC4, NFKBIA, MYBL2, VPS72, DTD1, RPS25, LEO1, RPS20, PABPC1, RPS24, YEATS4, DVL3, MAP2K2, PAIP1, PHB, ZNF121, MAP2K3…	1276	4648	16792	1.30806	3.08891e-08	3.08891e-10	8.00361e-09
GOTERM_BP_ALL	GO:0010604	positive regulation of macromolecule metabolic process	295	21.4078	5.01069e-09	XRCC6, NAA15, STOML2, MED24, RAB1B, CCT2, AURKA, CCT3, REST, ANKLE2, CTNNB1, MAP3K7, ATP2B4, SIN3A, MYD88, CD44, DDX11, HTRA2, H2AFY, SUPT5H, ADAM9, DDRGK1, RARG, ANAPC5, RAN, STRN3, YY1, SKP2, BCL2L13, RPTOR, RFC5, NME2, BAZ1B, EIF2AK2, SUPT6H, TNFRSF6B, GNAI2, TADA3, ERBB3, ERBB2, NFKBIA, MYBL2, UHMK1, SCRIB, NR1H2, PEA15, KRAS, ACD, RAC1, CACYBP, CDC123, LEO1, AGRN, PABPC1, NR1H3, BMP4, KLF6, …	1276	2856	16792	1.3593	3.84613e-05	2.78711e-07	9.96583e-06
GOTERM_BP_ALL	GO:0048519	negative regulation of biological process	442	32.0755	5.48193e-09	OXA1L, XRCC6, NAA15, INTS3, REST, ANKLE2, CTNNB1, TLK2, PTPRG, PTBP1, HMG20B, CTNNA1, RPTOR, NME2, RPS19, NME1, ZWINT, RPS14, PMP22, EIF2AK2, CHORDC1, MYO18A, TNFRSF6B, GNAI2, ERBB3, ERBB2, NFKBIA, PPT1, BCL2L1, SERPINH1, VPS72, SCRIB, PEA15, RAC1, CACYBP, CDC123, LEO1, PABPC1, DVL3, MAP2K2, PHB, TGFBR1, RPS6, VDAC2, GAS8, EI24, ARF1, RGS4, RGS5, MAP4, SMURF2, H3F3B, ZNF385A, ZNF219, RTN4, LZTS2,…	1276	4623	16792	1.2582	4.20784e-05	3.00567e-07	1.09031e-05
GOTERM_BP_ALL	GO:0048523	negative regulation of cellular process	414	30.0435	1.02814e-08	XRCC6, NAA15, REST, INTS3, ANKLE2, CTNNB1, TLK2, PTPRG, PTBP1, HMG20B, CTNNA1, RPTOR, NME2, NME1, RPS14, ZWINT, PMP22, EIF2AK2, CHORDC1, MYO18A, TNFRSF6B, GNAI2, ERBB3, ERBB2, NFKBIA, PPT1, BCL2L1, SERPINH1, VPS72, SCRIB, PEA15, CDC123, CACYBP, RAC1, LEO1, PABPC1, DVL3, MAP2K2, PHB, TGFBR1, RPS6, VDAC2, GAS8, EI24, ARF1, RGS4, RGS5, MAP4, SMURF2, H3F3B, ZNF219, ZNF385A, RTN4, ELF1, LZTS2, TSG101,…	1276	4300	16792	1.26702	7.89166e-05	5.48053e-07	2.04487e-05
GOTERM_BP_ALL	GO:0009893	positive regulation of metabolic process	308	22.3512	2.26243e-08	XRCC6, NAA15, STOML2, MED24, RAB1B, CCT2, AURKA, CCT3, REST, ANKLE2, CTNNB1, MAP3K7, ATP2B4, SIN3A, MYD88, CD44, DDX11, HTRA2, H2AFY, SUPT5H, ADAM9, DDRGK1, RARG, ANAPC5, RAN, YY1, STRN3, SKP2, BCL2L13, RPTOR, RFC5, NME2, RPS19, BAZ1B, EIF2AK2, SUPT6H, TNFRSF6B, GNAI2, TADA3, ERBB3, ERBB2, NFKBIA, MYBL2, UHMK1, SCRIB, NR1H2, PEA15, KRAS, ACD, RAC1, CACYBP, CDC123, LEO1, AGRN, PABPC1, NR1H3, BMP4,…	1276	3052	16792	1.32806	0.000173649	1.14253e-06	4.49978e-05
GOTERM_BP_ALL	GO:0060255	regulation of macromolecule metabolic process	533	38.6792	2.61825e-08	XRCC6, NAA15, STOML2, MED24, MED23, CLK1, REST, ANKLE2, NSRP1, CTNNB1, MAP3K7, BTBD2, ZNF107, TLK2, ADAM9, DDRGK1, PTBP1, SKP2, HMG20B, BCL2L13, RPTOR, JUP, NME2, PPP1CA, NME1, RPS14, FLII, EIF2AK2, CHORDC1, TNFRSF6B, RAD23B, GNAI2, ERBB3, ERBB2, ZNF131, NFKBIA, MYBL2, SERPINH1, VPS72, SCRIB, DTD1, PEA15, RAC1, CACYBP, CDC123, LEO1, PABPC1, SPOP, DVL3, ODC1, YEATS4, MAP2K2, PAIP1, PHB, ZNF121, MA…	1276	5815	16792	1.20623	0.000200957	1.31358e-06	5.20747e-05
GOTERM_BP_ALL	GO:0031325	positive regulation of cellular metabolic process	289	20.9724	3.28301e-08	XRCC6, NAA15, STOML2, MED24, RAB1B, CCT2, AURKA, CCT3, REST, ANKLE2, CTNNB1, MAP3K7, ATP2B4, SIN3A, MYD88, CD44, DDX11, HTRA2, SUPT5H, ADAM9, DDRGK1, RARG, ANAPC5, RAN, STRN3, YY1, SKP2, BCL2L13, RPTOR, RFC5, NME2, BAZ1B, EIF2AK2, SUPT6H, TNFRSF6B, GNAI2, TADA3, ERBB3, ERBB2, NFKBIA, MYBL2, UHMK1, SCRIB, NR1H2, PEA15, KRAS, ACD, RAC1, CACYBP, CDC123, LEO1, AGRN, PABPC1, NR1H3, BMP4, KLF6, YEATS4,…	1276	2839	16792	1.33963	0.000251972	1.62583e-06	6.52961e-05
GOTERM_BP_ALL	GO:0018130	heterocycle biosynthetic process	418	30.3338	6.14547e-08	RPL18, SCAF1, RPL13, XRCC6, NAA15, MED24, STOML2, MED23, INTS3, REST, CTNNB1, MAP3K7, RPLP0, FAU, ZNF107, RPL10, TMEM14C, DDRGK1, LIG1, HMG20B, RPTOR, JUP, NME2, RPS18, RPS19, NME1, RPS14, FLII, ADSL, RPS10, RPS11, EIF2AK2, SURF1, GNAI2, ERBB2, ZNF131, NFKBIA, MYBL2, VPS72, RPS25, LEO1, RPS20, RPS24, YEATS4, DVL3, MAP2K2, PHB, ZNF121, MAP2K3, TGFBR1, RPS6, RPS5, ZNF627, RPS7, ZNF215, SMURF2, H3F3…	1276	4411	16792	1.24707	0.000471615	2.94829e-06	0.000122228
GOTERM_BP_ALL	GO:0034654	nucleobase-containing compound biosynthetic process	413	29.971	7.51804e-08	RPL18, SCAF1, RPL13, XRCC6, NAA15, MED24, STOML2, MED23, INTS3, REST, CTNNB1, MAP3K7, RPLP0, FAU, ZNF107, RPL10, DDRGK1, LIG1, HMG20B, RPTOR, JUP, NME2, RPS18, RPS19, NME1, RPS14, FLII, ADSL, RPS10, RPS11, EIF2AK2, SURF1, GNAI2, ERBB2, ZNF131, NFKBIA, MYBL2, VPS72, RPS25, LEO1, RPS20, RPS24, YEATS4, DVL3, MAP2K2, PHB, ZNF121, MAP2K3, TGFBR1, RPS6, RPS5, ZNF627, RPS7, ZNF215, SMURF2, H3F3B, ZNF385…	1276	4357	16792	1.24742	0.000576919	3.56225e-06	0.000149527
GOTERM_BP_ALL	GO:0048522	positive regulation of cellular process	444	32.2206	8.27002e-08	LDHA, PGF, RUSC1, XRCC6, NAA15, MED24, STOML2, L1CAM, REST, ANKLE2, CTNNB1, MAP3K7, ADAM9, DDRGK1, SKP2, HMG20B, BCL2L13, CTNNA1, RPTOR, JUP, NME2, PPP1CA, RPS19, NME1, SURF4, EIF2AK2, MYO18A, TNFRSF6B, GNAI2, ERBB3, ERBB2, NFKBIA, PPT1, BCL2L1, MYBL2, SCRIB, PEA15, RAC1, CDC123, CACYBP, LEO1, PABPC1, CDC42EP3, ODC1, YEATS4, DVL3, MAP2K2, PAIP1, PHB, MAP2K3, TGFBR1, JTB, ACACA, RPS6, UPF3A, ARF1,…	1276	4744	16792	1.23166	0.000634606	3.87077e-06	0.000164483
GOTERM_BP_ALL	GO:1901362	organic cyclic compound biosynthetic process	427	30.9869	8.96273e-08	RPL18, SCAF1, RPL13, XRCC6, NAA15, MED24, STOML2, MED23, INTS3, REST, CTNNB1, MAP3K7, RPLP0, FAU, ZNF107, RPL10, TMEM14C, DDRGK1, LIG1, HMG20B, RPTOR, JUP, NME2, RPS18, RPS19, NME1, RPS14, FLII, ADSL, RPS10, RPS11, EIF2AK2, SURF1, GNAI2, ERBB2, ZNF131, NFKBIA, MYBL2, VPS72, RPS25, LEO1, RPS20, RPS24, YEATS4, DVL3, MAP2K2, PHB, ZNF121, MAP2K3, TGFBR1, RPS6, RPS5, ZNF627, RPS7, ZNF215, SMURF2, H3F3…	1276	4535	16792	1.23909	0.000687742	4.16956e-06	0.000178261
GOTERM_BP_ALL	GO:0019438	aromatic compound biosynthetic process	418	30.3338	9.13511e-08	RPL18, SCAF1, RPL13, XRCC6, NAA15, MED24, STOML2, MED23, INTS3, REST, CTNNB1, MAP3K7, RPLP0, FAU, ZNF107, RPL10, TMEM14C, DDRGK1, LIG1, HMG20B, RPTOR, JUP, NME2, RPS18, RPS19, NME1, RPS14, FLII, ADSL, RPS10, RPS11, EIF2AK2, SURF1, GNAI2, ERBB2, ZNF131, NFKBIA, MYBL2, VPS72, RPS25, LEO1, RPS20, RPS24, YEATS4, DVL3, MAP2K2, PHB, ZNF121, MAP2K3, TGFBR1, RPS6, RPS5, ZNF627, RPS7, ZNF215, SMURF2, H3F3…	1276	4424	16792	1.24341	0.000700965	4.22415e-06	0.000181689
GOTERM_BP_ALL	GO:0019222	regulation of metabolic process	556	40.3483	1.36995e-07	PDP1, OXA1L, XRCC6, NAA15, STOML2, MED24, MED23, CLK1, REST, ANKLE2, NSRP1, CTNNB1, MAP3K7, BTBD2, ZNF107, TLK2, ADAM9, DDRGK1, PTBP1, SKP2, HMG20B, BCL2L13, RPTOR, JUP, NME2, PPP1CA, NPC2, RPS19, NME1, RPS14, FLII, CHORDC1, EIF2AK2, TNFRSF6B, RAD23B, GNAI2, ERBB3, ERBB2, ZNF131, NFKBIA, MYBL2, SERPINH1, VPS72, SCRIB, DTD1, PEA15, RAC1, CACYBP, CDC123, LEO1, PABPC1, SPOP, DVL3, ODC1, YEATS4, MAP2…	1276	6171	16792	1.18569	0.00105102	6.11378e-06	0.00027247
GOTERM_BP_ALL	GO:0080090	regulation of primary metabolic process	522	37.881	5.59719e-07	PDP1, XRCC6, NAA15, STOML2, MED24, MED23, CLK1, REST, ANKLE2, NSRP1, CTNNB1, MAP3K7, BTBD2, ZNF107, TLK2, ADAM9, DDRGK1, PTBP1, SKP2, HMG20B, BCL2L13, RPTOR, JUP, NME2, PPP1CA, NPC2, RPS14, FLII, EIF2AK2, CHORDC1, TNFRSF6B, RAD23B, GNAI2, ERBB3, ERBB2, ZNF131, NFKBIA, MYBL2, SERPINH1, VPS72, DTD1, PEA15, RAC1, CACYBP, CDC123, LEO1, PABPC1, SPOP, DVL3, ODC1, YEATS4, MAP2K2, PAIP1, PHB, ZNF121, MAP…	1276	5798	16792	1.1848	0.00428719	2.30987e-05	0.00111323
GOTERM_BP_ALL	GO:0031323	regulation of cellular metabolic process	523	37.9536	1.27741e-06	PDP1, XRCC6, NAA15, STOML2, MED24, MED23, CLK1, REST, ANKLE2, NSRP1, CTNNB1, MAP3K7, ZNF107, TLK2, ADAM9, DDRGK1, PTBP1, SKP2, HMG20B, BCL2L13, RPTOR, JUP, NME2, PPP1CA, NPC2, RPS14, FLII, EIF2AK2, CHORDC1, TNFRSF6B, RAD23B, GNAI2, ERBB3, ERBB2, ZNF131, NFKBIA, MYBL2, SERPINH1, VPS72, SCRIB, DTD1, PEA15, RAC1, CACYBP, CDC123, LEO1, PABPC1, DVL3, ODC1, YEATS4, MAP2K2, PAIP1, PHB, ZNF121, MAP2K3, T…	1276	5844	16792	1.17772	0.00975752	4.97726e-05	0.00254063
GOTERM_BP_ALL	GO:0048518	positive regulation of biological process	475	34.4702	3.85826e-06	LDHA, PGF, RUSC1, XRCC6, NAA15, STOML2, MED24, L1CAM, REST, ANKLE2, CTNNB1, MAP3K7, ACTG1, ADAM9, DDRGK1, SKP2, HMG20B, BCL2L13, CTNNA1, RPTOR, JUP, NME2, PPP1CA, RPS19, NME1, SURF4, EIF2AK2, MYO18A, TNFRSF6B, GNAI2, ERBB3, ERBB2, NFKBIA, PPT1, CACNB3, BCL2L1, MYBL2, SCRIB, PEA15, RAC1, CACYBP, CDC123, LEO1, PABPC1, CDC42EP3, ODC1, YEATS4, DVL3, MAP2K2, PAIP1, PHB, MAP2K3, TGFBR1, JTB, ACACA, RPS…	1276	5285	16792	1.18277	0.0291818	0.000132799	0.00767347
GOTERM_BP_ALL	GO:0010605	negative regulation of macromolecule metabolic process	232	16.836	5.57018e-06	XRCC6, REST, CTNNB1, NONO, ATP2B4, SIN3A, CD44, H2AFY, NUP37, TLK2, SUPT5H, GTPBP4, RARG, ANAPC5, RAN, STRN3, YY1, PTBP1, HMG20B, DEPDC1, NME1, RPS14, EIF2AK2, CHORDC1, SUPT6H, GLG1, DAG1, SERPINH1, VPS72, NR1H2, ACD, NUP54, PABPC1, TCF25, NR1H3, BMP4, MAP2K2, PHB, DDX5, CD55, YY1AP1, RNF4, CD59, MLX, RGS4, SMURF2, H3F3B, RBPJ, ZNF219, CRYM, COPS2, LDLR, TSG101, AP1AR, YBX3, DMAP1, SLIRP, DAXX, Z…	1276	2326	16792	1.31259	0.0418556	0.000183489	0.011078
GOTERM_BP_ALL	GO:0032774	RNA biosynthetic process	362	26.27	7.88724e-06	RPL18, SCAF1, PRR13, RPL13, XRCC6, BBX, NAA15, MED24, MED23, INTS3, REST, CTNNB1, NONO, MAP3K7, ATP2B4, SIN3A, MYD88, DDX11, RPLP0, U2AF1, RPL26L1, ZNF107, H2AFY, FAU, RPL10, NUP37, SUPT5H, DDRGK1, RARG, RAN, YY1, STRN3, HMG20B, DEPDC1, RPTOR, JUP, RPS18, NME2, RPS19, BAZ1A, BAZ1B, RPS14, PARP14, FLII, RPS10, CDCA7L, RPS11, EIF2AK2, SUPT6H, TADA3, ERBB2, ZNF131, NFKBIA, MYBL2, VPS72, RPS25, NR1H2…	1276	3905	16792	1.21994	0.0587464	0.000251183	0.0156859
GOTERM_BP_ALL	GO:0051171	regulation of nitrogen compound metabolic process	396	28.7373	4.45506e-05	XRCC6, NAA15, MED24, STOML2, MED23, REST, CLK1, NSRP1, CTNNB1, MAP3K7, ZNF107, DDRGK1, PTBP1, HMG20B, RPTOR, JUP, PPP1CA, NME2, RPS14, FLII, EIF2AK2, GNAI2, ERBB2, ZNF131, NFKBIA, MYBL2, VPS72, DTD1, CDC123, CACYBP, RAC1, LEO1, PABPC1, ODC1, YEATS4, DVL3, MAP2K2, TGFBR1, ZNF121, MAP2K3, PHB, PAIP1, RPS5, ZNF627, UPF3A, ZNF215, SMURF2, H3F3B, ZNF219, ZNF385A, ELF1, LDLR, TSG101, YBX3, QARS, DAXX, …	1276	4404	16792	1.18331	0.289636	0.00117449	0.08857
GOTERM_BP_ALL	GO:0010468	regulation of gene expression	391	28.3745	4.77657e-05	XRCC6, NAA15, MED24, MED23, REST, CLK1, NSRP1, CTNNB1, MAP3K7, ZNF107, DDRGK1, PTBP1, HMG20B, RPTOR, JUP, PPP1CA, NME2, NME1, RPS14, FLII, EIF2AK2, ERBB3, ERBB2, ZNF131, NFKBIA, MYBL2, VPS72, DTD1, CDC123, LEO1, PABPC1, YEATS4, DVL3, MAP2K2, TGFBR1, PHB, ZNF121, MAP2K3, PAIP1, RPS5, ZNF627, UPF3A, ZNF215, SMURF2, H3F3B, ZNF219, ZNF385A, ELF1, LDLR, TSG101, YBX3, QARS, DAXX, PBXIP1, ZNF680, BRD7, …	1276	4345	16792	1.18424	0.306954	0.00125061	0.094959
GOTERM_BP_ALL	GO:0010557	positive regulation of macromolecule biosynthetic process	163	11.8287	5.94637e-05	EIF6, TMEM189-UBE2V1, MORF4L2, XRCC6, NAA15, EIF5A, INO80, MED24, STOML2, CCT2, RPS6KB1, CCT3, REST, CNOT7, SETX, CTNNB1, SIN3A, RAD21, MYD88, CDKN2A, DDX11, ASPH, SUPT5H, MYO6, RARG, RAN, STRN3, RELA, CHTF8, YY1, DDX39B, IRS1, RPTOR, RFC5, NME2, BAZ1B, NFE2L2, UBA52, SUPT6H, SMARCA4, HMGB1, CNBP, TADA3, ERBB2, NFKBIA, UBE2V1, MYBL2, SRC, UHMK1, ATF2, NR1H2, ACD, CDC123, RAC1, CACYBP, NPM1, LEO1,…	1276	1597	16792	1.34318	0.366476	0.00150532	0.118202
GOTERM_BP_ALL	GO:0009892	negative regulation of metabolic process	241	17.4891	6.85505e-05	OXA1L, XRCC6, REST, ANKLE2, CTNNB1, NONO, ATP2B4, SIN3A, CD44, H2AFY, NUP37, TLK2, SUPT5H, GTPBP4, RARG, ANAPC5, RAN, STRN3, YY1, PTBP1, HMG20B, DEPDC1, RPS19, NME1, RPS14, EIF2AK2, CHORDC1, SUPT6H, GLG1, GNAI2, DAG1, SERPINH1, VPS72, NR1H2, ACD, NUP54, PABPC1, TCF25, NR1H3, BMP4, MAP2K2, PHB, DDX5, CD55, YY1AP1, RNF4, CD59, MLX, RGS4, SMURF2, H3F3B, RBPJ, ZNF219, CRYM, COPS2, LDLR, TSG101, AP1AR…	1276	2522	16792	1.25755	0.409161	0.0017015	0.136253
GOTERM_BP_ALL	GO:0051173	positive regulation of nitrogen compound metabolic process	177	12.8447	7.54177e-05	EIF6, TMEM189-UBE2V1, MORF4L2, XRCC6, NAA15, EIF5A, INO80, MED24, STOML2, CNOT1, CCT2, RPS6KB1, CCT3, REST, CNOT7, CTNNB1, SETX, SIN3A, RAD21, CDKN2A, DDX11, ASPH, SUPT5H, MYO6, RARG, RAN, STRN3, YY1, RELA, CHTF8, DDX39B, HNRNPR, RPTOR, RFC5, NME2, NABP2, BAZ1B, NFE2L2, UBA52, SUPT6H, SMARCA4, HMGB1, CNBP, TADA3, ERBB2, CLU, NFKBIA, UBE2V1, MYBL2, SRC, UHMK1, ATF2, NR1H2, ACD, CDC123, RAC1, CACYB…	1276	1767	16792	1.31822	0.439501	0.00185977	0.149892
GOTERM_BP_ALL	GO:2000112	regulation of cellular macromolecule biosynthetic process	360	26.1248	9.46583e-05	PRR13, XRCC6, BBX, NAA15, STOML2, MED24, CCT2, MED23, CCT3, REST, CTNNB1, NONO, MAP3K7, ATP2B4, SIN3A, MYD88, DDX11, ZNF107, H2AFY, SUPT5H, EIF2B2, GTPBP4, DDRGK1, RARG, RAN, YY1, STRN3, HMG20B, DEPDC1, RPTOR, JUP, RFC5, NME2, PPP1CA, BAZ1A, BAZ1B, RPS14, PARP14, FLII, CDCA7L, EIF2AK2, SUPT6H, TADA3, ERBB2, ZNF131, NFKBIA, MYBL2, UHMK1, VPS72, DTD1, NR1H2, KRAS, ACD, HTATSF1, RAC1, CACYBP, CDC123…	1276	3991	16792	1.18706	0.516465	0.00226109	0.188099
GOTERM_BP_ALL	GO:0031328	positive regulation of cellular biosynthetic process	172	12.4819	0.000138959	EIF6, TMEM189-UBE2V1, MORF4L2, XRCC6, NAA15, EIF5A, INO80, MED24, STOML2, CCT2, RPS6KB1, CCT3, REST, CNOT7, CTNNB1, SETX, SIN3A, RAD21, MYD88, CDKN2A, DDX11, ASPH, SUPT5H, MYO6, RARG, RAN, STRN3, YY1, RELA, CHTF8, DDX39B, IRS1, POR, RPTOR, RFC5, NME2, BAZ1B, NFE2L2, UBA52, SUPT6H, SMARCA4, HMGB1, CNBP, TADA3, ERBB2, CLU, NFKBIA, UBE2V1, MYBL2, SRC, UHMK1, ATF2, NR1H2, ACD, CDC123, RAC1, CACYBP, N…	1276	1729	16792	1.30914	0.655866	0.00315102	0.276015
GOTERM_BP_ALL	GO:0009891	positive regulation of biosynthetic process	174	12.627	0.000170241	EIF6, TMEM189-UBE2V1, MORF4L2, XRCC6, NAA15, EIF5A, INO80, MED24, STOML2, CCT2, RPS6KB1, CCT3, REST, CNOT7, CTNNB1, SETX, SIN3A, RAD21, MYD88, CDKN2A, DDX11, ASPH, SUPT5H, MYO6, RARG, RAN, STRN3, YY1, RELA, CHTF8, DDX39B, IRS1, POR, RPTOR, RFC5, NME2, BAZ1B, NFE2L2, UBA52, SUPT6H, SMARCA4, HMGB1, CNBP, TADA3, ERBB2, CLU, NFKBIA, UBE2V1, MYBL2, SRC, UHMK1, ATF2, NR1H2, ACD, CDC123, RAC1, CACYBP, N…	1276	1760	16792	1.30103	0.729338	0.00370585	0.338051
GOTERM_BP_ALL	GO:0010628	positive regulation of gene expression	168	12.1916	0.000190615	EIF6, TMEM189-UBE2V1, MORF4L2, XRCC6, NAA15, EIF5A, INO80, MED24, RPS6KB1, REST, CNOT7, CTNNB1, SETX, SIN3A, RAD21, CDKN2A, DDX11, H2AFY, ASPH, SUPT5H, MYO6, RARG, RAN, STRN3, YY1, RELA, DDX39B, HNRNPU, RPTOR, NME2, BAZ1B, NFE2L2, UBA52, SUPT6H, SMARCA4, HMGB1, CNBP, CAV1, TADA3, ERBB3, ERBB2, NFKBIA, UBE2V1, MYBL2, SRC, UHMK1, ATF2, NR1H2, KRAS, CDC123, NPM1, LEO1, UBAP2L, TAF9, PABPC1, AGRN, DD…	1276	1692	16792	1.30665	0.768529	0.00407909	0.378435
GOTERM_BP_ALL	GO:0010556	regulation of macromolecule biosynthetic process	366	26.5602	0.000209195	PRR13, XRCC6, BBX, NAA15, STOML2, MED24, CCT2, MED23, CCT3, REST, CTNNB1, NONO, MAP3K7, ATP2B4, SIN3A, MYD88, DDX11, ZNF107, H2AFY, SUPT5H, EIF2B2, GTPBP4, DDRGK1, RARG, RAN, YY1, STRN3, HMG20B, DEPDC1, RPTOR, JUP, RFC5, NME2, PPP1CA, BAZ1A, BAZ1B, RPS14, PARP14, FLII, CDCA7L, EIF2AK2, SUPT6H, TADA3, ERBB2, ZNF131, NFKBIA, MYBL2, UHMK1, VPS72, DTD1, NR1H2, KRAS, ACD, HTATSF1, RAC1, CACYBP, CDC123…	1276	4107	16792	1.17276	0.7993	0.00441432	0.415248
GOTERM_BP_ALL	GO:0031324	negative regulation of cellular metabolic process	222	16.1103	0.000251126	XRCC6, REST, ANKLE2, CTNNB1, NONO, ATP2B4, SIN3A, CD44, H2AFY, TLK2, SUPT5H, GTPBP4, RARG, ANAPC5, RAN, STRN3, YY1, PTBP1, HMG20B, DEPDC1, RPS14, EIF2AK2, CHORDC1, SUPT6H, GLG1, GNAI2, DAG1, SERPINH1, VPS72, NR1H2, ACD, PABPC1, TCF25, NR1H3, BMP4, MAP2K2, PHB, DDX5, CD55, YY1AP1, RNF4, CD59, MLX, RGS4, SMURF2, H3F3B, RBPJ, ZNF219, CRYM, COPS2, TSG101, AP1AR, YBX3, DMAP1, SLIRP, DAXX, ZBTB38, BAG5…	1276	2345	16792	1.24584	0.854545	0.00516909	0.498285
GOTERM_BP_ALL	GO:0051253	negative regulation of RNA metabolic process	128	9.28882	0.000279241	MORF4L1, XPO1, MORF4L2, XRCC6, CBX3, CNOT1, CBX1, REST, CTNNB1, NONO, SIN3A, CDKN2A, CASP8AP2, TARDBP, H2AFY, SUPT5H, RARG, STRN3, RELA, YY1, PTBP1, MTA1, DEPDC1, SMARCE1, RPS14, UBA52, LRPPRC, SUPT6H, SMARCA4, HMGB1, CAV1, GCLC, CXXC5, SRC, VPS72, ATF2, NR1H2, UBE2D3, TCERG1, PABPC1, TCF25, NR1H3, BMP4, KAT8, CREBZF, PHB, RNPS1, DDX5, EHMT2, BRCA1, YY1AP1, HDAC2, PSMC3, MLX, TDG, SMURF2, H3F3B, …	1276	1240	16792	1.35844	0.882786	0.00559621	0.553924
GOTERM_BP_ALL	GO:0009889	regulation of biosynthetic process	381	27.6488	0.00052303	PDP1, PRR13, XRCC6, BBX, NAA15, STOML2, MED24, CCT2, MED23, CCT3, REST, CTNNB1, NONO, MAP3K7, ATP2B4, SIN3A, MYD88, DDX11, ZNF107, H2AFY, SUPT5H, EIF2B2, GTPBP4, DDRGK1, RARG, RAN, YY1, STRN3, HMG20B, DEPDC1, RPTOR, JUP, RFC5, NME2, PPP1CA, BAZ1A, BAZ1B, RPS14, PARP14, DLD, FLII, CDCA7L, EIF2AK2, SUPT6H, GNAI2, TADA3, ERBB2, ZNF131, NFKBIA, MYBL2, UHMK1, VPS72, DTD1, NR1H2, KRAS, ACD, HTATSF1, RA…	1276	4339	16792	1.15555	0.981972	0.00958406	1.03514
GOTERM_BP_ALL	GO:0031326	regulation of cellular biosynthetic process	376	27.2859	0.000576163	PDP1, PRR13, XRCC6, BBX, NAA15, STOML2, MED24, CCT2, MED23, CCT3, REST, CTNNB1, NONO, MAP3K7, ATP2B4, SIN3A, MYD88, DDX11, ZNF107, H2AFY, SUPT5H, EIF2B2, GTPBP4, DDRGK1, RARG, RAN, YY1, STRN3, HMG20B, DEPDC1, RPTOR, JUP, RFC5, NME2, PPP1CA, BAZ1A, BAZ1B, RPS14, PARP14, DLD, FLII, CDCA7L, EIF2AK2, SUPT6H, GNAI2, TADA3, ERBB2, ZNF131, NFKBIA, MYBL2, UHMK1, VPS72, DTD1, NR1H2, KRAS, ACD, HTATSF1, RA…	1276	4284	16792	1.15502	0.988013	0.0103552	1.13972
GOTERM_BP_ALL	GO:0045935	positive regulation of nucleobase-containing compound metabolic process	159	11.5385	0.00129269	TMEM189-UBE2V1, MORF4L2, XRCC6, NAA15, INO80, MED24, STOML2, CNOT1, CCT2, CCT3, REST, CNOT7, CTNNB1, SETX, SIN3A, RAD21, CDKN2A, DDX11, ASPH, SUPT5H, MYO6, RARG, RAN, STRN3, RELA, CHTF8, YY1, DDX39B, HNRNPR, RPTOR, RFC5, NME2, NABP2, BAZ1B, NFE2L2, UBA52, SUPT6H, SMARCA4, HMGB1, CNBP, TADA3, ERBB2, NFKBIA, UBE2V1, MYBL2, SRC, ATF2, NR1H2, ACD, RAC1, CACYBP, NPM1, LEO1, TAF9, PABPC1, AGRN, DDX41, …	1276	1658	16792	1.26201	0.999951	0.0207296	2.5399
GOTERM_BP_ALL	GO:0019219	regulation of nucleobase-containing compound metabolic process	355	25.762	0.00257773	PRR13, XRCC6, BBX, NAA15, STOML2, MED24, CCT2, MED23, CCT3, REST, CLK1, NSRP1, CTNNB1, NONO, MAP3K7, ATP2B4, SIN3A, MYD88, DDX11, ZNF107, H2AFY, SUPT5H, GTPBP4, DDRGK1, RARG, RAN, YY1, STRN3, PTBP1, HMG20B, DEPDC1, RPTOR, JUP, RFC5, NME2, BAZ1A, BAZ1B, RPS14, PARP14, FLII, CDCA7L, EIF2AK2, SUPT6H, GNAI2, TADA3, ERBB2, ZNF131, NFKBIA, MYBL2, UHMK1, VPS72, NR1H2, KRAS, ACD, HTATSF1, RAC1, CACYBP, L…	1276	4104	16792	1.13834	1	0.0370343	5.00396
GOTERM_BP_ALL	GO:0051254	positive regulation of RNA metabolic process	132	9.5791	0.00891571	TMEM189-UBE2V1, MORF4L2, XRCC6, NAA15, INO80, MED24, CNOT1, REST, CNOT7, SETX, CTNNB1, SIN3A, RAD21, CDKN2A, DDX11, ASPH, SUPT5H, RARG, MYO6, RAN, STRN3, RELA, YY1, DDX39B, HNRNPR, RPTOR, NME2, BAZ1B, NFE2L2, UBA52, SUPT6H, SMARCA4, HMGB1, CNBP, TADA3, ERBB2, NFKBIA, UBE2V1, MYBL2, SRC, ATF2, NR1H2, NPM1, LEO1, TAF9, PABPC1, AGRN, DDX41, NR1H3, CKAP2, BMP4, KAT8, DVL3, YEATS4, KLF6, MAP2K2, TGFBR…	1276	1415	16792	1.22763	1	0.100213	16.3159
GOTERM_BP_ALL	GO:0006351	transcription, DNA-templated	308	22.3512	0.0108981	SCAF1, PRR13, XRCC6, BBX, NAA15, MED24, MED23, INTS3, REST, CTNNB1, NONO, MAP3K7, ATP2B4, SIN3A, MYD88, DDX11, U2AF1, ZNF107, H2AFY, SUPT5H, DDRGK1, RARG, RAN, YY1, STRN3, HMG20B, DEPDC1, RPTOR, JUP, NME2, BAZ1A, BAZ1B, RPS14, PARP14, FLII, CDCA7L, EIF2AK2, SUPT6H, TADA3, ERBB2, ZNF131, NFKBIA, MYBL2, VPS72, NR1H2, KRAS, HTATSF1, LEO1, AGRN, TCF25, NR1H3, BMP4, KLF6, YEATS4, DVL3, MAP2K2, MAP2K3,…	1276	3605	16792	1.12434	1	0.116512	19.5828
GOTERM_BP_ALL	GO:0045893	positive regulation of transcription, DNA-templated	125	9.07112	0.0133655	TMEM189-UBE2V1, MORF4L2, XRCC6, NAA15, MED24, INO80, REST, CNOT7, SETX, CTNNB1, SIN3A, RAD21, CDKN2A, DDX11, ASPH, SUPT5H, RARG, MYO6, RAN, RELA, YY1, STRN3, DDX39B, RPTOR, NME2, BAZ1B, NFE2L2, UBA52, SUPT6H, SMARCA4, HMGB1, CNBP, TADA3, ERBB2, NFKBIA, UBE2V1, MYBL2, SRC, ATF2, NR1H2, NPM1, LEO1, TAF9, AGRN, DDX41, NR1H3, CKAP2, BMP4, KAT8, DVL3, YEATS4, KLF6, MAP2K2, TGFBR1, PHB, TP53BP1, MAP2K3…	1276	1349	16792	1.21941	1	0.136818	23.4802
GOTERM_BP_ALL	GO:1903508	positive regulation of nucleic acid-templated transcription	125	9.07112	0.0133655	TMEM189-UBE2V1, MORF4L2, XRCC6, NAA15, MED24, INO80, REST, CNOT7, SETX, CTNNB1, SIN3A, RAD21, CDKN2A, DDX11, ASPH, SUPT5H, RARG, MYO6, RAN, RELA, YY1, STRN3, DDX39B, RPTOR, NME2, BAZ1B, NFE2L2, UBA52, SUPT6H, SMARCA4, HMGB1, CNBP, TADA3, ERBB2, NFKBIA, UBE2V1, MYBL2, SRC, ATF2, NR1H2, NPM1, LEO1, TAF9, AGRN, DDX41, NR1H3, CKAP2, BMP4, KAT8, DVL3, YEATS4, KLF6, MAP2K2, TGFBR1, PHB, TP53BP1, MAP2K3…	1276	1349	16792	1.21941	1	0.136818	23.4802
GOTERM_BP_ALL	GO:0097659	nucleic acid-templated transcription	319	23.1495	0.0148155	SCAF1, PRR13, XRCC6, BBX, NAA15, MED24, MED23, INTS3, REST, CTNNB1, NONO, MAP3K7, ATP2B4, SIN3A, MYD88, DDX11, U2AF1, ZNF107, H2AFY, SUPT5H, DDRGK1, RARG, RAN, YY1, STRN3, HMG20B, DEPDC1, RPTOR, JUP, NME2, BAZ1A, BAZ1B, RPS14, PARP14, FLII, CDCA7L, EIF2AK2, SUPT6H, TADA3, ERBB2, ZNF131, NFKBIA, MYBL2, VPS72, NR1H2, KRAS, HTATSF1, LEO1, AGRN, TCF25, NR1H3, BMP4, KLF6, DVL3, YEATS4, MAP2K2, MAP2K3,…	1276	3771	16792	1.11323	1	0.146927	25.686
GOTERM_BP_ALL	GO:1902680	positive regulation of RNA biosynthetic process	125	9.07112	0.0208336	TMEM189-UBE2V1, MORF4L2, XRCC6, NAA15, MED24, INO80, REST, CNOT7, SETX, CTNNB1, SIN3A, RAD21, CDKN2A, DDX11, ASPH, SUPT5H, RARG, MYO6, RAN, RELA, YY1, STRN3, DDX39B, RPTOR, NME2, BAZ1B, NFE2L2, UBA52, SUPT6H, SMARCA4, HMGB1, CNBP, TADA3, ERBB2, NFKBIA, UBE2V1, MYBL2, SRC, ATF2, NR1H2, NPM1, LEO1, TAF9, AGRN, DDX41, NR1H3, CKAP2, BMP4, KAT8, DVL3, YEATS4, KLF6, MAP2K2, TGFBR1, PHB, TP53BP1, MAP2K3…	1276	1369	16792	1.2016	1	0.189098	34.2124
GOTERM_BP_ALL	GO:0051252	regulation of RNA metabolic process	314	22.7866	0.031144	PRR13, XRCC6, BBX, NAA15, MED24, MED23, REST, CLK1, NSRP1, CTNNB1, NONO, MAP3K7, ATP2B4, SIN3A, MYD88, DDX11, ZNF107, H2AFY, SUPT5H, DDRGK1, RARG, RAN, YY1, STRN3, PTBP1, HMG20B, DEPDC1, RPTOR, JUP, NME2, BAZ1A, BAZ1B, RPS14, PARP14, FLII, CDCA7L, EIF2AK2, SUPT6H, TADA3, ERBB2, ZNF131, NFKBIA, MYBL2, UHMK1, VPS72, NR1H2, KRAS, HTATSF1, LEO1, AGRN, PABPC1, TCF25, NR1H3, BMP4, KLF6, DVL3, YEATS4, M…	1276	3762	16792	1.09841	1	0.251597	46.7023
GOTERM_BP_ALL	GO:0006366	transcription from RNA polymerase II promoter	159	11.5385	0.0365944	SCAF1, XPO1, MORF4L2, XRCC6, INO80, MED24, MED23, CNOT1, REST, INTS3, CNOT7, SETX, CTNNB1, SIN3A, RAD21, CDKN2A, TARDBP, U2AF1, SRRM1, H2AFY, SUPT5H, PABPN1, RARG, MYO6, STRN3, RELA, YY1, DDX39B, NME2, NABP2, RPS14, NFE2L2, UBA52, SUPT6H, SMARCA4, HMGB1, CNBP, CAV1, NFKBIA, CXXC5, MYBL2, VPS72, ATF2, NR1H2, UBE2D3, TCERG1, LEO1, TAF9, AGRN, DDX41, TCF25, NR1H3, BMP4, CKAP2, PHB, TP53BP1, MET, RNP…	1276	1820	16792	1.14968	1	0.279491	52.3592
GOTERM_BP_ALL	GO:1903506	regulation of nucleic acid-templated transcription	301	21.8433	0.0446691	PRR13, XRCC6, BBX, NAA15, MED24, MED23, REST, CTNNB1, NONO, MAP3K7, ATP2B4, SIN3A, MYD88, DDX11, ZNF107, H2AFY, SUPT5H, DDRGK1, RARG, RAN, YY1, STRN3, HMG20B, DEPDC1, RPTOR, JUP, NME2, BAZ1A, BAZ1B, RPS14, PARP14, FLII, CDCA7L, EIF2AK2, SUPT6H, TADA3, ERBB2, ZNF131, NFKBIA, MYBL2, VPS72, NR1H2, KRAS, HTATSF1, LEO1, AGRN, TCF25, NR1H3, BMP4, KLF6, YEATS4, DVL3, MAP2K2, MAP2K3, TP53BP1, ZNF121, TGF…	1276	3625	16792	1.09272	1	0.319578	59.7026
GOTERM_BP_ALL	GO:0051716	cellular response to stimulus	555	40.2758	0.0510173	PGF, RUSC1, XRCC6, STOML2, MED24, INTS3, REST, XRCC1, CTNNB1, MAP3K7, ACTG1, RPLP0, TLK2, ADAM9, YARS, BSG, DDRGK1, PTPRF, PTPRG, LIG1, PTBP1, SKP2, EXD2, CTNNA1, RPTOR, JUP, NME2, PPP1CA, RPS19, NME1, CHORDC1, EIF2AK2, TNFRSF6B, RAD23B, GGCT, GNAI2, ERBB3, ERBB2, NFKBIA, CACNB3, BCL2L1, PEA15, RAC1, CACYBP, LEO1, CDC42EP3, GIT1, DVL3, MAP2K2, PHB, MAP2K3, TGFBR1, ACACA, RPS6, VDAC2, ARF1, HSPB11…	1276	6927	16792	1.05439	1	0.349124	64.7071
GOTERM_BP_ALL	GO:0006355	regulation of transcription, DNA-templated	298	21.6255	0.0526541	PRR13, XRCC6, BBX, NAA15, MED24, MED23, REST, CTNNB1, NONO, MAP3K7, ATP2B4, SIN3A, MYD88, DDX11, ZNF107, H2AFY, SUPT5H, DDRGK1, RARG, RAN, STRN3, YY1, HMG20B, DEPDC1, RPTOR, JUP, NME2, BAZ1A, BAZ1B, RPS14, PARP14, FLII, CDCA7L, EIF2AK2, SUPT6H, TADA3, ERBB2, ZNF131, NFKBIA, MYBL2, VPS72, NR1H2, KRAS, HTATSF1, LEO1, AGRN, TCF25, NR1H3, BMP4, KLF6, YEATS4, DVL3, MAP2K2, MAP2K3, TP53BP1, ZNF121, TGF…	1276	3603	16792	1.08844	1	0.355556	65.8983
GOTERM_BP_ALL	GO:2001141	regulation of RNA biosynthetic process	301	21.8433	0.0543303	PRR13, XRCC6, BBX, NAA15, MED24, MED23, REST, CTNNB1, NONO, MAP3K7, ATP2B4, SIN3A, MYD88, DDX11, ZNF107, H2AFY, SUPT5H, DDRGK1, RARG, RAN, YY1, STRN3, HMG20B, DEPDC1, RPTOR, JUP, NME2, BAZ1A, BAZ1B, RPS14, PARP14, FLII, CDCA7L, EIF2AK2, SUPT6H, TADA3, ERBB2, ZNF131, NFKBIA, MYBL2, VPS72, NR1H2, KRAS, HTATSF1, LEO1, AGRN, TCF25, NR1H3, BMP4, KLF6, YEATS4, DVL3, MAP2K2, MAP2K3, TP53BP1, ZNF121, TGF…	1276	3644	16792	1.08703	1	0.361735	67.0785
GOTERM_BP_ALL	GO:0006357	regulation of transcription from RNA polymerase II promoter	157	11.3933	0.0669802	XPO1, MORF4L2, XRCC6, INO80, MED24, MED23, CNOT1, REST, CNOT7, TCEAL4, SETX, CTNNB1, ATP2B4, SIN3A, RAD21, CDKN2A, H2AFY, SUPT5H, RARG, MYO6, STRN3, RELA, YY1, SLTM, NME2, SMARCE1, RPS14, GTF2IRD1, NFE2L2, UBA52, SUPT6H, SMARCA4, HMGB1, CNBP, CAV1, TADA3, LITAF, ZNF131, NFKBIA, ABCA2, CXXC5, MYBL2, VPS72, ATF2, NR1H2, UBE2D3, TCERG1, HTATSF1, LEO1, TAF9, AGRN, DDX41, TCF25, NR1H3, BMP4, CKAP2, PH…	1276	1835	16792	1.12594	1	0.411113	74.8142
GOTERM_BP_ALL	GO:0050794	regulation of cellular process	822	59.6517	0.0733492	PDP1, LDHA, MED24, MED23, REST, MAP3K7, ZNF107, BSG, PTBP1, VPS41, JUP, PPP1CA, NPC2, ZWINT, PMP22, EIF2AK2, CHORDC1, RAD23B, ZNF131, NFKBIA, CACNB3, BCL2L1, MYBL2, SERPINH1, VPS72, SCRIB, PEA15, RAC1, CDC123, PABPC1, YEATS4, PAIP1, ZNF121, ACACA, JTB, GAS8, VDAC2, VDAC3, EI24, ARF1, HSPB11, RGS4, RGS5, SMURF2, PARP2, LZTS2, ELF1, LDLR, TSG101, YBX3, DAXX, USP19, BRD7, USP10, USP16, ATF7IP, PGAP2…	1276	10489	16792	1.03131	1	0.434748	78.0219
GOTERM_BP_ALL	GO:0050896	response to stimulus	656	47.6052	0.0973883	LDHA, PGF, RUSC1, XRCC6, STOML2, MED24, L1CAM, INTS3, REST, XRCC1, CTNNB1, MAP3K7, ACTG1, RPLP0, FAU, TLK2, ADAM9, YARS, BSG, DDRGK1, PTPRF, PTPRG, LIG1, PTBP1, SKP2, EXD2, HMG20B, CTNNA1, RPTOR, JUP, NME2, PPP1CA, NPC2, RPS19, NME1, ADSL, CHORDC1, EIF2AK2, TNFRSF6B, RAD23B, GGCT, GNAI2, ERBB3, ERBB2, PABPC4, NFKBIA, CACNB3, PPT1, BCL2L1, SERPINH1, HADHA, MANF, SCRIB, PEA15, RAC1, CACYBP, LEO1, C…	1276	8329	16792	1.03648	1	0.515622	86.9697
GOTERM_BP_ALL	GO:0050789	regulation of biological process	848	61.5385	0.146544	PDP1, LDHA, OXA1L, MED24, MED23, REST, MAP3K7, BTBD2, ZNF107, BSG, PTBP1, VPS41, JUP, PPP1CA, NPC2, ZWINT, PMP22, EIF2AK2, CHORDC1, RAD23B, ZNF131, NFKBIA, CACNB3, BCL2L1, MYBL2, SERPINH1, VPS72, SCRIB, PEA15, RAC1, CDC123, PABPC1, SPOP, YEATS4, PAIP1, ZNF121, ACACA, JTB, GAS8, VDAC2, VDAC3, EI24, ARF1, HSPB11, RGS4, RGS5, SMURF2, PARP2, LZTS2, ELF1, LDLR, TSG101, YBX3, DAXX, USP19, BRD7, USP10, …	1276	10922	16792	1.02175	1	0.646723	95.7218
GOTERM_BP_ALL	GO:0065007	biological regulation	890	64.5864	0.232027	PDP1, LDHA, OXA1L, MED24, MED23, REST, MAP3K7, RPLP0, BTBD2, ZNF107, BSG, LIG1, PTBP1, VPS41, JUP, PPP1CA, NPC2, ZWINT, CHORDC1, PMP22, EIF2AK2, RAD23B, ZNF131, PABPC4, NFKBIA, CACNB3, BCL2L1, MYBL2, SERPINH1, VPS72, SCRIB, PEA15, RAC1, CDC123, PABPC1, PPP2R2C, SPOP, YEATS4, PAIP1, ZNF121, JTB, ACACA, GAS8, VDAC2, VDAC3, EI24, ARF1, HSPB11, RGS4, RGS5, SMURF2, C19ORF12, PARP2, LZTS2, ELF1, LDLR, …	1276	11548	16792	1.01423	1	0.786093	99.4756
GOTERM_BP_ALL	GO:0045944	positive regulation of transcription from RNA polymerase II promoter	85	6.16836	0.305635	ELF1, XRCC6, FOXK2, ARID4B, MORF4L2, INO80, REST, CNOT7, WBP2, ZBTB38, CTNNB1, SETX, AKT1, EPCAM, SIN3A, CDKN2A, RAD21, USP16, SUPT5H, TNIP1, MYC, RARG, CTBP2, MYO6, CCNH, YY1, RELA, STRN3, TP53, FOSB, SCAP, SENP2, SS18, NME2, NCK1, KPNA6, RUVBL2, NFE2L2, UBA52, SMARCA4, IFT74, SUPT6H, HMGB1, CNBP, NACA, NFKBIA, EHF, PAXBP1, MYBL2, TCF7L2, ATF2, NR1H2, TNFRSF1A, ADIRF, LEO1, TAF9, KDM3A, AGRN, PP…	1276	1041	16792	1.07453	1	0.865813	99.9293
Annotation Cluster 15	Enrichment Score: 6.754892155835341
Category	Term		Count	%	PValue	Genes	List Total	Pop Hits	Pop Total	Fold Enrichment	Bonferroni	Benjamini	FDR
GOTERM_BP_ALL	GO:0051128	regulation of cellular component organization	257	18.6502	9.7659e-11	CHMP5, RAB1B, STOML2, L1CAM, CCT2, AURKA, CCT3, CTNNB1, SIN3A, DDX11, VPS13C, HTRA2, U2AF1, H2AFY, TLK2, ADAM9, TBC1D9B, F11R, PTPRF, PTPRG, VPS41, RPTOR, NME2, NME1, SURF4, EIF2AK2, PMP22, BIN1, CHORDC1, MYO18A, DBN1, EPS8L2, ADD1, SUPT6H, ALDOA, TADA3, ERBB2, DAG1, PPT1, BCL2L1, CAPZB, NR1H2, ACD, RAC1, AGRN, CDC42EP3, NR1H3, BMP4, ABR, LGALS3, MAP2K2, TP53BP2, TGFBR1, PHB, CD63, VDAC2, VDAC3, …	1276	2323	16792	1.45591	7.4963e-07	6.6339e-09	1.94235e-07
GOTERM_BP_ALL	GO:0033043	regulation of organelle organization	146	10.5951	5.21887e-10	XPO1, CHMP5, RAB1B, STOML2, TTK, CNOT1, AURKA, CCT2, CCT3, CTNNB1, TBC1D15, CSNK2A1, SIN3A, RAD21, CDKN2A, VPS13C, HTRA2, DDX11, STARD7, ATG7, U2AF1, H2AFY, TLK2, TBC1D9B, F11R, TWF1, VPS41, HNRNPU, TBC1D22A, NABP2, SURF4, STMN1, CHORDC1, LRPPRC, SUPT6H, ADD1, CAV2, TADA3, GRB2, ANAPC15, TTC8, BCL2L1, CAPZB, SRC, PTK2, UBE2D3, ACD, ARPC2, RAC1, NPM1, CDC42EP3, ARHGDIA, CKAP2, BMP4, SMG6, TP53BP2,…	1276	1152	16792	1.66783	4.00599e-06	3.28361e-08	1.03799e-06
GOTERM_BP_ALL	GO:0051130	positive regulation of cellular component organization	127	9.21626	5.38459e-05	SHTN1, CRABP2, STOML2, EIF5A, L1CAM, CNOT1, AURKA, CCT2, CCT3, SETX, CTNNB1, SIN3A, RAD21, HTRA2, DDX11, STARD7, U2AF1, H2AFY, ADAM9, ACTN4, MFGE8, NME2, NABP2, NME1, SURF4, NFE2L2, EPS8L2, MYO18A, CAV1, GRB2, TNFRSF12A, ERBB2, CLU, PTK7, DAG1, PPT1, SRC, NR1H2, UBE2D3, ACD, ARPC2, RAC1, AGRN, CDC42EP3, TMEM30A, ARHGDIA, ABR, TP53BP2, TGFBR1, ITGA2, CD63, BRCA1, NCKAP1, NMT1, PSMC6, CCT5, DDX56, …	1276	1183	16792	1.41277	0.338557	0.00139072	0.10704
GOTERM_BP_ALL	GO:0010638	positive regulation of organelle organization	70	5.07983	0.00034833	TSG101, AP1AR, VPS37B, STOML2, AURKA, CCT2, CNOT1, CCT3, WBP2, CTNNB1, BAG4, CTTN, SIN3A, RAD21, STARD7, DDX11, HTRA2, GSN, U2AF1, RHOA, BRD7, H2AFY, RANBP1, CDK5RAP1, DLG1, ARL2, TP53, NUSAP1, CCT6A, RAD50, SDC1, NABP2, C1QBP, NCK1, SURF4, RUVBL2, RUVBL1, WDR46, YWHAZ, GRB2, PAXBP1, ZBTB17, SRC, UBE2D3, SORBS3, ACD, ARPC2, RAC1, VPS35, CDC42EP3, TERF1, LRSAM1, TP53BP2, DLGAP5, TGFBR1, PSRC1, CEN…	1276	600	16792	1.53532	0.931041	0.00676444	0.690522
Annotation Cluster 16	Enrichment Score: 5.804745661294471
Category	Term		Count	%	PValue	Genes	List Total	Pop Hits	Pop Total	Fold Enrichment	Bonferroni	Benjamini	FDR
GOTERM_BP_ALL	GO:0098609	cell-cell adhesion	144	10.4499	3.57787e-09	CAST, LDHA, CADM4, SHTN1, CHMP5, LMO7, STOML2, VCL, CTNNB1, ACTG1, MAP3K7, CDKN2A, CD44, LRRC59, ADAM9, F11R, TWF1, GTPBP4, BSG, MYO6, LAD1, RAN, OLA1, LYPLA2, ACTN1, TXNDC9, CTNNA1, JUP, RSL1D1, KRT18, EPS8L2, DBN1, ADD1, ALDOA, HMGB1, HDLBP, CAV1, ME2, GRB2, ERBB2, GIPC1, FXYD5, TAGLN2, CAPZB, SCRIB, SRC, MYL9, PDXDC1, PTK2, RPL6, EIF3E, RAC1, IDH1, NDRG1, RPL7A, BMP4, LGALS3, CKAP5, MYO1B, CD2…	1276	1164	16792	1.62803	2.74633e-05	2.04953e-07	7.11606e-06
GOTERM_BP_ALL	GO:0007155	cell adhesion	186	13.4978	1.62282e-07	CAST, LDHA, MAEA, CADM4, SHTN1, CHMP5, LMO7, STOML2, L1CAM, CTNNB1, VCL, ACTG1, MAP3K7, CDKN2A, CD44, LRRC59, ADAM9, F11R, TWF1, GTPBP4, BSG, MYO6, PTPRF, LAD1, ACTN4, PTPRG, RAN, OLA1, LYPLA2, ACTN1, MFGE8, TXNDC9, CTNNA1, JUP, RSL1D1, NME2, KRT18, EPS8L2, DBN1, ADD1, ALDOA, HMGB1, HDLBP, CAV1, ME2, GRB2, TNFRSF12A, ERBB3, ERBB2, ITGB4, PTK7, DAG1, GIPC1, FXYD5, TAGLN2, CAPZB, SCRIB, SRC, PXN, M…	1276	1699	16792	1.44069	0.0012449	7.20043e-06	0.000322765
GOTERM_BP_ALL	GO:0022610	biological adhesion	186	13.4978	2.1542e-07	CAST, LDHA, MAEA, CADM4, SHTN1, CHMP5, LMO7, STOML2, L1CAM, CTNNB1, VCL, ACTG1, MAP3K7, CDKN2A, CD44, LRRC59, ADAM9, F11R, TWF1, GTPBP4, BSG, MYO6, PTPRF, LAD1, ACTN4, PTPRG, RAN, OLA1, LYPLA2, ACTN1, MFGE8, TXNDC9, CTNNA1, JUP, RSL1D1, NME2, KRT18, EPS8L2, DBN1, ADD1, ALDOA, HMGB1, HDLBP, CAV1, ME2, GRB2, TNFRSF12A, ERBB3, ERBB2, ITGB4, PTK7, DAG1, GIPC1, FXYD5, TAGLN2, CAPZB, SCRIB, SRC, PXN, M…	1276	1705	16792	1.43562	0.0016522	9.34213e-06	0.000428451
GOTERM_BP_ALL	GO:0098602	single organism cell adhesion	73	5.29753	0.0482876	AP1AR, FERMT2, STOML2, LMO7, CD151, CTNNB1, VCL, MAP3K7, EPCAM, AKT1, ACTG1, CDC42, CDKN2A, CD44, GSN, SPINT2, MAPKAP1, DLG5, CSK, PIEZO1, TNIP1, ADAM9, DLG1, KIF14, GTPBP4, ACTN4, ARHGEF7, ACTN1, CLIC1, CTNNA1, MYADM, JUP, C1QBP, PSEN1, CCND3, FANCD2, NCK1, ADAM17, TRIOBP, HMGB1, LIMS1, CAV1, GRB2, ERBB2, CTNND1, CBLL1, SCRIB, SRC, MYL9, PTK2, ARPC2, FAT1, RAC1, AP3D1, PPP3CA, CD24, BMP4, ACTB, …	1276	779	16792	1.23321	1	0.336819	62.6322
Annotation Cluster 17	Enrichment Score: 5.748016422040109
Category	Term		Count	%	PValue	Genes	List Total	Pop Hits	Pop Total	Fold Enrichment	Bonferroni	Benjamini	FDR
GOTERM_BP_ALL	GO:0032392	DNA geometric change	23	1.66909	9.38492e-08	RAD23B, HMGB1, XRCC6, G3BP1, GTF2H3, INO80, WRN, MCM3, MCM4, RAD50, RAD51, SETX, ATRX, XPC, DDX11, CHD2, RUVBL2, RUVBL1, CUL4B, TOP2B, ERCC3, UBA52, CHD4	1276	81	16792	3.73675	0.000720127	4.31368e-06	0.000186658
GOTERM_BP_ALL	GO:0032508	DNA duplex unwinding	22	1.59652	1.32683e-07	RAD23B, XRCC6, G3BP1, GTF2H3, INO80, WRN, MCM3, MCM4, RAD50, RAD51, SETX, ATRX, XPC, DDX11, CHD2, RUVBL2, RUVBL1, CUL4B, TOP2B, ERCC3, UBA52, CHD4	1276	76	16792	3.80944	0.00101795	5.99099e-06	0.000263894
GOTERM_BP_ALL	GO:0071103	DNA conformation change	39	2.83019	0.000457832	RAD23B, HMGB1, XRCC6, NAP1L1, INO80, HAT1, DAXX, SETX, CDKN2A, DDX11, NCAPG2, NPM1, CHD2, H2AFY, TOP2B, ERCC3, CHD4, CDK1, ANP32E, G3BP1, TP53, GTF2H3, NUSAP1, WRN, TOP1MT, MCM3, MCM4, RAD50, SMC4, RAD51, ATRX, XPC, NAA60, RUVBL2, H3F3B, NCAPH2, CUL4B, RUVBL1, UBA52	1276	284	16792	1.80717	0.970256	0.00870597	0.906661
Annotation Cluster 18	Enrichment Score: 5.385747235759229
Category	Term		Count	%	PValue	Genes	List Total	Pop Hits	Pop Total	Fold Enrichment	Bonferroni	Benjamini	FDR
GOTERM_BP_ALL	GO:0097190	apoptotic signaling pathway	84	6.09579	1.67199e-08	DEDD, YBX3, TIMM50, RPS6KB1, DAXX, CTNNB1, NONO, AKT1, BAG5, GPX1, PCGF2, CTTN, BAG6, CD44, HTRA2, UNC5B, CASP8AP2, GSN, TPT1, PGAP2, RELA, CYCS, TP53, CTNNA1, BCAP31, TRAP1, PPP1CA, KRT18, PSEN1, NCK1, PSME3, NFE2L2, MELK, DPF2, TNFRSF6B, ZMYND11, CAV1, BCLAF1, YWHAZ, GCLC, GGCT, TNFRSF12A, ERBB3, CLU, KITLG, BCL2L1, TCF7L2, SRC, RACK1, TNFRSF1A, PEA15, DDX47, ERO1A, SHISA5, TAF9, CD24, BMP4, P4…	1276	583	16792	1.89611	0.000128333	8.73072e-07	3.32543e-05
GOTERM_BP_ALL	GO:2001234	negative regulation of apoptotic signaling pathway	42	3.0479	1.68477e-08	ZMYND11, GCLC, CLU, YBX3, RPS6KB1, BCL2L1, TCF7L2, SRC, CTNNB1, NONO, BAG5, AKT1, PEA15, GPX1, PCGF2, CTTN, CD44, HTRA2, UNC5B, TPT1, TAF9, BMP4, PGAP2, HERPUD1, LGALS3, TGFBR1, RELA, TMBIM6, LMNA, TMBIM1, CTNNA1, VDAC2, BRCA1, TRAP1, HYOU1, PSEN1, GRINA, USP47, PTTG1IP, PSME3, NFE2L2, ZNF385A	1276	210	16792	2.63197	0.000129314	8.73802e-07	3.35085e-05
GOTERM_BP_ALL	GO:2001233	regulation of apoptotic signaling pathway	58	4.209	5.48326e-07	YBX3, RPS6KB1, CTNNB1, BAG5, AKT1, NONO, GPX1, CTTN, PCGF2, CD44, UNC5B, HTRA2, GSN, TPT1, PGAP2, RELA, TP53, CTNNA1, BCAP31, TRAP1, PPP1CA, PSEN1, NCK1, PSME3, NFE2L2, ZMYND11, BCLAF1, YWHAZ, CAV1, GCLC, TNFRSF12A, CLU, BCL2L1, TCF7L2, SRC, RACK1, PEA15, TAF9, BMP4, P4HB, HERPUD1, LGALS3, TP53BP2, TGFBR1, TMBIM6, LMNA, TPD52L1, TMBIM1, VDAC2, BRCA1, HYOU1, NMT1, APOPT1, GRINA, USP47, PTTG1IP, AP…	1276	380	16792	2.00861	0.0042001	2.27508e-05	0.00109057
GOTERM_BP_ALL	GO:2001243	negative regulation of intrinsic apoptotic signaling pathway	23	1.66909	1.53274e-06	PGAP2, HERPUD1, TMBIM6, CLU, YBX3, BCL2L1, VDAC2, SRC, BAG5, AKT1, NONO, HYOU1, GPX1, TRAP1, CD44, HTRA2, GRINA, PTTG1IP, USP47, TPT1, TAF9, NFE2L2, ZNF385A	1276	94	16792	3.21997	0.0116964	5.79554e-05	0.00304843
GOTERM_BP_ALL	GO:0097193	intrinsic apoptotic signaling pathway	45	3.2656	2.81029e-06	CAV1, BCLAF1, CLU, YBX3, BCL2L1, SRC, NONO, RACK1, AKT1, BAG5, TNFRSF1A, GPX1, BAG6, CD44, HTRA2, ERO1A, SHISA5, TPT1, TAF9, CD24, P4HB, PGAP2, HERPUD1, PDCD10, TP53BP2, TMBIM6, CYCS, TP53, VDAC2, DDX5, BRCA1, BCAP31, TRAP1, HYOU1, APOPT1, CDKN1A, GRINA, NCK1, USP47, PTTG1IP, APAF1, NFE2L2, PERP, ZNF385A, MELK	1276	279	16792	2.12256	0.0213408	9.94043e-05	0.00558927
GOTERM_BP_ALL	GO:2001242	regulation of intrinsic apoptotic signaling pathway	30	2.17707	3.30536e-06	BCLAF1, CAV1, CLU, YBX3, BCL2L1, SRC, RACK1, AKT1, BAG5, NONO, GPX1, CD44, HTRA2, TPT1, TAF9, PGAP2, P4HB, HERPUD1, TMBIM6, TP53, VDAC2, BCAP31, HYOU1, TRAP1, GRINA, NCK1, USP47, PTTG1IP, NFE2L2, ZNF385A	1276	152	16792	2.59734	0.0250528	0.000115847	0.00657386
GOTERM_BP_ALL	GO:0097191	extrinsic apoptotic signaling pathway	34	2.46734	0.000197018	ZMYND11, CAV1, GCLC, ERBB3, TNFRSF12A, DEDD, KITLG, RPS6KB1, BCL2L1, DAXX, TCF7L2, SRC, AKT1, PEA15, TNFRSF1A, GPX1, CTTN, DDX47, CASP8AP2, HTRA2, UNC5B, BMP4, LGALS3, TGFBR1, RELA, LMNA, TMBIM1, CTNNA1, BRCA1, PPP1CA, KRT18, PSME3, PARP2, RNF41	1276	225	16792	1.9886	0.779633	0.00418088	0.391124
GOTERM_BP_ALL	GO:2001237	negative regulation of extrinsic apoptotic signaling pathway	20	1.45138	0.000319139	BMP4, ZMYND11, GCLC, LGALS3, RELA, TGFBR1, LMNA, RPS6KB1, BCL2L1, TMBIM1, CTNNA1, TCF7L2, SRC, BRCA1, AKT1, GPX1, PEA15, CTTN, UNC5B, PSME3	1276	105	16792	2.50664	0.913715	0.00626262	0.63283
GOTERM_BP_ALL	GO:2001236	regulation of extrinsic apoptotic signaling pathway	24	1.74165	0.00244085	BMP4, ZMYND11, CAV1, GCLC, LGALS3, TNFRSF12A, RELA, TGFBR1, LMNA, RPS6KB1, BCL2L1, TMBIM1, CTNNA1, TCF7L2, BRCA1, SRC, AKT1, GPX1, PEA15, CTTN, PPP1CA, UNC5B, HTRA2, PSME3	1276	161	16792	1.96172	1	0.0354988	4.74433
Annotation Cluster 19	Enrichment Score: 5.3660912616291085
Category	Term		Count	%	PValue	Genes	List Total	Pop Hits	Pop Total	Fold Enrichment	Bonferroni	Benjamini	FDR
GOTERM_BP_ALL	GO:0006403	RNA localization	47	3.41074	4.94561e-11	XPO1, NUP98, EIF5A, CCT2, CCT3, HNRNPA3, DDX19A, U2AF1, SRRM1, RANBP1, NUP37, POM121C, NUP54, TERF1, PABPN1, KHDRBS1, NUP153, SMG6, CKAP5, RAN, YY1, DDX39B, SMG7, SMG1, RNPS1, CCT6A, NXF1, FBL, SLBP, SENP2, UPF3A, ATXN2, CCT5, EIF4E, POLDIP3, CCT8, KHSRP, THOC6, THOC7, ZC3H11A, RUVBL2, RUVBL1, SETD2, ZNHIT6, ZNF385A, LRPPRC, SUPT6H	1276	211	16792	2.93135	3.79625e-07	3.4828e-09	9.83638e-08
GOTERM_BP_ALL	GO:0051168	nuclear export	37	2.68505	1.35371e-07	EIF6, XPO1, NUP98, LZTS2, EIF5A, TCF7L2, CCHCR1, DDX19A, U2AF1, RANBP3, SRRM1, RANBP1, NUP37, NUP54, POM121C, HSPA9, KHDRBS1, PABPN1, NUP153, SMG6, RAN, DDX39B, SMG7, TP53, SMG1, MALT1, RNPS1, NXF1, SLBP, EIF4E, POLDIP3, THOC6, MDM2, THOC7, ZC3H11A, SETD2, SUPT6H	1276	185	16792	2.63197	0.00103857	6.07662e-06	0.00026924
GOTERM_BP_ALL	GO:0051236	establishment of RNA localization	36	2.61248	1.78193e-07	XPO1, NUP98, EIF5A, HNRNPA3, DDX19A, U2AF1, SRRM1, RANBP1, NUP37, NUP54, POM121C, TERF1, PABPN1, KHDRBS1, NUP153, SMG6, RAN, CKAP5, DDX39B, SMG7, SMG1, RNPS1, NXF1, SLBP, SENP2, UPF3A, ATXN2, EIF4E, POLDIP3, THOC6, KHSRP, THOC7, ZC3H11A, SETD2, LRPPRC, SUPT6H	1276	179	16792	2.64668	0.00136687	7.86093e-06	0.000354409
GOTERM_BP_ALL	GO:0050658	RNA transport	35	2.53991	3.58454e-07	XPO1, NUP98, EIF5A, HNRNPA3, DDX19A, U2AF1, SRRM1, RANBP1, NUP37, NUP54, POM121C, KHDRBS1, PABPN1, NUP153, SMG6, RAN, CKAP5, DDX39B, SMG7, SMG1, RNPS1, NXF1, SLBP, SENP2, UPF3A, ATXN2, EIF4E, POLDIP3, THOC6, KHSRP, THOC7, ZC3H11A, SETD2, LRPPRC, SUPT6H	1276	176	16792	2.61702	0.00274771	1.52015e-05	0.000712931
GOTERM_BP_ALL	GO:0050657	nucleic acid transport	35	2.53991	3.58454e-07	XPO1, NUP98, EIF5A, HNRNPA3, DDX19A, U2AF1, SRRM1, RANBP1, NUP37, NUP54, POM121C, KHDRBS1, PABPN1, NUP153, SMG6, RAN, CKAP5, DDX39B, SMG7, SMG1, RNPS1, NXF1, SLBP, SENP2, UPF3A, ATXN2, EIF4E, POLDIP3, THOC6, KHSRP, THOC7, ZC3H11A, SETD2, LRPPRC, SUPT6H	1276	176	16792	2.61702	0.00274771	1.52015e-05	0.000712931
GOTERM_BP_ALL	GO:0015931	nucleobase-containing compound transport	38	2.75762	1.34724e-06	XPO1, NUP98, EIF5A, SLC35A3, HNRNPA3, DDX19A, SLC29A4, U2AF1, SRRM1, RANBP1, NUP37, NUP54, POM121C, PABPN1, KHDRBS1, NUP153, SMG6, RAN, CKAP5, DDX39B, SMG7, SMG1, RNPS1, NXF1, SLBP, SENP2, SLC35C2, UPF3A, ATXN2, EIF4E, POLDIP3, KHSRP, THOC6, THOC7, ZC3H11A, SETD2, LRPPRC, SUPT6H	1276	211	16792	2.37002	0.0102881	5.17059e-05	0.00267951
GOTERM_BP_ALL	GO:0006405	RNA export from nucleus	27	1.95936	1.44008e-06	NUP98, EIF5A, DDX19A, U2AF1, SRRM1, NUP37, RANBP1, NUP54, POM121C, KHDRBS1, PABPN1, NUP153, SMG6, RAN, DDX39B, SMG7, SMG1, RNPS1, NXF1, SLBP, EIF4E, POLDIP3, THOC6, THOC7, ZC3H11A, SETD2, SUPT6H	1276	123	16792	2.88875	0.0109932	5.47215e-05	0.00286415
GOTERM_BP_ALL	GO:0071166	ribonucleoprotein complex localization	27	1.95936	1.98496e-06	EIF6, XPO1, NUP98, EIF5A, DDX19A, U2AF1, SRRM1, NUP37, NUP54, POM121C, PABPN1, NUP153, SMG6, RAN, DDX39B, SMG7, SMG1, RNPS1, NXF1, SLBP, EIF4E, POLDIP3, THOC6, THOC7, ZC3H11A, SETD2, SUPT6H	1276	125	16792	2.84253	0.0151211	7.36039e-05	0.00394783
GOTERM_BP_ALL	GO:0051028	mRNA transport	29	2.1045	4.37087e-06	XPO1, NUP98, EIF5A, HNRNPA3, DDX19A, U2AF1, SRRM1, NUP37, NUP54, POM121C, PABPN1, NUP153, SMG6, DDX39B, SMG7, SMG1, RNPS1, NXF1, SLBP, UPF3A, SENP2, EIF4E, POLDIP3, THOC6, KHSRP, THOC7, ZC3H11A, LRPPRC, SUPT6H	1276	146	16792	2.61395	0.0329943	0.00014779	0.00869291
GOTERM_BP_ALL	GO:0071426	ribonucleoprotein complex export from nucleus	25	1.81422	7.30544e-06	EIF6, XPO1, NUP98, EIF5A, DDX19A, U2AF1, SRRM1, NUP37, NUP54, POM121C, PABPN1, NUP153, SMG6, RAN, SMG7, DDX39B, SMG1, RNPS1, NXF1, SLBP, EIF4E, POLDIP3, THOC6, THOC7, ZC3H11A	1276	118	16792	2.78811	0.0545334	0.000236583	0.0145289
GOTERM_BP_ALL	GO:0071427	mRNA-containing ribonucleoprotein complex export from nucleus	22	1.59652	2.9964e-05	PABPN1, NUP153, NUP98, SMG6, DDX39B, SMG7, SMG1, EIF5A, RNPS1, NXF1, SLBP, EIF4E, DDX19A, POLDIP3, U2AF1, THOC6, SRRM1, THOC7, NUP37, ZC3H11A, POM121C, NUP54	1276	104	16792	2.78382	0.205472	0.000827022	0.0595789
GOTERM_BP_ALL	GO:0006406	mRNA export from nucleus	22	1.59652	2.9964e-05	PABPN1, NUP153, NUP98, SMG6, DDX39B, SMG7, SMG1, EIF5A, RNPS1, NXF1, SLBP, EIF4E, DDX19A, POLDIP3, U2AF1, THOC6, SRRM1, THOC7, NUP37, ZC3H11A, POM121C, NUP54	1276	104	16792	2.78382	0.205472	0.000827022	0.0595789
GOTERM_BP_ALL	GO:0031124	mRNA 3'-end processing	16	1.1611	0.00216903	PABPN1, DDX39B, GRSF1, RNPS1, SLBP, POLDIP3, U2AF1, THOC6, THOC7, CPSF6, LEO1, SRRM1, ZC3H11A, PABPC1, SUPT5H, CSTF1	1276	87	16792	2.42021	1	0.0319683	4.22677
GOTERM_BP_ALL	GO:0006369	termination of RNA polymerase II transcription	13	0.943396	0.00284739	PABPN1, MAZ, POLDIP3, DDX39B, U2AF1, THOC6, SRRM1, THOC7, RNPS1, ZC3H11A, CSTF1, SLBP, SETX	1276	64	16792	2.6731	1	0.0403819	5.51347
GOTERM_BP_ALL	GO:0071705	nitrogen compound transport	70	5.07983	0.0308617	XPO1, ANO1, EIF5A, REST, SLC52A2, AQP3, SLC35A3, SLC16A1, TARDBP, SLC25A22, U2AF1, SLC25A29, SRRM1, NUP37, RANBP1, MYC, PABPN1, KHDRBS1, ARL2, ARHGEF7, RAN, DDX39B, SLC3A2, PIM3, PFKM, IRS1, TCN1, SENP2, MAP4K4, PSEN1, KHSRP, THOC6, THOC7, LRPPRC, SUPT6H, GPN1, NUP98, SNX4, SLC19A1, DTNBP1, TCF7L2, HNRNPA3, SERINC2, SLC29A4, FOLR1, DDX19A, TAP2, TAP1, PPP3CA, POM121C, NUP54, NUP153, SMG6, CKAP5, …	1276	725	16792	1.27061	1	0.249854	46.3926
Annotation Cluster 20	Enrichment Score: 5.171915993178803
Category	Term		Count	%	PValue	Genes	List Total	Pop Hits	Pop Total	Fold Enrichment	Bonferroni	Benjamini	FDR
GOTERM_BP_ALL	GO:0009966	regulation of signal transduction	270	19.5936	1.30312e-06	RUSC1, AURKA, CTNNB1, NONO, MAP3K7, ATP2B4, MYD88, CD44, HTRA2, ADAM9, DDRGK1, STRN3, SKP2, CTNNA1, RPTOR, RFC5, JUP, PPP1CA, BAZ1B, EIF2AK2, EPS8L2, TNFRSF6B, GLG1, GNAI2, ERBB3, ERBB2, DAG1, NFKBIA, BCL2L1, CAPZB, PXN, NR1H2, PEA15, KRAS, RAC1, NR1H3, BMP4, GIT1, DVL3, ABR, LGALS3, OSBPL8, MAP2K2, TP53BP2, MAP2K3, TGFBR1, PHB, TPD52L1, CD63, DDX5, VDAC2, PTPN12, TAX1BP1, HYOU1, CD55, EPS8, RGS4…	1276	2728	16792	1.30248	0.00995288	5.05176e-05	0.00259175
GOTERM_BP_ALL	GO:0023057	negative regulation of signaling	134	9.72424	2.49281e-06	CNOT1, RPS6KB1, REST, CTNNB1, NONO, ATP2B4, CD44, HTRA2, UNC5B, TPT1, RABGEF1, PRKACB, RNF149, RELA, STRN3, PIM3, CTNNA1, IRS1, MAP4K4, PSMA1, PSMA4, NFE2L2, UBA52, SMARCA4, GLG1, CAV2, CAV1, GCLC, LITAF, GNAI2, GRB2, ERBB3, CLU, DAG1, NFKBIA, BCL2L1, SRC, NR1H2, PEA15, EIF3A, AKT1S1, TAF9, AP2M1, NR1H3, BMP4, DVL3, HERPUD1, LGALS3, TGFBR1, PHB, VDAC2, BRCA1, HYOU1, PSMC6, PLK2, ARF1, PSMC3, GRIN…	1276	1186	16792	1.48687	0.0189529	8.9411e-05	0.00495786
GOTERM_BP_ALL	GO:0010648	negative regulation of cell communication	133	9.65167	3.38732e-06	CNOT1, RPS6KB1, REST, CTNNB1, NONO, ATP2B4, CD44, HTRA2, UNC5B, TPT1, RABGEF1, PRKACB, RNF149, RELA, STRN3, PIM3, CTNNA1, IRS1, MAP4K4, PSMA1, PSMA4, NFE2L2, UBA52, SMARCA4, GLG1, CAV2, CAV1, GCLC, LITAF, GNAI2, GRB2, ERBB3, CLU, DAG1, NFKBIA, BCL2L1, SRC, NR1H2, PEA15, EIF3A, AKT1S1, TAF9, AP2M1, NR1H3, BMP4, DVL3, HERPUD1, LGALS3, TGFBR1, PHB, VDAC2, BRCA1, HYOU1, PSMC6, PLK2, ARF1, PSMC3, GRIN…	1276	1182	16792	1.48076	0.025666	0.000117645	0.00673687
GOTERM_BP_ALL	GO:0009968	negative regulation of signal transduction	123	8.92598	6.89721e-06	RPS6KB1, CNOT1, CTNNB1, NONO, ATP2B4, CD44, HTRA2, UNC5B, TPT1, RABGEF1, PRKACB, RNF149, RELA, STRN3, CTNNA1, IRS1, PSMA1, PSMA4, NFE2L2, UBA52, SMARCA4, GLG1, CAV2, CAV1, GCLC, LITAF, GRB2, ERBB3, CLU, DAG1, NFKBIA, BCL2L1, SRC, NR1H2, PEA15, EIF3A, AKT1S1, TAF9, AP2M1, NR1H3, BMP4, DVL3, HERPUD1, LGALS3, TGFBR1, PHB, VDAC2, BRCA1, HYOU1, PSMC6, PSMC3, GRINA, RGS4, PSMC2, ULK3, RGS5, PTTG1IP, CP…	1276	1089	16792	1.48638	0.0515661	0.00022431	0.0137171
GOTERM_BP_ALL	GO:0023051	regulation of signaling	292	21.1901	1.20254e-05	ATP1B3, CHMP5, RUSC1, AURKA, REST, CTNNB1, ATP2B1, NONO, MAP3K7, ATP2B4, MYD88, CD44, HTRA2, ADAM9, DDRGK1, STRN3, SKP2, PIM3, CTNNA1, RPTOR, JUP, RFC5, PPP1CA, BAZ1B, EIF2AK2, DBN1, EPS8L2, TNFRSF6B, GLG1, GNAI2, ERBB3, ERBB2, DAG1, NFKBIA, BCL2L1, CAPZB, PXN, SCRIB, NR1H2, PEA15, KRAS, RAC1, NR1H3, BMP4, GIT1, DVL3, ABR, LGALS3, OSBPL8, MAP2K2, TP53BP2, MAP2K3, TGFBR1, PHB, TPD52L1, CD63, DDX5,…	1276	3070	16792	1.25169	0.0881751	0.00036769	0.0239147
GOTERM_BP_ALL	GO:0048585	negative regulation of response to stimulus	147	10.6676	1.21252e-05	CNOT1, RPS6KB1, CTNNB1, NONO, ATP2B4, CD44, VPS13C, HTRA2, UNC5B, TPT1, RABGEF1, PRKACB, RNF149, STRN3, RELA, DDX39B, PIM3, CTNNA1, IRS1, MAP4K4, PSMA1, PYCR1, RPS19, PSMA4, MVK, NFE2L2, EIF2AK2, UBA52, SMARCA4, GLG1, CAV2, CAV1, GCLC, LITAF, GRB2, ERBB3, CLU, DAG1, NFKBIA, BCL2L1, SRC, NR1H2, PEA15, EIF3A, AKT1S1, TAF9, AP2M1, NR1H3, BMP4, DVL3, HERPUD1, ABR, LGALS3, TGFBR1, PHB, MET, CD276, VDA…	1276	1369	16792	1.41308	0.0888737	0.000369272	0.0241132
GOTERM_BP_ALL	GO:1902532	negative regulation of intracellular signal transduction	61	4.42671	1.76042e-05	YBX3, WWC1, BAG5, AKT1, NONO, GPX1, ATP2B4, CD44, HTRA2, MAPKAP1, TPT1, RABGEF1, USP10, RNF149, CSK, MYC, TNIP1, DLG1, PGAP2, RELA, ADIPOR1, PBK, MYADM, SENP2, TRAP1, C1QBP, HIPK3, MDM2, NFE2L2, ZMYND11, CAV1, LITAF, CLU, DAG1, NFKBIA, BCL2L1, SRC, RACK1, EIF3A, AKT1S1, TAF9, GSTO1, BMP4, HERPUD1, PHB, TMBIM6, VDAC2, STAT1, RGS14, HYOU1, FBLN1, GRINA, RGS4, CPNE1, USP47, PTTG1IP, CALM3, PDCD6, ZN…	1276	454	16792	1.76818	0.126398	0.000513673	0.0350073
GOTERM_BP_ALL	GO:0010646	regulation of cell communication	286	20.7547	2.16305e-05	RUSC1, AURKA, REST, CTNNB1, NONO, MAP3K7, ATP2B4, MYD88, CD44, HTRA2, ADAM9, DDRGK1, STRN3, SKP2, PIM3, CTNNA1, RPTOR, JUP, RFC5, PPP1CA, BAZ1B, EIF2AK2, DBN1, EPS8L2, TNFRSF6B, GLG1, GNAI2, ERBB3, ERBB2, DAG1, NFKBIA, BCL2L1, CAPZB, PXN, NR1H2, PEA15, KRAS, RAC1, NR1H3, BMP4, GIT1, DVL3, ABR, LGALS3, OSBPL8, MAP2K2, TP53BP2, MAP2K3, TGFBR1, PHB, TPD52L1, CD63, DDX5, VDAC2, PTPN12, TAX1BP1, HYOU1…	1276	3020	16792	1.24627	0.152985	0.000614764	0.0430123
Annotation Cluster 21	Enrichment Score: 5.1547228369094
Category	Term		Count	%	PValue	Genes	List Total	Pop Hits	Pop Total	Fold Enrichment	Bonferroni	Benjamini	FDR
GOTERM_BP_ALL	GO:0007346	regulation of mitotic cell cycle	85	6.16836	1.13152e-12	MAEA, CHMP5, TTK, INO80, AURKA, RPS6KB1, CNOT1, INTS3, CNOT7, CTNNB1, AKT1, CDC42, PRMT1, CSNK2A1, SIN3A, CDKN2A, PRMT2, PRMT5, PSMD1, BRD7, H2AFY, RANBP1, TOP2B, MYC, DLG1, KIF14, CDK1, ANAPC5, TP53, TPX2, NUSAP1, PIM3, RPTOR, SENP2, EIF4G1, PSMA1, NABP2, XPC, BTG2, PSMA4, ZWINT, BTG3, ADAM17, MDM2, PSME3, RBM38, UBA52, RAD17, SMARCA4, CAV2, CKS1B, ANAPC15, TIPIN, BCL2L1, SCRIB, ATF2, NPM1, CDC1…	1276	491	16792	2.27819	8.6857e-09	9.7592e-11	2.25053e-09
GOTERM_BP_ALL	GO:0044772	mitotic cell cycle phase transition	81	5.87808	4.823e-10	E2F6, CEP78, INO80, TTK, AURKA, RPS6KB1, CNOT1, CNOT7, AKT1, PRMT1, CSNK2A1, SIN3A, CDKN2A, PRMT2, PSMD1, BRD7, RANBP1, TUBG1, KIF14, KHDRBS1, CDK1, HSP90AA1, ANAPC5, CCNH, TP53, TPX2, SKP2, MCM3, MCM4, RPTOR, SENP2, EIF4G1, PSMA1, BTG2, PSMA4, ADAM17, MDM2, PSME3, RBM38, UBA52, DYNC1I2, RAD17, MELK, SMARCA4, CKS1B, ANAPC15, TUBB, NPM1, BUB1, CAMK2D, ODF2, PPP3CA, APEX1, TERF1, CKAP5, DLGAP5, TPD…	1276	514	16792	2.07383	3.70213e-06	3.05961e-08	9.59252e-07
GOTERM_BP_ALL	GO:0045930	negative regulation of mitotic cell cycle	45	3.2656	2.01145e-09	ANAPC15, TIPIN, TTK, CNOT1, AURKA, BCL2L1, INTS3, CNOT7, SCRIB, ATF2, CTNNB1, PRMT1, CSNK2A1, PRMT2, NPM1, BRD7, BUB1, TOP2B, ZWILCH, DLG1, TERF1, BMP4, CDK1, TP53, RPL24, RPS6, CDC25C, CENPJ, ATRX, MNAT1, CDKN1A, XPC, NABP2, PLK2, BTG2, TOM1L2, ZWINT, BTG3, USP47, MDM2, RBM38, ZNF385A, UBA52, RAD17, SMARCA4	1276	219	16792	2.70408	1.54398e-05	1.16969e-07	4.00059e-06
GOTERM_BP_ALL	GO:0010564	regulation of cell cycle process	87	6.3135	4.41456e-09	KIF23, XPO1, CHMP5, TTK, INO80, AURKA, CNOT1, CNOT7, CTNNB1, AKT1, CDC42, USP19, PRMT1, ATP2B4, CSNK2A1, SIN3A, CDKN2A, PRMT2, RAD21, DDX11, PRMT5, PSMD1, RHOA, BRD7, H2AFY, RANBP1, KIF14, CDK1, ANAPC5, DDX39B, TP53, TPX2, NUSAP1, ECT2, RPTOR, SENP2, EIF4G1, PSMA1, XPC, BTG2, PSMA4, SDCCAG3, ADAM17, MDM2, PSME3, RBM38, BIN1, CHORDC1, UBA52, RAD17, SMARCA4, CAV2, ANAPC15, TIPIN, GIPC1, NPM1, BUB1,…	1276	595	16792	1.92422	3.38856e-05	2.49163e-07	8.78016e-06
GOTERM_BP_ALL	GO:0007093	mitotic cell cycle checkpoint	35	2.53991	2.70452e-08	ANAPC15, TIPIN, TTK, CNOT1, AURKA, BCL2L1, INTS3, CNOT7, ATF2, PRMT1, CSNK2A1, NPM1, BUB1, TOP2B, ZWILCH, TERF1, DLG1, CDK1, TP53, RPL24, RPS6, CDC25C, CENPJ, MNAT1, CDKN1A, XPC, NABP2, BTG2, PLK2, ZWINT, MDM2, RBM38, ZNF385A, UBA52, RAD17	1276	159	16792	2.89683	0.000207577	1.34804e-06	5.37904e-05
GOTERM_BP_ALL	GO:0044843	cell cycle G1/S phase transition	45	3.2656	6.01624e-08	E2F6, INO80, AURKA, RPS6KB1, CNOT1, CNOT7, AKT1, PRMT1, PRMT2, CDKN2A, NPM1, CAMK2D, BRD7, RANBP1, PPP3CA, APEX1, KIF14, CDK1, CCNH, TP53, SKP2, MCM3, CDC25C, CDKN3, RPS6, MCM4, CENPJ, RPTOR, SENP2, EIF4G1, MNAT1, CDKN1A, EIF4E, DHFR, PLK2, BTG2, PHB2, MDM2, ADAM17, PSME3, RBM38, CUL4B, ZNF385A, UBA52, SMARCA4	1276	244	16792	2.42703	0.0004617	2.92282e-06	0.000119658
GOTERM_BP_ALL	GO:0042770	signal transduction in response to DNA damage	28	2.03193	2.02465e-07	GRB2, CNOT1, AURKA, CNOT7, PRMT1, CDKN2A, CD44, NPM1, NDRG1, USP10, PGAP2, CDK1, MYO6, TP53, CDC25C, DDX5, CENPJ, BRCA1, SENP2, ATRX, CDKN1A, BTG2, PLK2, PTTG1IP, MDM2, RBM38, ZNF385A, UBA52	1276	119	16792	3.09644	0.00155291	8.88065e-06	0.000402684
GOTERM_BP_ALL	GO:0000075	cell cycle checkpoint	42	3.0479	2.06317e-07	CDC14B, ANAPC15, TIPIN, TTK, CNOT1, AURKA, BCL2L1, INTS3, CNOT7, ATF2, PEA15, PRMT1, CSNK2A1, NPM1, BUB1, NDRG1, TOP2B, ZWILCH, DLG1, TERF1, CDK1, TP53BP1, DDX39B, TP53, RPL24, RPS6, CDC25C, CENPJ, BRCA1, MNAT1, CDKN1A, XPC, NABP2, PLK2, BTG2, ZWINT, BABAM1, MDM2, RBM38, ZNF385A, UBA52, RAD17	1276	229	16792	2.4136	0.00158244	8.9982e-06	0.000410346
GOTERM_BP_ALL	GO:0030330	DNA damage response, signal transduction by p53 class mediator	26	1.88679	2.58375e-07	CDK1, MYO6, TP53, AURKA, CNOT1, CNOT7, DDX5, CDC25C, CENPJ, BRCA1, SENP2, ATRX, PRMT1, CDKN1A, CDKN2A, CD44, PLK2, BTG2, NPM1, PTTG1IP, MDM2, USP10, NDRG1, RBM38, ZNF385A, UBA52	1276	106	16792	3.22789	0.00198132	1.1142e-05	0.000513885
GOTERM_BP_ALL	GO:1901990	regulation of mitotic cell cycle phase transition	51	3.70102	3.66877e-07	INO80, TTK, CNOT1, AURKA, CNOT7, AKT1, PRMT1, PRMT2, CDKN2A, SIN3A, CSNK2A1, PSMD1, BRD7, KIF14, CDK1, ANAPC5, TP53, RPTOR, EIF4G1, SENP2, PSMA1, XPC, BTG2, PSMA4, MDM2, ADAM17, RBM38, PSME3, UBA52, RAD17, SMARCA4, ANAPC15, NPM1, CAMK2D, BUB1, ERCC3, APEX1, TERF1, DLGAP5, CDC25C, CENPJ, MNAT1, PSMC6, CDKN1A, PLK2, PSMC3, PSMC2, PHB2, USP47, CUL4B, ZNF385A	1276	312	16792	2.15113	0.00281219	1.54732e-05	0.000729684
GOTERM_BP_ALL	GO:1901987	regulation of cell cycle phase transition	53	3.84615	6.53262e-07	INO80, TTK, CNOT1, AURKA, CNOT7, AKT1, PRMT1, PRMT2, CDKN2A, SIN3A, CSNK2A1, ATP2B4, PSMD1, BRD7, H2AFY, KIF14, CDK1, ANAPC5, TP53, RPTOR, EIF4G1, SENP2, PSMA1, XPC, BTG2, PSMA4, MDM2, ADAM17, RBM38, PSME3, UBA52, RAD17, SMARCA4, ANAPC15, NPM1, CAMK2D, BUB1, ERCC3, APEX1, TERF1, DLGAP5, CDC25C, CENPJ, MNAT1, PSMC6, CDKN1A, PLK2, PSMC3, PSMC2, PHB2, USP47, CUL4B, ZNF385A	1276	336	16792	2.07581	0.00500189	2.66722e-05	0.00129927
GOTERM_BP_ALL	GO:0045786	negative regulation of cell cycle	67	4.86212	8.19301e-07	TSG101, PRKAG1, TTK, AURKA, CNOT1, INTS3, CNOT7, CTNNB1, PRMT1, CSNK2A1, PRMT2, CDKN2A, HTRA2, BRD7, H2AFY, PRKACB, TOP2B, CDK5RAP1, MYC, DLG1, KHDRBS1, CDK1, DDX39B, TP53, RPTOR, NABP2, XPC, BTG2, ZWINT, BTG3, MDM2, RBM38, UBA52, RAD17, SMARCA4, ANAPC15, TIPIN, BCL2L1, ZBTB17, TCF7L2, UHMK1, SCRIB, ATF2, NPM1, CDC123, BUB1, ZWILCH, TERF1, BMP4, TP53BP2, ATRAID, TGFBR1, RPL24, CDC25C, RPS6, CDKN3…	1276	470	16792	1.87598	0.00626922	3.32743e-05	0.0016295
GOTERM_BP_ALL	GO:0000082	G1/S transition of mitotic cell cycle	40	2.90276	8.48218e-07	E2F6, AURKA, RPS6KB1, CNOT1, CNOT7, AKT1, PRMT1, PRMT2, CDKN2A, NPM1, CAMK2D, BRD7, RANBP1, PPP3CA, APEX1, CDK1, CCNH, TP53, SKP2, MCM3, CDC25C, CDKN3, RPS6, MCM4, CENPJ, RPTOR, EIF4G1, MNAT1, CDKN1A, EIF4E, DHFR, PLK2, BTG2, MDM2, ADAM17, RBM38, CUL4B, ZNF385A, UBA52, SMARCA4	1276	224	16792	2.34998	0.00648978	3.4088e-05	0.00168702
GOTERM_BP_ALL	GO:0045787	positive regulation of cell cycle	53	3.84615	8.6168e-07	KIF23, INO80, AURKA, RPS6KB1, CNOT1, CNOT7, AKT1, USP19, CDC42, PRMT1, RAD21, CDKN2A, SIN3A, DDX11, RHOA, H2AFY, RANBP1, MYC, KIF14, CDK1, CCNH, TP53, NUSAP1, ECT2, RPTOR, EIF4G1, CCND3, BTG2, MDM2, ADAM17, RBM38, UBA52, CKS1B, GIPC1, SRC, NPM1, NDRG1, APEX1, TERF1, ATRAID, DLGAP5, PSRC1, CDC25C, CENPJ, BRCA1, ATRX, CDKN1A, EIF4E, PLK2, PHB2, KIF20B, CUL4B, ZNF385A	1276	339	16792	2.05744	0.00659243	3.44487e-05	0.00171379
GOTERM_BP_ALL	GO:1902806	regulation of cell cycle G1/S phase transition	31	2.24964	1.24318e-06	INO80, CNOT1, AURKA, CNOT7, AKT1, PRMT1, ATP2B4, PRMT2, NPM1, BRD7, APEX1, KIF14, CDK1, TP53, CDC25C, CENPJ, RPTOR, SENP2, EIF4G1, CDKN1A, BTG2, PLK2, PHB2, ADAM17, MDM2, RBM38, PSME3, CUL4B, ZNF385A, UBA52, SMARCA4	1276	153	16792	2.66638	0.00949726	4.86858e-05	0.00247254
GOTERM_BP_ALL	GO:2000045	regulation of G1/S transition of mitotic cell cycle	29	2.1045	2.14521e-06	INO80, CNOT1, AURKA, CNOT7, AKT1, PRMT1, PRMT2, NPM1, BRD7, APEX1, KIF14, CDK1, TP53, CDC25C, CENPJ, RPTOR, SENP2, EIF4G1, CDKN1A, BTG2, PLK2, ADAM17, MDM2, RBM38, PSME3, CUL4B, ZNF385A, UBA52, SMARCA4	1276	141	16792	2.70664	0.0163318	7.84094e-05	0.00426654
GOTERM_BP_ALL	GO:0090068	positive regulation of cell cycle process	42	3.0479	2.45569e-06	KIF23, INO80, GIPC1, CNOT1, AURKA, CNOT7, CDC42, USP19, PRMT1, RAD21, CDKN2A, SIN3A, DDX11, NPM1, RHOA, H2AFY, NDRG1, RANBP1, APEX1, TERF1, KIF14, CDK1, DLGAP5, TP53, NUSAP1, CDC25C, ECT2, CENPJ, RPTOR, BRCA1, EIF4G1, ATRX, CDKN1A, PLK2, BTG2, PHB2, KIF20B, MDM2, RBM38, CUL4B, ZNF385A, UBA52	1276	251	16792	2.20205	0.0186733	8.89105e-05	0.00488403
GOTERM_BP_ALL	GO:0072331	signal transduction by p53 class mediator	32	2.32221	2.46243e-06	CNOT1, AURKA, CNOT7, PRMT1, BAG6, CDKN2A, CD44, NPM1, SHISA5, TAF9, USP10, NDRG1, PGAP2, CDK1, MYO6, TP53BP2, TP53, CDC25C, DDX5, CENPJ, BRCA1, SENP2, ATRX, CDKN1A, BTG2, PLK2, PTTG1IP, MDM2, RBM38, PERP, ZNF385A, UBA52	1276	166	16792	2.53684	0.0187241	8.87361e-05	0.00489744
GOTERM_BP_ALL	GO:0006977	DNA damage response, signal transduction by p53 class mediator resulting in cell cycle arrest	16	1.1611	4.58569e-05	CDK1, TP53, CNOT1, AURKA, CNOT7, CDC25C, CENPJ, CDKN1A, PRMT1, PLK2, BTG2, NPM1, MDM2, RBM38, ZNF385A, UBA52	1276	62	16792	3.3961	0.296724	0.00120477	0.0911658
GOTERM_BP_ALL	GO:1902402	signal transduction involved in mitotic DNA damage checkpoint	16	1.1611	5.60105e-05	CDK1, TP53, CNOT1, AURKA, CNOT7, CDC25C, CENPJ, CDKN1A, PRMT1, PLK2, BTG2, NPM1, MDM2, RBM38, ZNF385A, UBA52	1276	63	16792	3.34219	0.349457	0.00143692	0.111341
GOTERM_BP_ALL	GO:1902403	signal transduction involved in mitotic DNA integrity checkpoint	16	1.1611	5.60105e-05	CDK1, TP53, CNOT1, AURKA, CNOT7, CDC25C, CENPJ, CDKN1A, PRMT1, PLK2, BTG2, NPM1, MDM2, RBM38, ZNF385A, UBA52	1276	63	16792	3.34219	0.349457	0.00143692	0.111341
GOTERM_BP_ALL	GO:1902400	intracellular signal transduction involved in G1 DNA damage checkpoint	16	1.1611	5.60105e-05	CDK1, TP53, CNOT1, AURKA, CNOT7, CDC25C, CENPJ, CDKN1A, PRMT1, PLK2, BTG2, NPM1, MDM2, RBM38, ZNF385A, UBA52	1276	63	16792	3.34219	0.349457	0.00143692	0.111341
GOTERM_BP_ALL	GO:0072431	signal transduction involved in mitotic G1 DNA damage checkpoint	16	1.1611	5.60105e-05	CDK1, TP53, CNOT1, AURKA, CNOT7, CDC25C, CENPJ, CDKN1A, PRMT1, PLK2, BTG2, NPM1, MDM2, RBM38, ZNF385A, UBA52	1276	63	16792	3.34219	0.349457	0.00143692	0.111341
GOTERM_BP_ALL	GO:0072413	signal transduction involved in mitotic cell cycle checkpoint	16	1.1611	5.60105e-05	CDK1, TP53, CNOT1, AURKA, CNOT7, CDC25C, CENPJ, CDKN1A, PRMT1, PLK2, BTG2, NPM1, MDM2, RBM38, ZNF385A, UBA52	1276	63	16792	3.34219	0.349457	0.00143692	0.111341
GOTERM_BP_ALL	GO:0072422	signal transduction involved in DNA damage checkpoint	16	1.1611	8.23694e-05	CDK1, TP53, CNOT1, AURKA, CNOT7, CDC25C, CENPJ, CDKN1A, PRMT1, PLK2, BTG2, NPM1, MDM2, RBM38, ZNF385A, UBA52	1276	65	16792	3.23935	0.468628	0.00200527	0.163698
GOTERM_BP_ALL	GO:0072401	signal transduction involved in DNA integrity checkpoint	16	1.1611	8.23694e-05	CDK1, TP53, CNOT1, AURKA, CNOT7, CDC25C, CENPJ, CDKN1A, PRMT1, PLK2, BTG2, NPM1, MDM2, RBM38, ZNF385A, UBA52	1276	65	16792	3.23935	0.468628	0.00200527	0.163698
GOTERM_BP_ALL	GO:1901991	negative regulation of mitotic cell cycle phase transition	27	1.95936	9.31965e-05	ANAPC15, TTK, CNOT1, AURKA, CNOT7, PRMT1, PRMT2, CSNK2A1, NPM1, BUB1, BRD7, TERF1, CDK1, TP53, CDC25C, CENPJ, MNAT1, CDKN1A, BTG2, PLK2, USP47, MDM2, RBM38, ZNF385A, UBA52, RAD17, SMARCA4	1276	154	16792	2.30725	0.511008	0.00223316	0.185197
GOTERM_BP_ALL	GO:0072395	signal transduction involved in cell cycle checkpoint	16	1.1611	9.92073e-05	CDK1, TP53, CNOT1, AURKA, CNOT7, CDC25C, CENPJ, CDKN1A, PRMT1, PLK2, BTG2, NPM1, MDM2, RBM38, ZNF385A, UBA52	1276	66	16792	3.19027	0.533059	0.00236228	0.19713
GOTERM_BP_ALL	GO:0000077	DNA damage checkpoint	26	1.88679	0.000125004	CDC14B, TIPIN, AURKA, CNOT1, CNOT7, ATF2, PEA15, PRMT1, NPM1, CDK1, TP53BP1, DDX39B, TP53, CDC25C, CENPJ, BRCA1, CDKN1A, XPC, BTG2, PLK2, BABAM1, MDM2, RBM38, ZNF385A, UBA52, RAD17	1276	148	16792	2.31187	0.616949	0.00289486	0.248328
GOTERM_BP_ALL	GO:1901988	negative regulation of cell cycle phase transition	28	2.03193	0.000132067	ANAPC15, TTK, CNOT1, AURKA, CNOT7, PRMT1, PRMT2, CSNK2A1, NPM1, BUB1, BRD7, H2AFY, TERF1, CDK1, TP53, CDC25C, CENPJ, MNAT1, CDKN1A, BTG2, PLK2, USP47, MDM2, RBM38, ZNF385A, UBA52, RAD17, SMARCA4	1276	166	16792	2.21974	0.637168	0.00302174	0.262343
GOTERM_BP_ALL	GO:0044774	mitotic DNA integrity checkpoint	21	1.52395	0.00014224	CDK1, TP53, TIPIN, AURKA, CNOT1, CNOT7, CDC25C, CENPJ, ATF2, PRMT1, CDKN1A, XPC, PLK2, BTG2, NPM1, MDM2, RBM38, TOP2B, ZNF385A, UBA52, RAD17	1276	107	16792	2.58278	0.664425	0.00318763	0.282523
GOTERM_BP_ALL	GO:0031570	DNA integrity checkpoint	27	1.95936	0.000143708	CDC14B, TIPIN, AURKA, CNOT1, CNOT7, ATF2, PEA15, PRMT1, NPM1, TOP2B, CDK1, TP53BP1, DDX39B, TP53, CDC25C, CENPJ, BRCA1, CDKN1A, XPC, BTG2, PLK2, BABAM1, MDM2, RBM38, ZNF385A, UBA52, RAD17	1276	158	16792	2.24884	0.668185	0.00320178	0.285434
GOTERM_BP_ALL	GO:0071158	positive regulation of cell cycle arrest	18	1.30624	0.000188706	CDK1, TP53, AURKA, CNOT1, CNOT7, CDC25C, CENPJ, BRCA1, PRMT1, CDKN1A, CDKN2A, PLK2, BTG2, NPM1, MDM2, RBM38, ZNF385A, UBA52	1276	85	16792	2.7868	0.765112	0.00406096	0.374652
GOTERM_BP_ALL	GO:0031571	mitotic G1 DNA damage checkpoint	16	1.1611	0.000277761	CDK1, TP53, CNOT1, AURKA, CNOT7, CDC25C, CENPJ, CDKN1A, PRMT1, PLK2, BTG2, NPM1, MDM2, RBM38, ZNF385A, UBA52	1276	72	16792	2.92442	0.881446	0.00559583	0.550995
GOTERM_BP_ALL	GO:0044819	mitotic G1/S transition checkpoint	16	1.1611	0.000277761	CDK1, TP53, CNOT1, AURKA, CNOT7, CDC25C, CENPJ, CDKN1A, PRMT1, PLK2, BTG2, NPM1, MDM2, RBM38, ZNF385A, UBA52	1276	72	16792	2.92442	0.881446	0.00559583	0.550995
GOTERM_BP_ALL	GO:2000134	negative regulation of G1/S transition of mitotic cell cycle	19	1.37881	0.00028879	CDK1, TP53, AURKA, CNOT1, CNOT7, CDC25C, CENPJ, PRMT1, CDKN1A, PRMT2, PLK2, BTG2, NPM1, BRD7, MDM2, RBM38, ZNF385A, UBA52, SMARCA4	1276	96	16792	2.60456	0.891073	0.00574209	0.572815
GOTERM_BP_ALL	GO:0044783	G1 DNA damage checkpoint	16	1.1611	0.000325435	CDK1, TP53, CNOT1, AURKA, CNOT7, CDC25C, CENPJ, CDKN1A, PRMT1, PLK2, BTG2, NPM1, MDM2, RBM38, ZNF385A, UBA52	1276	73	16792	2.88436	0.917787	0.00636952	0.645276
GOTERM_BP_ALL	GO:0044773	mitotic DNA damage checkpoint	19	1.37881	0.000484993	CDK1, TP53, TIPIN, AURKA, CNOT1, CNOT7, CDC25C, CENPJ, ATF2, PRMT1, CDKN1A, XPC, PLK2, BTG2, NPM1, MDM2, RBM38, ZNF385A, UBA52	1276	100	16792	2.50038	0.975856	0.00910745	0.960203
GOTERM_BP_ALL	GO:1902807	negative regulation of cell cycle G1/S phase transition	19	1.37881	0.000484993	CDK1, TP53, AURKA, CNOT1, CNOT7, CDC25C, CENPJ, PRMT1, CDKN1A, PRMT2, PLK2, BTG2, NPM1, BRD7, MDM2, RBM38, ZNF385A, UBA52, SMARCA4	1276	100	16792	2.50038	0.975856	0.00910745	0.960203
GOTERM_BP_ALL	GO:0010948	negative regulation of cell cycle process	34	2.46734	0.000644543	ANAPC15, TTK, CNOT1, AURKA, CNOT7, PRMT1, PRMT2, CSNK2A1, NPM1, BRD7, BUB1, H2AFY, TERF1, BMP4, CDK1, DDX39B, TP53, CDC25C, CENPJ, BRCA1, ATRX, MNAT1, CDKN1A, PLK2, BTG2, TOM1L2, PRKAR1A, USP47, MDM2, RBM38, ZNF385A, UBA52, RAD17, SMARCA4	1276	240	16792	1.86432	0.99291	0.0114172	1.27417
GOTERM_BP_ALL	GO:0071156	regulation of cell cycle arrest	19	1.37881	0.00123749	CDK1, TP53, AURKA, CNOT1, CNOT7, CDC25C, CENPJ, BRCA1, PRMT1, CDKN1A, CDKN2A, PLK2, BTG2, NPM1, MDM2, RBM38, BIN1, ZNF385A, UBA52	1276	108	16792	2.31516	0.999926	0.019978	2.43271
GOTERM_BP_ALL	GO:0007050	cell cycle arrest	29	2.1045	0.0117322	TSG101, PRKAG1, CNOT1, AURKA, CNOT7, TCF7L2, UHMK1, PRMT1, CDKN2A, CDC123, NPM1, MYC, KHDRBS1, CDK1, TGFBR1, TP53, CDKN3, CDC25C, CENPJ, RPTOR, BRCA1, CDKN1A, BTG2, PLK2, KIF20B, MDM2, RBM38, ZNF385A, UBA52	1276	235	16792	1.62398	1	0.123202	20.921
Annotation Cluster 22	Enrichment Score: 4.768130511305959
Category	Term		Count	%	PValue	Genes	List Total	Pop Hits	Pop Total	Fold Enrichment	Bonferroni	Benjamini	FDR
GOTERM_BP_ALL	GO:0031329	regulation of cellular catabolic process	63	4.57184	5.37595e-09	AURKA, CNOT1, SLIRP, CNOT7, BAG5, AKT1, USP19, GPX1, ATP2B4, BAG6, CDKN2A, PACSIN3, PSMD1, DDA1, TLK2, MYC, FBXO22, ADAM9, CDK1, SPTLC1, DDRGK1, ANAPC5, PNPLA2, PBK, IRS1, HNRNPR, BCAP31, PSMA1, PPP1CA, BTG2, PSEN1, PSMA4, KHSRP, MDM2, PSME3, NFE2L2, UBA52, LRPPRC, HMGB1, RAD23B, CAV1, GCLC, ANAPC15, CLU, GIPC1, STUB1, RACK1, PTK2, SUMO1, IDH1, TAF9, VPS35, PABPC1, HERPUD1, ATRAID, ANXA2, PSMC6, …	1276	377	16792	2.19913	4.12649e-05	2.96876e-07	1.06923e-05
GOTERM_BP_ALL	GO:0009894	regulation of catabolic process	76	5.51524	1.91722e-08	EIF6, XPO1, LDLR, DEDD, PRKAG1, AURKA, CNOT1, SLIRP, CNOT7, BAG5, AKT1, CDC42, GPX1, USP19, ATP2B4, CSNK2A1, BAG6, CDKN2A, PACSIN3, C7ORF55-LUC7L2, ATG7, PSMD1, DDA1, TLK2, MYC, FBXO22, ADAM9, CDK1, SPTLC1, DDRGK1, ANAPC5, RELA, PNPLA2, PBK, IRS1, HNRNPR, BCAP31, PSMA1, PPP1CA, PSEN1, BTG2, PSMA4, KHSRP, MDM2, PSME3, NFE2L2, UBA52, LRPPRC, HMGB1, RAD23B, CAV1, GCLC, CLU, ANAPC15, GIPC1, STUB1, RA…	1276	509	16792	1.96493	0.000147155	9.87688e-07	3.81318e-05
GOTERM_BP_ALL	GO:0061136	regulation of proteasomal protein catabolic process	31	2.24964	5.10765e-07	RAD23B, CAV1, GCLC, CLU, GIPC1, AURKA, STUB1, RACK1, AKT1, BAG5, GPX1, USP19, SUMO1, BAG6, TAF9, DDA1, TLK2, FBXO22, HERPUD1, DDRGK1, ATRAID, PBK, BCAP31, PSMC6, PSEN1, PLK2, PSMC3, PSMC2, MDM2, PSME3, NFE2L2	1276	147	16792	2.77521	0.00391296	2.13076e-05	0.00101586
GOTERM_BP_ALL	GO:1903362	regulation of cellular protein catabolic process	43	3.12046	9.7212e-07	RAD23B, CAV1, GCLC, ANAPC15, CLU, GIPC1, AURKA, STUB1, RACK1, AKT1, BAG5, USP19, GPX1, PTK2, SUMO1, BAG6, CDKN2A, PSMD1, TAF9, DDA1, VPS35, TLK2, FBXO22, CDK1, HERPUD1, DDRGK1, ANAPC5, ATRAID, PBK, ANXA2, BCAP31, PSMA1, PSMC6, PLK2, PSEN1, PSMC3, PSMA4, PSMC2, PTTG1IP, MDM2, PSME3, NFE2L2, UBA52	1276	251	16792	2.25448	0.00743422	3.86624e-05	0.00193344
GOTERM_BP_ALL	GO:1903050	regulation of proteolysis involved in cellular protein catabolic process	40	2.90276	1.67741e-06	RAD23B, CAV1, GCLC, ANAPC15, CLU, GIPC1, AURKA, STUB1, RACK1, AKT1, BAG5, USP19, GPX1, PTK2, SUMO1, BAG6, CDKN2A, PSMD1, TAF9, DDA1, TLK2, FBXO22, CDK1, HERPUD1, DDRGK1, ANAPC5, ATRAID, PBK, BCAP31, PSMA1, PSMC6, PSEN1, PLK2, PSMC3, PSMA4, PSMC2, MDM2, PSME3, NFE2L2, UBA52	1276	230	16792	2.28867	0.0127933	6.28068e-05	0.00333617
GOTERM_BP_ALL	GO:0045862	positive regulation of proteolysis	54	3.91872	2.0387e-06	AURKA, REST, AKT1, CDKN2A, CASP8AP2, HTRA2, PACSIN3, GSN, CASP7, PSMD1, ASPH, FBXO22, MYC, ADAM9, CDK1, DDRGK1, ANAPC5, CYCS, BCL2L13, NLRP2, CLPX, BCAP31, PSMA1, PSEN1, PSMA4, MDM2, PSME3, NFE2L2, UBA52, CLN6, HMGB1, CAV1, GCLC, ANAPC15, CLU, STUB1, SRC, RACK1, PTK2, SUMO1, HSPE1, HERPUD1, PHB, APOPT1, PSMC6, FBLN1, HDAC2, PLK2, PSMC3, PSMC2, APAF1, HSPD1, PERP, PDCD6	1276	358	16792	1.98501	0.0155273	7.52331e-05	0.00405471
GOTERM_BP_ALL	GO:0044257	cellular protein catabolic process	87	6.3135	3.00543e-06	MAEA, TSG101, COPS3, RNF185, RNF216, AURKA, CTNNB1, BAG5, AKT1, GPX1, USP19, LONP1, BAG6, CDKN2A, HTRA2, BTBD2, PCBP2, PSMD1, TMUB1, USP11, USP10, RANBP1, DDA1, TLK2, USP16, FBXO22, KIF14, CDK1, DDRGK1, ANAPC5, TP53, SKP2, CCDC47, MTA1, PBK, CLPX, BCAP31, PSMA1, PSEN1, PSMA4, MDM2, PSME3, YME1L1, NFE2L2, AMFR, CTSB, UBA52, USP7, RAD23B, CAV1, GCLC, CLU, ANAPC15, GIPC1, PPT1, STUB1, TTC3, RACK1, U…	1276	689	16792	1.6617	0.0228057	0.000105819	0.00597737
GOTERM_BP_ALL	GO:0031331	positive regulation of cellular catabolic process	44	3.19303	3.38481e-06	HMGB1, CAV1, GCLC, ANAPC15, CLU, CNOT1, AURKA, CNOT7, STUB1, RACK1, AKT1, PTK2, SUMO1, PACSIN3, PSMD1, VPS35, PABPC1, FBXO22, MYC, ADAM9, CDK1, HERPUD1, SPTLC1, DDRGK1, ANAPC5, PNPLA2, IRS1, HNRNPR, BCAP31, PSMA1, PSMC6, PLK2, BTG2, PSEN1, PSMC3, PSMA4, PSMC2, KHSRP, PTTG1IP, MDM2, PSME3, NFE2L2, UBA52, TOB1	1276	272	16792	2.1288	0.0256472	0.000118092	0.00673187
GOTERM_BP_ALL	GO:0030163	protein catabolic process	98	7.11176	4.58233e-06	MAEA, AURKA, RNF216, CTNNB1, CDKN2A, CSNK2A1, HTRA2, PACSIN3, BTBD2, ATG7, TMUB1, TLK2, FBXO22, ADAM9, DDRGK1, ANAPC5, RELA, SKP2, MTA1, CLPX, BCAP31, PSMA1, PSMA4, YME1L1, AMFR, NFE2L2, UBA52, RAD23B, CAV1, GCLC, ANAPC15, CLU, PPT1, GIPC1, TTC3, UBE2D3, PTK2, TAF9, SPOP, HERPUD1, PHB, TINAGL1, PSMC6, RNF4, PLK2, PSMC3, PSMC2, PTTG1IP, SMURF2, HDAC6, TSG101, COPS3, DEDD, RNF185, BAG5, AKT1, USP19…	1276	811	16792	1.59022	0.0345627	0.000153587	0.00911346
GOTERM_BP_ALL	GO:0042176	regulation of protein catabolic process	54	3.91872	5.50239e-06	XPO1, DEDD, AURKA, BAG5, AKT1, USP19, GPX1, CDC42, BAG6, CDKN2A, CSNK2A1, PACSIN3, ATG7, PSMD1, DDA1, TLK2, FBXO22, ADAM9, CDK1, DDRGK1, ANAPC5, RELA, PBK, BCAP31, PSMA1, PSEN1, PSMA4, MDM2, PSME3, NFE2L2, UBA52, RAD23B, CAV1, GCLC, ANAPC15, CLU, GIPC1, STUB1, RACK1, PTK2, SUMO1, TAF9, VPS35, ODC1, HERPUD1, ATRAID, PHB, ANXA2, PSMC6, PLK2, PSMC3, PSMC2, PTTG1IP, CUL4B	1276	370	16792	1.92063	0.0413569	0.000182037	0.0109432
GOTERM_BP_ALL	GO:0010498	proteasomal protein catabolic process	57	4.13643	7.64293e-06	MAEA, RNF185, RNF216, AURKA, CTNNB1, AKT1, BAG5, USP19, BAG6, BTBD2, PCBP2, PSMD1, TMUB1, DDA1, TLK2, FBXO22, KIF14, CDK1, DDRGK1, ANAPC5, TP53, SKP2, MTA1, CCDC47, PBK, BCAP31, PSMA1, PSEN1, PSMA4, MDM2, PSME3, NFE2L2, AMFR, UBA52, RAD23B, CAV1, GCLC, ANAPC15, CLU, GIPC1, STUB1, RACK1, SUMO1, UBE2D3, TAF9, SPOP, HERPUD1, UBE4A, ATRAID, PSMC6, HSP90B1, RNF4, PLK2, PSMC3, PSMC2, UBXN8, RNF41	1276	403	16792	1.86132	0.0569796	0.000244417	0.0152
GOTERM_BP_ALL	GO:0043161	proteasome-mediated ubiquitin-dependent protein catabolic process	54	3.91872	8.14939e-06	MAEA, RNF185, RNF216, AURKA, CTNNB1, AKT1, BAG5, USP19, BAG6, BTBD2, PCBP2, PSMD1, TMUB1, TLK2, FBXO22, KIF14, CDK1, ANAPC5, TP53, SKP2, MTA1, CCDC47, PBK, BCAP31, PSMA1, PSEN1, PSMA4, MDM2, PSME3, AMFR, NFE2L2, UBA52, RAD23B, CAV1, GCLC, ANAPC15, CLU, GIPC1, STUB1, RACK1, SUMO1, UBE2D3, TAF9, SPOP, HERPUD1, UBE4A, ATRAID, PSMC6, HSP90B1, RNF4, PLK2, PSMC3, PSMC2, UBXN8	1276	375	16792	1.89502	0.0606386	0.000258458	0.0162072
GOTERM_BP_ALL	GO:0051603	proteolysis involved in cellular protein catabolic process	82	5.95065	9.3489e-06	MAEA, TSG101, COPS3, RNF185, RNF216, AURKA, CTNNB1, BAG5, AKT1, GPX1, USP19, LONP1, BAG6, CDKN2A, BTBD2, PCBP2, PSMD1, TMUB1, USP11, USP10, DDA1, RANBP1, TLK2, USP16, FBXO22, KIF14, CDK1, DDRGK1, ANAPC5, TP53, SKP2, CCDC47, MTA1, PBK, CLPX, BCAP31, PSMA1, PSEN1, PSMA4, MDM2, PSME3, YME1L1, NFE2L2, AMFR, CTSB, UBA52, USP7, RAD23B, CAV1, GCLC, CLU, ANAPC15, GIPC1, STUB1, TTC3, RACK1, UBE2D3, SUMO1,…	1276	657	16792	1.64248	0.0692481	0.000295275	0.0185925
GOTERM_BP_ALL	GO:0032434	regulation of proteasomal ubiquitin-dependent protein catabolic process	24	1.74165	9.5218e-06	RAD23B, HERPUD1, CAV1, GCLC, ATRAID, CLU, AURKA, GIPC1, PBK, STUB1, BCAP31, BAG5, AKT1, RACK1, SUMO1, BAG6, PLK2, PSEN1, MDM2, TAF9, DDA1, NFE2L2, TLK2, FBXO22	1276	112	16792	2.81997	0.0704825	0.000299503	0.0189363
GOTERM_BP_ALL	GO:0070647	protein modification by small protein conjugation or removal	117	8.49057	1.03318e-05	MKRN1, MAEA, TMEM189-UBE2V1, RUSC1, LMO7, MED24, AURKA, RNF216, KLHL2, CTNNB1, CDKN2A, RAD21, ATG7, INCENP, BTBD2, RABGEF1, NUP37, RNF149, FBXO22, CYHR1, GTPBP4, DDRGK1, ANAPC5, SKP2, MTA1, HMG20B, PSMA1, PSMA4, AMFR, NFE2L2, UBA52, CAV1, GCLC, CLU, ANAPC15, UBE2V1, TRRAP, TTC3, UBE2D3, PTK2, LEO1, NUP54, SPOP, HERPUD1, TGFBR1, TP53BP1, MALT1, WRN, BRCA1, UBE2E3, PSMC6, RNF4, PSMC3, OTUB1, PSMC2,…	1276	1032	16792	1.49196	0.076244	0.000323651	0.020547
GOTERM_BP_ALL	GO:0030162	regulation of proteolysis	86	6.24093	1.55653e-05	CAST, AURKA, REST, BAG5, AKT1, GPX1, USP19, CSNK2A1, CDKN2A, BAG6, CD44, PACSIN3, HTRA2, CASP8AP2, GSN, SPINT2, CASP7, BTBD2, PSMD1, DDA1, TLK2, PRKACB, ASPH, MYC, FBXO22, ADAM9, CDK1, C2CD3, DDRGK1, ANAPC5, CYCS, SPINT1, PBK, BCL2L13, NLRP2, CLPX, POR, BCAP31, PSMA1, C1QBP, PSEN1, PSMA4, MDM2, PSME3, NFE2L2, UBA52, CLN6, GLG1, HMGB1, RAD23B, CAV1, GCLC, CLU, ANAPC15, GIPC1, STUB1, SERPINH1, APLP…	1276	708	16792	1.59852	0.112618	0.000461207	0.0309535
GOTERM_BP_ALL	GO:0009896	positive regulation of catabolic process	48	3.48331	2.73491e-05	HMGB1, CAV1, GCLC, ANAPC15, CLU, CNOT1, AURKA, CNOT7, STUB1, RACK1, AKT1, PTK2, SUMO1, BAG6, CSNK2A1, PACSIN3, ATG7, PSMD1, VPS35, PABPC1, FBXO22, MYC, ADAM9, CDK1, HERPUD1, SPTLC1, DDRGK1, ANAPC5, PNPLA2, IRS1, HNRNPR, BCAP31, PSMA1, PSMC6, PLK2, BTG2, PSEN1, PSMC3, PSMA4, PSMC2, KHSRP, PTTG1IP, MDM2, PSME3, NFE2L2, CUL4B, UBA52, TOB1	1276	333	16792	1.89692	0.189363	0.000763108	0.054381
GOTERM_BP_ALL	GO:0019941	modification-dependent protein catabolic process	73	5.29753	3.11706e-05	MAEA, TSG101, COPS3, RNF185, RNF216, AURKA, CTNNB1, BAG5, AKT1, USP19, LONP1, BAG6, CDKN2A, BTBD2, PCBP2, PSMD1, TMUB1, USP11, USP10, RANBP1, TLK2, USP16, FBXO22, KIF14, CDK1, ANAPC5, TP53, SKP2, CCDC47, MTA1, PBK, BCAP31, PSMA1, PSEN1, PSMA4, MDM2, PSME3, NFE2L2, AMFR, UBA52, USP7, RAD23B, CAV1, GCLC, ANAPC15, CLU, GIPC1, STUB1, TTC3, RACK1, UBE2D3, PTK2, SUMO1, TAF9, TRIP12, SPOP, HERPUD1, UBE4…	1276	585	16792	1.64217	0.212797	0.000848114	0.0619774
GOTERM_BP_ALL	GO:0006511	ubiquitin-dependent protein catabolic process	72	5.22496	3.53588e-05	MAEA, TSG101, COPS3, RNF185, RNF216, AURKA, CTNNB1, BAG5, AKT1, USP19, BAG6, CDKN2A, BTBD2, PCBP2, PSMD1, TMUB1, USP11, USP10, RANBP1, TLK2, USP16, FBXO22, KIF14, CDK1, ANAPC5, TP53, SKP2, CCDC47, MTA1, PBK, BCAP31, PSMA1, PSEN1, PSMA4, MDM2, PSME3, NFE2L2, AMFR, UBA52, USP7, RAD23B, CAV1, GCLC, ANAPC15, CLU, GIPC1, STUB1, TTC3, RACK1, UBE2D3, PTK2, SUMO1, TAF9, TRIP12, SPOP, HERPUD1, UBE4A, ATRA…	1276	577	16792	1.64213	0.237703	0.000951893	0.070302
GOTERM_BP_ALL	GO:0043632	modification-dependent macromolecule catabolic process	73	5.29753	4.82988e-05	MAEA, TSG101, COPS3, RNF185, RNF216, AURKA, CTNNB1, BAG5, AKT1, USP19, LONP1, BAG6, CDKN2A, BTBD2, PCBP2, PSMD1, TMUB1, USP11, USP10, RANBP1, TLK2, USP16, FBXO22, KIF14, CDK1, ANAPC5, TP53, SKP2, CCDC47, MTA1, PBK, BCAP31, PSMA1, PSEN1, PSMA4, MDM2, PSME3, NFE2L2, AMFR, UBA52, USP7, RAD23B, CAV1, GCLC, ANAPC15, CLU, GIPC1, STUB1, TTC3, RACK1, UBE2D3, PTK2, SUMO1, TAF9, TRIP12, SPOP, HERPUD1, UBE4…	1276	593	16792	1.62002	0.309784	0.00126026	0.0960181
GOTERM_BP_ALL	GO:1901800	positive regulation of proteasomal protein catabolic process	19	1.37881	7.79212e-05	HERPUD1, CAV1, GCLC, DDRGK1, CLU, AURKA, STUB1, BCAP31, AKT1, RACK1, SUMO1, PSMC6, PSEN1, PLK2, PSMC3, PSMC2, MDM2, NFE2L2, FBXO22	1276	87	16792	2.874	0.45017	0.00190919	0.154864
GOTERM_BP_ALL	GO:1903364	positive regulation of cellular protein catabolic process	30	2.17707	0.00016279	CAV1, GCLC, CLU, ANAPC15, AURKA, STUB1, RACK1, AKT1, PTK2, SUMO1, PSMD1, VPS35, FBXO22, CDK1, HERPUD1, DDRGK1, ANAPC5, BCAP31, PSMA1, PSMC6, PSEN1, PLK2, PSMC3, PSMA4, PSMC2, PTTG1IP, MDM2, PSME3, NFE2L2, UBA52	1276	186	16792	2.12256	0.713402	0.00357433	0.323277
GOTERM_BP_ALL	GO:1903052	positive regulation of proteolysis involved in cellular protein catabolic process	28	2.03193	0.000218424	CAV1, GCLC, CLU, ANAPC15, AURKA, STUB1, RACK1, AKT1, SUMO1, PTK2, PSMD1, FBXO22, CDK1, HERPUD1, DDRGK1, ANAPC5, BCAP31, PSMA1, PSMC6, PSEN1, PLK2, PSMC3, PSMA4, PSMC2, MDM2, PSME3, NFE2L2, UBA52	1276	171	16792	2.15483	0.813029	0.00458345	0.43353
GOTERM_BP_ALL	GO:0032446	protein modification by small protein conjugation	97	7.03919	0.00024763	BMI1, MKRN1, MAEA, TMEM189-UBE2V1, TSG101, CDC14B, RUSC1, RNF185, MED24, PHF23, LMO7, RNF216, AURKA, KLHL2, CTNNB1, AKT1, BAG5, CDC42, DCAF13, PCGF2, RAD21, CDKN2A, TRIM8, ATG7, INCENP, BTBD2, CTU2, PSMD1, RABGEF1, NUP37, RNF149, TOP2B, FBXO22, CYHR1, PHC2, CDK1, GTPBP4, DDRGK1, ANAPC5, SKP2, TP53, MTA1, HMG20B, TMEM189, SENP2, PSMA1, XPC, PSEN1, PSMA4, MDM2, PSME3, NFE2L2, AMFR, UBA52, NUP98, CA…	1276	887	16792	1.43913	0.850588	0.00511101	0.491365
GOTERM_BP_ALL	GO:0006508	proteolysis	167	12.119	0.000271725	CAST, MAEA, ATP6AP2, STOML2, RNF216, AURKA, REST, CTNNB1, CSNK2A1, CDKN2A, CD44, PACSIN3, CASP8AP2, HTRA2, BTBD2, TMUB1, TLK2, PRKACB, ASPH, FBXO22, ADAM9, DDRGK1, C2CD3, CAPNS1, ANAPC5, RELA, SKP2, HMCES, MTA1, PISD, BCL2L13, CLPX, POR, BCAP31, PSMA1, PSMA4, DLD, YME1L1, NFE2L2, AMFR, UBA52, GLG1, RAD23B, HMGB1, CAV1, GCLC, CLU, ANAPC15, AMZ2, DAG1, GIPC1, TRRAP, SERPINH1, SRC, TTC3, NR1H2, PTK2…	1276	1693	16792	1.29811	0.875823	0.005518	0.539052
GOTERM_BP_ALL	GO:0045732	positive regulation of protein catabolic process	36	2.61248	0.000537442	CAV1, GCLC, ANAPC15, CLU, AURKA, STUB1, RACK1, AKT1, PTK2, SUMO1, BAG6, CSNK2A1, PACSIN3, ATG7, PSMD1, VPS35, FBXO22, ADAM9, CDK1, HERPUD1, DDRGK1, ANAPC5, BCAP31, PSMA1, PSMC6, PSEN1, PLK2, PSMC3, PSMA4, PSMC2, PTTG1IP, MDM2, PSME3, CUL4B, NFE2L2, UBA52	1276	257	16792	1.84341	0.983861	0.00982347	1.06352
GOTERM_BP_ALL	GO:0032436	positive regulation of proteasomal ubiquitin-dependent protein catabolic process	15	1.08853	0.00104857	HERPUD1, CAV1, GCLC, CLU, AURKA, STUB1, BCAP31, AKT1, RACK1, SUMO1, PLK2, PSEN1, MDM2, NFE2L2, FBXO22	1276	73	16792	2.70408	0.999682	0.0174673	2.065
GOTERM_BP_ALL	GO:0042787	protein ubiquitination involved in ubiquitin-dependent protein catabolic process	29	2.1045	0.00553957	MAEA, CLU, ANAPC15, RNF185, AURKA, STUB1, PTK2, CDKN2A, BTBD2, PSMD1, FBXO22, TRIP12, SPOP, CDK1, ANAPC5, TRIM25, PSMA1, PSMC6, PSEN1, AREL1, PSMC3, PSMA4, PSMC2, MDM2, SMURF2, PSME3, AMFR, CUL4B, UBA52	1276	222	16792	1.71908	1	0.06849	10.4599
GOTERM_BP_ALL	GO:0016567	protein ubiquitination	76	5.51524	0.0156255	BMI1, MKRN1, MAEA, TMEM189-UBE2V1, TSG101, CDC14B, RUSC1, RNF185, MED24, PHF23, LMO7, RNF216, AURKA, KLHL2, BAG5, AKT1, CDC42, DCAF13, CDKN2A, TRIM8, BTBD2, ATG7, PSMD1, RABGEF1, RNF149, CYHR1, FBXO22, CDK1, GTPBP4, ANAPC5, SKP2, MTA1, TMEM189, SENP2, PSMA1, PSEN1, PSMA4, MDM2, PSME3, NFE2L2, AMFR, UBA52, CAV1, GCLC, CLU, ANAPC15, UBE2V1, CBLL1, STUB1, TTC3, UBE2D3, PTK2, LEO1, TRIP12, SPOP, LRSA…	1276	770	16792	1.2989	1	0.152423	26.8919
Annotation Cluster 23	Enrichment Score: 4.747718959629089
Category	Term		Count	%	PValue	Genes	List Total	Pop Hits	Pop Total	Fold Enrichment	Bonferroni	Benjamini	FDR
GOTERM_BP_ALL	GO:0051098	regulation of binding	50	3.62845	2.67154e-07	AURKA, CTNNB1, CDC42, SIN3A, DDX11, MYC, TFIP11, GTPBP4, CTBP2, PTPRF, ARHGEF7, RAN, ADNP, LRPAP1, SENP2, PPP1CA, PSEN1, NME1, RUVBL2, AMFR, NSD1, ADAM15, ADD1, HMGB1, CAV1, NFKBIA, TCF7L2, DTNBP1, STUB1, SRC, SUMO1, ACD, PPP3CA, BMP4, HERPUD1, NUCKS1, TGFBR1, TMBIM6, CSNK2B, ITGA2, GAS8, ANXA2, DKK1, HDAC2, PLK2, CPNE1, TDG, CALM3, CALM2, CALM1	1276	300	16792	2.19331	0.00204857	1.14562e-05	0.000531344
GOTERM_BP_ALL	GO:0043393	regulation of protein binding	32	2.32221	1.09241e-05	CAV1, AURKA, STUB1, TCF7L2, DTNBP1, SRC, CDC42, DDX11, TFIP11, BMP4, HERPUD1, GTPBP4, PTPRF, RAN, ARHGEF7, TGFBR1, TMBIM6, ADNP, ITGA2, GAS8, ANXA2, LRPAP1, SENP2, PPP1CA, DKK1, PSEN1, PLK2, TDG, RUVBL2, AMFR, ADD1, ADAM15	1276	178	16792	2.36582	0.0804344	0.000340811	0.0217248
GOTERM_BP_ALL	GO:0032091	negative regulation of protein binding	18	1.30624	0.000139114	TFIP11, GTPBP4, CAV1, PTPRF, TMBIM6, ADNP, AURKA, DTNBP1, STUB1, ANXA2, LRPAP1, SENP2, PPP1CA, DKK1, DDX11, TDG, RUVBL2, ADAM15	1276	83	16792	2.85395	0.656275	0.00314523	0.276322
GOTERM_BP_ALL	GO:0051100	negative regulation of binding	24	1.74165	0.00025154	TFIP11, GTPBP4, CAV1, PTPRF, TMBIM6, ADNP, NFKBIA, AURKA, DTNBP1, STUB1, ANXA2, LRPAP1, SENP2, SUMO1, PPP1CA, HDAC2, SIN3A, DKK1, DDX11, TDG, CPNE1, RUVBL2, PPP3CA, ADAM15	1276	137	16792	2.30538	0.855006	0.00516373	0.499103
Annotation Cluster 24	Enrichment Score: 4.582988558966514
Category	Term		Count	%	PValue	Genes	List Total	Pop Hits	Pop Total	Fold Enrichment	Bonferroni	Benjamini	FDR
GOTERM_BP_ALL	GO:0042273	ribosomal large subunit biogenesis	19	1.37881	1.62364e-06	EIF6, RPL35A, GTPBP4, FASTKD2, PPAN-P2RY11, RPL26, RPL24, LAS1L, WDR74, MRPL11, RSL1D1, PPAN, RPL6, RPL7L1, RPL3, RPL26L1, RPL10, RPL5, RPL7A	1276	67	16792	3.7319	0.0123857	6.10915e-05	0.00322922
GOTERM_BP_ALL	GO:0042255	ribosome assembly	16	1.1611	3.02723e-05	EIF6, FASTKD2, PPAN-P2RY11, RPL24, RPS5, MRPL11, PPAN, RPS19, C1QBP, RPL6, RPS14, NPM1, RPL3, RPL10, RPL5, RPS10	1276	60	16792	3.5093	0.20735	0.000829561	0.0601917
GOTERM_BP_ALL	GO:0000027	ribosomal large subunit assembly	9	0.65312	0.00036266	MRPL11, PPAN, FASTKD2, PPAN-P2RY11, RPL6, RPL3, RPL10, RPL5, RPL24	1276	25	16792	4.73755	0.938227	0.00700637	0.718834
Annotation Cluster 25	Enrichment Score: 4.5451180916150316
Category	Term		Count	%	PValue	Genes	List Total	Pop Hits	Pop Total	Fold Enrichment	Bonferroni	Benjamini	FDR
GOTERM_BP_ALL	GO:0044087	regulation of cellular component biogenesis	98	7.11176	3.70107e-06	CHMP5, RAB1B, CNOT1, REST, SETX, CTNNB1, TBC1D15, TBC1D9B, TWF1, VPS41, TBC1D22A, STMN1, EIF2AK2, EPS8L2, ADD1, HMGB1, CAV1, GRB2, CLU, DAG1, TTC8, CAPZB, SRC, NR1H2, PTK2, ARPC2, NPM1, RAC1, AGRN, CDC42EP3, TGFBR1, VDAC2, EHMT2, VDAC3, BRCA1, NCKAP1, MYO10, PSMC6, EPS8, RNF4, ARF1, PLK2, PSMC3, PSMC2, MAP4, RAP1A, RAP1B, H3F3B, HDAC6, CLDN7, SEC24B, TSG101, AP1AR, PEX5, PHF23, VPS37B, BAG5, BAG4…	1276	807	16792	1.5981	0.0280097	0.000127962	0.00736083
GOTERM_BP_ALL	GO:0043254	regulation of protein complex assembly	55	3.99129	6.1432e-06	CLDN7, SEC24B, AP1AR, PEX5, SETX, CTNNB1, BAG4, CDC42, CTTN, GSN, PIEZO1, DLG1, KIF14, ATF7IP, ARL2, TFIP11, TWF1, HSP90AA1, TP53, GTF2H3, VPS41, MYADM, NCK1, STMN1, EIF2AK2, ADD1, TRIOBP, HMGB1, BCLAF1, GRB2, CLU, CAPZB, STUB1, SRC, RACK1, SUMO1, ARPC2, RAC1, ERCC3, CDC42EP3, HSPA8, TERF1, PSRC1, VDAC2, NCKAP1, PSMC6, DKK1, EPS8, RNF4, ARF1, PSMC3, PSMC2, CAPG, CUL4B, HDAC6	1276	381	16792	1.89972	0.0460608	0.000201498	0.0122176
GOTERM_BP_ALL	GO:0044089	positive regulation of cellular component biogenesis	53	3.84615	0.00101841	TSG101, AP1AR, VPS37B, CNOT1, SETX, CTNNB1, BAG4, CDC42, CTTN, GSN, RHOA, PIEZO1, DLG1, ARL2, HSP90AA1, TP53, ADNP, GTF2H3, SDC1, NCK1, EPS8L2, LIMS1, BCLAF1, CAV1, GRB2, CLU, DAG1, STUB1, SRC, NR1H2, RACK1, SORBS3, SUMO1, ARPC2, RAC1, AGRN, ERCC3, CDC42EP3, TERF1, LRSAM1, TGFBR1, PSRC1, CENPJ, NCKAP1, PSMC6, ARF1, PSMC3, PSMC2, CAPG, CUL4B, PHLDB2, ARAP1, HDAC6	1276	441	16792	1.58157	0.999599	0.0170801	2.00617
Annotation Cluster 26	Enrichment Score: 4.3876291205837585
Category	Term		Count	%	PValue	Genes	List Total	Pop Hits	Pop Total	Fold Enrichment	Bonferroni	Benjamini	FDR
GOTERM_BP_ALL	GO:0007067	mitotic nuclear division	68	4.93469	1.34511e-08	KIF23, LZTS2, CHMP5, INO80, TTK, AURKA, ANKLE2, KIF2C, CSNK2A1, RAD21, INCENP, RHOA, H2AFY, NUP37, RANBP1, USP16, ASPM, KIF14, CDK1, ANAPC5, RAN, CHTF8, TPX2, NUSAP1, PBK, SGO1, ZWINT, CDK11B, MAPRE2, RUVBL1, SMARCA4, TRIOBP, TADA3, ANAPC15, TIPIN, CETN3, CCNG1, MYBL2, NUMA1, TUBGCP5, NAA50, NCAPG2, KATNA1, BUB1, ZWILCH, TERF1, BMP4, YEATS4, BOD1, CKAP5, DLGAP5, PSRC1, JTB, RPL24, SIRT7, RPS6, CD…	1276	431	16792	2.07627	0.000103245	7.07196e-07	2.67531e-05
GOTERM_BP_ALL	GO:0000280	nuclear division	80	5.80552	3.05194e-07	KIF23, LZTS2, CHMP5, INO80, TTK, AURKA, ANKLE2, CDC42, KIF2C, CSNK2A1, RAD21, BAG6, PRMT5, INCENP, RHOA, H2AFY, NUP37, RANBP1, TOP2B, USP16, ASPM, KIF14, CDK1, ANAPC5, RAN, CHTF8, TPX2, NUSAP1, PBK, RAD50, RAD51, SGO2, SGO1, FANCD2, ZWINT, CDK11B, MAPRE2, RUVBL1, SMARCA4, CAV2, TRIOBP, TADA3, ANAPC15, TIPIN, CETN3, CCNG1, MYBL2, NUMA1, TUBGCP5, NAA50, NCAPG2, KATNA1, BUB1, ZWILCH, TERF1, BMP4, YE…	1276	583	16792	1.80581	0.00233993	1.30148e-05	0.000607003
GOTERM_BP_ALL	GO:0048285	organelle fission	82	5.95065	1.13733e-06	KIF23, LZTS2, CHMP5, TTK, INO80, AURKA, ANKLE2, CDC42, KIF2C, CSNK2A1, RAD21, BAG6, PRMT5, INCENP, RHOA, H2AFY, NUP37, RANBP1, TOP2B, USP16, ASPM, KIF14, CDK1, ANAPC5, RAN, CHTF8, TPX2, NUSAP1, PBK, RAD50, RAD51, SGO2, SGO1, FANCD2, ZWINT, CDK11B, MAPRE2, RUVBL1, SMARCA4, CAV2, TRIOBP, TADA3, ANAPC15, TIPIN, CETN3, CCNG1, MYBL2, NUMA1, TUBGCP5, NAA50, NCAPG2, KATNA1, SLC25A46, BUB1, VPS35, ZWILCH…	1276	622	16792	1.7349	0.00869217	4.49998e-05	0.00226203
GOTERM_BP_ALL	GO:0000819	sister chromatid segregation	34	2.46734	0.000181008	KIF23, XPO1, NUP98, CHMP5, ANAPC15, INO80, TTK, CTNNB1, KIF2C, RAD21, CSNK2A1, NAA50, DDX11, INCENP, BUB1, H2AFY, NUP37, TOP2B, ZWILCH, TERF1, KIF14, CKAP5, DLGAP5, CHTF8, PSRC1, NUSAP1, PPP1CC, SMC4, ATRX, MNAT1, SGO2, SGO1, ZWINT, PHB2	1276	224	16792	1.99748	0.75081	0.00390655	0.359393
GOTERM_BP_ALL	GO:0007059	chromosome segregation	45	3.2656	0.000240464	KIF23, XPO1, NUP98, CHMP5, ANAPC15, INO80, TTK, CTNNB1, CDC42, KIF2C, BAG6, RAD21, CSNK2A1, NAA50, DDX11, INCENP, BUB1, H2AFY, NUP37, TLK2, TOP2B, ZWILCH, TERF1, KIF14, CKAP5, CHTF8, DLGAP5, PSRC1, NUSAP1, TOP1MT, PPP1CC, EHMT2, ECT2, BRCA1, RGS14, SMC4, ATRX, MNAT1, PPP1R7, SGO2, SGO1, FANCD2, ZWINT, PHB2, NAA60	1276	334	16792	1.77304	0.842136	0.00497682	0.477177
GOTERM_BP_ALL	GO:0098813	nuclear chromosome segregation	37	2.68505	0.00202158	KIF23, XPO1, NUP98, CHMP5, ANAPC15, INO80, TTK, CTNNB1, KIF2C, BAG6, RAD21, CSNK2A1, NAA50, DDX11, INCENP, BUB1, H2AFY, NUP37, TOP2B, ZWILCH, TERF1, KIF14, CKAP5, DLGAP5, CHTF8, PSRC1, NUSAP1, PPP1CC, EHMT2, SMC4, ATRX, MNAT1, SGO2, SGO1, FANCD2, ZWINT, PHB2	1276	287	16792	1.69657	1	0.0301733	3.9449
GOTERM_BP_ALL	GO:0007062	sister chromatid cohesion	20	1.45138	0.00363369	XPO1, NUP98, CKAP5, CHTF8, PPP1CC, CTNNB1, ATRX, KIF2C, RAD21, SGO2, NAA50, DDX11, SGO1, INCENP, PHB2, ZWINT, BUB1, H2AFY, NUP37, ZWILCH	1276	128	16792	2.05623	1	0.0493615	6.98436
GOTERM_BP_ALL	GO:0000070	mitotic sister chromatid segregation	21	1.52395	0.00530835	KIF14, KIF23, CHMP5, DLGAP5, CHTF8, PSRC1, ANAPC15, NUSAP1, TTK, INO80, SMC4, ATRX, KIF2C, MNAT1, RAD21, CSNK2A1, NAA50, ZWINT, BUB1, H2AFY, TERF1	1276	142	16792	1.94618	1	0.0660385	10.0449
Annotation Cluster 27	Enrichment Score: 3.95807911394153
Category	Term		Count	%	PValue	Genes	List Total	Pop Hits	Pop Total	Fold Enrichment	Bonferroni	Benjamini	FDR
GOTERM_BP_ALL	GO:0007010	cytoskeleton organization	124	8.99855	4.32953e-05	XPO1, MAEA, SHTN1, CHMP5, TTK, INO80, AURKA, CTNNB1, ACTG1, SLC16A1, TUBG1, ASPM, PLS3, F11R, TWF1, C2CD3, ACTN4, RAN, KRT13, ACTN1, CTNNA1, JUP, KRT19, KRT18, SGO1, FLII, STMN1, RAB13, CHORDC1, DBN1, MYO18A, ADD1, ALDOA, GRB2, DIAPH1, DAG1, PTK7, TTC8, MYBL2, CAPZB, SRC, PTK2, TUBB, KRAS, ARPC2, KATNA1, NPM1, RAC1, DNAAF5, AGRN, SSX2IP, CDC42EP3, ARHGDIA, CKAP2, YEATS4, ABR, CKAP5, MYO1B, TGFBR1…	1276	1144	16792	1.42642	0.282758	0.00114535	0.0860753
GOTERM_BP_ALL	GO:0007017	microtubule-based process	75	5.44267	6.02936e-05	KIF23, XPO1, LZTS2, SPG7, CHMP5, TTK, INO80, AURKA, RASSF7, CTNNB1, ARHGAP21, CDC42, KIF2C, SLC16A1, AP2B1, PEX1, RHOA, RANBP1, TUBG1, ASPM, TUBA1C, DLG1, KIF14, ARL2, CDK1, C2CD3, TPX2, KTN1, NUSAP1, SS18, SGO1, BNIP2, STMN1, CHORDC1, DYNC1I2, LRPPRC, IFT74, DNAH14, CETN3, DAG1, MYBL2, CAPZB, DTNBP1, BLOC1S6, NUMA1, TUBB, PTK2, TUBGCP5, KLC1, KATNA1, NPM1, AP3D1, DNAAF5, SSX2IP, CHD4, TERF1, AP2…	1276	618	16792	1.59707	0.370499	0.0015213	0.11985
GOTERM_BP_ALL	GO:0000226	microtubule cytoskeleton organization	53	3.84615	0.000511742	KIF23, XPO1, LZTS2, CHMP5, TTK, INO80, AURKA, CTNNB1, KIF2C, SLC16A1, RHOA, RANBP1, TUBG1, ASPM, DLG1, ARL2, KIF14, CDK1, C2CD3, TPX2, NUSAP1, SS18, BNIP2, SGO1, STMN1, CHORDC1, DAG1, CETN3, MYBL2, CAPZB, NUMA1, TUBB, PTK2, TUBGCP5, KATNA1, NPM1, DNAAF5, SSX2IP, CHD4, TERF1, CKAP2, CKAP5, PSRC1, LMNA, MID1, CENPJ, BRCA1, RGS14, RNF4, PLK2, MAP4, PHLDB2, HDAC6	1276	428	16792	1.62961	0.980339	0.00953749	1.01291
Annotation Cluster 28	Enrichment Score: 3.8868628272943755
Category	Term		Count	%	PValue	Genes	List Total	Pop Hits	Pop Total	Fold Enrichment	Bonferroni	Benjamini	FDR
GOTERM_BP_ALL	GO:0022411	cellular component disassembly	68	4.93469	4.09318e-06	MRPL42, CHMP5, EIF5A, CTNNB1, SETX, KIF2C, CDKN2A, CD44, VPS13C, GSN, CASP7, TARDBP, MRPL38, NUP37, MRPL39, MRPL34, KIF14, TFIP11, CDK1, BSG, TWF1, CAPNS1, BCAP31, PPP1CA, SMARCE1, MRPS18B, CFL1, MRPL49, STMN1, ADD1, SMARCA4, ADAM15, TRIOBP, HMGB1, CAV1, NUP98, ATG12, CAPZB, WDR45B, MRPL11, MRPL10, PTK2, KLC1, MRPL19, POM121C, NUP54, HSPA8, CKAP2, MRPS27, DVL3, NUP153, MRPS22, TGFBR1, VTA1, LMNA,…	1276	502	16792	1.78261	0.0309308	0.000139632	0.00814065
GOTERM_BP_ALL	GO:0032984	macromolecular complex disassembly	42	3.0479	7.32931e-06	TRIOBP, CAV1, MRPL42, CHMP5, EIF5A, CAPZB, CTNNB1, SETX, MRPL11, MRPL10, KIF2C, KLC1, GSN, MRPL19, MRPL38, MRPL39, MRPL34, HSPA8, CKAP2, KIF14, TFIP11, MRPS27, DVL3, TWF1, MRPS22, VTA1, MID1, APEH, PPP1CA, MRPL28, MRPS18B, EPS8, SMARCE1, CFL1, CAPG, MRPL49, WDR1, STMN1, ADD1, SMARCA4, DAP3, HDAC6	1276	262	16792	2.1096	0.0547067	0.00023537	0.0145763
GOTERM_BP_ALL	GO:0043241	protein complex disassembly	40	2.90276	1.57913e-05	TRIOBP, CAV1, MRPL42, CHMP5, EIF5A, CAPZB, CTNNB1, SETX, MRPL11, MRPL10, KIF2C, GSN, MRPL19, MRPL38, MRPL39, MRPL34, HSPA8, CKAP2, KIF14, MRPS27, DVL3, TWF1, MRPS22, VTA1, MID1, APEH, PPP1CA, MRPL28, MRPS18B, EPS8, SMARCE1, CFL1, CAPG, MRPL49, WDR1, STMN1, ADD1, SMARCA4, DAP3, HDAC6	1276	252	16792	2.08887	0.114157	0.000466104	0.0314029
GOTERM_BP_ALL	GO:0043624	cellular protein complex disassembly	31	2.24964	0.000161451	TRIOBP, MRPL42, EIF5A, CAPZB, MRPL11, MRPL10, KIF2C, GSN, MRPL19, MRPL38, MRPL39, MRPL34, HSPA8, MRPS27, KIF14, CKAP2, TWF1, MRPS22, MID1, APEH, MRPL28, MRPS18B, EPS8, CFL1, CAPG, MRPL49, WDR1, STMN1, DAP3, HDAC6, ADD1	1276	195	16792	2.09208	0.710441	0.00355515	0.320622
GOTERM_BP_ALL	GO:0051261	protein depolymerization	16	1.1611	0.00466022	KIF14, CKAP2, TRIOBP, TWF1, MID1, CAPZB, KIF2C, EPS8, GSN, CFL1, CAPG, WDR1, STMN1, HSPA8, HDAC6, ADD1	1276	94	16792	2.23998	1	0.0604529	8.87193
GOTERM_BP_ALL	GO:0006415	translational termination	15	1.08853	0.0133917	MRPS27, MRPL11, APEH, MRPL10, MRPL42, MRPS18B, MRPL28, MRPS22, MRPL49, MRPL19, EIF5A, MRPL38, MRPL39, MRPL34, DAP3	1276	96	16792	2.05623	1	0.136888	23.5205
Annotation Cluster 29	Enrichment Score: 3.8834889215169235
Category	Term		Count	%	PValue	Genes	List Total	Pop Hits	Pop Total	Fold Enrichment	Bonferroni	Benjamini	FDR
GOTERM_BP_ALL	GO:0018205	peptidyl-lysine modification	64	4.64441	4.30333e-08	BMI1, MORF4L1, ARID4B, MORF4L2, EIF5A, MED24, DMAP1, WDR82, WBP2, CTNNB1, MAP3K7, PCGF2, RAD21, BAG6, CDKN2A, SIN3A, INCENP, BRD7, H2AFY, NUP37, TOP2B, PHC2, ELP3, TP53, MTA1, HMG20B, POR, SENP2, TAF10, XPC, MDM2, RUVBL2, RUVBL1, NSD1, SUPT6H, NUP98, TADA3, HAT1, TRRAP, ATF2, SUMO1, NAA50, TAF9, KDM3A, POM121C, NUP54, CPA4, KAT8, YEATS4, NUP153, TP53BP1, WRN, EHMT2, BRCA1, PWP1, ATRX, HDAC2, RNF4…	1276	407	16792	2.06937	0.000330269	2.11745e-06	8.55893e-05
GOTERM_BP_ALL	GO:0016570	histone modification	60	4.35414	1.31785e-05	MORF4L1, ARID4B, MORF4L2, HR, MED24, AURKA, REST, DMAP1, WDR82, WBP2, CTNNB1, MAP3K7, PRMT1, PCGF2, PRMT2, SIN3A, PRMT5, BRD7, H2AFY, USP16, CDK1, ELP3, TP53, MTA1, HMG20B, TAF10, BAZ1B, RUVBL2, RUVBL1, NSD1, SUPT6H, TADA3, HAT1, PAXBP1, TRRAP, ATF2, NAA50, CAMK2D, LEO1, TAF9, KDM3A, CHD4, TRIP12, CPA4, KAT8, YEATS4, PHB, SIRT7, EHMT2, BRCA1, FBL, PWP1, ATRX, HDAC2, OTUB1, NAA60, CUL4B, SETD2, SE…	1276	440	16792	1.79453	0.0962107	0.000398185	0.0262077
GOTERM_BP_ALL	GO:0018393	internal peptidyl-lysine acetylation	26	1.88679	0.000155665	MORF4L1, TADA3, MORF4L2, MED24, HAT1, TRRAP, DMAP1, ATF2, WBP2, MAP3K7, PCGF2, BAG6, SIN3A, NAA50, BRD7, TAF9, YEATS4, CPA4, ELP3, KAT8, BRCA1, POR, TAF10, NAA60, RUVBL2, RUVBL1	1276	150	16792	2.28104	0.697288	0.00343781	0.309148
GOTERM_BP_ALL	GO:0018394	peptidyl-lysine acetylation	27	1.95936	0.000240252	MORF4L1, TADA3, MORF4L2, MED24, HAT1, TRRAP, DMAP1, ATF2, WBP2, MAP3K7, PCGF2, BAG6, SIN3A, NAA50, BRD7, TAF9, YEATS4, CPA4, ELP3, KAT8, BRCA1, POR, TAF10, HDAC2, NAA60, RUVBL2, RUVBL1	1276	163	16792	2.17986	0.841879	0.00498589	0.476757
GOTERM_BP_ALL	GO:0006475	internal protein amino acid acetylation	26	1.88679	0.000291482	MORF4L1, TADA3, MORF4L2, MED24, HAT1, TRRAP, DMAP1, ATF2, WBP2, MAP3K7, PCGF2, BAG6, SIN3A, NAA50, BRD7, TAF9, YEATS4, CPA4, ELP3, KAT8, BRCA1, POR, TAF10, NAA60, RUVBL2, RUVBL1	1276	156	16792	2.19331	0.8933	0.00578048	0.578138
GOTERM_BP_ALL	GO:0043967	histone H4 acetylation	14	1.01597	0.000553423	MORF4L1, YEATS4, ELP3, KAT8, TADA3, MORF4L2, HAT1, TRRAP, DMAP1, BRCA1, NAA50, NAA60, RUVBL2, RUVBL1	1276	61	16792	3.0203	0.985725	0.0100425	1.09497
GOTERM_BP_ALL	GO:0016573	histone acetylation	24	1.74165	0.000580308	MORF4L1, YEATS4, CPA4, KAT8, ELP3, TADA3, MORF4L2, HAT1, MED24, TRRAP, DMAP1, BRCA1, WBP2, ATF2, MAP3K7, TAF10, PCGF2, SIN3A, NAA50, NAA60, BRD7, TAF9, RUVBL2, RUVBL1	1276	145	16792	2.17819	0.988388	0.010405	1.14788
GOTERM_BP_ALL	GO:0006473	protein acetylation	28	2.03193	0.00108187	MORF4L1, TADA3, MORF4L2, NAA15, MED24, HAT1, TRRAP, DMAP1, ATF2, WBP2, MAP3K7, PCGF2, BAG6, SIN3A, NAA50, BRD7, TAF9, YEATS4, CPA4, ELP3, KAT8, BRCA1, POR, TAF10, HDAC2, NAA60, RUVBL2, RUVBL1	1276	189	16792	1.94961	0.999754	0.0179394	2.1299
GOTERM_BP_ALL	GO:0043543	protein acylation	29	2.1045	0.00520679	MORF4L1, TADA3, MORF4L2, NAA15, MED24, HAT1, TRRAP, DMAP1, WBP2, ATF2, MAP3K7, PCGF2, BAG6, SIN3A, NAA50, BRD7, TAF9, YEATS4, CPA4, ELP3, KAT8, BRCA1, POR, TAF10, NMT1, HDAC2, NAA60, RUVBL2, RUVBL1	1276	221	16792	1.72686	1	0.0650241	9.86206
Annotation Cluster 30	Enrichment Score: 3.495537075121613
Category	Term		Count	%	PValue	Genes	List Total	Pop Hits	Pop Total	Fold Enrichment	Bonferroni	Benjamini	FDR
GOTERM_BP_ALL	GO:0015980	energy derivation by oxidation of organic compounds	40	2.90276	8.24855e-05	PTGES3, HMGB1, OXA1L, FASTKD2, OGDH, NDUFB1, AKT1, IDH3G, STK40, NDUFS8, IDH1, SUCLA2, NDUFS2, MYC, NDUFS1, DLST, NDUFA5, NDUFB10, ACADM, ACO2, NDUFA7, CYCS, NDUFC2, COX4I1, COQ9, PFKM, PPP1CC, IRS1, SDHA, TRAP1, PPP1CA, DLD, ADSL, CALM3, SURF1, UBA52, UGP2, CALM2, MDH1, CALM1	1276	271	16792	1.94242	0.469102	0.00200174	0.163929
GOTERM_BP_ALL	GO:0006091	generation of precursor metabolites and energy	51	3.70102	8.98111e-05	PTGES3, EIF6, OXA1L, LDHA, FASTKD2, PRKAG1, TMEM237, OGDH, PKM, AKT1, IDH3G, NDUFS8, SLC25A3, SUCLA2, MYC, NDUFS2, NDUFS1, ACADM, NDUFB10, ACO2, CYCS, PFKP, NDUFC2, COX4I1, COQ9, PFKM, PPP1CC, IRS1, TRAP1, PPP1CA, DLD, ADSL, SURF1, UBA52, UGP2, MDH1, ALDOA, HMGB1, PFKFB3, HK1, NDUFB1, STK40, IDH1, DLST, NDUFA5, NDUFA7, SDHA, CHCHD10, CALM3, CALM2, CALM1	1276	379	16792	1.77085	0.498134	0.00215886	0.178475
GOTERM_BP_ALL	GO:0055114	oxidation-reduction process	98	7.11176	0.00440231	CYP24A1, OXA1L, LDHA, FASTKD2, GMPR2, OGDH, HIBADH, FDFT1, IDH3G, PLOD1, ASPH, NQO1, NQO2, PPP1CC, IRS1, POR, PYCR1, PPP1CA, DLD, ADSL, SURF1, UBA52, ACAA1, MDH1, ALDOA, HSD17B10, HMGB1, ME2, PFKFB3, HADHA, HADHB, ERO1A, IDH1, MSMO1, DHFR, SLC25A10, TDG, CRYM, PTGES3, CPT2, HR, PEX5, PKM, AKT1, GPX1, GPX4, NDUFS8, SUCLA2, NDUFS2, MYC, IMPDH1, NDUFS1, NDUFB10, ACADM, CTBP2, ACO2, CYCS, NDUFC2, PFK…	1276	983	16792	1.31197	1	0.0576847	8.40115
Annotation Cluster 31	Enrichment Score: 3.4342067855893577
Category	Term		Count	%	PValue	Genes	List Total	Pop Hits	Pop Total	Fold Enrichment	Bonferroni	Benjamini	FDR
GOTERM_BP_ALL	GO:0044267	cellular protein metabolic process	514	37.3004	4.16808e-19	PDP1, RPL18, RPL13, RUSC1, NAA15, STOML2, MED24, RPL22L1, CLK1, REST, ANKLE2, WDR82, CTNNB1, MAP3K7, RPLP0, BTBD2, INCENP, FAU, RPL10, TLK2, ADAM9, YARS, DDRGK1, PTPRF, PTPRG, LIG1, PTBP1, SKP2, HMG20B, BCL2L13, RPTOR, NME2, PPP1CA, RPS18, RPS19, RPS14, RPS10, YME1L1, RPS11, EIF2AK2, CHORDC1, TNFRSF6B, RAD23B, GNAI2, ERBB3, ERBB2, PABPC4, NFKBIA, PPT1, SERPINH1, DTD1, RPS25, PEA15, RAC1, CDC123, …	1276	4900	16792	1.38044	3.19942e-15	1.03207e-16	8.28994e-16
GOTERM_BP_ALL	GO:0019538	protein metabolic process	545	39.5501	1.75926e-15	PDP1, RPL18, RPL13, RUSC1, NAA15, STOML2, MED24, RPL22L1, CLK1, REST, ANKLE2, WDR82, CTNNB1, MAP3K7, BTBD2, RPLP0, INCENP, FAU, RPL10, TLK2, ADAM9, YARS, DDRGK1, PTPRF, PTPRG, LIG1, PTBP1, SKP2, HMG20B, BCL2L13, RPTOR, NME2, PPP1CA, RPS18, RPS19, RPS14, YME1L1, RPS10, RPS11, CHORDC1, EIF2AK2, TNFRSF6B, RAD23B, GNAI2, ERBB3, ERBB2, PABPC4, NFKBIA, PPT1, SERPINH1, DTD1, RPS25, PEA15, RAC1, CDC123, …	1276	5457	16792	1.3143	1.36353e-11	2.27263e-13	3.53051e-12
GOTERM_BP_ALL	GO:0032268	regulation of cellular protein metabolic process	269	19.521	5.23448e-13	AURKA, REST, ANKLE2, CTNNB1, MAP3K7, ATP2B4, SIN3A, MYD88, CD44, HTRA2, H2AFY, TLK2, EIF2B2, ADAM9, GTPBP4, DDRGK1, ANAPC5, RAN, SKP2, HMG20B, BCL2L13, RPTOR, PPP1CA, RPS14, EIF2AK2, CHORDC1, SUPT6H, TNFRSF6B, GLG1, RAD23B, TADA3, GNAI2, ERBB3, ERBB2, DAG1, NFKBIA, SERPINH1, UHMK1, DTD1, NR1H2, PEA15, KRAS, RAC1, CDC123, PABPC1, NR1H3, BMP4, DVL3, OSBPL8, MAP2K2, PAIP1, MAP2K3, TGFBR1, PHB, JTB, …	1276	2346	16792	1.50895	4.01816e-09	4.72724e-11	1.04113e-09
GOTERM_BP_ALL	GO:0051246	regulation of protein metabolic process	281	20.3919	2.4812e-12	AURKA, REST, ANKLE2, CTNNB1, MAP3K7, ATP2B4, SIN3A, MYD88, CD44, HTRA2, BTBD2, H2AFY, TLK2, EIF2B2, ADAM9, GTPBP4, DDRGK1, ANAPC5, RAN, SKP2, HMG20B, BCL2L13, RPTOR, PPP1CA, RPS14, EIF2AK2, CHORDC1, SUPT6H, TNFRSF6B, GLG1, RAD23B, GNAI2, TADA3, ERBB3, ERBB2, DAG1, NFKBIA, SERPINH1, UHMK1, DTD1, NR1H2, PEA15, KRAS, RAC1, CDC123, TMED10, PABPC1, SPOP, NR1H3, BMP4, ODC1, DVL3, OSBPL8, MAP2K2, PAIP1,…	1276	2512	16792	1.4721	1.9046e-08	2.00484e-10	4.93496e-09
GOTERM_BP_ALL	GO:0032270	positive regulation of cellular protein metabolic process	166	12.0464	1.13265e-08	EIF6, EIF5A, TTK, AURKA, RPS6KB1, REST, ANKLE2, CTNNB1, MAP3K7, ATP2B4, MYD88, CDKN2A, CD44, PACSIN3, CASP8AP2, HTRA2, ATG7, PRKACB, ASPH, FBXO22, NQO2, ADAM9, DDRGK1, ANAPC5, DDX39B, SKP2, MTA1, BCL2L13, CLPX, RPTOR, BCAP31, PSMA1, PSMA4, NFE2L2, EIF2AK2, UBA52, TNFRSF6B, HMGB1, CAV2, CAV1, GCLC, GNAI2, ERBB3, ERBB2, CLU, ANAPC15, MAPKAPK3, NFKBIA, SRC, UHMK1, NR1H2, PEA15, PTK2, KRAS, CDC123, R…	1276	1420	16792	1.53841	8.69387e-05	5.99603e-07	2.25275e-05
GOTERM_BP_ALL	GO:0051247	positive regulation of protein metabolic process	173	12.5544	2.04001e-08	EIF6, EIF5A, TTK, AURKA, RPS6KB1, REST, ANKLE2, CTNNB1, MAP3K7, ATP2B4, CSNK2A1, MYD88, CDKN2A, CD44, PACSIN3, CASP8AP2, HTRA2, ATG7, PRKACB, ASPH, FBXO22, NQO2, ADAM9, DDRGK1, ANAPC5, RELA, DDX39B, SKP2, MTA1, BCL2L13, CLPX, RPTOR, BCAP31, PSMA1, PSMA4, NFE2L2, EIF2AK2, UBA52, TNFRSF6B, HMGB1, CAV2, CAV1, GCLC, GNAI2, ERBB3, ERBB2, CLU, ANAPC15, MAPKAPK3, NFKBIA, SRC, UHMK1, NR1H2, PEA15, PTK2, …	1276	1508	16792	1.50972	0.000156579	1.04394e-06	4.0574e-05
GOTERM_BP_ALL	GO:0009966	regulation of signal transduction	270	19.5936	1.30312e-06	RUSC1, AURKA, CTNNB1, NONO, MAP3K7, ATP2B4, MYD88, CD44, HTRA2, ADAM9, DDRGK1, STRN3, SKP2, CTNNA1, RPTOR, RFC5, JUP, PPP1CA, BAZ1B, EIF2AK2, EPS8L2, TNFRSF6B, GLG1, GNAI2, ERBB3, ERBB2, DAG1, NFKBIA, BCL2L1, CAPZB, PXN, NR1H2, PEA15, KRAS, RAC1, NR1H3, BMP4, GIT1, DVL3, ABR, LGALS3, OSBPL8, MAP2K2, TP53BP2, MAP2K3, TGFBR1, PHB, TPD52L1, CD63, DDX5, VDAC2, PTPN12, TAX1BP1, HYOU1, CD55, EPS8, RGS4…	1276	2728	16792	1.30248	0.00995288	5.05176e-05	0.00259175
GOTERM_BP_ALL	GO:0044093	positive regulation of molecular function	192	13.9332	2.76865e-06	ATP1B3, TMEM189-UBE2V1, CCT2, REST, CTNNB1, MAP3K7, TBC1D15, ATP2B4, MYD88, CDKN2A, CD44, CASP8AP2, DDX11, HTRA2, RABGEF1, DNAJC7, PRKACB, ASPH, EIF2B2, TBC1D9B, ADAM9, PABPN1, F11R, DDRGK1, ANAPC5, ACTN4, RAN, CHTF8, RELA, DEPDC1, BCL2L13, IRS1, CLPX, HNRNPU, POR, TBC1D22A, RPTOR, BCAP31, RFC5, JUP, PSMA1, BAZ1B, NME1, PSMA4, AMFR, TRAPPC1, EIF2AK2, EPS8L2, UBA52, SMARCA4, ADD1, HMGB1, CAV2, CAV…	1276	1840	16792	1.3732	0.021028	9.8385e-05	0.00550646
GOTERM_BP_ALL	GO:0048583	regulation of response to stimulus	342	24.8186	4.10582e-06	PGF, RUSC1, STOML2, RNF216, AURKA, CTNNB1, NONO, MAP3K7, ACTG1, ATP2B4, SIN3A, MYD88, CD44, HTRA2, DDX11, VPS13C, NUP37, ADAM9, DDRGK1, PTPRF, STRN3, SKP2, PIM3, CTNNA1, RPTOR, JUP, RFC5, PPP1CA, RPS19, BAZ1B, EIF2AK2, CHORDC1, EPS8L2, SUPT6H, TNFRSF6B, GLG1, GNAI2, ERBB3, ERBB2, DAG1, NFKBIA, CACNB3, BCL2L1, CAPZB, PXN, NR1H2, PEA15, KRAS, RAC1, NUP54, NR1H3, BMP4, GIT1, DVL3, ABR, LGALS3, OSBPL…	1276	3636	16792	1.23781	0.0310248	0.000139443	0.00816579
GOTERM_BP_ALL	GO:0023051	regulation of signaling	292	21.1901	1.20254e-05	ATP1B3, CHMP5, RUSC1, AURKA, REST, CTNNB1, ATP2B1, NONO, MAP3K7, ATP2B4, MYD88, CD44, HTRA2, ADAM9, DDRGK1, STRN3, SKP2, PIM3, CTNNA1, RPTOR, JUP, RFC5, PPP1CA, BAZ1B, EIF2AK2, DBN1, EPS8L2, TNFRSF6B, GLG1, GNAI2, ERBB3, ERBB2, DAG1, NFKBIA, BCL2L1, CAPZB, PXN, SCRIB, NR1H2, PEA15, KRAS, RAC1, NR1H3, BMP4, GIT1, DVL3, ABR, LGALS3, OSBPL8, MAP2K2, TP53BP2, MAP2K3, TGFBR1, PHB, TPD52L1, CD63, DDX5,…	1276	3070	16792	1.25169	0.0881751	0.00036769	0.0239147
GOTERM_BP_ALL	GO:1902531	regulation of intracellular signal transduction	177	12.8447	1.3992e-05	TMEM189-UBE2V1, ATP6AP2, AURKA, CTNNB1, NONO, MAP3K7, ATP2B4, CSNK2A1, MYD88, CDKN2A, CD44, HTRA2, UNC5B, PDE4A, PUM1, TPT1, RABGEF1, ASPH, RNF149, PUM2, NQO2, ADAM9, DDRGK1, ACTN4, RELA, IRS1, RPTOR, BCAP31, RFC5, MAP4K4, NFE2L2, EIF2AK2, EPS8L2, RAD17, UBA52, TNFRSF6B, HMGB1, CAV2, CAV1, LITAF, GNAI2, GRB2, ERBB3, ERBB2, CLU, DAG1, MAPKAPK3, NFKBIA, UBE2V1, CXXC5, BCL2L1, CAPZB, SRC, PEA15, PTK…	1276	1714	16792	1.35898	0.101837	0.000416206	0.0278252
GOTERM_BP_ALL	GO:0043412	macromolecule modification	372	26.9956	1.84026e-05	PDP1, FASTKD2, RUSC1, NAA15, MED24, AURKA, RNF216, REST, CLK1, ANKLE2, WDR82, CTNNB1, MAP3K7, ATP2B4, SIN3A, MYD88, CD44, PLOD1, BTBD2, INCENP, H2AFY, NUP37, TLK2, CYHR1, ADAM9, GTPBP4, DDRGK1, C1GALT1C1, ANAPC5, PTPRF, PTPRG, EMG1, LIG1, SKP2, PIM3, HMG20B, RPTOR, MRM2, NME2, PPP1CA, BAZ1B, AMFR, CHORDC1, EIF2AK2, SUPT6H, TNFRSF6B, HSD17B10, GNAI2, TADA3, ERBB3, ERBB2, DAG1, PPT2, PPT1, WDR45B, …	1276	4065	16792	1.2043	0.131736	0.000534931	0.0365947
GOTERM_BP_ALL	GO:0051347	positive regulation of transferase activity	79	5.73295	2.08124e-05	BMI1, CDC14B, PRKAG1, CCT2, RPS2, DAXX, CTNNB1, MAP3K7, AKT1, CDC42, ATP2B4, CD44, PSMD1, RHOA, PRKACB, CSK, MYC, ADAM9, DLG1, PABPN1, KIF14, CDK1, ANAPC5, CCNH, CHTF8, ADNP, TPX2, ECT2, IRS1, RPTOR, RAD50, RFC5, PSMA1, PSEN1, CCND3, PSMA4, ADAM17, PSME3, EIF2AK2, UBA52, HMGB1, CKS1B, GNAI2, ERBB3, ERBB2, CLU, ANAPC15, MAPKAPK3, KITLG, STUB1, SRC, SERINC2, PEA15, PTK2, KRAS, ACD, RAC1, CD24, BMP4…	1276	640	16792	1.62442	0.14765	0.000595933	0.0413859
GOTERM_BP_ALL	GO:0010646	regulation of cell communication	286	20.7547	2.16305e-05	RUSC1, AURKA, REST, CTNNB1, NONO, MAP3K7, ATP2B4, MYD88, CD44, HTRA2, ADAM9, DDRGK1, STRN3, SKP2, PIM3, CTNNA1, RPTOR, JUP, RFC5, PPP1CA, BAZ1B, EIF2AK2, DBN1, EPS8L2, TNFRSF6B, GLG1, GNAI2, ERBB3, ERBB2, DAG1, NFKBIA, BCL2L1, CAPZB, PXN, NR1H2, PEA15, KRAS, RAC1, NR1H3, BMP4, GIT1, DVL3, ABR, LGALS3, OSBPL8, MAP2K2, TP53BP2, MAP2K3, TGFBR1, PHB, TPD52L1, CD63, DDX5, VDAC2, PTPN12, TAX1BP1, HYOU1…	1276	3020	16792	1.24627	0.152985	0.000614764	0.0430123
GOTERM_BP_ALL	GO:0036211	protein modification process	351	25.4717	2.41324e-05	PDP1, FASTKD2, RUSC1, NAA15, MED24, AURKA, RNF216, REST, CLK1, ANKLE2, WDR82, CTNNB1, MAP3K7, ATP2B4, SIN3A, MYD88, CD44, PLOD1, BTBD2, INCENP, H2AFY, NUP37, TLK2, CYHR1, ADAM9, GTPBP4, DDRGK1, C1GALT1C1, ANAPC5, PTPRF, PTPRG, LIG1, SKP2, PIM3, HMG20B, RPTOR, NME2, PPP1CA, BAZ1B, AMFR, CHORDC1, EIF2AK2, SUPT6H, TNFRSF6B, GNAI2, TADA3, ERBB3, ERBB2, DAG1, PPT1, WDR45B, UHMK1, PEA15, KRAS, NAA50, R…	1276	3818	16792	1.20983	0.169097	0.000683318	0.0479862
GOTERM_BP_ALL	GO:0006464	cellular protein modification process	351	25.4717	2.41324e-05	PDP1, FASTKD2, RUSC1, NAA15, MED24, AURKA, RNF216, REST, CLK1, ANKLE2, WDR82, CTNNB1, MAP3K7, ATP2B4, SIN3A, MYD88, CD44, PLOD1, BTBD2, INCENP, H2AFY, NUP37, TLK2, CYHR1, ADAM9, GTPBP4, DDRGK1, C1GALT1C1, ANAPC5, PTPRF, PTPRG, LIG1, SKP2, PIM3, HMG20B, RPTOR, NME2, PPP1CA, BAZ1B, AMFR, CHORDC1, EIF2AK2, SUPT6H, TNFRSF6B, GNAI2, TADA3, ERBB3, ERBB2, DAG1, PPT1, WDR45B, UHMK1, PEA15, KRAS, NAA50, R…	1276	3818	16792	1.20983	0.169097	0.000683318	0.0479862
GOTERM_BP_ALL	GO:0031399	regulation of protein modification process	171	12.4093	2.50827e-05	ATP6AP2, TTK, ANKLE2, CTNNB1, MAP3K7, ATP2B4, SIN3A, MYD88, CDKN2A, CD44, ATG7, TARDBP, RABGEF1, H2AFY, PRKACB, RNF149, FBXO22, NQO2, ADAM9, TWF1, GTPBP4, DDRGK1, ANAPC5, SKP2, MTA1, HMG20B, RPTOR, MAP4K4, PSMA1, PSMA4, EIF2AK2, CHORDC1, UBA52, SUPT6H, TNFRSF6B, HMGB1, CAV2, CAV1, GCLC, TADA3, GNAI2, GRB2, ERBB3, ERBB2, CLU, ANAPC15, DAG1, MAPKAPK3, CCNG1, SRC, PEA15, PTK2, EIF3A, KRAS, AKT1S1, R…	1276	1664	16792	1.35237	0.175136	0.000707606	0.0498754
GOTERM_BP_ALL	GO:0065009	regulation of molecular function	272	19.7388	3.10233e-05	OXA1L, ATP1B3, CCT2, AURKA, REST, ANKLE2, CTNNB1, MAP3K7, ATP2B4, SIN3A, MYD88, CD44, DDX11, HTRA2, H2AFY, EIF2B2, ADAM9, TBC1D9B, F11R, GTPBP4, DDRGK1, ANAPC5, PTPRF, RAN, DEPDC1, BCL2L13, RPTOR, RFC5, JUP, PPP1CA, BAZ1B, NME1, AMFR, TRAPPC1, EIF2AK2, CHORDC1, EPS8L2, ADD1, GNAI2, ERBB3, ERBB2, NFKBIA, PPT1, CACNB3, DENND2D, SERPINH1, SCRIB, NR1H2, PEA15, SERINC2, KRAS, ACD, RAC1, AGRN, CDC42EP3…	1276	2863	16792	1.25026	0.211906	0.000847108	0.0616845
GOTERM_BP_ALL	GO:0051338	regulation of transferase activity	107	7.76488	4.26087e-05	CCT2, CTNNB1, MAP3K7, ATP2B4, CDKN2A, CD44, H2AFY, PRKACB, ADAM9, PABPN1, GTPBP4, ANAPC5, CHTF8, IRS1, RPTOR, RFC5, PSMA1, NABP2, PSMA4, CHORDC1, EIF2AK2, UBA52, HMGB1, CAV1, GNAI2, ERBB3, ERBB2, CLU, ANAPC15, MAPKAPK3, CCNG1, SRC, SERINC2, PEA15, PTK2, KRAS, ACD, AKT1S1, NPM1, RAC1, BMP4, DVL3, OSBPL8, MAP2K2, TGFBR1, MAP2K3, JTB, MALT1, TPD52L1, CDKN1A, PSMC6, CHCHD10, PSMC3, PSMC2, RGS4, PRKAR…	1276	955	16792	1.47446	0.278968	0.0011311	0.0847109
GOTERM_BP_ALL	GO:0043085	positive regulation of catalytic activity	160	11.611	5.38363e-05	ATP1B3, CCT2, REST, CTNNB1, MAP3K7, TBC1D15, ATP2B4, CDKN2A, CD44, HTRA2, CASP8AP2, DDX11, RABGEF1, DNAJC7, PRKACB, ASPH, EIF2B2, TBC1D9B, ADAM9, PABPN1, F11R, ANAPC5, CHTF8, DEPDC1, BCL2L13, IRS1, CLPX, HNRNPU, POR, TBC1D22A, RPTOR, BCAP31, RFC5, PSMA1, PSMA4, TRAPPC1, EIF2AK2, EPS8L2, UBA52, HMGB1, CAV2, CAV1, GNAI2, GRB2, ERBB3, ERBB2, CLU, ANAPC15, MAPKAPK3, DENND2D, SCRIB, SRC, NR1H2, PEA15,…	1276	1559	16792	1.3506	0.338509	0.00139517	0.107021
GOTERM_BP_ALL	GO:0009967	positive regulation of signal transduction	148	10.7402	6.86657e-05	TMEM189-UBE2V1, ATP6AP2, RUSC1, TTK, CTNNB1, MAP3K7, CSNK2A1, CDKN2A, MYD88, CD44, HTRA2, UNC5B, PUM1, ASPH, PUM2, ASPM, NQO2, ADAM9, DDRGK1, ACTN4, RELA, SKP2, CTNNA1, IRS1, POR, RPTOR, BCAP31, JUP, PSMA1, PPP1CA, PSMA4, EIF2AK2, UBA52, SMARCA4, TNFRSF6B, CAV2, HMGB1, CAV1, LITAF, GNAI2, GRB2, ERBB3, TNFRSF12A, ERBB2, CLU, MAPKAPK3, UBE2V1, GIPC1, CXXC5, BCL2L1, SRC, PEA15, PTK2, KRAS, RAC1, NR1…	1276	1428	16792	1.36391	0.409683	0.00169886	0.136481
GOTERM_BP_ALL	GO:0023056	positive regulation of signaling	159	11.5385	8.84e-05	TMEM189-UBE2V1, ATP6AP2, RUSC1, TTK, CTNNB1, MAP3K7, CSNK2A1, CDKN2A, MYD88, CD44, HTRA2, UNC5B, TARDBP, PUM1, ASPH, PUM2, ASPM, NQO2, ADAM9, DDRGK1, ACTN4, RELA, SKP2, CTNNA1, IRS1, POR, RPTOR, BCAP31, JUP, PSMA1, PPP1CA, PSMA4, EIF2AK2, UBA52, SMARCA4, TNFRSF6B, HMGB1, CAV2, CAV1, LITAF, GNAI2, GRB2, TNFRSF12A, ERBB3, ERBB2, CLU, MAPKAPK3, UBE2V1, GIPC1, SNX4, CXXC5, BCL2L1, SCRIB, SRC, PEA15, …	1276	1563	16792	1.33872	0.492667	0.00213837	0.175673
GOTERM_BP_ALL	GO:0006793	phosphorus metabolic process	286	20.7547	0.000115901	PDP1, GDA, LDHA, CDIPT, FASTKD2, STOML2, AURKA, CLK1, ANKLE2, OGDH, CTNNB1, MAP3K7, ATP2B4, MYD88, CD44, SULT1A1, H2AFY, TLK2, ADAM9, GTPBP4, DDRGK1, PTPRF, PTPRG, OLA1, PIM3, RPTOR, NME2, PPP1CA, BAZ1B, NME1, DLD, ADSL, EIF2AK2, CHORDC1, SURF1, MDH1, TNFRSF6B, ALDOA, COASY, GNAI2, TADA3, ERBB3, PFKFB3, ERBB2, DAG1, UHMK1, HADHA, TK2, HADHB, PEA15, SERINC2, KRAS, RAC1, IDH1, PPP2R2C, BMP4, DVL3, …	1276	3089	16792	1.21843	0.589223	0.00272543	0.230264
GOTERM_BP_ALL	GO:0006796	phosphate-containing compound metabolic process	285	20.6821	0.000142635	PDP1, GDA, LDHA, CDIPT, FASTKD2, STOML2, AURKA, CLK1, ANKLE2, OGDH, CTNNB1, MAP3K7, ATP2B4, MYD88, CD44, SULT1A1, H2AFY, TLK2, ADAM9, GTPBP4, DDRGK1, PTPRF, PTPRG, OLA1, PIM3, RPTOR, NME2, PPP1CA, BAZ1B, NME1, DLD, ADSL, EIF2AK2, CHORDC1, SURF1, MDH1, TNFRSF6B, ALDOA, COASY, GNAI2, TADA3, ERBB3, PFKFB3, ERBB2, DAG1, UHMK1, HADHA, TK2, HADHB, PEA15, SERINC2, KRAS, RAC1, IDH1, PPP2R2C, BMP4, DVL3, …	1276	3083	16792	1.21653	0.665442	0.00318717	0.283307
GOTERM_BP_ALL	GO:0010647	positive regulation of cell communication	157	11.3933	0.00014414	TMEM189-UBE2V1, ATP6AP2, RUSC1, TTK, CTNNB1, MAP3K7, CSNK2A1, CDKN2A, MYD88, CD44, HTRA2, UNC5B, TARDBP, PUM1, ASPH, PUM2, ASPM, NQO2, ADAM9, DDRGK1, ACTN4, RELA, SKP2, CTNNA1, IRS1, POR, RPTOR, BCAP31, JUP, PSMA1, PPP1CA, PSMA4, EIF2AK2, UBA52, SMARCA4, TNFRSF6B, HMGB1, CAV2, CAV1, LITAF, GNAI2, GRB2, TNFRSF12A, ERBB3, ERBB2, CLU, MAPKAPK3, UBE2V1, GIPC1, SNX4, CXXC5, BCL2L1, SRC, PEA15, PTK2, K…	1276	1555	16792	1.32868	0.669284	0.0032021	0.286291
GOTERM_BP_ALL	GO:0035556	intracellular signal transduction	248	17.9971	0.000235616	RAB1B, AURKA, CTNNB1, NONO, MAP3K7, ATP2B4, MYD88, CD44, HTRA2, TLK2, ADAM9, DDRGK1, RAN, DEPDC1, RPTOR, RFC5, RAB18, RAB13, EIF2AK2, EPS8L2, TNFRSF6B, GNAI2, ERBB3, ERBB2, DAG1, NFKBIA, BCL2L1, CAPZB, PEA15, KRAS, RAC1, CDC42EP3, BMP4, DVL3, ABR, OSBPL8, MAP2K2, TP53BP2, MAP2K3, TGFBR1, PHB, TPD52L1, OXSR1, DDX5, VDAC2, RPS6, NCKAP1, HYOU1, EPS8, ARF1, RGS4, ZNF385A, RAB5B, TSG101, YBX3, DAXX, C…	1276	2657	16792	1.22832	0.83615	0.00490317	0.467578
GOTERM_BP_ALL	GO:0050790	regulation of catalytic activity	218	15.82	0.00100996	OXA1L, ATP1B3, CCT2, REST, ANKLE2, CTNNB1, MAP3K7, ATP2B4, CD44, DDX11, HTRA2, H2AFY, EIF2B2, TBC1D9B, ADAM9, F11R, GTPBP4, ANAPC5, DEPDC1, BCL2L13, RPTOR, RFC5, TRAPPC1, CHORDC1, EIF2AK2, EPS8L2, GNAI2, ERBB3, ERBB2, PPT1, DENND2D, SERPINH1, SCRIB, NR1H2, SERINC2, PEA15, KRAS, ACD, RAC1, AGRN, PPP2R2C, CDC42EP3, NR1H3, GIT1, BMP4, DVL3, ABR, OSBPL8, MAP2K2, TGFBR1, MAP2K3, JTB, TPD52L1, DHFR, CH…	1276	2357	16792	1.21716	0.999572	0.0170137	1.98968
GOTERM_BP_ALL	GO:0016310	phosphorylation	207	15.0218	0.0011762	LDHA, FASTKD2, AURKA, CLK1, OGDH, ANKLE2, CTNNB1, MAP3K7, ATP2B4, MYD88, CD44, H2AFY, TLK2, ADAM9, GTPBP4, DDRGK1, PIM3, RPTOR, NME2, BAZ1B, NME1, DLD, EIF2AK2, CHORDC1, SURF1, ALDOA, TNFRSF6B, COASY, TADA3, GNAI2, ERBB3, PFKFB3, ERBB2, DAG1, TK2, UHMK1, PEA15, KRAS, RAC1, BMP4, DVL3, OSBPL8, MAP2K2, MAP2K3, TGFBR1, PHB, JTB, CELSR3, TPD52L1, OXSR1, CKMT1A, CHCHD10, RGS4, SEPHS1, TSG101, DAXX, CK…	1276	2229	16792	1.22211	0.999881	0.01924	2.31355
GOTERM_BP_ALL	GO:0001932	regulation of protein phosphorylation	129	9.36139	0.00119706	ATP6AP2, TTK, CTNNB1, MAP3K7, ATP2B4, CDKN2A, MYD88, CD44, TARDBP, RABGEF1, H2AFY, PRKACB, RNF149, NQO2, ADAM9, TWF1, GTPBP4, DDRGK1, RPTOR, MAP4K4, CHORDC1, EIF2AK2, UBA52, TNFRSF6B, CAV2, HMGB1, CAV1, TADA3, GNAI2, GRB2, ERBB3, ERBB2, CLU, DAG1, MAPKAPK3, CCNG1, SRC, PEA15, PTK2, EIF3A, KRAS, AKT1S1, NPM1, RAC1, BMP4, DVL3, OSBPL8, MAP2K2, PHB, TGFBR1, MAP2K3, JTB, CELSR3, MALT1, TPD52L1, CDKN1…	1276	1300	16792	1.30586	0.999898	0.0194128	2.35412
GOTERM_BP_ALL	GO:1902533	positive regulation of intracellular signal transduction	95	6.89405	0.00155616	TMEM189-UBE2V1, WWC1, DAXX, CTNNB1, MAP3K7, CDC42, GPX1, BAG4, PRMT1, CDKN2A, MYD88, CD44, UNC5B, TRIM8, PUM1, RHOA, RHOC, PUM2, ASPH, CSK, ARHGAP8, NQO2, ADAM9, CDK1, DDRGK1, ACTN4, RELA, TP53, ADIPOR1, WLS, ECT2, RPTOR, BCAP31, C1QBP, PSEN1, BNIP2, NCK1, EEF1D, EIF2AK2, UBA52, TNFRSF6B, CAV2, HMGB1, CAV1, BCLAF1, GNAI2, LITAF, ERBB3, ERBB2, CLU, MAPKAPK3, UBE2V1, TFG, KITLG, BCL2L1, CXXC5, TCF7…	1276	915	16792	1.36633	0.999994	0.0242975	3.05
GOTERM_BP_ALL	GO:0033674	positive regulation of kinase activity	58	4.209	0.00168823	PRKAG1, DAXX, MAP3K7, AKT1, CDC42, ATP2B4, CD44, RHOA, PRKACB, CSK, DLG1, ADAM9, KIF14, CDK1, CCNH, TPX2, ADNP, IRS1, ECT2, RPTOR, RAD50, CCND3, PSEN1, ADAM17, EIF2AK2, UBA52, HMGB1, CKS1B, GNAI2, ERBB3, ERBB2, CLU, MAPKAPK3, KITLG, SRC, PEA15, PTK2, KRAS, RAC1, CD24, BMP4, DVL3, PDCD10, OSBPL8, MAP2K2, ATRAID, TGFBR1, MAP2K3, PSRC1, JTB, TPD52L1, MALT1, CDKN1A, PRKAR1A, CALM3, RAP1A, CALM2, CALM1	1276	505	16792	1.51143	0.999998	0.0259648	3.30473
GOTERM_BP_ALL	GO:0048584	positive regulation of response to stimulus	189	13.7155	0.00180217	TMEM189-UBE2V1, ATP6AP2, PGF, RUSC1, TTK, STOML2, CTNNB1, ACTG1, MAP3K7, CSNK2A1, SIN3A, MYD88, CDKN2A, CD44, HTRA2, UNC5B, DDX11, PUM1, PRKACB, ASPH, PUM2, ASPM, NQO2, ADAM9, DDRGK1, ACTN4, RELA, SKP2, CTNNA1, IRS1, POR, RPTOR, BCAP31, JUP, PSMA1, PPP1CA, RPS19, PSMA4, NFE2L2, EIF2AK2, UBA52, SMARCA4, TNFRSF6B, HMGB1, CAV2, CAV1, LITAF, GNAI2, GRB2, TNFRSF12A, ERBB3, ERBB2, CLU, MAPKAPK3, NFKBIA…	1276	2030	16792	1.22523	0.999999	0.0275292	3.52401
GOTERM_BP_ALL	GO:0071900	regulation of protein serine/threonine kinase activity	55	3.99129	0.002015	TSG101, DAXX, MAP3K7, AKT1, CDKN2A, ATP2B4, RHOA, H2AFY, CSK, CDK5RAP1, ADAM9, CDK1, GTPBP4, CCNH, RPTOR, CCND3, PSEN1, HIPK3, ADAM17, CHORDC1, EIF2AK2, UBA52, CKS1B, CAV1, GNAI2, ERBB2, MAPKAPK3, KITLG, CCNG1, DTNBP1, SRC, PEA15, KRAS, CD24, BMP4, DVL3, PDCD10, ATRAID, MAP2K2, TGFBR1, MAP2K3, PSRC1, TPD52L1, MALT1, CDKN3, CDC25C, RGS14, MNAT1, CDKN1A, RGS4, PRKAR1A, CALM3, RAP1A, CALM2, CALM1	1276	476	16792	1.52057	1	0.030135	3.9323
GOTERM_BP_ALL	GO:0042325	regulation of phosphorylation	134	9.72424	0.0030046	EIF6, ATP6AP2, TTK, ANKLE2, CTNNB1, MAP3K7, ATP2B4, CDKN2A, MYD88, CD44, TARDBP, RABGEF1, H2AFY, PRKACB, RNF149, NQO2, ADAM9, TWF1, GTPBP4, DDRGK1, IRS1, RPTOR, MAP4K4, CHORDC1, EIF2AK2, RAD17, UBA52, TNFRSF6B, CAV2, HMGB1, CAV1, TADA3, GNAI2, GRB2, ERBB3, ERBB2, CLU, DAG1, MAPKAPK3, CCNG1, SRC, PEA15, PTK2, EIF3A, KRAS, AKT1S1, NPM1, RAC1, BMP4, DVL3, OSBPL8, MAP2K2, PHB, TGFBR1, MAP2K3, JTB, CE…	1276	1393	16792	1.26592	1	0.0421012	5.80931
GOTERM_BP_ALL	GO:0045859	regulation of protein kinase activity	77	5.58781	0.00307559	TSG101, PRKAG1, DAXX, CAMKK2, MAP3K7, AKT1, CDC42, ATP2B4, CDKN2A, RHOA, H2AFY, PRKACB, CSK, CDK5RAP1, ADAM9, DLG1, KIF14, CDK1, ELP3, GTPBP4, CCNH, ADNP, TPX2, ECT2, RPTOR, PSEN1, CCND3, NCK1, HIPK3, ADAM17, EIF2AK2, CHORDC1, UBA52, HMGB1, CKS1B, CAV1, GNAI2, ERBB3, ERBB2, CLU, MAPKAPK3, KITLG, CCNG1, DTNBP1, SRC, RACK1, PEA15, PTK2, AKT1S1, KRAS, NPM1, CD24, BMP4, DVL3, PDCD10, OSBPL8, MAP2K2, …	1276	730	16792	1.3881	1	0.0428415	5.9426
GOTERM_BP_ALL	GO:0045860	positive regulation of protein kinase activity	53	3.84615	0.0039726	PRKAG1, DAXX, MAP3K7, AKT1, ATP2B4, RHOA, PRKACB, CSK, DLG1, ADAM9, KIF14, CDK1, CCNH, TPX2, ADNP, ECT2, RPTOR, CCND3, PSEN1, ADAM17, EIF2AK2, UBA52, HMGB1, CKS1B, GNAI2, ERBB3, ERBB2, CLU, MAPKAPK3, KITLG, SRC, PEA15, PTK2, KRAS, CD24, BMP4, DVL3, PDCD10, OSBPL8, ATRAID, MAP2K2, TGFBR1, MAP2K3, PSRC1, JTB, TPD52L1, MALT1, CDKN1A, PRKAR1A, CALM3, RAP1A, CALM2, CALM1	1276	470	16792	1.48399	1	0.0528243	7.61161
GOTERM_BP_ALL	GO:0031401	positive regulation of protein modification process	112	8.12772	0.00407463	TTK, ANKLE2, CTNNB1, MAP3K7, ATP2B4, CDKN2A, MYD88, CD44, ATG7, PRKACB, FBXO22, NQO2, ADAM9, DDRGK1, ANAPC5, SKP2, MTA1, RPTOR, PSMA1, PSMA4, EIF2AK2, UBA52, TNFRSF6B, CAV2, HMGB1, CAV1, GNAI2, ERBB3, ERBB2, CLU, ANAPC15, MAPKAPK3, SRC, PEA15, PTK2, KRAS, RAC1, BMP4, DVL3, OSBPL8, MAP2K2, PHB, TGFBR1, MAP2K3, JTB, MALT1, TPD52L1, BRCA1, CDKN1A, PSMC6, HDAC2, PSMC3, PSMC2, PRKAR1A, PTTG1IP, RAP1A,…	1276	1143	16792	1.28951	1	0.054053	7.79966
GOTERM_BP_ALL	GO:0043549	regulation of kinase activity	81	5.87808	0.00463254	TSG101, PRKAG1, DAXX, CAMKK2, MAP3K7, AKT1, CDC42, ATP2B4, CDKN2A, CD44, RHOA, H2AFY, PRKACB, CSK, CDK5RAP1, ADAM9, DLG1, KIF14, CDK1, ELP3, GTPBP4, CCNH, ADNP, TPX2, IRS1, ECT2, RPTOR, RAD50, PSEN1, CCND3, NCK1, HIPK3, ADAM17, EIF2AK2, CHORDC1, UBA52, HMGB1, CKS1B, CAV1, GNAI2, ERBB3, ERBB2, CLU, MAPKAPK3, KITLG, CCNG1, DTNBP1, SRC, RACK1, PEA15, PTK2, AKT1S1, KRAS, RAC1, NPM1, CD24, BMP4, DVL3,…	1276	788	16792	1.35273	1	0.0602055	8.82151
GOTERM_BP_ALL	GO:0019220	regulation of phosphate metabolic process	148	10.7402	0.00923193	EIF6, ATP6AP2, STOML2, TTK, ANKLE2, CTNNB1, MAP3K7, ATP2B4, CDKN2A, MYD88, CD44, TARDBP, RABGEF1, H2AFY, PRKACB, RNF149, NQO2, ADAM9, TWF1, GTPBP4, DDRGK1, IRS1, RPTOR, MAP4K4, NME2, CHORDC1, EIF2AK2, RAD17, UBA52, TNFRSF6B, CAV2, HMGB1, CAV1, ME2, TADA3, GNAI2, GRB2, ERBB3, ERBB2, CLU, DAG1, MAPKAPK3, CCNG1, SRC, PEA15, PTK2, EIF3A, KRAS, AKT1S1, RAC1, NPM1, IDH1, BMP4, DVL3, SMG6, OSBPL8, MAP2K…	1276	1610	16792	1.20973	1	0.102255	16.8453
GOTERM_BP_ALL	GO:0051345	positive regulation of hydrolase activity	90	6.5312	0.00951209	ATP1B3, REST, ARHGAP12, AKT1, ARHGAP21, TBC1D15, CDKN2A, ARHGAP5, HTRA2, DDX11, CASP8AP2, GSN, CASP7, DNAJC7, RHOA, RABGEF1, RANBP1, RHOC, ARHGAP11A, ASPH, EIF2B2, ARHGAP8, MYC, TBC1D9B, F11R, SSBP1, ARHGEF7, CYCS, DEPDC1, BCL2L13, NLRP2, ECT2, IRS1, HNRNPU, TBC1D22A, CLPX, BCAP31, BNIP2, NCK1, PSME3, TRAPPC1, EPS8L2, CAV2, HMGB1, LIMS1, CAV1, GRB2, ERBB3, ERBB2, KITLG, DENND2D, SCRIB, RACK1, NR1…	1276	917	16792	1.29159	1	0.104454	17.3117
GOTERM_BP_ALL	GO:0051174	regulation of phosphorus metabolic process	148	10.7402	0.0095332	EIF6, ATP6AP2, STOML2, TTK, ANKLE2, CTNNB1, MAP3K7, ATP2B4, CDKN2A, MYD88, CD44, TARDBP, RABGEF1, H2AFY, PRKACB, RNF149, NQO2, ADAM9, TWF1, GTPBP4, DDRGK1, IRS1, RPTOR, MAP4K4, NME2, CHORDC1, EIF2AK2, RAD17, UBA52, TNFRSF6B, CAV2, HMGB1, CAV1, ME2, TADA3, GNAI2, GRB2, ERBB3, ERBB2, CLU, DAG1, MAPKAPK3, CCNG1, SRC, PEA15, PTK2, EIF3A, KRAS, AKT1S1, RAC1, NPM1, IDH1, BMP4, DVL3, SMG6, OSBPL8, MAP2K…	1276	1611	16792	1.20898	1	0.104526	17.3468
GOTERM_BP_ALL	GO:0001934	positive regulation of protein phosphorylation	85	6.16836	0.0228021	PRKAG1, WWC1, TTK, DAXX, CTNNB1, MAP3K7, AKT1, CDC42, BAG4, PRMT1, ATP2B4, MYD88, CD44, RHOA, PRKACB, CSK, ARHGAP8, NQO2, ADAM9, DLG1, KIF14, CDK1, DDRGK1, CCNH, TP53, ADNP, TPX2, ECT2, RPTOR, RAD50, SENP2, EIF4G1, PSEN1, CCND3, BNIP2, ADAM17, EIF2AK2, UBA52, TNFRSF6B, CAV2, CKS1B, HMGB1, CAV1, GNAI2, ERBB3, ERBB2, CLU, MAPKAPK3, KITLG, SRC, RACK1, TNFRSF1A, PEA15, SORBS3, PTK2, KRAS, RAC1, CAMK2…	1276	890	16792	1.25684	1	0.202151	36.7936
GOTERM_BP_ALL	GO:0000165	MAPK cascade	80	5.80552	0.028762	TSG101, WWC1, DAXX, CAMKK2, CTNNB1, SETX, MAP3K7, AKT1, CDC42, PRMT1, MYD88, CD44, PRMT5, PSMD1, RNF149, CSK, ARHGAP8, MYC, TNIP1, NQO2, ADAM9, DLG1, PABPN1, CDK1, PBK, IRS1, PSMA1, MAP4K4, PSEN1, DOK4, BNIP2, PSMA4, HIPK3, PSME3, EIF2AK2, UBA52, TNFRSF6B, CAV2, ZMYND11, HMGB1, CAV1, GNAI2, GRB2, ERBB3, ERBB2, MAPKAPK3, DAG1, KITLG, DTNBP1, SRC, PEA15, EIF3A, SORBS3, PTK2, KRAS, CAMK2D, CD24, BMP…	1276	841	16792	1.25183	1	0.238544	44.0347
GOTERM_BP_ALL	GO:0006468	protein phosphorylation	162	11.7562	0.0333584	FASTKD2, ATP6AP2, TTK, AURKA, RPS6KB1, CLK1, SETX, CTNNB1, MAP3K7, ATP2B4, CSNK2A1, MYD88, CDKN2A, CD44, TARDBP, RABGEF1, H2AFY, TLK2, PRKACB, RNF149, NQO2, ADAM9, PABPN1, TWF1, GTPBP4, DDRGK1, PIM3, IRS1, RPTOR, MAP4K4, PSMA1, NME2, BAZ1B, PSMA4, EIF2AK2, CHORDC1, UBA52, TNFRSF6B, HMGB1, CAV2, CAV1, GNAI2, GRB2, ERBB3, ERBB2, CLU, PTK7, DAG1, MAPKAPK3, CCNG1, SRC, UHMK1, PEA15, PTK2, EIF3A, KRAS…	1276	1852	16792	1.15113	1	0.263103	49.0735
GOTERM_BP_ALL	GO:0042327	positive regulation of phosphorylation	87	6.3135	0.0340679	PRKAG1, WWC1, TTK, DAXX, CTNNB1, MAP3K7, AKT1, CDC42, BAG4, PRMT1, ATP2B4, MYD88, CD44, RHOA, PRKACB, CSK, ARHGAP8, MYC, NQO2, ADAM9, DLG1, KIF14, CDK1, DDRGK1, CCNH, TP53, ADNP, TPX2, ECT2, IRS1, RPTOR, RAD50, SENP2, EIF4G1, PSEN1, CCND3, BNIP2, ADAM17, EIF2AK2, UBA52, TNFRSF6B, CAV2, CKS1B, HMGB1, CAV1, GNAI2, ERBB3, ERBB2, CLU, MAPKAPK3, KITLG, SRC, RACK1, TNFRSF1A, PEA15, SORBS3, PTK2, KRAS, …	1276	932	16792	1.22844	1	0.266359	49.8118
GOTERM_BP_ALL	GO:0043408	regulation of MAPK cascade	65	4.71698	0.0423372	ATP6AP2, TSG101, WWC1, DAXX, CTNNB1, MAP3K7, AKT1, CDC42, PRMT1, MYD88, CD44, PRMT5, RNF149, CSK, ARHGAP8, TNIP1, MYC, NQO2, DLG1, ADAM9, CDK1, PBK, MAP4K4, PSEN1, BNIP2, HIPK3, EIF2AK2, UBA52, TNFRSF6B, CAV2, ZMYND11, HMGB1, CAV1, GNAI2, GRB2, ERBB2, MAPKAPK3, DAG1, KITLG, DTNBP1, SRC, PEA15, SORBS3, EIF3A, KRAS, STK40, CAMK2D, CD24, BMP4, DVL3, PDCD10, MAP2K2, PSAP, PHB, MAP2K3, TGFBR1, TPD52L1…	1276	678	16792	1.26164	1	0.307696	57.7004
GOTERM_BP_ALL	GO:0023014	signal transduction by protein phosphorylation	81	5.87808	0.0496135	TSG101, WWC1, DAXX, CAMKK2, CTNNB1, SETX, MAP3K7, AKT1, CDC42, PRMT1, MYD88, CD44, PRMT5, PSMD1, RNF149, CSK, ARHGAP8, MYC, TNIP1, NQO2, ADAM9, DLG1, PABPN1, CDK1, PBK, IRS1, PSMA1, MAP4K4, PSEN1, DOK4, BNIP2, PSMA4, HIPK3, PSME3, EIF2AK2, UBA52, TNFRSF6B, CAV2, ZMYND11, HMGB1, CAV1, GNAI2, GRB2, ERBB3, ERBB2, MAPKAPK3, DAG1, KITLG, DTNBP1, SRC, PEA15, EIF3A, SORBS3, PTK2, KRAS, CAMK2D, CD24, BMP…	1276	877	16792	1.21545	1	0.34266	63.6541
GOTERM_BP_ALL	GO:0071902	positive regulation of protein serine/threonine kinase activity	32	2.32221	0.0502262	CKS1B, ERBB2, MAPKAPK3, KITLG, DAXX, SRC, MAP3K7, AKT1, PEA15, KRAS, ATP2B4, RHOA, CD24, CSK, DVL3, CDK1, PDCD10, ATRAID, CCNH, MAP2K2, MAP2K3, PSRC1, MALT1, TPD52L1, RPTOR, CCND3, PSEN1, ADAM17, CALM3, UBA52, CALM2, CALM1	1276	300	16792	1.40372	1	0.344957	64.1173
GOTERM_BP_ALL	GO:0051716	cellular response to stimulus	555	40.2758	0.0510173	PGF, RUSC1, XRCC6, STOML2, MED24, INTS3, REST, XRCC1, CTNNB1, MAP3K7, ACTG1, RPLP0, TLK2, ADAM9, YARS, BSG, DDRGK1, PTPRF, PTPRG, LIG1, PTBP1, SKP2, EXD2, CTNNA1, RPTOR, JUP, NME2, PPP1CA, RPS19, NME1, CHORDC1, EIF2AK2, TNFRSF6B, RAD23B, GGCT, GNAI2, ERBB3, ERBB2, NFKBIA, CACNB3, BCL2L1, PEA15, RAC1, CACYBP, LEO1, CDC42EP3, GIT1, DVL3, MAP2K2, PHB, MAP2K3, TGFBR1, ACACA, RPS6, VDAC2, ARF1, HSPB11…	1276	6927	16792	1.05439	1	0.349124	64.7071
GOTERM_BP_ALL	GO:0010562	positive regulation of phosphorus metabolic process	94	6.82148	0.0649734	PRKAG1, WWC1, TTK, STOML2, ANKLE2, DAXX, CTNNB1, MAP3K7, AKT1, CDC42, BAG4, PRMT1, ATP2B4, MYD88, CD44, RHOA, PRKACB, CAP1, CSK, ARHGAP8, RAMP1, MYC, NQO2, ADAM9, DLG1, KIF14, CDK1, DDRGK1, CCNH, TP53, ADNP, TPX2, ECT2, IRS1, RPTOR, RAD50, SENP2, EIF4G1, NME2, PSEN1, CCND3, BNIP2, ADAM17, EIF2AK2, UBA52, TNFRSF6B, CAV2, CKS1B, HMGB1, CAV1, GNAI2, ERBB3, ERBB2, CLU, MAPKAPK3, KITLG, SRC, RACK1, TN…	1276	1049	16792	1.17925	1	0.402903	73.7146
GOTERM_BP_ALL	GO:0045937	positive regulation of phosphate metabolic process	94	6.82148	0.0649734	PRKAG1, WWC1, TTK, STOML2, ANKLE2, DAXX, CTNNB1, MAP3K7, AKT1, CDC42, BAG4, PRMT1, ATP2B4, MYD88, CD44, RHOA, PRKACB, CAP1, CSK, ARHGAP8, RAMP1, MYC, NQO2, ADAM9, DLG1, KIF14, CDK1, DDRGK1, CCNH, TP53, ADNP, TPX2, ECT2, IRS1, RPTOR, RAD50, SENP2, EIF4G1, NME2, PSEN1, CCND3, BNIP2, ADAM17, EIF2AK2, UBA52, TNFRSF6B, CAV2, CKS1B, HMGB1, CAV1, GNAI2, ERBB3, ERBB2, CLU, MAPKAPK3, KITLG, SRC, RACK1, TN…	1276	1049	16792	1.17925	1	0.402903	73.7146
GOTERM_BP_ALL	GO:0050794	regulation of cellular process	822	59.6517	0.0733492	PDP1, LDHA, MED24, MED23, REST, MAP3K7, ZNF107, BSG, PTBP1, VPS41, JUP, PPP1CA, NPC2, ZWINT, PMP22, EIF2AK2, CHORDC1, RAD23B, ZNF131, NFKBIA, CACNB3, BCL2L1, MYBL2, SERPINH1, VPS72, SCRIB, PEA15, RAC1, CDC123, PABPC1, YEATS4, PAIP1, ZNF121, ACACA, JTB, GAS8, VDAC2, VDAC3, EI24, ARF1, HSPB11, RGS4, RGS5, SMURF2, PARP2, LZTS2, ELF1, LDLR, TSG101, YBX3, DAXX, USP19, BRD7, USP10, USP16, ATF7IP, PGAP2…	1276	10489	16792	1.03131	1	0.434748	78.0219
GOTERM_BP_ALL	GO:0050896	response to stimulus	656	47.6052	0.0973883	LDHA, PGF, RUSC1, XRCC6, STOML2, MED24, L1CAM, INTS3, REST, XRCC1, CTNNB1, MAP3K7, ACTG1, RPLP0, FAU, TLK2, ADAM9, YARS, BSG, DDRGK1, PTPRF, PTPRG, LIG1, PTBP1, SKP2, EXD2, HMG20B, CTNNA1, RPTOR, JUP, NME2, PPP1CA, NPC2, RPS19, NME1, ADSL, CHORDC1, EIF2AK2, TNFRSF6B, RAD23B, GGCT, GNAI2, ERBB3, ERBB2, PABPC4, NFKBIA, CACNB3, PPT1, BCL2L1, SERPINH1, HADHA, MANF, SCRIB, PEA15, RAC1, CACYBP, LEO1, C…	1276	8329	16792	1.03648	1	0.515622	86.9697
GOTERM_BP_ALL	GO:0051336	regulation of hydrolase activity	115	8.34543	0.105143	CAST, OXA1L, ATP1B3, REST, TBC1D15, CSNK2A1, CDKN2A, CD44, HTRA2, CASP8AP2, DDX11, DNAJC7, RABGEF1, ASPH, EIF2B2, TBC1D9B, F11R, DEPDC1, BCL2L13, IRS1, POR, TBC1D22A, HNRNPU, CLPX, BCAP31, TRAPPC1, EPS8L2, CAV2, HMGB1, CAV1, GRB2, ERBB3, ERBB2, PPT1, TTC8, DENND2D, SERPINH1, SCRIB, SRC, NR1H2, PTK2, NPM1, RAC1, HSPE1, AGRN, CDC42EP3, ARHGDIA, NR1H3, GIT1, DVL3, HERPUD1, ABR, ITGA2, WRN, DOCK6, RG…	1276	1337	16792	1.13193	1	0.539071	89.0245
GOTERM_BP_ALL	GO:0043410	positive regulation of MAPK cascade	43	3.12046	0.211871	TNFRSF6B, CAV2, HMGB1, GNAI2, ERBB2, MAPKAPK3, WWC1, KITLG, DAXX, SRC, CTNNB1, MAP3K7, PEA15, CDC42, SORBS3, PRMT1, KRAS, MYD88, CD44, CAMK2D, CD24, CSK, ARHGAP8, NQO2, ADAM9, BMP4, DVL3, CDK1, PDCD10, PSAP, MAP2K2, TGFBR1, MAP2K3, PHB, TPD52L1, MID1, PSEN1, BNIP2, PHB2, RAP1A, RAP1B, EIF2AK2, UBA52	1276	485	16792	1.16675	1	0.757766	99.1222
GOTERM_BP_ALL	GO:0007166	cell surface receptor signaling pathway	214	15.5298	0.213267	PGF, STOML2, CTNNB1, ACTG1, MAP3K7, MYD88, CD44, HTRA2, HOMER3, ADAM9, F11R, BSG, RARG, PTPRF, PTPRG, PTBP1, CTNNA1, JUP, PPP1CA, KRT19, NME2, RPS19, KRT18, GLG1, TNFRSF6B, GNAI2, ERBB3, ERBB2, NFKBIA, CACNB3, BCL2L1, PXN, NR1H2, PEA15, KRAS, RAC1, LEO1, NR1H3, GIT1, BMP4, DVL3, OSBPL8, LGALS3, TGFBR1, CELSR3, CD63, TAX1BP1, PTPN12, NCKAP1, HSPB11, EPS8, CD59, SMURF2, RBPJ, PARP2, ELF1, LZTS2, TS…	1276	2669	16792	1.05516	1	0.759778	99.1526
GOTERM_BP_ALL	GO:0043405	regulation of MAP kinase activity	30	2.17707	0.217638	CAV1, GNAI2, TSG101, ERBB2, MAPKAPK3, KITLG, DAXX, DTNBP1, SRC, MAP3K7, PEA15, KRAS, CD24, CSK, ADAM9, BMP4, DVL3, CDK1, PDCD10, MAP2K2, MAP2K3, TGFBR1, TPD52L1, RGS14, PSEN1, HIPK3, RGS4, RAP1A, EIF2AK2, UBA52	1276	327	16792	1.20733	1	0.76577	99.2415
GOTERM_BP_ALL	GO:0032147	activation of protein kinase activity	27	1.95936	0.260469	HMGB1, GNAI2, MAPKAPK3, DAXX, SRC, MAP3K7, PEA15, PRKACB, ADAM9, DLG1, BMP4, KIF14, CDK1, OSBPL8, MAP2K2, MAP2K3, TGFBR1, TPX2, ADNP, MALT1, ECT2, RPTOR, PSEN1, PRKAR1A, RAP1A, EIF2AK2, UBA52	1276	298	16792	1.19234	1	0.820385	99.7525
GOTERM_BP_ALL	GO:0043547	positive regulation of GTPase activity	52	3.77358	0.366998	ARHGAP12, ARHGAP21, TBC1D15, ARHGAP5, RABGEF1, RANBP1, ARHGAP11A, ARHGAP8, EIF2B2, TBC1D9B, F11R, ARHGEF7, DEPDC1, IRS1, ECT2, TBC1D22A, BNIP2, NCK1, TRAPPC1, EPS8L2, CAV2, LIMS1, ERBB3, GRB2, ERBB2, KITLG, DENND2D, SCRIB, RACK1, RGS10, PTK2, RAC1, SOS2, CAMK2D, AGRN, TBC1D1, CCZ1, CDC42EP3, ARHGDIA, GIT1, DVL3, ABR, DOCK6, RGS14, RALGDS, RGS4, RGS5, CALM3, RAP1A, ARAP1, CALM2, CALM1	1276	634	16792	1.07936	1	0.909809	99.9888
GOTERM_BP_ALL	GO:0007165	signal transduction	442	32.0755	0.437111	PGF, RUSC1, MED24, STOML2, CTNNB1, ACTG1, MAP3K7, TLK2, ADAM9, BSG, YARS, DDRGK1, PTPRF, PTPRG, PTBP1, SKP2, CTNNA1, RPTOR, JUP, NME2, PPP1CA, RPS19, EIF2AK2, TNFRSF6B, GGCT, GNAI2, ERBB3, ERBB2, NFKBIA, CACNB3, BCL2L1, PEA15, RAC1, LEO1, CDC42EP3, GIT1, DVL3, MAP2K2, PHB, MAP2K3, TGFBR1, RPS6, VDAC2, ARF1, HSPB11, RGS4, RGS5, SMURF2, ZNF385A, ZNF219, PARP2, LZTS2, ELF1, TSG101, YBX3, PDIA6, RASS…	1276	5775	16792	1.00721	1	0.944252	99.9989
GOTERM_BP_ALL	GO:0043406	positive regulation of MAP kinase activity	18	1.30624	0.483322	DVL3, CDK1, PDCD10, MAP2K2, ERBB2, MAP2K3, MAPKAPK3, KITLG, TPD52L1, DAXX, SRC, MAP3K7, PEA15, KRAS, PSEN1, CD24, CSK, UBA52	1276	217	16792	1.0916	1	0.959893	99.9998
GOTERM_BP_ALL	GO:0043087	regulation of GTPase activity	54	3.91872	0.509354	ARHGAP12, ARHGAP21, TBC1D15, ARHGAP5, RABGEF1, RANBP1, ARHGAP11A, ARHGAP8, EIF2B2, TBC1D9B, ARL2, F11R, ARHGEF7, DEPDC1, IRS1, ECT2, TBC1D22A, BNIP2, NCK1, TRAPPC1, EPS8L2, CAV2, LIMS1, ERBB3, GRB2, ERBB2, KITLG, TTC8, DENND2D, SCRIB, RACK1, RGS10, PTK2, RAC1, SOS2, CAMK2D, AGRN, TBC1D1, CCZ1, CDC42EP3, ARHGDIA, GIT1, DVL3, ABR, DOCK6, RGS14, RALGDS, RGS4, RGS5, CALM3, RAP1A, ARAP1, CALM2, CALM1	1276	691	16792	1.02841	1	0.967436	99.9999
GOTERM_BP_ALL	GO:0044700	single organism signaling	464	33.672	0.701589	PGF, RUSC1, STOML2, MED24, REST, CTNNB1, MAP3K7, ACTG1, TLK2, ADAM9, BSG, YARS, DDRGK1, PTPRF, PTPRG, PTBP1, SKP2, CTNNA1, RPTOR, JUP, NME2, PPP1CA, RPS19, PMP22, EIF2AK2, TNFRSF6B, GGCT, GNAI2, ERBB3, ERBB2, NFKBIA, PPT1, CACNB3, BCL2L1, SCRIB, PEA15, SYPL1, RAC1, LEO1, CDC42EP3, GIT1, DVL3, MAP2K2, PHB, MAP2K3, TGFBR1, RPS6, VDAC2, ARF1, HSPB11, RGS4, RGS5, SMURF2, ZNF385A, ZNF219, PARP2, LZTS2…	1276	6207	16792	0.983757	1	0.994517	100
GOTERM_BP_ALL	GO:0023052	signaling	468	33.9623	0.70179	PGF, RUSC1, STOML2, MED24, REST, CTNNB1, MAP3K7, ACTG1, TLK2, ADAM9, BSG, YARS, DDRGK1, PTPRF, PTPRG, PTBP1, SKP2, CTNNA1, RPTOR, JUP, NME2, PPP1CA, RPS19, PMP22, EIF2AK2, TNFRSF6B, GGCT, GNAI2, ERBB3, ERBB2, NFKBIA, PPT1, CACNB3, BCL2L1, SCRIB, PEA15, SYPL1, RAC1, LEO1, CDC42EP3, GIT1, DVL3, MAP2K2, PHB, MAP2K3, TGFBR1, RPS6, VDAC2, ARF1, HSPB11, RGS4, RGS5, SMURF2, ZNF385A, ZNF219, PARP2, LZTS2…	1276	6260	16792	0.983837	1	0.994517	100
GOTERM_BP_ALL	GO:0007154	cell communication	467	33.8897	0.744875	PGF, RUSC1, STOML2, MED24, REST, CTNNB1, MAP3K7, ACTG1, TLK2, ADAM9, BSG, YARS, DDRGK1, PTPRF, PTPRG, PTBP1, SKP2, CTNNA1, RPTOR, JUP, NME2, PPP1CA, RPS19, PMP22, EIF2AK2, TNFRSF6B, GGCT, GNAI2, ERBB3, ERBB2, NFKBIA, PPT1, CACNB3, BCL2L1, SCRIB, PEA15, SYPL1, RAC1, LEO1, CDC42EP3, GIT1, DVL3, MAP2K2, PHB, MAP2K3, TGFBR1, RPS6, VDAC2, ARF1, HSPB11, RGS4, RGS5, SMURF2, ZNF385A, ZNF219, PARP2, LZTS2…	1276	6275	16792	0.979388	1	0.996803	100
Annotation Cluster 32	Enrichment Score: 3.3302491442428854
Category	Term		Count	%	PValue	Genes	List Total	Pop Hits	Pop Total	Fold Enrichment	Bonferroni	Benjamini	FDR
GOTERM_BP_ALL	GO:0035567	non-canonical Wnt signaling pathway	27	1.95936	0.000104051	PTK7, TCF7L2, CTNNB1, MAP3K7, CDC42, AP2B1, PLCB3, PSMD1, RAC1, RHOA, PPP3CA, AP2M1, DVL3, CELSR3, FZD6, PSMA1, PSMC6, AP2A2, PSMC3, PSMC2, PSMA4, CALM3, SMURF2, PSME3, UBA52, CALM2, CALM1	1276	155	16792	2.29237	0.550102	0.00246219	0.206744
GOTERM_BP_ALL	GO:0007164	establishment of tissue polarity	23	1.66909	0.000117487	DVL3, SEC24B, PTK7, CELSR3, TTC8, FZD6, CDC42, PSMA1, PSMC6, AP2B1, AP2A2, PSMC3, PSMA4, PSMC2, RAC1, PSMD1, RHOA, DLG3, SMURF2, PSME3, WDR1, UBA52, AP2M1	1276	122	16792	2.48096	0.594195	0.00275425	0.233412
GOTERM_BP_ALL	GO:0001736	establishment of planar polarity	23	1.66909	0.000117487	DVL3, SEC24B, PTK7, CELSR3, TTC8, FZD6, CDC42, PSMA1, PSMC6, AP2B1, AP2A2, PSMC3, PSMA4, PSMC2, RAC1, PSMD1, RHOA, DLG3, SMURF2, PSME3, WDR1, UBA52, AP2M1	1276	122	16792	2.48096	0.594195	0.00275425	0.233412
GOTERM_BP_ALL	GO:0001738	morphogenesis of a polarized epithelium	24	1.74165	0.000201265	DVL3, SEC24B, PTK7, CELSR3, TTC8, FZD6, CDC42, PSMA1, PSMC6, AP2B1, AP2A2, PSMC3, PSMA4, PSMC2, RAC1, PSMD1, RHOA, DLG3, SMURF2, PSME3, WDR1, DLG5, UBA52, AP2M1	1276	135	16792	2.33953	0.786703	0.00425905	0.399539
GOTERM_BP_ALL	GO:0090175	regulation of establishment of planar polarity	20	1.45138	0.000584909	DVL3, SEC24B, PTK7, CELSR3, FZD6, CDC42, PSMA1, PSMC6, AP2B1, AP2A2, PSMC3, PSMA4, PSMC2, PSMD1, RAC1, RHOA, SMURF2, PSME3, UBA52, AP2M1	1276	110	16792	2.3927	0.988791	0.0104383	1.15693
GOTERM_BP_ALL	GO:0060071	Wnt signaling pathway, planar cell polarity pathway	19	1.37881	0.0011082	DVL3, PTK7, CELSR3, FZD6, CDC42, PSMA1, PSMC6, AP2B1, AP2A2, PSMC3, PSMA4, PSMC2, PSMD1, RAC1, RHOA, SMURF2, PSME3, UBA52, AP2M1	1276	107	16792	2.3368	0.999799	0.018254	2.18119
GOTERM_BP_ALL	GO:0002009	morphogenesis of an epithelium	60	4.35414	0.00128852	SEC24B, PGF, CTNNB1, VCL, ARHGAP12, CDC42, AP2B1, SPINT2, PSMD1, RHOA, DLG3, RHOC, DLG5, PRKACB, MYC, DLG1, C2CD3, RARG, SPINT1, PSMA1, PPP1CA, PSEN1, PSMA4, ADAM17, PSME3, UBA52, GRB2, DAG1, PTK7, TTC8, SRC, SCRIB, KRAS, FOLR1, ALDH1A3, RAC1, AP2M1, BMP4, DVL3, CCM2, PDCD10, MET, GRSF1, CSNK2B, CELSR3, STAT1, RPS7, FZD6, AP2A2, PSMC6, PSMC3, PSMC2, PHB2, KIF20B, SMURF2, WDR1, APAF1, RBPJ, SETD2,…	1276	521	16792	1.51553	0.99995	0.0207066	2.5318
GOTERM_BP_ALL	GO:2000027	regulation of organ morphogenesis	31	2.24964	0.00944535	SEC24B, NACA, PTK7, CTNNB1, CDC42, AP2B1, PSMD1, RAC1, RHOA, MYC, AP2M1, BMP4, DVL3, TGFBR1, CELSR3, STAT1, POR, FZD6, PSMA1, PSMC6, AP2A2, DKK1, SULF2, PSMC3, PSMA4, PSMC2, PHB2, SMURF2, PSME3, RBPJ, UBA52	1276	252	16792	1.61887	1	0.104054	17.2009
Annotation Cluster 33	Enrichment Score: 3.289682910863466
Category	Term		Count	%	PValue	Genes	List Total	Pop Hits	Pop Total	Fold Enrichment	Bonferroni	Benjamini	FDR
GOTERM_BP_ALL	GO:0034976	response to endoplasmic reticulum stress	39	2.83019	0.000149874	CAV1, RNF185, PDIA6, ZBTB17, STUB1, RACK1, USP19, BAG6, ERO1A, DDX11, TARDBP, TMUB1, ATP6V0D1, P4HB, HERPUD1, DDRGK1, UBE4A, TMBIM6, TP53, LMNA, CCDC47, TRIM25, SRPRA, BCAP31, HYOU1, HSP90B1, PSMC6, PSMC3, GRINA, PSMC2, NCK1, TXNDC5, UBXN8, APAF1, AMFR, NFE2L2, EIF2AK2, TMCO1, ADD1	1276	269	16792	1.90794	0.683528	0.00331968	0.297665
GOTERM_BP_ALL	GO:0036503	ERAD pathway	18	1.30624	0.000502939	HERPUD1, CAV1, UBE4A, RNF185, CCDC47, TRIM25, STUB1, BCAP31, USP19, PSMC6, HSP90B1, BAG6, PSMC3, PSMC2, TMUB1, UBXN8, AMFR, NFE2L2	1276	92	16792	2.57476	0.978964	0.00939696	0.995564
GOTERM_BP_ALL	GO:0030433	ER-associated ubiquitin-dependent protein catabolic process	15	1.08853	0.00179353	HERPUD1, CAV1, UBE4A, RNF185, CCDC47, BCAP31, USP19, PSMC6, HSP90B1, PSMC3, PSMC2, TMUB1, UBXN8, AMFR, NFE2L2	1276	77	16792	2.56361	0.999999	0.0274535	3.5074
Annotation Cluster 34	Enrichment Score: 3.2557507032384634
Category	Term		Count	%	PValue	Genes	List Total	Pop Hits	Pop Total	Fold Enrichment	Bonferroni	Benjamini	FDR
GOTERM_BP_ALL	GO:0006979	response to oxidative stress	53	3.84615	6.47569e-05	LDHA, SETX, BAG5, AKT1, NONO, GPX1, LONP1, PCGF2, SIN3A, HTRA2, GPX4, NDUFS8, NQO1, NDUFS2, ADAM9, CDK1, RELA, CYCS, TP53, ECT2, TRAP1, PYCR1, SDC1, NME2, PSEN1, FANCD2, TXNRD2, MDM2, TXNRD1, NFE2L2, MELK, GCLC, SRC, PXN, STAU1, RACK1, ERO1A, IDH1, ERCC3, APEX1, P4HB, PDCD10, PSAP, MET, OXSR1, WRN, STAT1, RGS14, DHFR, HDAC2, HSPD1, C19ORF12, HDAC6	1276	394	16792	1.77024	0.391702	0.00162316	0.128717
GOTERM_BP_ALL	GO:0042542	response to hydrogen peroxide	23	1.66909	0.000169579	CDK1, LDHA, PDCD10, PSAP, RELA, MET, STAT1, ECT2, SRC, SETX, RACK1, GPX1, PYCR1, TRAP1, SDC1, PCGF2, HDAC2, MDM2, HSPD1, NFE2L2, APEX1, ADAM9, HDAC6	1276	125	16792	2.42142	0.727957	0.00370195	0.336737
GOTERM_BP_ALL	GO:0010035	response to inorganic substance	58	4.209	0.000279163	LDHA, AQP3, SETX, GPX1, LONP1, PCGF2, ATP2B4, DDX11, RPLP0, RANBP1, ASPH, NQO1, MYC, ADAM9, CUTA, CDK1, BSG, RELA, ADNP, FOSB, ECT2, RAD51, PYCR1, TRAP1, SDC1, TXNRD2, MDM2, TXNRD1, NFE2L2, CAV1, GCLC, SRC, ATF2, RACK1, CD9, ANXA7, SUMO1, CACYBP, CAMK2D, NDRG1, PPP3CA, APEX1, PDCD10, PSAP, MET, STAT1, ATRX, MNAT1, HDAC2, CPNE1, CALM3, CACNA1H, HSPD1, IGFBP2, PDCD6, CALM2, HDAC6, CALM1	1276	469	16792	1.62745	0.882716	0.00560928	0.553769
GOTERM_BP_ALL	GO:0034599	cellular response to oxidative stress	33	2.39478	0.000540218	SRC, PXN, STAU1, SETX, NONO, BAG5, RACK1, AKT1, GPX1, PCGF2, LONP1, SIN3A, HTRA2, NQO1, APEX1, P4HB, CDK1, PDCD10, PSAP, RELA, MET, TP53, ECT2, TRAP1, PYCR1, NME2, DHFR, HDAC2, FANCD2, MDM2, NFE2L2, MELK, HDAC6	1276	228	16792	1.90472	0.984201	0.00982719	1.06898
GOTERM_BP_ALL	GO:0036473	cell death in response to oxidative stress	15	1.08853	0.000582735	P4HB, PDCD10, PSAP, MET, BAG5, AKT1, NONO, RACK1, GPX1, PYCR1, TRAP1, HTRA2, NFE2L2, MELK, HDAC6	1276	69	16792	2.86084	0.988603	0.0104239	1.15265
GOTERM_BP_ALL	GO:0000302	response to reactive oxygen species	31	2.24964	0.000590046	LDHA, SRC, PXN, SETX, RACK1, GPX1, PCGF2, ERO1A, NQO1, APEX1, ADAM9, P4HB, CDK1, PDCD10, PSAP, RELA, CYCS, MET, STAT1, ECT2, TRAP1, PYCR1, SDC1, DHFR, HDAC2, MDM2, TXNRD2, TXNRD1, HSPD1, NFE2L2, HDAC6	1276	210	16792	1.94265	0.989225	0.0105051	1.16703
GOTERM_BP_ALL	GO:0070301	cellular response to hydrogen peroxide	16	1.1611	0.000683593	CDK1, PDCD10, PSAP, RELA, MET, ECT2, SETX, RACK1, PYCR1, TRAP1, PCGF2, HDAC2, MDM2, NFE2L2, APEX1, HDAC6	1276	78	16792	2.69946	0.994748	0.0119943	1.35086
GOTERM_BP_ALL	GO:0036474	cell death in response to hydrogen peroxide	8	0.580552	0.00203659	RACK1, TRAP1, PYCR1, PDCD10, PSAP, MET, NFE2L2, HDAC6	1276	25	16792	4.21116	1	0.0302765	3.97363
GOTERM_BP_ALL	GO:0034614	cellular response to reactive oxygen species	19	1.37881	0.00629652	CDK1, PDCD10, PSAP, RELA, MET, ECT2, SRC, PXN, SETX, RACK1, PYCR1, TRAP1, PCGF2, HDAC2, MDM2, NFE2L2, NQO1, APEX1, HDAC6	1276	125	16792	2.0003	1	0.0756914	11.8057
Annotation Cluster 35	Enrichment Score: 3.19785657990457
Category	Term		Count	%	PValue	Genes	List Total	Pop Hits	Pop Total	Fold Enrichment	Bonferroni	Benjamini	FDR
GOTERM_BP_ALL	GO:0006260	DNA replication	41	2.97533	0.000172762	NUP98, WRNIP1, TIPIN, NAP1L1, KITLG, INO80, STOML2, DTD1, CDC42, LONP1, SIN3A, DDX11, RAC1, NPM1, CACYBP, TOP2B, TERF1, BMP4, CDK1, GTPBP4, SSBP1, NUCKS1, LIG1, CHTF8, TOP1MT, WRN, MCM3, CDC25C, MCM4, BRCA1, RAD50, SLBP, RAD51, RFC5, SENP2, ATRX, BAZ1A, PTMS, NFIC, PARP2, RAD17	1276	290	16792	1.86053	0.734526	0.00375	0.343049
GOTERM_BP_ALL	GO:0006275	regulation of DNA replication	22	1.59652	0.000178021	BMP4, CDK1, GTPBP4, NUCKS1, CHTF8, WRNIP1, TIPIN, KITLG, STOML2, INO80, EHMT2, ZBTB38, RFC5, ATRX, SENP2, CDC42, LONP1, CACYBP, NPM1, RAC1, RAD17, TERF1	1276	117	16792	2.47451	0.74503	0.00385304	0.353473
GOTERM_BP_ALL	GO:0090329	regulation of DNA-dependent DNA replication	11	0.798258	0.00168562	RFC5, ATRX, SENP2, BMP4, LONP1, WRNIP1, CHTF8, TIPIN, INO80, STOML2, TERF1	1276	45	16792	3.21686	0.999998	0.0259773	3.29971
GOTERM_BP_ALL	GO:0006261	DNA-dependent DNA replication	22	1.59652	0.00311813	BMP4, NUCKS1, WRNIP1, CHTF8, LIG1, TIPIN, STOML2, INO80, WRN, MCM3, MCM4, RAD51, SLBP, RFC5, ATRX, SENP2, LONP1, BAZ1A, DDX11, TOP2B, PARP2, TERF1	1276	145	16792	1.99667	1	0.0432652	6.02239
Annotation Cluster 36	Enrichment Score: 3.190477014779614
Category	Term		Count	%	PValue	Genes	List Total	Pop Hits	Pop Total	Fold Enrichment	Bonferroni	Benjamini	FDR
GOTERM_BP_ALL	GO:0051169	nuclear transport	76	5.51524	7.15518e-10	EIF6, XPO1, LZTS2, EIF5A, SNRPD2, DMAP1, NSRP1, CTNNB1, AKT1, CCHCR1, CDKN2A, U2AF1, RANBP3, RHOA, SRRM1, NUP37, RANBP1, FBXO22, PABPN1, KHDRBS1, CDK1, HSP90AA1, RAN, DDX39B, ANP32E, TP53, ECT2, SMN1, JUP, CFL1, THOC6, THOC7, KPNA6, MDM2, KPNA2, SUPT6H, GPN1, NUP98, LITAF, DAG1, NFKBIA, TCF7L2, UHMK1, DDX19A, NPM1, PPP3CA, POM121C, NUP54, TNPO2, HSPA9, BMP4, NUP153, SMG6, TGFBR1, SMG7, LMNA, SMG1…	1276	473	16792	2.11448	5.4923e-06	4.42929e-08	1.4231e-06
GOTERM_BP_ALL	GO:0006913	nucleocytoplasmic transport	75	5.44267	8.06304e-10	EIF6, XPO1, LZTS2, EIF5A, SNRPD2, DMAP1, NSRP1, CTNNB1, AKT1, CCHCR1, CDKN2A, U2AF1, RANBP3, RHOA, SRRM1, NUP37, RANBP1, FBXO22, PABPN1, KHDRBS1, CDK1, HSP90AA1, RAN, DDX39B, ANP32E, TP53, ECT2, SMN1, JUP, CFL1, THOC6, THOC7, KPNA6, MDM2, KPNA2, SUPT6H, GPN1, NUP98, LITAF, DAG1, NFKBIA, TCF7L2, UHMK1, DDX19A, NPM1, PPP3CA, POM121C, NUP54, TNPO2, HSPA9, BMP4, NUP153, SMG6, TGFBR1, SMG7, LMNA, SMG1…	1276	465	16792	2.12256	6.18917e-06	4.95135e-08	1.60367e-06
GOTERM_BP_ALL	GO:0051168	nuclear export	37	2.68505	1.35371e-07	EIF6, XPO1, NUP98, LZTS2, EIF5A, TCF7L2, CCHCR1, DDX19A, U2AF1, RANBP3, SRRM1, RANBP1, NUP37, NUP54, POM121C, HSPA9, KHDRBS1, PABPN1, NUP153, SMG6, RAN, DDX39B, SMG7, TP53, SMG1, MALT1, RNPS1, NXF1, SLBP, EIF4E, POLDIP3, THOC6, MDM2, THOC7, ZC3H11A, SETD2, SUPT6H	1276	185	16792	2.63197	0.00103857	6.07662e-06	0.00026924
GOTERM_BP_ALL	GO:0051236	establishment of RNA localization	36	2.61248	1.78193e-07	XPO1, NUP98, EIF5A, HNRNPA3, DDX19A, U2AF1, SRRM1, RANBP1, NUP37, NUP54, POM121C, TERF1, PABPN1, KHDRBS1, NUP153, SMG6, RAN, CKAP5, DDX39B, SMG7, SMG1, RNPS1, NXF1, SLBP, SENP2, UPF3A, ATXN2, EIF4E, POLDIP3, THOC6, KHSRP, THOC7, ZC3H11A, SETD2, LRPPRC, SUPT6H	1276	179	16792	2.64668	0.00136687	7.86093e-06	0.000354409
GOTERM_BP_ALL	GO:0050658	RNA transport	35	2.53991	3.58454e-07	XPO1, NUP98, EIF5A, HNRNPA3, DDX19A, U2AF1, SRRM1, RANBP1, NUP37, NUP54, POM121C, KHDRBS1, PABPN1, NUP153, SMG6, RAN, CKAP5, DDX39B, SMG7, SMG1, RNPS1, NXF1, SLBP, SENP2, UPF3A, ATXN2, EIF4E, POLDIP3, THOC6, KHSRP, THOC7, ZC3H11A, SETD2, LRPPRC, SUPT6H	1276	176	16792	2.61702	0.00274771	1.52015e-05	0.000712931
GOTERM_BP_ALL	GO:0050657	nucleic acid transport	35	2.53991	3.58454e-07	XPO1, NUP98, EIF5A, HNRNPA3, DDX19A, U2AF1, SRRM1, RANBP1, NUP37, NUP54, POM121C, KHDRBS1, PABPN1, NUP153, SMG6, RAN, CKAP5, DDX39B, SMG7, SMG1, RNPS1, NXF1, SLBP, SENP2, UPF3A, ATXN2, EIF4E, POLDIP3, THOC6, KHSRP, THOC7, ZC3H11A, SETD2, LRPPRC, SUPT6H	1276	176	16792	2.61702	0.00274771	1.52015e-05	0.000712931
GOTERM_BP_ALL	GO:0006405	RNA export from nucleus	27	1.95936	1.44008e-06	NUP98, EIF5A, DDX19A, U2AF1, SRRM1, NUP37, RANBP1, NUP54, POM121C, KHDRBS1, PABPN1, NUP153, SMG6, RAN, DDX39B, SMG7, SMG1, RNPS1, NXF1, SLBP, EIF4E, POLDIP3, THOC6, THOC7, ZC3H11A, SETD2, SUPT6H	1276	123	16792	2.88875	0.0109932	5.47215e-05	0.00286415
GOTERM_BP_ALL	GO:0071166	ribonucleoprotein complex localization	27	1.95936	1.98496e-06	EIF6, XPO1, NUP98, EIF5A, DDX19A, U2AF1, SRRM1, NUP37, NUP54, POM121C, PABPN1, NUP153, SMG6, RAN, DDX39B, SMG7, SMG1, RNPS1, NXF1, SLBP, EIF4E, POLDIP3, THOC6, THOC7, ZC3H11A, SETD2, SUPT6H	1276	125	16792	2.84253	0.0151211	7.36039e-05	0.00394783
GOTERM_BP_ALL	GO:0034504	protein localization to nucleus	50	3.62845	5.92073e-05	XPO1, LZTS2, CCT2, CCT3, DMAP1, CTNNB1, AKT1, CDKN2A, SIN3A, TRIM8, RHOA, RANBP1, ARL2, CDK1, HSP90AA1, RAN, CCT6A, ECT2, JUP, CFL1, KPNA6, MDM2, KPNA2, GPN1, NUP98, LITAF, DAG1, NFKBIA, SRC, SUMO1, NUP54, POM121C, PPP3CA, TNPO2, BMP4, NUP153, OSBPL8, TGFBR1, SUN2, LMNA, DDX58, CCT5, CDKN1A, CTDNEP1, RPL23, SULF2, PHB2, CCT8, PTTG1IP, TOB1	1276	363	16792	1.81265	0.365228	0.0015038	0.117692
GOTERM_BP_ALL	GO:1900182	positive regulation of protein localization to nucleus	20	1.45138	0.00363369	BMP4, CDK1, HSP90AA1, TGFBR1, CCT2, CCT3, CCT6A, DMAP1, ECT2, SRC, DDX58, AKT1, JUP, CCT5, CDKN2A, TRIM8, SULF2, CCT8, RHOA, PPP3CA	1276	128	16792	2.05623	1	0.0493615	6.98436
GOTERM_BP_ALL	GO:1903829	positive regulation of cellular protein localization	42	3.0479	0.00697522	YWHAZ, ERBB2, CCT2, DMAP1, CCT3, ZBTB17, TCF7L2, SRC, RACK1, AKT1, CDC42, UBE2D3, CDKN2A, HTRA2, TRIM8, STARD7, U2AF1, RHOA, RANBP3, PPP3CA, ASPH, TMEM30A, DLG1, BMP4, CDK1, HSP90AA1, TP53BP2, TGFBR1, TP53, CCT6A, ECT2, BCAP31, JUP, DDX58, NMT1, CCT5, SULF2, CCT8, KIF20B, MDM2, RUVBL1, WDR46	1276	363	16792	1.52263	1	0.0822495	12.9961
GOTERM_BP_ALL	GO:0017038	protein import	38	2.75762	0.0105941	GPN1, NUP98, LITAF, CLU, DAG1, NFKBIA, PEX5, TIMM50, DMAP1, CTNNB1, AKT1, PEX1, RHOA, RANBP1, PPP3CA, POM121C, NUP54, TNPO2, BMP4, CDK1, NUP153, HSP90AA1, RAN, TGFBR1, LMNA, TOMM40, ECT2, JUP, DDX58, CDKN1A, RPL23, SULF2, PHB2, CFL1, PTTG1IP, KPNA6, KPNA2, TOB1	1276	329	16792	1.51999	1	0.113595	19.0899
GOTERM_BP_ALL	GO:0046822	regulation of nucleocytoplasmic transport	27	1.95936	0.0116815	XPO1, LITAF, NFKBIA, DMAP1, TCF7L2, UHMK1, CDKN2A, RANBP3, RHOA, PPP3CA, NUP54, KHDRBS1, BMP4, CDK1, NUP153, HSP90AA1, TGFBR1, TP53, PPP1CC, ECT2, DDX58, JUP, CDKN1A, SULF2, MDM2, SETD2, SUPT6H	1276	214	16792	1.66036	1	0.122868	20.8403
GOTERM_BP_ALL	GO:0051170	nuclear import	35	2.53991	0.0119528	GPN1, NUP98, LITAF, DAG1, NFKBIA, SNRPD2, DMAP1, CTNNB1, AKT1, RHOA, RANBP1, PPP3CA, POM121C, NUP54, TNPO2, BMP4, CDK1, NUP153, HSP90AA1, RAN, TGFBR1, LMNA, ECT2, SMN1, DDX58, JUP, CDKN1A, RPL23, SULF2, PHB2, CFL1, PTTG1IP, KPNA6, KPNA2, TOB1	1276	299	16792	1.54045	1	0.125041	21.2713
GOTERM_BP_ALL	GO:0006606	protein import into nucleus	33	2.39478	0.0134829	GPN1, NUP98, LITAF, DAG1, NFKBIA, DMAP1, CTNNB1, AKT1, RHOA, RANBP1, PPP3CA, NUP54, POM121C, TNPO2, BMP4, CDK1, NUP153, HSP90AA1, RAN, TGFBR1, LMNA, ECT2, DDX58, JUP, CDKN1A, RPL23, SULF2, PHB2, CFL1, PTTG1IP, KPNA6, KPNA2, TOB1	1276	280	16792	1.55099	1	0.137396	23.6611
GOTERM_BP_ALL	GO:0044744	protein targeting to nucleus	33	2.39478	0.0134829	GPN1, NUP98, LITAF, DAG1, NFKBIA, DMAP1, CTNNB1, AKT1, RHOA, RANBP1, PPP3CA, NUP54, POM121C, TNPO2, BMP4, CDK1, NUP153, HSP90AA1, RAN, TGFBR1, LMNA, ECT2, DDX58, JUP, CDKN1A, RPL23, SULF2, PHB2, CFL1, PTTG1IP, KPNA6, KPNA2, TOB1	1276	280	16792	1.55099	1	0.137396	23.6611
GOTERM_BP_ALL	GO:1902593	single-organism nuclear import	33	2.39478	0.0141481	GPN1, NUP98, LITAF, DAG1, NFKBIA, DMAP1, CTNNB1, AKT1, RHOA, RANBP1, PPP3CA, NUP54, POM121C, TNPO2, BMP4, CDK1, NUP153, HSP90AA1, RAN, TGFBR1, LMNA, ECT2, DDX58, JUP, CDKN1A, RPL23, SULF2, PHB2, CFL1, PTTG1IP, KPNA6, KPNA2, TOB1	1276	281	16792	1.54547	1	0.142586	24.6783
GOTERM_BP_ALL	GO:1900180	regulation of protein localization to nucleus	27	1.95936	0.0145907	LZTS2, LITAF, NFKBIA, CCT2, CCT3, DMAP1, SRC, AKT1, SIN3A, CDKN2A, TRIM8, RHOA, NUP54, PPP3CA, BMP4, CDK1, HSP90AA1, TGFBR1, LMNA, CCT6A, ECT2, DDX58, JUP, CDKN1A, CCT5, SULF2, CCT8	1276	218	16792	1.62989	1	0.145787	25.3481
GOTERM_BP_ALL	GO:0046824	positive regulation of nucleocytoplasmic transport	16	1.1611	0.0313985	BMP4, KHDRBS1, CDK1, HSP90AA1, TGFBR1, TP53, DMAP1, ECT2, TCF7L2, DDX58, JUP, SULF2, RHOA, RANBP3, MDM2, PPP3CA	1276	117	16792	1.79964	1	0.252358	46.9801
GOTERM_BP_ALL	GO:0032388	positive regulation of intracellular transport	32	2.32221	0.0314123	ERBB2, SNX4, DMAP1, ZBTB17, TCF7L2, CDC42, UBE2D3, STARD7, HTRA2, U2AF1, RHOA, RANBP3, ASPH, PPP3CA, TMEM30A, BMP4, KHDRBS1, CDK1, HSP90AA1, TGFBR1, TP53, ECT2, BCAP31, DDX58, JUP, SULF2, ARF1, KIF20B, MDM2, RUVBL1, SCP2, WDR46	1276	288	16792	1.46221	1	0.252197	46.9952
GOTERM_BP_ALL	GO:0090316	positive regulation of intracellular protein transport	28	2.03193	0.0515621	ERBB2, DMAP1, ZBTB17, TCF7L2, CDC42, UBE2D3, STARD7, HTRA2, U2AF1, RHOA, RANBP3, ASPH, PPP3CA, TMEM30A, BMP4, CDK1, HSP90AA1, TGFBR1, TP53, ECT2, BCAP31, DDX58, JUP, SULF2, KIF20B, MDM2, RUVBL1, WDR46	1276	256	16792	1.43936	1	0.351282	65.1079
GOTERM_BP_ALL	GO:0033157	regulation of intracellular protein transport	36	2.61248	0.114973	XPO1, LITAF, ERBB2, NFKBIA, DMAP1, ZBTB17, TCF7L2, UHMK1, CDC42, BAG4, UBE2D3, CDKN2A, HTRA2, STARD7, U2AF1, RHOA, RANBP3, PPP3CA, NUP54, ASPH, TMEM30A, BMP4, CDK1, HSP90AA1, TGFBR1, TP53, ECT2, BCAP31, DDX58, JUP, CDKN1A, SULF2, KIF20B, MDM2, RUVBL1, WDR46	1276	373	16792	1.27012	1	0.5693	91.1893
GOTERM_BP_ALL	GO:0042307	positive regulation of protein import into nucleus	11	0.798258	0.200458	DDX58, JUP, BMP4, CDK1, HSP90AA1, SULF2, TGFBR1, RHOA, PPP3CA, DMAP1, ECT2	1276	97	16792	1.49236	1	0.741871	98.8316
GOTERM_BP_ALL	GO:1904591	positive regulation of protein import	11	0.798258	0.2181	DDX58, JUP, BMP4, CDK1, HSP90AA1, SULF2, TGFBR1, RHOA, PPP3CA, DMAP1, ECT2	1276	99	16792	1.46221	1	0.766324	99.2503
GOTERM_BP_ALL	GO:1904589	regulation of protein import	16	1.1611	0.351032	BMP4, CDK1, HSP90AA1, LITAF, TGFBR1, NFKBIA, DMAP1, ECT2, DDX58, JUP, CDKN1A, SULF2, RHOA, PPP3CA, NUP54, HSPA8	1276	175	16792	1.20319	1	0.899581	99.9816
GOTERM_BP_ALL	GO:0042306	regulation of protein import into nucleus	15	1.08853	0.433726	BMP4, CDK1, HSP90AA1, LITAF, TGFBR1, NFKBIA, DMAP1, ECT2, DDX58, JUP, CDKN1A, SULF2, RHOA, PPP3CA, NUP54	1276	172	16792	1.14766	1	0.942761	99.9988
GOTERM_BP_ALL	GO:1903533	regulation of protein targeting	25	1.81422	0.434258	LITAF, ERBB2, NFKBIA, DMAP1, ZBTB17, BAG4, UBE2D3, CDKN2A, STARD7, HTRA2, U2AF1, RHOA, NUP54, PPP3CA, BMP4, CDK1, HSP90AA1, TGFBR1, ECT2, DDX58, JUP, CDKN1A, SULF2, RUVBL1, WDR46	1276	300	16792	1.09666	1	0.942924	99.9988
Annotation Cluster 37	Enrichment Score: 2.960405887015736
Category	Term		Count	%	PValue	Genes	List Total	Pop Hits	Pop Total	Fold Enrichment	Bonferroni	Benjamini	FDR
GOTERM_BP_ALL	GO:0009123	nucleoside monophosphate metabolic process	46	3.33817	2.13089e-05	ALDOA, EIF6, LDHA, GMPR2, PFKFB3, PRKAG1, TMEM237, DCK, HK1, STOML2, OGDH, CMPK1, TK2, NDUFB1, PKM, NDUFS8, DLG3, NDUFS2, MYC, IMPDH1, NDUFS1, HSPA8, DLG1, NDUFA5, NDUFB10, NUDT5, NDUFA7, CYCS, PFKP, NDUFC2, OLA1, COX4I1, COQ9, PFKM, AK4, LHPP, GMPS, SDHA, ATP6V1A, UMPS, CHCHD10, DLD, UCKL1, ADSL, SURF1, PAICS	1276	311	16792	1.94648	0.150892	0.000607878	0.042373
GOTERM_BP_ALL	GO:0009161	ribonucleoside monophosphate metabolic process	44	3.19303	3.18538e-05	EIF6, ALDOA, LDHA, GMPR2, PFKFB3, PRKAG1, TMEM237, HK1, STOML2, OGDH, CMPK1, NDUFB1, PKM, NDUFS8, DLG3, NDUFS2, MYC, IMPDH1, HSPA8, NDUFS1, DLG1, NDUFA5, NDUFB10, NUDT5, NDUFA7, CYCS, PFKP, NDUFC2, OLA1, COX4I1, COQ9, PFKM, AK4, LHPP, GMPS, SDHA, ATP6V1A, UMPS, CHCHD10, DLD, UCKL1, ADSL, SURF1, PAICS	1276	297	16792	1.94961	0.216915	0.000863633	0.0633354
GOTERM_BP_ALL	GO:0006091	generation of precursor metabolites and energy	51	3.70102	8.98111e-05	PTGES3, EIF6, OXA1L, LDHA, FASTKD2, PRKAG1, TMEM237, OGDH, PKM, AKT1, IDH3G, NDUFS8, SLC25A3, SUCLA2, MYC, NDUFS2, NDUFS1, ACADM, NDUFB10, ACO2, CYCS, PFKP, NDUFC2, COX4I1, COQ9, PFKM, PPP1CC, IRS1, TRAP1, PPP1CA, DLD, ADSL, SURF1, UBA52, UGP2, MDH1, ALDOA, HMGB1, PFKFB3, HK1, NDUFB1, STK40, IDH1, DLST, NDUFA5, NDUFA7, SDHA, CHCHD10, CALM3, CALM2, CALM1	1276	379	16792	1.77085	0.498134	0.00215886	0.178475
GOTERM_BP_ALL	GO:0009167	purine ribonucleoside monophosphate metabolic process	41	2.97533	0.000118501	ALDOA, EIF6, LDHA, GMPR2, PFKFB3, PRKAG1, TMEM237, HK1, STOML2, OGDH, NDUFB1, PKM, NDUFS8, DLG3, NDUFS2, MYC, IMPDH1, HSPA8, NDUFS1, DLG1, NDUFA5, NDUFB10, NUDT5, NDUFA7, CYCS, PFKP, NDUFC2, OLA1, COX4I1, COQ9, PFKM, AK4, LHPP, GMPS, SDHA, ATP6V1A, CHCHD10, DLD, ADSL, PAICS, SURF1	1276	285	16792	1.89317	0.597341	0.00276952	0.235424
GOTERM_BP_ALL	GO:0009126	purine nucleoside monophosphate metabolic process	41	2.97533	0.000127938	ALDOA, EIF6, LDHA, GMPR2, PFKFB3, PRKAG1, TMEM237, HK1, STOML2, OGDH, NDUFB1, PKM, NDUFS8, DLG3, NDUFS2, MYC, IMPDH1, HSPA8, NDUFS1, DLG1, NDUFA5, NDUFB10, NUDT5, NDUFA7, CYCS, PFKP, NDUFC2, OLA1, COX4I1, COQ9, PFKM, AK4, LHPP, GMPS, SDHA, ATP6V1A, CHCHD10, DLD, ADSL, PAICS, SURF1	1276	286	16792	1.88656	0.625482	0.00294495	0.25415
GOTERM_BP_ALL	GO:0009119	ribonucleoside metabolic process	51	3.70102	0.000133357	EIF6, LDHA, GMPR2, NT5C3A, PRKAG1, TMEM237, STOML2, OGDH, PKM, ACOT7, SULT1A1, NDUFS8, DLG3, MYC, IMPDH1, NDUFS2, NDUFS1, DLG1, MRI1, NDUFB10, CYCS, NUDT5, PFKP, NDUFC2, OLA1, COX4I1, COQ9, TXNDC9, PFKM, GMPS, MTRR, ATP6V1A, UMPS, NME2, NME1, DLD, ADSL, SURF1, ALDOA, COASY, PFKFB3, HK1, CMPK1, NDUFB1, HSPA8, NDUFA5, NDUFA7, AK4, SDHA, CHCHD10, UCKL1	1276	385	16792	1.74326	0.640742	0.00303312	0.264901
GOTERM_BP_ALL	GO:0009116	nucleoside metabolic process	53	3.84615	0.000219883	EIF6, LDHA, GMPR2, NT5C3A, PRKAG1, TMEM237, STOML2, OGDH, PKM, ACOT7, SULT1A1, NDUFS8, DLG3, MYC, IMPDH1, NDUFS2, NDUFS1, DLG1, MRI1, NDUFB10, CYCS, NUDT5, PFKP, NDUFC2, COX4I1, OLA1, COQ9, TXNDC9, PFKM, GMPS, MTRR, ATP6V1A, UMPS, NME2, NME1, DLD, ADSL, SURF1, ALDOA, COASY, PFKFB3, DCK, HK1, CMPK1, TK2, NDUFB1, HSPA8, NDUFA5, NDUFA7, AK4, SDHA, CHCHD10, UCKL1	1276	413	16792	1.6888	0.815112	0.0045889	0.43642
GOTERM_BP_ALL	GO:0046128	purine ribonucleoside metabolic process	47	3.41074	0.000273829	ALDOA, EIF6, COASY, LDHA, GMPR2, NT5C3A, PFKFB3, PRKAG1, TMEM237, HK1, STOML2, OGDH, NDUFB1, PKM, ACOT7, SULT1A1, NDUFS8, DLG3, NDUFS2, MYC, IMPDH1, NDUFS1, HSPA8, DLG1, MRI1, NDUFA5, NDUFB10, NUDT5, NDUFA7, CYCS, PFKP, NDUFC2, OLA1, COX4I1, COQ9, PFKM, AK4, GMPS, MTRR, SDHA, ATP6V1A, NME2, CHCHD10, NME1, DLD, ADSL, SURF1	1276	356	16792	1.7374	0.877813	0.00554594	0.543216
GOTERM_BP_ALL	GO:0042278	purine nucleoside metabolic process	47	3.41074	0.000330647	ALDOA, EIF6, COASY, LDHA, GMPR2, NT5C3A, PFKFB3, PRKAG1, TMEM237, HK1, STOML2, OGDH, NDUFB1, PKM, ACOT7, SULT1A1, NDUFS8, DLG3, NDUFS2, MYC, IMPDH1, NDUFS1, HSPA8, DLG1, MRI1, NDUFA5, NDUFB10, NUDT5, NDUFA7, CYCS, PFKP, NDUFC2, OLA1, COX4I1, COQ9, PFKM, AK4, GMPS, MTRR, SDHA, ATP6V1A, NME2, CHCHD10, NME1, DLD, ADSL, SURF1	1276	359	16792	1.72288	0.921013	0.00645476	0.655578
GOTERM_BP_ALL	GO:1901657	glycosyl compound metabolic process	53	3.84615	0.00074883	EIF6, LDHA, GMPR2, NT5C3A, PRKAG1, TMEM237, STOML2, OGDH, PKM, ACOT7, SULT1A1, NDUFS8, DLG3, MYC, IMPDH1, NDUFS2, NDUFS1, DLG1, MRI1, NDUFB10, CYCS, NUDT5, PFKP, NDUFC2, COX4I1, OLA1, COQ9, TXNDC9, PFKM, GMPS, MTRR, ATP6V1A, UMPS, NME2, NME1, DLD, ADSL, SURF1, ALDOA, COASY, PFKFB3, DCK, HK1, CMPK1, TK2, NDUFB1, HSPA8, NDUFA5, NDUFA7, AK4, SDHA, CHCHD10, UCKL1	1276	435	16792	1.60339	0.996818	0.0130424	1.47887
GOTERM_BP_ALL	GO:0009199	ribonucleoside triphosphate metabolic process	37	2.68505	0.000824905	EIF6, ALDOA, LDHA, PFKFB3, PRKAG1, TMEM237, HK1, STOML2, OGDH, NDUFB1, PKM, NDUFS8, NDUFS2, MYC, IMPDH1, HSPA8, NDUFS1, NDUFA5, NDUFB10, NUDT5, NDUFA7, CYCS, PFKP, NDUFC2, OLA1, COX4I1, COQ9, PFKM, AK4, SDHA, ATP6V1A, NME2, CHCHD10, NME1, DLD, UCKL1, SURF1	1276	273	16792	1.78357	0.998226	0.0141975	1.62794
GOTERM_BP_ALL	GO:0009205	purine ribonucleoside triphosphate metabolic process	36	2.61248	0.00107526	EIF6, ALDOA, LDHA, PFKFB3, PRKAG1, TMEM237, HK1, STOML2, OGDH, NDUFB1, PKM, NDUFS8, NDUFS2, MYC, IMPDH1, HSPA8, NDUFS1, NDUFA5, NDUFB10, NUDT5, NDUFA7, CYCS, PFKP, NDUFC2, OLA1, COX4I1, COQ9, PFKM, AK4, SDHA, ATP6V1A, NME2, CHCHD10, NME1, DLD, SURF1	1276	267	16792	1.77437	0.999741	0.0178692	2.11701
GOTERM_BP_ALL	GO:0006753	nucleoside phosphate metabolic process	74	5.3701	0.00136005	EIF6, GDA, LDHA, GMPR2, NT5C3A, PRKAG1, TMEM237, STOML2, OGDH, PKM, GPX1, ACOT7, PDE4A, SULT1A1, NDUFS8, DLG3, CAP1, NDUFS2, IMPDH1, MYC, RAMP1, NDUFS1, DLG1, NDUFB10, NUDT5, CYCS, NDUFC2, ADNP, PFKP, OLA1, COX4I1, COQ9, PFKM, GMPS, RAD50, ATP6V1A, NME2, UMPS, NME1, DLD, ADSL, FLAD1, SURF1, MDH1, ALDOA, COASY, ME2, GNAI2, PFKFB3, DCK, HK1, SHPK, NDUFB1, TK2, CMPK1, RACK1, REXO2, IDH1, HSPA8, NDUF…	1276	675	16792	1.44271	0.999971	0.0216182	2.67055
GOTERM_BP_ALL	GO:0009117	nucleotide metabolic process	73	5.29753	0.00155939	EIF6, GDA, LDHA, GMPR2, NT5C3A, PRKAG1, TMEM237, STOML2, OGDH, PKM, GPX1, ACOT7, PDE4A, SULT1A1, NDUFS8, DLG3, CAP1, NDUFS2, IMPDH1, MYC, RAMP1, NDUFS1, DLG1, NDUFB10, NUDT5, CYCS, NDUFC2, ADNP, PFKP, OLA1, COX4I1, COQ9, PFKM, GMPS, RAD50, ATP6V1A, NME2, UMPS, NME1, DLD, ADSL, FLAD1, SURF1, MDH1, ALDOA, COASY, ME2, GNAI2, PFKFB3, DCK, HK1, SHPK, NDUFB1, TK2, CMPK1, RACK1, REXO2, IDH1, HSPA8, NDUF…	1276	667	16792	1.44029	0.999994	0.024298	3.05624
GOTERM_BP_ALL	GO:0046034	ATP metabolic process	33	2.39478	0.00159565	EIF6, ALDOA, LDHA, PFKFB3, PRKAG1, TMEM237, HK1, STOML2, OGDH, NDUFB1, PKM, NDUFS8, NDUFS2, MYC, HSPA8, NDUFS1, NDUFA5, NDUFB10, NDUFA7, CYCS, NUDT5, PFKP, NDUFC2, OLA1, COX4I1, COQ9, AK4, PFKM, SDHA, ATP6V1A, CHCHD10, DLD, SURF1	1276	243	16792	1.78714	0.999995	0.024706	3.12624
GOTERM_BP_ALL	GO:0009144	purine nucleoside triphosphate metabolic process	36	2.61248	0.00169022	EIF6, ALDOA, LDHA, PFKFB3, PRKAG1, TMEM237, HK1, STOML2, OGDH, NDUFB1, PKM, NDUFS8, NDUFS2, MYC, IMPDH1, HSPA8, NDUFS1, NDUFA5, NDUFB10, NUDT5, NDUFA7, CYCS, PFKP, NDUFC2, OLA1, COX4I1, COQ9, PFKM, AK4, SDHA, ATP6V1A, NME2, CHCHD10, NME1, DLD, SURF1	1276	274	16792	1.72903	0.999998	0.0259432	3.30857
GOTERM_BP_ALL	GO:0055086	nucleobase-containing small molecule metabolic process	78	5.66038	0.00186775	EIF6, GDA, LDHA, GMPR2, NT5C3A, PRKAG1, TMEM237, STOML2, OGDH, PKM, GPX1, ACOT7, PDE4A, SULT1A1, NDUFS8, DLG3, CAP1, NDUFS2, IMPDH1, MYC, RAMP1, NDUFS1, DLG1, MRI1, NDUFB10, NUDT5, CYCS, NDUFC2, ADNP, PFKP, OLA1, COX4I1, COQ9, TXNDC9, PFKM, GMPS, RAD50, MTRR, ATP6V1A, NME2, UMPS, NME1, DLD, ADSL, TXNRD1, FLAD1, SURF1, MDH1, ALDOA, COASY, ME2, GNAI2, PFKFB3, DCK, HK1, SHPK, NDUFB1, TK2, CMPK1, RAC…	1276	728	16792	1.40999	0.999999	0.0282926	3.64999
GOTERM_BP_ALL	GO:0009141	nucleoside triphosphate metabolic process	38	2.75762	0.00200762	EIF6, ALDOA, LDHA, PFKFB3, PRKAG1, TMEM237, HK1, STOML2, OGDH, CMPK1, NDUFB1, PKM, NDUFS8, NDUFS2, MYC, IMPDH1, HSPA8, NDUFS1, NDUFA5, NDUFB10, NUDT5, NDUFA7, CYCS, PFKP, NDUFC2, OLA1, COX4I1, COQ9, PFKM, AK4, SDHA, ATP6V1A, NME2, CHCHD10, NME1, DLD, UCKL1, SURF1	1276	297	16792	1.68376	1	0.0300846	3.91816
GOTERM_BP_ALL	GO:0019637	organophosphate metabolic process	110	7.98258	0.00290645	EIF6, CDIPT, LDHA, GDA, GMPR2, NT5C3A, STOML2, OGDH, FDFT1, SULT1A1, PDE4A, SPTLC1, NUDT5, OLA1, PISD, IRS1, NME2, NME1, DLD, ADSL, MVK, FLAD1, SURF1, MDH1, ALDOA, COASY, ME2, GNAI2, MVD, GRB2, PFKFB3, ERBB3, ERBB2, TK2, CMPK1, HADHA, SRC, HADHB, SERINC2, PTK2, ISYNA1, RAC1, IDH1, DHDDS, SMG1, MPC1, AK4, LHPP, RPE, DHFR, CHCHD10, ARF1, TDG, CPNE1, IMPA2, PRKAG1, TMEM237, PKM, CDC42, GPX1, ACOT7, …	1276	1108	16792	1.30649	1	0.0408267	5.6247
GOTERM_BP_ALL	GO:0019693	ribose phosphate metabolic process	59	4.28157	0.00654243	EIF6, LDHA, GMPR2, PRKAG1, TMEM237, STOML2, OGDH, PKM, ACOT7, PDE4A, SULT1A1, NDUFS8, DLG3, CAP1, NDUFS2, MYC, RAMP1, IMPDH1, NDUFS1, DLG1, NDUFB10, NUDT5, CYCS, NDUFC2, PFKP, ADNP, COX4I1, OLA1, COQ9, PFKM, GMPS, ATP6V1A, UMPS, NME2, NME1, DLD, ADSL, SURF1, ALDOA, COASY, GNAI2, PFKFB3, HK1, SHPK, CMPK1, NDUFB1, RACK1, HSPA8, NDUFA5, NDUFA7, AK4, SDHA, RPE, CHCHD10, UCKL1, CALM3, PAICS, CALM2, CA…	1276	549	16792	1.41427	1	0.0779306	12.2388
GOTERM_BP_ALL	GO:0009259	ribonucleotide metabolic process	57	4.13643	0.00911265	EIF6, LDHA, GMPR2, PRKAG1, TMEM237, STOML2, OGDH, PKM, ACOT7, PDE4A, SULT1A1, NDUFS8, DLG3, CAP1, NDUFS2, MYC, RAMP1, IMPDH1, NDUFS1, DLG1, NDUFB10, NUDT5, CYCS, PFKP, ADNP, NDUFC2, COX4I1, OLA1, COQ9, PFKM, GMPS, ATP6V1A, UMPS, NME2, NME1, DLD, ADSL, SURF1, ALDOA, COASY, GNAI2, PFKFB3, HK1, CMPK1, NDUFB1, RACK1, HSPA8, NDUFA5, NDUFA7, AK4, SDHA, CHCHD10, UCKL1, CALM3, PAICS, CALM2, CALM1	1276	535	16792	1.40208	1	0.101727	16.646
GOTERM_BP_ALL	GO:0072521	purine-containing compound metabolic process	60	4.35414	0.0114881	EIF6, LDHA, GDA, GMPR2, NT5C3A, PRKAG1, TMEM237, STOML2, OGDH, PKM, GPX1, ACOT7, PDE4A, SULT1A1, NDUFS8, DLG3, CAP1, NDUFS2, MYC, RAMP1, IMPDH1, NDUFS1, DLG1, MRI1, NDUFB10, NUDT5, CYCS, NDUFC2, PFKP, ADNP, COX4I1, OLA1, COQ9, PFKM, GMPS, MTRR, ATP6V1A, NME2, NME1, DLD, ADSL, SURF1, ALDOA, COASY, GNAI2, PFKFB3, DCK, HK1, NDUFB1, RACK1, HSPA8, NDUFA5, NDUFA7, AK4, SDHA, CHCHD10, CALM3, PAICS, CALM…	1276	575	16792	1.3732	1	0.12178	20.5316
GOTERM_BP_ALL	GO:0006119	oxidative phosphorylation	16	1.1611	0.0163529	NDUFA5, NDUFB10, NDUFA7, CYCS, NDUFC2, COX4I1, COQ9, NDUFB1, SDHA, CHCHD10, NDUFS8, DLD, MYC, SURF1, NDUFS2, NDUFS1	1276	108	16792	1.94961	1	0.15779	27.9589
GOTERM_BP_ALL	GO:0009150	purine ribonucleotide metabolic process	54	3.91872	0.0174397	EIF6, LDHA, GMPR2, PRKAG1, TMEM237, STOML2, OGDH, PKM, ACOT7, PDE4A, SULT1A1, NDUFS8, DLG3, CAP1, NDUFS2, MYC, RAMP1, IMPDH1, NDUFS1, DLG1, NDUFB10, CYCS, NUDT5, PFKP, ADNP, NDUFC2, COX4I1, OLA1, COQ9, PFKM, GMPS, ATP6V1A, NME2, NME1, DLD, ADSL, SURF1, ALDOA, COASY, GNAI2, PFKFB3, HK1, NDUFB1, RACK1, HSPA8, NDUFA5, NDUFA7, AK4, SDHA, CHCHD10, CALM3, PAICS, CALM2, CALM1	1276	520	16792	1.3666	1	0.165185	29.5256
GOTERM_BP_ALL	GO:0006163	purine nucleotide metabolic process	56	4.06386	0.0202784	EIF6, LDHA, GDA, GMPR2, PRKAG1, TMEM237, STOML2, OGDH, PKM, GPX1, ACOT7, PDE4A, SULT1A1, NDUFS8, DLG3, CAP1, NDUFS2, MYC, RAMP1, IMPDH1, NDUFS1, DLG1, NDUFB10, NUDT5, CYCS, PFKP, ADNP, NDUFC2, COX4I1, OLA1, COQ9, PFKM, GMPS, ATP6V1A, NME2, NME1, DLD, ADSL, SURF1, ALDOA, COASY, GNAI2, PFKFB3, HK1, NDUFB1, RACK1, HSPA8, NDUFA5, NDUFA7, AK4, SDHA, CHCHD10, CALM3, PAICS, CALM2, CALM1	1276	547	16792	1.34726	1	0.185158	33.4665
GOTERM_BP_ALL	GO:1901135	carbohydrate derivative metabolic process	114	8.27286	0.0265933	EIF6, LDHA, GMPR2, NT5C3A, RAB1B, STOML2, OGDH, SLC35A3, CTNNB1, NANS, CD44, ST3GAL4, SULT1A1, PDE4A, RPN2, C1GALT1C1, LIG1, NUDT5, OLA1, TXNDC9, MOGS, NME2, CHPF, NME1, DLD, ADSL, NEU3, SURF1, ALDOA, COASY, GNAI2, MVD, PFKFB3, DAG1, CMPK1, TK2, B3GNT5, AGRN, FKRP, ST6GAL1, B4GALT3, B4GALT2, DHDDS, AK4, RPE, CHCHD10, TDG, PARP2, PRKAG1, TMEM237, ALG8, DPY19L1, ASAH1, GLB1, PKM, AKT1, ACOT7, NDUFS…	1276	1247	16792	1.20307	1	0.225168	41.4961
Annotation Cluster 38	Enrichment Score: 2.9554578632001056
Category	Term		Count	%	PValue	Genes	List Total	Pop Hits	Pop Total	Fold Enrichment	Bonferroni	Benjamini	FDR
GOTERM_BP_ALL	GO:0046794	transport of virus	18	1.30624	1.3779e-05	XPO1, CAV2, NUP153, CAV1, NUP98, TSG101, RAN, DDX39B, VPS37B, TAP2, TAP1, THOC6, THOC7, NUP37, POM121C, NUP54, KPNA2, UBA52	1276	70	16792	3.38397	0.100367	0.000411465	0.0274017
GOTERM_BP_ALL	GO:1902579	multi-organism localization	18	1.30624	3.00354e-05	XPO1, CAV2, NUP153, CAV1, NUP98, TSG101, RAN, DDX39B, VPS37B, TAP2, TAP1, THOC6, THOC7, NUP37, POM121C, NUP54, KPNA2, UBA52	1276	74	16792	3.20105	0.205908	0.000826022	0.0597209
GOTERM_BP_ALL	GO:0044766	multi-organism transport	18	1.30624	3.00354e-05	XPO1, CAV2, NUP153, CAV1, NUP98, TSG101, RAN, DDX39B, VPS37B, TAP2, TAP1, THOC6, THOC7, NUP37, POM121C, NUP54, KPNA2, UBA52	1276	74	16792	3.20105	0.205908	0.000826022	0.0597209
GOTERM_BP_ALL	GO:0075733	intracellular transport of virus	16	1.1611	0.000118969	XPO1, NUP153, NUP98, TSG101, RAN, DDX39B, VPS37B, TAP2, TAP1, THOC6, THOC7, NUP37, POM121C, NUP54, KPNA2, UBA52	1276	67	16792	3.14266	0.598785	0.00277201	0.236352
GOTERM_BP_ALL	GO:1902581	multi-organism cellular localization	16	1.1611	0.000142068	XPO1, NUP153, NUP98, TSG101, RAN, DDX39B, VPS37B, TAP2, TAP1, THOC6, THOC7, NUP37, POM121C, NUP54, KPNA2, UBA52	1276	68	16792	3.09644	0.663982	0.0031931	0.282182
GOTERM_BP_ALL	GO:1902583	multi-organism intracellular transport	16	1.1611	0.000142068	XPO1, NUP153, NUP98, TSG101, RAN, DDX39B, VPS37B, TAP2, TAP1, THOC6, THOC7, NUP37, POM121C, NUP54, KPNA2, UBA52	1276	68	16792	3.09644	0.663982	0.0031931	0.282182
GOTERM_BP_ALL	GO:0071431	tRNA-containing ribonucleoprotein complex export from nucleus	6	0.435414	0.0913747	NUP153, NUP98, RAN, NUP37, POM121C, NUP54	1276	32	16792	2.46748	1	0.496803	85.13
GOTERM_BP_ALL	GO:0006409	tRNA export from nucleus	6	0.435414	0.0913747	NUP153, NUP98, RAN, NUP37, POM121C, NUP54	1276	32	16792	2.46748	1	0.496803	85.13
GOTERM_BP_ALL	GO:0006999	nuclear pore organization	4	0.290276	0.100129	RTN4, NUP153, NUP98, NUP54	1276	15	16792	3.5093	1	0.524955	87.7345
GOTERM_BP_ALL	GO:0051031	tRNA transport	6	0.435414	0.111763	NUP153, NUP98, RAN, NUP37, POM121C, NUP54	1276	34	16792	2.32233	1	0.560036	90.5315
Annotation Cluster 39	Enrichment Score: 2.943524386422279
Category	Term		Count	%	PValue	Genes	List Total	Pop Hits	Pop Total	Fold Enrichment	Bonferroni	Benjamini	FDR
GOTERM_BP_ALL	GO:0009719	response to endogenous stimulus	160	11.611	3.56116e-05	EIF6, LDHA, PGF, CBX3, MED24, CNOT1, RPS6KB1, REST, SETX, CTNNB1, ATP2B1, MAP3K7, ATP2B4, SIN3A, MYD88, CD44, DDX11, RPLP0, PRKACB, ASPH, EIF2B2, ADAM9, F11R, BSG, DDRGK1, RARG, RAN, STRN3, RELA, EFTUD2, YY1, PTBP1, SKP2, CTNNA1, IRS1, HNRNPU, POR, RPTOR, JUP, NME2, NME1, STC1, RAB13, UBA52, SMARCA4, GLG1, CAV2, HMGB1, CAV1, GCLC, TADA3, GNAI2, GRB2, DIAPH1, ERBB2, DAG1, NFKBIA, GIPC1, ABCA2, BCL…	1276	1548	16792	1.36019	0.239181	0.000955345	0.0708044
GOTERM_BP_ALL	GO:0009725	response to hormone	98	7.11176	3.83525e-05	EIF6, PGF, MED24, CBX3, RPS6KB1, CNOT1, REST, CTNNB1, ATP2B1, PRKACB, EIF2B2, ADAM9, BSG, RARG, DDRGK1, RAN, RELA, YY1, STRN3, SKP2, IRS1, POR, HNRNPU, NME2, STC1, RAB13, SMARCA4, CAV2, HMGB1, CAV1, GCLC, GNAI2, TADA3, GRB2, DAG1, ABCA2, HADHA, PXN, SRC, NR1H2, PTK2, KRAS, CACYBP, IDH1, NR1H3, BMP4, OSBPL8, PHB, ACACA, ITGA2, DDX5, BRCA1, CDKN1A, CD55, EIF4E, RNF4, PRKAR1A, CACNA1H, H3F3B, RAP1B,…	1276	854	16792	1.51015	0.255021	0.0010217	0.0762521
GOTERM_BP_ALL	GO:0030522	intracellular receptor signaling pathway	38	2.75762	0.000169356	PTGES3, CYP24A1, TADA3, TMEM189-UBE2V1, NFKBIA, UBE2V1, MED24, STARD10, CNOT1, DAXX, SRC, CTNNB1, MAP3K7, NR1H2, PRMT2, PUM1, KDM3A, PUM2, NR1H3, DDRGK1, CTBP2, RARG, ACTN4, RAN, STRN3, RELA, PHB, SKP2, DDX5, BRCA1, DDX58, MED4, C1QBP, RNF4, PHB2, UBA52, SMARCA4, HDAC6	1276	261	16792	1.916	0.727492	0.00370764	0.336296
GOTERM_BP_ALL	GO:0048545	response to steroid hormone	50	3.62845	0.000195286	PTGES3, CLDN4, MED24, CBX3, RPS6KB1, CNOT1, REST, DAXX, CTNNB1, ATP2B1, PRMT2, ADAM9, RARG, DDRGK1, RAN, RELA, STRN3, SKP2, FOSB, HNRNPU, SDC1, MED4, MDM2, STC1, SMARCA4, HMGB1, CAV1, TADA3, ABCA2, SRC, NR1H2, KRAS, IDH1, KDM3A, NR1H3, BMP4, PHB, DDX5, ANXA3, BRCA1, CDKN1A, EIF4E, RNF4, PHB2, CALM3, HSPD1, IGFBP2, CALM2, HDAC6, CALM1	1276	381	16792	1.72702	0.776683	0.00415568	0.387691
GOTERM_BP_ALL	GO:0071407	cellular response to organic cyclic compound	63	4.57184	0.000260083	PTGES3, CYP24A1, MED24, CBX3, RPS6KB1, CNOT1, REST, DAXX, CTNNB1, ATP2B1, AKT1, SLC16A1, ATP2B4, PRMT2, SIN3A, RPLP0, RANBP1, MYC, RARG, DDRGK1, RAN, RELA, STRN3, SKP2, CTNNA1, HNRNPU, RAD51, JUP, MED4, MDM2, STC1, RUVBL2, SMARCA4, CAV1, GCLC, TADA3, DIAPH1, NFKBIA, SRC, NR1H2, FOLR1, NPM1, KDM3A, PPP3CA, APEX1, ARHGDIA, NR1H3, BMP4, MAP2K2, PHB, ITGA2, STAT1, EHMT2, DDX5, BRCA1, HSP90B1, EIF4E, …	1276	520	16792	1.59437	0.864212	0.00529619	0.516014
GOTERM_BP_ALL	GO:0014070	response to organic cyclic compound	98	7.11176	0.000333533	CYP24A1, LDHA, MED24, CBX3, RPS6KB1, CNOT1, REST, AQP3, CTNNB1, ATP2B1, SLC16A1, ATP2B4, SIN3A, RPLP0, ASPH, PRKACB, NQO1, ADAM9, BSG, RARG, DDRGK1, RAN, EFTUD2, RELA, STRN3, SKP2, CTNNA1, HNRNPU, JUP, NME1, STC1, SMARCA4, HMGB1, CAV1, GCLC, TADA3, DIAPH1, NFKBIA, ABCA2, BCL2L1, SRC, NR1H2, PEA15, KRAS, FOLR1, NPM1, IDH1, ARHGDIA, NR1H3, BMP4, MAP2K2, PHB, TGFBR1, EPHX1, ITGA2, EHMT2, DDX5, BRCA1…	1276	906	16792	1.42347	0.922744	0.00649441	0.661282
GOTERM_BP_ALL	GO:0030518	intracellular steroid hormone receptor signaling pathway	21	1.52395	0.00140828	PTGES3, DDRGK1, TADA3, RAN, PHB, STRN3, SKP2, MED24, CNOT1, DDX5, DAXX, SRC, BRCA1, CTNNB1, MED4, PRMT2, RNF4, PHB2, KDM3A, HDAC6, SMARCA4	1276	127	16792	2.17604	0.99998	0.0222846	2.76401
GOTERM_BP_ALL	GO:0033993	response to lipid	89	6.45864	0.0025155	PTGES3, CYP24A1, LDLR, CLDN4, CBX3, MED24, CNOT1, RPS6KB1, REST, DAXX, AQP3, CTNNB1, SETX, ATP2B1, AKT1, MYD88, PRMT2, HTRA2, RPLP0, GNPAT, RANBP1, NQO1, MYC, HMGCL, ADAM9, PABPN1, SCAMP3, DDRGK1, RARG, RAN, RELA, STRN3, SKP2, KRT13, MTA1, FOSB, HNRNPU, MED4, NME2, SDC1, NME1, ADAM17, MDM2, STC1, RUVBL2, SMARCA4, TNFRSF6B, HMGB1, OTUD5, CAV1, LITAF, TADA3, MAPKAPK3, ADH5, PTK7, NFKBIA, SHPK, ABCA…	1276	860	16792	1.36189	1	0.0362912	4.88601
GOTERM_BP_ALL	GO:0071383	cellular response to steroid hormone stimulus	32	2.32221	0.00270319	PTGES3, TADA3, CBX3, MED24, RPS6KB1, CNOT1, REST, DAXX, SRC, CTNNB1, ATP2B1, NR1H2, PRMT2, KDM3A, NR1H3, BMP4, DDRGK1, RARG, RAN, STRN3, PHB, SKP2, DDX5, BRCA1, HNRNPU, MED4, EIF4E, RNF4, PHB2, STC1, SMARCA4, HDAC6	1276	241	16792	1.74737	1	0.0387315	5.24134
GOTERM_BP_ALL	GO:0032870	cellular response to hormone stimulus	67	4.86212	0.00282892	PTGES3, PGF, MED24, CBX3, RPS6KB1, CNOT1, REST, DAXX, CTNNB1, ATP2B1, AKT1, PRMT2, PRKACB, CSK, ATP6V0D1, MYC, RARG, DDRGK1, RAN, RELA, STRN3, ADIPOR2, SKP2, ADIPOR1, FOSB, IRS1, HNRNPU, POR, ATP6V1A, MED4, GNB2, MDM2, STC1, CTSB, RAB13, SMARCA4, CAV2, CAV1, GCLC, TADA3, GRB2, SRC, PXN, NR1H2, PTK2, KDM3A, APEX1, NR1H3, BMP4, OSBPL8, NUCKS1, PHB, CSNK2B, ACACA, STAT1, DDX5, BRCA1, RAB31, EIF4E, R…	1276	616	16792	1.43135	1	0.0401991	5.47866
GOTERM_BP_ALL	GO:0043401	steroid hormone mediated signaling pathway	25	1.81422	0.00492038	BMP4, PTGES3, RARG, DDRGK1, TADA3, RAN, STRN3, PHB, SKP2, MED24, CNOT1, DDX5, DAXX, BRCA1, SRC, CTNNB1, NR1H2, MED4, PRMT2, RNF4, PHB2, KDM3A, NR1H3, HDAC6, SMARCA4	1276	180	16792	1.82776	1	0.062568	9.3445
GOTERM_BP_ALL	GO:0071396	cellular response to lipid	55	3.99129	0.00778356	PTGES3, CYP24A1, LDLR, MED24, CBX3, RPS6KB1, CNOT1, REST, DAXX, SETX, CTNNB1, ATP2B1, AKT1, PRMT2, MYD88, HTRA2, RPLP0, RANBP1, MYC, ADAM9, PABPN1, RARG, DDRGK1, RAN, RELA, STRN3, SKP2, KRT13, HNRNPU, MED4, NME2, NME1, STC1, RUVBL2, SMARCA4, LITAF, TADA3, PTK7, NFKBIA, SHPK, SRC, NR1H2, KDM3A, NR1H3, BMP4, PHB, ITGA2, DDX5, BRCA1, EIF4E, HDAC2, RNF4, PHB2, PLSCR3, HDAC6	1276	509	16792	1.42199	1	0.0891958	14.3939
GOTERM_BP_ALL	GO:0033143	regulation of intracellular steroid hormone receptor signaling pathway	12	0.870827	0.00825511	PRMT2, DDRGK1, PHB2, STRN3, PHB, SKP2, CNOT1, DDX5, BRCA1, SRC, SMARCA4, HDAC6	1276	64	16792	2.46748	1	0.0938018	15.1995
GOTERM_BP_ALL	GO:0009755	hormone-mediated signaling pathway	28	2.03193	0.00962542	PTGES3, TADA3, MED24, CNOT1, DAXX, SRC, CTNNB1, NR1H2, PRMT2, KDM3A, NR1H3, BMP4, DDRGK1, RARG, RAN, STRN3, PHB, SKP2, ADIPOR2, CSNK2B, ADIPOR1, DDX5, BRCA1, MED4, RNF4, PHB2, HDAC6, SMARCA4	1276	221	16792	1.66731	1	0.105188	17.4997
GOTERM_BP_ALL	GO:0030521	androgen receptor signaling pathway	10	0.725689	0.0217718	MED4, RNF4, RAN, PHB, MED24, KDM3A, DAXX, BRCA1, CTNNB1, SMARCA4	1276	55	16792	2.3927	1	0.196345	35.4549
Annotation Cluster 40	Enrichment Score: 2.9225425818037962
Category	Term		Count	%	PValue	Genes	List Total	Pop Hits	Pop Total	Fold Enrichment	Bonferroni	Benjamini	FDR
GOTERM_BP_ALL	GO:0002183	cytoplasmic translational initiation	8	0.580552	0.000141137	EIF3D, EIF3A, NCK1, PCBP2, CDC123, PTBP1, SSB, EIF3M	1276	17	16792	6.19288	0.661572	0.00318153	0.280335
GOTERM_BP_ALL	GO:0019081	viral translation	6	0.435414	0.000456495	EIF3D, EIF3A, EIF3G, PCBP2, PTBP1, SSB	1276	10	16792	7.89592	0.969949	0.00870221	0.904025
GOTERM_BP_ALL	GO:0075522	IRES-dependent viral translational initiation	5	0.362845	0.00096079	EIF3D, EIF3A, PCBP2, PTBP1, SSB	1276	7	16792	9.39991	0.999376	0.0162631	1.89369
GOTERM_BP_ALL	GO:0002190	cap-independent translational initiation	6	0.435414	0.00394624	EIF3D, EIF3A, NCK1, PCBP2, PTBP1, SSB	1276	15	16792	5.26395	1	0.0526647	7.56298
GOTERM_BP_ALL	GO:0002192	IRES-dependent translational initiation	5	0.362845	0.00998613	EIF3D, EIF3A, PCBP2, PTBP1, SSB	1276	12	16792	5.48328	1	0.108314	18.0953
Annotation Cluster 41	Enrichment Score: 2.8603554447294903
Category	Term		Count	%	PValue	Genes	List Total	Pop Hits	Pop Total	Fold Enrichment	Bonferroni	Benjamini	FDR
GOTERM_BP_ALL	GO:0010605	negative regulation of macromolecule metabolic process	232	16.836	5.57018e-06	XRCC6, REST, CTNNB1, NONO, ATP2B4, SIN3A, CD44, H2AFY, NUP37, TLK2, SUPT5H, GTPBP4, RARG, ANAPC5, RAN, STRN3, YY1, PTBP1, HMG20B, DEPDC1, NME1, RPS14, EIF2AK2, CHORDC1, SUPT6H, GLG1, DAG1, SERPINH1, VPS72, NR1H2, ACD, NUP54, PABPC1, TCF25, NR1H3, BMP4, MAP2K2, PHB, DDX5, CD55, YY1AP1, RNF4, CD59, MLX, RGS4, SMURF2, H3F3B, RBPJ, ZNF219, CRYM, COPS2, LDLR, TSG101, AP1AR, YBX3, DMAP1, SLIRP, DAXX, Z…	1276	2326	16792	1.31259	0.0418556	0.000183489	0.011078
GOTERM_BP_ALL	GO:0051172	negative regulation of nitrogen compound metabolic process	155	11.2482	6.2938e-05	EIF6, MORF4L1, XPO1, MORF4L2, XRCC6, CBX3, CNOT1, CBX1, REST, CNOT7, CTNNB1, NONO, ATP2B4, SIN3A, CDKN2A, CASP8AP2, TARDBP, PUM1, H2AFY, PUM2, SUPT5H, SAMD4B, GTPBP4, RARG, RAN, STRN3, RELA, YY1, PTBP1, MTA1, DEPDC1, HNRNPR, HNRNPU, SMARCE1, RPS14, EIF2AK2, RAD17, LRPPRC, UBA52, SUPT6H, SMARCA4, HMGB1, CAV1, GCLC, GNAI2, CLU, TIPIN, CXXC5, SRC, VPS72, ATF2, NR1H2, UBE2D3, ACD, TCERG1, EIF3E, PABP…	1276	1506	16792	1.35444	0.383149	0.00158277	0.125104
GOTERM_BP_ALL	GO:0010629	negative regulation of gene expression	153	11.103	6.58749e-05	MORF4L1, EIF6, XPO1, MORF4L2, XRCC6, CBX3, CNOT1, CBX1, REST, CNOT7, CTNNB1, NONO, SIN3A, CDKN2A, TARDBP, PUM1, H2AFY, NUP37, PUM2, SUPT5H, SAMD4B, RARG, RAN, STRN3, RELA, YY1, PTBP1, DEPDC1, HNRNPR, SMARCE1, NME1, RPS14, EIF2AK2, UBA52, SUPT6H, SMARCA4, GLG1, HMGB1, CAV1, GCLC, CXXC5, SRC, VPS72, ATF2, NR1H2, UBE2D3, TCERG1, EIF3E, NUP54, PABPC1, TCF25, NR1H3, BMP4, KAT8, CREBZF, MAP2K2, PHB, RN…	1276	1485	16792	1.35587	0.3969	0.00164045	0.130938
GOTERM_BP_ALL	GO:0009892	negative regulation of metabolic process	241	17.4891	6.85505e-05	OXA1L, XRCC6, REST, ANKLE2, CTNNB1, NONO, ATP2B4, SIN3A, CD44, H2AFY, NUP37, TLK2, SUPT5H, GTPBP4, RARG, ANAPC5, RAN, STRN3, YY1, PTBP1, HMG20B, DEPDC1, RPS19, NME1, RPS14, EIF2AK2, CHORDC1, SUPT6H, GLG1, GNAI2, DAG1, SERPINH1, VPS72, NR1H2, ACD, NUP54, PABPC1, TCF25, NR1H3, BMP4, MAP2K2, PHB, DDX5, CD55, YY1AP1, RNF4, CD59, MLX, RGS4, SMURF2, H3F3B, RBPJ, ZNF219, CRYM, COPS2, LDLR, TSG101, AP1AR…	1276	2522	16792	1.25755	0.409161	0.0017015	0.136253
GOTERM_BP_ALL	GO:0045934	negative regulation of nucleobase-containing compound metabolic process	140	10.1597	0.00021125	MORF4L1, XPO1, MORF4L2, XRCC6, CBX3, CNOT1, CBX1, REST, CTNNB1, NONO, SIN3A, CDKN2A, CASP8AP2, TARDBP, H2AFY, SUPT5H, GTPBP4, RARG, STRN3, RELA, YY1, PTBP1, MTA1, DEPDC1, HNRNPU, SMARCE1, RPS14, RAD17, LRPPRC, UBA52, SUPT6H, SMARCA4, HMGB1, CAV1, GCLC, GNAI2, TIPIN, CXXC5, SRC, VPS72, ATF2, NR1H2, UBE2D3, ACD, TCERG1, PABPC1, TCF25, NR1H3, BMP4, KAT8, CREBZF, SMG6, PHB, RNPS1, DDX5, EHMT2, BRCA1,…	1276	1371	16792	1.34382	0.802443	0.00444539	0.419321
GOTERM_BP_ALL	GO:0031324	negative regulation of cellular metabolic process	222	16.1103	0.000251126	XRCC6, REST, ANKLE2, CTNNB1, NONO, ATP2B4, SIN3A, CD44, H2AFY, TLK2, SUPT5H, GTPBP4, RARG, ANAPC5, RAN, STRN3, YY1, PTBP1, HMG20B, DEPDC1, RPS14, EIF2AK2, CHORDC1, SUPT6H, GLG1, GNAI2, DAG1, SERPINH1, VPS72, NR1H2, ACD, PABPC1, TCF25, NR1H3, BMP4, MAP2K2, PHB, DDX5, CD55, YY1AP1, RNF4, CD59, MLX, RGS4, SMURF2, H3F3B, RBPJ, ZNF219, CRYM, COPS2, TSG101, AP1AR, YBX3, DMAP1, SLIRP, DAXX, ZBTB38, BAG5…	1276	2345	16792	1.24584	0.854545	0.00516909	0.498285
GOTERM_BP_ALL	GO:0051253	negative regulation of RNA metabolic process	128	9.28882	0.000279241	MORF4L1, XPO1, MORF4L2, XRCC6, CBX3, CNOT1, CBX1, REST, CTNNB1, NONO, SIN3A, CDKN2A, CASP8AP2, TARDBP, H2AFY, SUPT5H, RARG, STRN3, RELA, YY1, PTBP1, MTA1, DEPDC1, SMARCE1, RPS14, UBA52, LRPPRC, SUPT6H, SMARCA4, HMGB1, CAV1, GCLC, CXXC5, SRC, VPS72, ATF2, NR1H2, UBE2D3, TCERG1, PABPC1, TCF25, NR1H3, BMP4, KAT8, CREBZF, PHB, RNPS1, DDX5, EHMT2, BRCA1, YY1AP1, HDAC2, PSMC3, MLX, TDG, SMURF2, H3F3B, …	1276	1240	16792	1.35844	0.882786	0.00559621	0.553924
GOTERM_BP_ALL	GO:0010558	negative regulation of macromolecule biosynthetic process	142	10.3048	0.000437881	MORF4L1, EIF6, XPO1, MORF4L2, XRCC6, CBX3, CNOT1, CBX1, REST, CNOT7, CTNNB1, NONO, SIN3A, CDKN2A, CASP8AP2, TARDBP, PUM1, H2AFY, PUM2, SUPT5H, SAMD4B, GTPBP4, RARG, RAN, STRN3, RELA, YY1, MTA1, DEPDC1, HNRNPR, HNRNPU, SMARCE1, RPS14, EIF2AK2, RAD17, UBA52, SUPT6H, SMARCA4, HMGB1, CAV1, GCLC, TIPIN, CXXC5, SRC, VPS72, ATF2, NR1H2, UBE2D3, ACD, TCERG1, EIF3E, TCF25, NR1H3, BMP4, KAT8, CREBZF, MAP2K…	1276	1418	16792	1.31784	0.965331	0.00836956	0.867314
GOTERM_BP_ALL	GO:2000113	negative regulation of cellular macromolecule biosynthetic process	133	9.65167	0.000653552	MORF4L1, EIF6, XPO1, MORF4L2, XRCC6, CBX3, CNOT1, CBX1, REST, CNOT7, CTNNB1, NONO, SIN3A, CDKN2A, PUM1, H2AFY, PUM2, SUPT5H, SAMD4B, GTPBP4, RARG, RAN, STRN3, RELA, YY1, DEPDC1, HNRNPR, HNRNPU, SMARCE1, RPS14, EIF2AK2, RAD17, UBA52, SUPT6H, SMARCA4, HMGB1, CAV1, GCLC, TIPIN, CXXC5, SRC, VPS72, ATF2, NR1H2, UBE2D3, ACD, TCERG1, EIF3E, TCF25, NR1H3, BMP4, KAT8, CREBZF, MAP2K2, PHB, DDX5, EHMT2, BRC…	1276	1324	16792	1.32195	0.993384	0.0115227	1.29186
GOTERM_BP_ALL	GO:0009890	negative regulation of biosynthetic process	147	10.6676	0.00101764	MORF4L1, EIF6, XPO1, MORF4L2, XRCC6, CBX3, CNOT1, CBX1, REST, CNOT7, CTNNB1, NONO, ATP2B4, SIN3A, CDKN2A, CASP8AP2, TARDBP, PUM1, H2AFY, PUM2, SUPT5H, SAMD4B, GTPBP4, RARG, RAN, STRN3, RELA, YY1, MTA1, DEPDC1, HNRNPR, HNRNPU, SMARCE1, RPS14, EIF2AK2, RAD17, UBA52, SUPT6H, SMARCA4, HMGB1, CAV1, GCLC, GNAI2, TIPIN, CXXC5, SRC, VPS72, ATF2, NR1H2, UBE2D3, ACD, TCERG1, EIF3E, TCF25, NR1H3, BMP4, KAT8…	1276	1504	16792	1.28624	0.999597	0.0171045	2.00465
GOTERM_BP_ALL	GO:1902679	negative regulation of RNA biosynthetic process	120	8.70827	0.00119179	MORF4L1, XPO1, MORF4L2, XRCC6, CBX3, CNOT1, CBX1, REST, CTNNB1, NONO, SIN3A, CDKN2A, CASP8AP2, TARDBP, H2AFY, SUPT5H, RARG, RELA, YY1, STRN3, MTA1, DEPDC1, SMARCE1, RPS14, UBA52, SUPT6H, SMARCA4, HMGB1, CAV1, GCLC, CXXC5, VPS72, SRC, ATF2, NR1H2, UBE2D3, TCERG1, TCF25, NR1H3, BMP4, KAT8, CREBZF, PHB, DDX5, EHMT2, BRCA1, YY1AP1, HDAC2, PSMC3, MLX, TDG, SMURF2, H3F3B, RBPJ, ZNF219, CRYM, HDAC6, BMI…	1276	1194	16792	1.3226	0.999894	0.019369	2.34387
GOTERM_BP_ALL	GO:1903507	negative regulation of nucleic acid-templated transcription	118	8.56313	0.00142307	MORF4L1, XPO1, XRCC6, MORF4L2, CBX3, CNOT1, CBX1, REST, CTNNB1, NONO, SIN3A, CDKN2A, CASP8AP2, H2AFY, SUPT5H, RARG, RELA, YY1, STRN3, MTA1, DEPDC1, SMARCE1, RPS14, UBA52, SUPT6H, SMARCA4, HMGB1, CAV1, GCLC, CXXC5, VPS72, SRC, ATF2, NR1H2, UBE2D3, TCERG1, TCF25, NR1H3, BMP4, KAT8, CREBZF, PHB, EHMT2, DDX5, BRCA1, YY1AP1, HDAC2, PSMC3, MLX, TDG, SMURF2, H3F3B, RBPJ, ZNF219, CRYM, HDAC6, BMI1, COPS2…	1276	1177	16792	1.31934	0.999982	0.0224699	2.79265
GOTERM_BP_ALL	GO:0031327	negative regulation of cellular biosynthetic process	143	10.3774	0.00192333	MORF4L1, EIF6, XPO1, MORF4L2, XRCC6, CBX3, CNOT1, CBX1, REST, CNOT7, CTNNB1, NONO, ATP2B4, SIN3A, CDKN2A, CASP8AP2, TARDBP, PUM1, H2AFY, PUM2, SUPT5H, SAMD4B, GTPBP4, RARG, RAN, STRN3, RELA, YY1, MTA1, DEPDC1, HNRNPR, HNRNPU, SMARCE1, RPS14, EIF2AK2, RAD17, UBA52, SUPT6H, SMARCA4, HMGB1, CAV1, GCLC, GNAI2, TIPIN, CXXC5, SRC, VPS72, ATF2, NR1H2, UBE2D3, ACD, TCERG1, EIF3E, TCF25, NR1H3, BMP4, KAT8…	1276	1480	16792	1.27153	1	0.0289518	3.75664
GOTERM_BP_ALL	GO:0045892	negative regulation of transcription, DNA-templated	112	8.12772	0.00285321	MORF4L1, XPO1, XRCC6, MORF4L2, CBX3, CNOT1, CBX1, REST, CTNNB1, NONO, CDKN2A, SIN3A, H2AFY, SUPT5H, RARG, RELA, YY1, STRN3, DEPDC1, SMARCE1, RPS14, UBA52, SUPT6H, SMARCA4, HMGB1, CAV1, GCLC, CXXC5, VPS72, SRC, ATF2, NR1H2, UBE2D3, TCERG1, TCF25, NR1H3, BMP4, KAT8, CREBZF, PHB, EHMT2, DDX5, BRCA1, YY1AP1, HDAC2, MLX, TDG, SMURF2, H3F3B, RBPJ, ZNF219, CRYM, HDAC6, BMI1, COPS2, E2F6, TSG101, DEDD, W…	1276	1130	16792	1.30434	1	0.0403883	5.52443
GOTERM_BP_ALL	GO:0000122	negative regulation of transcription from RNA polymerase II promoter	72	5.22496	0.031176	BMI1, COPS2, XPO1, E2F6, WWC1, YBX3, CNOT1, DMAP1, REST, CTNNB1, PCGF2, SIN3A, H2AFY, SUPT5H, ZNF496, MYC, DLG1, ATF7IP, CTBP2, RARG, YY1, RELA, STRN3, TP53, FOSB, C1QBP, PSEN1, BPTF, BTG2, RPS14, NCK1, MDM2, NSD1, UBA52, SMARCA4, ZMYND11, HMGB1, CAV1, NACA, ZBTB14, CXXC5, TCF7L2, VPS72, ATF2, NR1H2, UBE2D3, SORBS3, TCERG1, SUPT4H1, TCF25, CHD4, NR1H3, ETV3, BMP4, TMBIM6, PHB, SIRT7, STAT1, EHMT2…	1276	748	16792	1.26673	1	0.251048	46.7374
GOTERM_BP_ALL	GO:0006366	transcription from RNA polymerase II promoter	159	11.5385	0.0365944	SCAF1, XPO1, MORF4L2, XRCC6, INO80, MED24, MED23, CNOT1, REST, INTS3, CNOT7, SETX, CTNNB1, SIN3A, RAD21, CDKN2A, TARDBP, U2AF1, SRRM1, H2AFY, SUPT5H, PABPN1, RARG, MYO6, STRN3, RELA, YY1, DDX39B, NME2, NABP2, RPS14, NFE2L2, UBA52, SUPT6H, SMARCA4, HMGB1, CNBP, CAV1, NFKBIA, CXXC5, MYBL2, VPS72, ATF2, NR1H2, UBE2D3, TCERG1, LEO1, TAF9, AGRN, DDX41, TCF25, NR1H3, BMP4, CKAP2, PHB, TP53BP1, MET, RNP…	1276	1820	16792	1.14968	1	0.279491	52.3592
GOTERM_BP_ALL	GO:1903506	regulation of nucleic acid-templated transcription	301	21.8433	0.0446691	PRR13, XRCC6, BBX, NAA15, MED24, MED23, REST, CTNNB1, NONO, MAP3K7, ATP2B4, SIN3A, MYD88, DDX11, ZNF107, H2AFY, SUPT5H, DDRGK1, RARG, RAN, YY1, STRN3, HMG20B, DEPDC1, RPTOR, JUP, NME2, BAZ1A, BAZ1B, RPS14, PARP14, FLII, CDCA7L, EIF2AK2, SUPT6H, TADA3, ERBB2, ZNF131, NFKBIA, MYBL2, VPS72, NR1H2, KRAS, HTATSF1, LEO1, AGRN, TCF25, NR1H3, BMP4, KLF6, YEATS4, DVL3, MAP2K2, MAP2K3, TP53BP1, ZNF121, TGF…	1276	3625	16792	1.09272	1	0.319578	59.7026
GOTERM_BP_ALL	GO:0006355	regulation of transcription, DNA-templated	298	21.6255	0.0526541	PRR13, XRCC6, BBX, NAA15, MED24, MED23, REST, CTNNB1, NONO, MAP3K7, ATP2B4, SIN3A, MYD88, DDX11, ZNF107, H2AFY, SUPT5H, DDRGK1, RARG, RAN, STRN3, YY1, HMG20B, DEPDC1, RPTOR, JUP, NME2, BAZ1A, BAZ1B, RPS14, PARP14, FLII, CDCA7L, EIF2AK2, SUPT6H, TADA3, ERBB2, ZNF131, NFKBIA, MYBL2, VPS72, NR1H2, KRAS, HTATSF1, LEO1, AGRN, TCF25, NR1H3, BMP4, KLF6, YEATS4, DVL3, MAP2K2, MAP2K3, TP53BP1, ZNF121, TGF…	1276	3603	16792	1.08844	1	0.355556	65.8983
GOTERM_BP_ALL	GO:2001141	regulation of RNA biosynthetic process	301	21.8433	0.0543303	PRR13, XRCC6, BBX, NAA15, MED24, MED23, REST, CTNNB1, NONO, MAP3K7, ATP2B4, SIN3A, MYD88, DDX11, ZNF107, H2AFY, SUPT5H, DDRGK1, RARG, RAN, YY1, STRN3, HMG20B, DEPDC1, RPTOR, JUP, NME2, BAZ1A, BAZ1B, RPS14, PARP14, FLII, CDCA7L, EIF2AK2, SUPT6H, TADA3, ERBB2, ZNF131, NFKBIA, MYBL2, VPS72, NR1H2, KRAS, HTATSF1, LEO1, AGRN, TCF25, NR1H3, BMP4, KLF6, YEATS4, DVL3, MAP2K2, MAP2K3, TP53BP1, ZNF121, TGF…	1276	3644	16792	1.08703	1	0.361735	67.0785
GOTERM_BP_ALL	GO:0006357	regulation of transcription from RNA polymerase II promoter	157	11.3933	0.0669802	XPO1, MORF4L2, XRCC6, INO80, MED24, MED23, CNOT1, REST, CNOT7, TCEAL4, SETX, CTNNB1, ATP2B4, SIN3A, RAD21, CDKN2A, H2AFY, SUPT5H, RARG, MYO6, STRN3, RELA, YY1, SLTM, NME2, SMARCE1, RPS14, GTF2IRD1, NFE2L2, UBA52, SUPT6H, SMARCA4, HMGB1, CNBP, CAV1, TADA3, LITAF, ZNF131, NFKBIA, ABCA2, CXXC5, MYBL2, VPS72, ATF2, NR1H2, UBE2D3, TCERG1, HTATSF1, LEO1, TAF9, AGRN, DDX41, TCF25, NR1H3, BMP4, CKAP2, PH…	1276	1835	16792	1.12594	1	0.411113	74.8142
Annotation Cluster 42	Enrichment Score: 2.7084213723130315
Category	Term		Count	%	PValue	Genes	List Total	Pop Hits	Pop Total	Fold Enrichment	Bonferroni	Benjamini	FDR
GOTERM_BP_ALL	GO:0033044	regulation of chromosome organization	43	3.12046	3.29753e-05	USP7, TADA3, ANAPC15, TTK, CCT2, PAXBP1, CCT3, SRC, WBP2, CTNNB1, RAD21, ACD, CSNK2A1, SIN3A, DDX11, CAMK2D, BRD7, BUB1, H2AFY, KDM3A, TLK2, MYC, TRIP12, TERF1, SMG6, DLGAP5, TP53, CCT6A, EHMT2, HNRNPU, RAD50, BRCA1, ATRX, MNAT1, CCT5, NABP2, RNF4, OTUB1, CCT8, H3F3B, RUVBL2, NSD1, SUPT6H	1276	288	16792	1.96484	0.223627	0.000890879	0.0655645
GOTERM_BP_ALL	GO:2001252	positive regulation of chromosome organization	21	1.52395	0.00901047	DLGAP5, TP53, CCT2, CCT3, CCT6A, PAXBP1, RAD50, BRCA1, WBP2, CTNNB1, ATRX, CCT5, RAD21, NABP2, SIN3A, ACD, DDX11, CCT8, BRD7, H2AFY, RUVBL2	1276	149	16792	1.85475	1	0.100933	16.4749
GOTERM_BP_ALL	GO:0031056	regulation of histone modification	18	1.30624	0.0252232	TADA3, TP53, PAXBP1, EHMT2, BRCA1, WBP2, CTNNB1, ATRX, SIN3A, OTUB1, BRD7, CAMK2D, H2AFY, RUVBL2, KDM3A, NSD1, TRIP12, SUPT6H	1276	134	16792	1.76774	1	0.216912	39.8364
Annotation Cluster 43	Enrichment Score: 2.6301905797798786
Category	Term		Count	%	PValue	Genes	List Total	Pop Hits	Pop Total	Fold Enrichment	Bonferroni	Benjamini	FDR
GOTERM_BP_ALL	GO:0016055	Wnt signaling pathway	63	4.57184	1.18026e-05	LZTS2, ATP6AP2, FERMT2, ANKRD10, CTNNB1, MAP3K7, CDC42, AP2B1, PLCB3, CSNK2A1, PSMD1, RHOA, BRD7, TSKU, MYC, ASPM, RARG, G3BP1, WLS, SENP2, JUP, PSMA1, PPP1CA, SDC1, PSEN1, PSMA4, PFDN5, RAB5A, PSME3, VPS26A, UBA52, SMARCA4, VPS29, CAV1, PTK7, CTNND1, TCF7L2, SRC, RACK1, FOLR1, RAC1, LEO1, VPS35, PPP3CA, CD24, AP2M1, DVL3, CSNK2B, CELSR3, FZD6, AP2A2, PSMC6, DKK1, CTDNEP1, SULF2, PSMC3, PSMC2, CA…	1276	468	16792	1.77152	0.0866146	0.000363779	0.0234717
GOTERM_BP_ALL	GO:0198738	cell-cell signaling by wnt	63	4.57184	1.26143e-05	LZTS2, ATP6AP2, FERMT2, ANKRD10, CTNNB1, MAP3K7, CDC42, AP2B1, PLCB3, CSNK2A1, PSMD1, RHOA, BRD7, TSKU, MYC, ASPM, RARG, G3BP1, WLS, SENP2, JUP, PSMA1, PPP1CA, SDC1, PSEN1, PSMA4, PFDN5, RAB5A, PSME3, VPS26A, UBA52, SMARCA4, VPS29, CAV1, PTK7, CTNND1, TCF7L2, SRC, RACK1, FOLR1, RAC1, LEO1, VPS35, PPP3CA, CD24, AP2M1, DVL3, CSNK2B, CELSR3, FZD6, AP2A2, PSMC6, DKK1, CTDNEP1, SULF2, PSMC3, PSMC2, CA…	1276	469	16792	1.76774	0.0922878	0.000382646	0.0250857
GOTERM_BP_ALL	GO:1905114	cell surface receptor signaling pathway involved in cell-cell signaling	65	4.71698	0.000124981	LZTS2, ATP6AP2, FERMT2, ANKRD10, CTNNB1, MAP3K7, AKT1, CDC42, AP2B1, PLCB3, CSNK2A1, PSMD1, RHOA, BRD7, TSKU, MYC, ASPM, RARG, G3BP1, WLS, SENP2, JUP, PSMA1, PPP1CA, SDC1, PSEN1, PSMA4, PFDN5, RAB5A, PSME3, VPS26A, UBA52, SMARCA4, VPS29, CAV1, PTK7, CTNND1, TCF7L2, SRC, RACK1, FOLR1, RAC1, LEO1, VPS35, PPP3CA, CD24, AP2M1, BMP4, DVL3, CSNK2B, CELSR3, FZD6, AP2A2, PSMC6, CTDNEP1, DKK1, SULF2, PSMC…	1276	527	16792	1.62313	0.616883	0.0029031	0.248283
GOTERM_BP_ALL	GO:0060070	canonical Wnt signaling pathway	36	2.61248	0.00313213	CAV1, LZTS2, PTK7, CTNND1, TCF7L2, SRC, CTNNB1, CDC42, PSMD1, VPS35, MYC, ASPM, DVL3, RARG, G3BP1, WLS, FZD6, JUP, PSMA1, PPP1CA, PSMC6, SDC1, DKK1, CTDNEP1, SULF2, PSEN1, PSMC3, PSMA4, PFDN5, PSMC2, RAB5A, PSME3, SMURF2, RBPJ, IGFBP2, UBA52	1276	284	16792	1.66815	1	0.0433773	6.04865
GOTERM_BP_ALL	GO:0060828	regulation of canonical Wnt signaling pathway	30	2.17707	0.00918553	LZTS2, CAV1, ANKRD10, CTNND1, TCF7L2, SRC, FOLR1, PSMD1, VPS35, ASPM, DVL3, G3BP1, WLS, FZD6, JUP, PSMA1, PPP1CA, PSMC6, CTDNEP1, DKK1, SULF2, PSMC3, PSMA4, PFDN5, PSMC2, SMURF2, PSME3, RBPJ, IGFBP2, UBA52	1276	241	16792	1.63816	1	0.102058	16.7678
GOTERM_BP_ALL	GO:2000027	regulation of organ morphogenesis	31	2.24964	0.00944535	SEC24B, NACA, PTK7, CTNNB1, CDC42, AP2B1, PSMD1, RAC1, RHOA, MYC, AP2M1, BMP4, DVL3, TGFBR1, CELSR3, STAT1, POR, FZD6, PSMA1, PSMC6, AP2A2, DKK1, SULF2, PSMC3, PSMA4, PSMC2, PHB2, SMURF2, PSME3, RBPJ, UBA52	1276	252	16792	1.61887	1	0.104054	17.2009
GOTERM_BP_ALL	GO:0030111	regulation of Wnt signaling pathway	37	2.68505	0.00963295	CAV1, LZTS2, ATP6AP2, TMEM237, CTNND1, ANKRD10, TCF7L2, SRC, RACK1, CSNK2A1, FOLR1, PSMD1, VPS35, TSKU, ASPM, DVL3, G3BP1, WLS, FZD6, SENP2, JUP, PSMA1, PPP1CA, PSMC6, DKK1, CTDNEP1, SULF2, PSMC3, PSMA4, PFDN5, PSMC2, SMURF2, PSME3, RBPJ, IGFBP2, UBA52, SMARCA4	1276	316	16792	1.54087	1	0.105117	17.5122
GOTERM_BP_ALL	GO:0090263	positive regulation of canonical Wnt signaling pathway	18	1.30624	0.0099087	CAV1, WLS, SRC, JUP, PSMA1, PSMC6, CTDNEP1, SULF2, PSMC3, PSMA4, PSMC2, PSMD1, VPS35, PSME3, SMURF2, RBPJ, UBA52, ASPM	1276	121	16792	1.95767	1	0.107668	17.9678
GOTERM_BP_ALL	GO:0030177	positive regulation of Wnt signaling pathway	21	1.52395	0.0127548	CAV1, ATP6AP2, WLS, SRC, JUP, PSMA1, PSMC6, CSNK2A1, CTDNEP1, SULF2, PSMC3, PSMA4, PSMC2, PSMD1, VPS35, SMURF2, PSME3, RBPJ, UBA52, ASPM, SMARCA4	1276	154	16792	1.79453	1	0.131307	22.5326
GOTERM_BP_ALL	GO:0007267	cell-cell signaling	108	7.83745	0.810584	MPZL1, PGF, ATP6AP2, REST, CTNNB1, MAP3K7, SLC16A1, CSNK2A1, TARDBP, NQO1, ASPM, RARG, PTPRF, PIM3, IRS1, JUP, MAP4K4, PSMA1, PPP1CA, PSMA4, PMP22, VPS26A, DBN1, UBA52, SMARCA4, CAV1, GNAI2, GRB2, PTK7, GIPC1, CACNB3, SNX4, PPT1, SRC, SCRIB, BLOC1S6, KRAS, SYPL1, FOLR1, RAC1, LEO1, AGRN, AP2M1, BMP4, DVL3, CELSR3, PSMC6, PLK2, ARF1, PSMC3, PSMC2, RAP1A, RAP1B, SMURF2, RBPJ, LZTS2, FERMT2, ANO1, A…	1276	1517	16792	0.936893	1	0.9988	100
Annotation Cluster 44	Enrichment Score: 2.6169825245970815
Category	Term		Count	%	PValue	Genes	List Total	Pop Hits	Pop Total	Fold Enrichment	Bonferroni	Benjamini	FDR
GOTERM_BP_ALL	GO:0010256	endomembrane system organization	75	5.44267	1.77465e-06	RTN4, ATP1B3, RAB5B, SHTN1, TSG101, CHMP5, LMAN2L, VPS37B, PEX5, ANKLE2, RTN3, BAG5, ARHGAP21, AKT1, CDC42, BAG4, BAG6, PACSIN3, PRMT5, TARDBP, DMKN, NUP37, CSK, RAMP1, DLG1, CDK1, F11R, BSG, ARHGEF7, CCDC47, MYADM, JUP, KRT18, RAB18, SURF4, RAB13, MYO18A, CAV2, CAV1, NUP98, YWHAZ, CLU, CACNB3, BCL2L1, TTC8, DTNBP1, RACK1, TNFRSF1A, SUMO1, RAC1, TMED10, AP3D1, VPS35, NDRG1, POM121C, NUP54, AP2M1,…	1276	559	16792	1.76564	0.0135299	6.61252e-05	0.00352957
GOTERM_BP_ALL	GO:0007009	plasma membrane organization	34	2.46734	0.0067441	CAV2, CAV1, ATP1B3, CLU, CACNB3, BCL2L1, TTC8, RACK1, AKT1, TNFRSF1A, BAG4, PACSIN3, DMKN, RAC1, NDRG1, VPS35, CSK, RAMP1, AP2M1, DLG1, F11R, BSG, TSPAN14, TMBIM1, MYADM, ANXA2, JUP, PLSCR1, RAB31, KRT18, GOLPH3, PLSCR3, RAB13, SCP2	1276	277	16792	1.61529	1	0.0801179	12.5924
GOTERM_BP_ALL	GO:0072659	protein localization to plasma membrane	26	1.88679	0.0141746	F11R, BSG, ATP1B3, TSPAN14, CACNB3, BCL2L1, TMBIM1, TTC8, MYADM, ANXA2, JUP, AKT1, RACK1, BAG4, TNFRSF1A, RAB31, KRT18, GOLPH3, RAC1, VPS35, RAB13, CSK, SCP2, RAMP1, DLG1, AP2M1	1276	207	16792	1.65293	1	0.142649	24.7186
GOTERM_BP_ALL	GO:0090002	establishment of protein localization to plasma membrane	19	1.37881	0.0219047	F11R, BSG, TSPAN14, TTC8, BCL2L1, TMBIM1, MYADM, ANXA2, AKT1, JUP, RACK1, TNFRSF1A, RAB31, KRT18, GOLPH3, VPS35, RAB13, CSK, DLG1	1276	142	16792	1.76083	1	0.1972	35.629
GOTERM_BP_ALL	GO:1990778	protein localization to cell periphery	27	1.95936	0.0221311	CAV1, ATP1B3, CACNB3, TTC8, BCL2L1, RACK1, AKT1, TNFRSF1A, BAG4, RAC1, VPS35, CSK, RAMP1, AP2M1, DLG1, F11R, BSG, TSPAN14, TMBIM1, MYADM, ANXA2, JUP, RAB31, KRT18, GOLPH3, RAB13, SCP2	1276	226	16792	1.5722	1	0.198584	35.9248
Annotation Cluster 45	Enrichment Score: 2.5721286000838126
Category	Term		Count	%	PValue	Genes	List Total	Pop Hits	Pop Total	Fold Enrichment	Bonferroni	Benjamini	FDR
GOTERM_BP_ALL	GO:0019884	antigen processing and presentation of exogenous antigen	27	1.95936	0.000428734	KIF23, SEC24B, AP1M1, AP1M2, AP1B1, CANX, KIF2C, AP2B1, KLC1, TAP2, PSMD1, TAP1, AP3D1, SAR1B, AP2M1, SEC23A, HLA-C, PSMA1, PSMC6, AP2A2, ARF1, PSMC3, PSMA4, PSMC2, CTSD, PSME3, DYNC1I2	1276	169	16792	2.10247	0.962808	0.00821586	0.84927
GOTERM_BP_ALL	GO:0002478	antigen processing and presentation of exogenous peptide antigen	26	1.88679	0.000522718	KIF23, SEC24B, AP1M1, AP1M2, AP1B1, CANX, KIF2C, AP2B1, KLC1, TAP2, PSMD1, TAP1, SAR1B, AP2M1, SEC23A, HLA-C, PSMA1, PSMC6, AP2A2, ARF1, PSMC3, PSMC2, PSMA4, CTSD, PSME3, DYNC1I2	1276	162	16792	2.11208	0.981929	0.00960128	1.03452
GOTERM_BP_ALL	GO:0048002	antigen processing and presentation of peptide antigen	27	1.95936	0.00103602	KIF23, SEC24B, AP1M1, AP1M2, AP1B1, CANX, KIF2C, AP2B1, KLC1, TAP2, PSMD1, TAP1, SAR1B, AP2M1, SEC23A, HLA-C, BCAP31, PSMA1, PSMC6, AP2A2, ARF1, PSMC3, PSMA4, PSMC2, CTSD, PSME3, DYNC1I2	1276	179	16792	1.98501	0.99965	0.0173351	2.04052
GOTERM_BP_ALL	GO:0019886	antigen processing and presentation of exogenous peptide antigen via MHC class II	16	1.1611	0.00378514	KIF23, SEC23A, KIF2C, AP2A2, AP2B1, SEC24B, AP1M1, AP1M2, AP1B1, ARF1, KLC1, CTSD, SAR1B, CANX, DYNC1I2, AP2M1	1276	92	16792	2.28867	1	0.0510089	7.26516
GOTERM_BP_ALL	GO:0002495	antigen processing and presentation of peptide antigen via MHC class II	16	1.1611	0.00569286	KIF23, SEC23A, KIF2C, AP2A2, AP2B1, SEC24B, AP1M1, AP1M2, AP1B1, ARF1, KLC1, CTSD, SAR1B, CANX, DYNC1I2, AP2M1	1276	96	16792	2.19331	1	0.0698739	10.734
GOTERM_BP_ALL	GO:0019882	antigen processing and presentation	29	2.1045	0.0074811	KIF23, AP1M1, SEC24B, AP1M2, AP1B1, RAB5B, CANX, KIF2C, AP2B1, KLC1, TAP2, PSMD1, TAP1, AP3D1, SAR1B, AP2M1, SEC23A, HLA-C, BCAP31, PSMA1, PSMC6, AP2A2, ARF1, PSMC3, PSMA4, PSMC2, CTSD, PSME3, DYNC1I2	1276	227	16792	1.68122	1	0.0867749	13.8734
GOTERM_BP_ALL	GO:0002504	antigen processing and presentation of peptide or polysaccharide antigen via MHC class II	16	1.1611	0.00758024	KIF23, SEC23A, KIF2C, AP2A2, AP2B1, SEC24B, AP1M1, AP1M2, AP1B1, ARF1, KLC1, CTSD, SAR1B, CANX, DYNC1I2, AP2M1	1276	99	16792	2.12685	1	0.087745	14.0443
GOTERM_BP_ALL	GO:0002474	antigen processing and presentation of peptide antigen via MHC class I	15	1.08853	0.00933441	SEC23A, SEC24B, HLA-C, CANX, BCAP31, PSMA1, PSMC6, PSMC3, PSMA4, PSMC2, TAP2, PSMD1, TAP1, PSME3, SAR1B	1276	92	16792	2.14563	1	0.103038	17.0162
Annotation Cluster 46	Enrichment Score: 2.4918795866263874
Category	Term		Count	%	PValue	Genes	List Total	Pop Hits	Pop Total	Fold Enrichment	Bonferroni	Benjamini	FDR
GOTERM_BP_ALL	GO:0044281	small molecule metabolic process	194	14.0784	4.93897e-05	PDP1, CYP24A1, LDHA, GDA, STOML2, REST, OGDH, HIBADH, GOT2, ATP2B4, PLOD1, SULT1A1, MRPL39, EIF2B2, YARS, BSG, OLA1, TXNDC9, PPP1CA, NME2, NPC2, NME1, DLD, HARS, ADSL, SURF1, ACAA1, MDH1, ALDOA, COASY, HSD17B10, GNAI2, PFKFB3, TK2, HADHA, HADHB, DTD1, NR1H2, IDH1, GCSH, NR1H3, ODC1, ST6GAL1, ACACA, MPC1, ABCG2, RPE, CHCHD10, DHFR, CRYM, LDLR, QARS, PKM, GPX1, GPX4, GNPAT, CAP1, MYC, MRI1, NDUFB10…	1276	1951	16792	1.30857	0.31554	0.00128434	0.0981859
GOTERM_BP_ALL	GO:0019752	carboxylic acid metabolic process	89	6.45864	0.000733353	PDP1, EIF6, PTGES3, LDHA, CPT2, PRKAG1, CRABP2, TMEM237, PEX5, QARS, OGDH, HIBADH, GOT2, AKT1, PKM, WARS, GPX1, ACOT7, SLC16A1, ATP2B4, IDH3G, PLOD1, GPX4, MRPL39, EIF2B2, SUCLA2, MYC, HMGCL, MRI1, BSG, YARS, ACADM, PEPD, DARS, ACO2, SARS, ADIPOR2, PFKP, ADIPOR1, LYPLA2, DECR1, PFKM, GMPS, IRS1, POR, MTRR, SCAP, TARS, PYCR1, DLD, HARS, MDH1, ACAA1, ALDOA, BCAT2, ME2, GCLC, PFKFB3, HK1, HADHA, HAD…	1276	826	16792	1.41795	0.996416	0.0128327	1.44852
GOTERM_BP_ALL	GO:0043436	oxoacid metabolic process	89	6.45864	0.000869353	PDP1, EIF6, PTGES3, LDHA, CPT2, PRKAG1, CRABP2, TMEM237, PEX5, QARS, OGDH, HIBADH, GOT2, AKT1, PKM, WARS, GPX1, ACOT7, SLC16A1, ATP2B4, IDH3G, PLOD1, GPX4, MRPL39, EIF2B2, SUCLA2, MYC, HMGCL, MRI1, BSG, YARS, ACADM, PEPD, DARS, ACO2, SARS, ADIPOR2, PFKP, ADIPOR1, LYPLA2, DECR1, PFKM, GMPS, IRS1, POR, MTRR, SCAP, TARS, PYCR1, DLD, HARS, MDH1, ACAA1, ALDOA, BCAT2, ME2, GCLC, PFKFB3, HK1, HADHA, HAD…	1276	831	16792	1.40942	0.998739	0.0148573	1.71494
GOTERM_BP_ALL	GO:0006082	organic acid metabolic process	95	6.89405	0.00117652	PDP1, EIF6, PTGES3, LDHA, CPT2, PRKAG1, CRABP2, TMEM237, PEX5, QARS, OGDH, HIBADH, GOT2, AKT1, PKM, WARS, GPX1, ACOT7, SLC16A1, ATP2B4, IDH3G, PLOD1, GPX4, MRPL39, EIF2B2, SUCLA2, MYC, HMGCL, MRI1, BSG, YARS, ACADM, PEPD, DARS, ACO2, SARS, ADIPOR2, PFKP, ADIPOR1, LYPLA2, DECR1, PFKM, GMPS, IRS1, POR, MTRR, SCAP, TARS, PYCR1, DLD, HARS, MDH1, ACAA1, ALDOA, HSD17B10, BCAT2, ME2, GCLC, PFKFB3, HK1, …	1276	907	16792	1.37838	0.999881	0.0192043	2.31417
GOTERM_BP_ALL	GO:0006520	cellular amino acid metabolic process	33	2.39478	0.00252095	BCAT2, QARS, OGDH, HIBADH, DTD1, IARS, GOT2, WARS, ATP2B4, PLOD1, GCSH, MRPL39, EIF2B2, PTS, HMGCL, MRI1, DLST, ODC1, YARS, PEPD, DARS, SARS, GMPS, MTRR, ADI1, PYCR1, TARS, DHFR, DLD, HARS, PHGDH, PSAT1, CRYM	1276	250	16792	1.7371	1	0.0363004	4.89634
GOTERM_BP_ALL	GO:0032787	monocarboxylic acid metabolic process	51	3.70102	0.131667	ALDOA, PDP1, EIF6, PTGES3, LDHA, ME2, CPT2, PFKFB3, PRKAG1, CRABP2, TMEM237, HK1, PEX5, OGDH, HADHA, HADHB, AKT1, NR1H2, PKM, TNFRSF1A, GPX1, ACOT7, SLC16A1, ALDH1A3, GPX4, FASN, GCSH, IDH1, HSD17B4, MYC, NR1H3, DLST, BSG, MSMO1, ACADM, ADIPOR2, PFKP, ACACA, ADIPOR1, MPC1, LYPLA2, DECR1, PFKM, IRS1, POR, BRCA1, SCAP, DLD, LTA4H, SCP2, ACAA1	1276	559	16792	1.20063	1	0.61414	93.9671
GOTERM_BP_ALL	GO:0006631	fatty acid metabolic process	32	2.32221	0.29313	EIF6, PDP1, PTGES3, CPT2, PRKAG1, PEX5, HADHA, HADHB, AKT1, NR1H2, GPX1, TNFRSF1A, ACOT7, GPX4, FASN, HSD17B4, NR1H3, MSMO1, ACADM, ACACA, ADIPOR2, LYPLA2, ADIPOR1, DECR1, IRS1, POR, BRCA1, SCAP, DLD, LTA4H, SCP2, ACAA1	1276	366	16792	1.15059	1	0.854592	99.8992
Annotation Cluster 47	Enrichment Score: 2.4606269879911817
Category	Term		Count	%	PValue	Genes	List Total	Pop Hits	Pop Total	Fold Enrichment	Bonferroni	Benjamini	FDR
GOTERM_BP_ALL	GO:1900408	negative regulation of cellular response to oxidative stress	11	0.798258	0.000194458	RACK1, NONO, AKT1, BAG5, GPX1, TRAP1, PYCR1, HTRA2, PSAP, MET, NFE2L2	1276	35	16792	4.13596	0.775259	0.0041496	0.38605
GOTERM_BP_ALL	GO:1903202	negative regulation of oxidative stress-induced cell death	11	0.798258	0.000194458	RACK1, NONO, AKT1, BAG5, GPX1, TRAP1, PYCR1, HTRA2, PSAP, MET, NFE2L2	1276	35	16792	4.13596	0.775259	0.0041496	0.38605
GOTERM_BP_ALL	GO:1902883	negative regulation of response to oxidative stress	11	0.798258	0.000194458	RACK1, NONO, AKT1, BAG5, GPX1, TRAP1, PYCR1, HTRA2, PSAP, MET, NFE2L2	1276	35	16792	4.13596	0.775259	0.0041496	0.38605
GOTERM_BP_ALL	GO:1903201	regulation of oxidative stress-induced cell death	13	0.943396	0.000501137	P4HB, PSAP, MET, AKT1, BAG5, NONO, RACK1, GPX1, PYCR1, TRAP1, HTRA2, NFE2L2, HDAC6	1276	53	16792	3.22789	0.978671	0.00938629	0.992014
GOTERM_BP_ALL	GO:0036473	cell death in response to oxidative stress	15	1.08853	0.000582735	P4HB, PDCD10, PSAP, MET, BAG5, AKT1, NONO, RACK1, GPX1, PYCR1, TRAP1, HTRA2, NFE2L2, MELK, HDAC6	1276	69	16792	2.86084	0.988603	0.0104239	1.15265
GOTERM_BP_ALL	GO:0070301	cellular response to hydrogen peroxide	16	1.1611	0.000683593	CDK1, PDCD10, PSAP, RELA, MET, ECT2, SETX, RACK1, PYCR1, TRAP1, PCGF2, HDAC2, MDM2, NFE2L2, APEX1, HDAC6	1276	78	16792	2.69946	0.994748	0.0119943	1.35086
GOTERM_BP_ALL	GO:1900407	regulation of cellular response to oxidative stress	14	1.01597	0.000765753	P4HB, PSAP, MET, AKT1, BAG5, NONO, RACK1, GPX1, PYCR1, TRAP1, DHFR, HTRA2, NFE2L2, HDAC6	1276	63	16792	2.92442	0.997206	0.0132751	1.51205
GOTERM_BP_ALL	GO:1902882	regulation of response to oxidative stress	14	1.01597	0.00185011	P4HB, PSAP, MET, AKT1, BAG5, NONO, RACK1, GPX1, PYCR1, TRAP1, DHFR, HTRA2, NFE2L2, HDAC6	1276	69	16792	2.67012	0.999999	0.0280843	3.61612
GOTERM_BP_ALL	GO:0036474	cell death in response to hydrogen peroxide	8	0.580552	0.00203659	RACK1, TRAP1, PYCR1, PDCD10, PSAP, MET, NFE2L2, HDAC6	1276	25	16792	4.21116	1	0.0302765	3.97363
GOTERM_BP_ALL	GO:1902176	negative regulation of oxidative stress-induced intrinsic apoptotic signaling pathway	7	0.507983	0.00380597	NONO, AKT1, BAG5, GPX1, TRAP1, HTRA2, NFE2L2	1276	21	16792	4.38662	1	0.0511038	7.30371
GOTERM_BP_ALL	GO:1902175	regulation of oxidative stress-induced intrinsic apoptotic signaling pathway	8	0.580552	0.00618004	NONO, AKT1, BAG5, GPX1, TRAP1, P4HB, HTRA2, NFE2L2	1276	30	16792	3.5093	1	0.0748076	11.5999
GOTERM_BP_ALL	GO:0034614	cellular response to reactive oxygen species	19	1.37881	0.00629652	CDK1, PDCD10, PSAP, RELA, MET, ECT2, SRC, PXN, SETX, RACK1, PYCR1, TRAP1, PCGF2, HDAC2, MDM2, NFE2L2, NQO1, APEX1, HDAC6	1276	125	16792	2.0003	1	0.0756914	11.8057
GOTERM_BP_ALL	GO:1903206	negative regulation of hydrogen peroxide-induced cell death	6	0.435414	0.00715884	RACK1, TRAP1, PYCR1, PSAP, MET, NFE2L2	1276	17	16792	4.64466	1	0.0838159	13.3155
GOTERM_BP_ALL	GO:1901032	negative regulation of response to reactive oxygen species	6	0.435414	0.00715884	RACK1, TRAP1, PYCR1, PSAP, MET, NFE2L2	1276	17	16792	4.64466	1	0.0838159	13.3155
GOTERM_BP_ALL	GO:1903205	regulation of hydrogen peroxide-induced cell death	7	0.507983	0.0077611	RACK1, TRAP1, PYCR1, PSAP, MET, NFE2L2, HDAC6	1276	24	16792	3.8383	1	0.0890817	14.3554
GOTERM_BP_ALL	GO:0008631	intrinsic apoptotic signaling pathway in response to oxidative stress	9	0.65312	0.0125246	NONO, AKT1, BAG5, GPX1, TRAP1, PDCD10, HTRA2, NFE2L2, MELK	1276	42	16792	2.81997	1	0.129775	22.1727
GOTERM_BP_ALL	GO:1901031	regulation of response to reactive oxygen species	8	0.580552	0.0196815	RACK1, TRAP1, PYCR1, DHFR, PSAP, MET, NFE2L2, HDAC6	1276	37	16792	2.84538	1	0.180821	32.6557
GOTERM_BP_ALL	GO:0010421	hydrogen peroxide-mediated programmed cell death	4	0.290276	0.070374	TRAP1, PDCD10, MET, HDAC6	1276	13	16792	4.04919	1	0.424124	76.575
GOTERM_BP_ALL	GO:0097468	programmed cell death in response to reactive oxygen species	4	0.290276	0.070374	TRAP1, PDCD10, MET, HDAC6	1276	13	16792	4.04919	1	0.424124	76.575
GOTERM_BP_ALL	GO:1901298	regulation of hydrogen peroxide-mediated programmed cell death	3	0.217707	0.201257	TRAP1, MET, HDAC6	1276	11	16792	3.58906	1	0.742879	98.8546
Annotation Cluster 48	Enrichment Score: 2.3497591738961203
Category	Term		Count	%	PValue	Genes	List Total	Pop Hits	Pop Total	Fold Enrichment	Bonferroni	Benjamini	FDR
GOTERM_BP_ALL	GO:0098732	macromolecule deacylation	18	1.30624	0.00133543	MORF4L1, TADA3, PHB, MORF4L2, ARID4B, TP53, PPT2, MTA1, LYPLA2, HMG20B, PPT1, REST, SIRT7, SIN3A, HDAC2, CAMK2D, CHD4, HDAC6	1276	100	16792	2.36878	0.999965	0.0213191	2.62282
GOTERM_BP_ALL	GO:0035601	protein deacylation	17	1.23367	0.00310776	MORF4L1, TADA3, PHB, MORF4L2, ARID4B, TP53, MTA1, LYPLA2, HMG20B, PPT1, REST, SIRT7, SIN3A, HDAC2, CAMK2D, CHD4, HDAC6	1276	99	16792	2.25978	1	0.0432022	6.00295
GOTERM_BP_ALL	GO:0016575	histone deacetylation	14	1.01597	0.00856795	MORF4L1, PHB, ARID4B, MORF4L2, TP53, MTA1, HMG20B, REST, SIRT7, SIN3A, HDAC2, CAMK2D, CHD4, HDAC6	1276	82	16792	2.24681	1	0.0967658	15.7299
GOTERM_BP_ALL	GO:0006476	protein deacetylation	15	1.08853	0.0112206	MORF4L1, TADA3, PHB, MORF4L2, ARID4B, TP53, MTA1, HMG20B, REST, SIRT7, SIN3A, HDAC2, CAMK2D, CHD4, HDAC6	1276	94	16792	2.09998	1	0.11927	20.1029
Annotation Cluster 49	Enrichment Score: 2.333276746175954
Category	Term		Count	%	PValue	Genes	List Total	Pop Hits	Pop Total	Fold Enrichment	Bonferroni	Benjamini	FDR
GOTERM_BP_ALL	GO:0061077	chaperone-mediated protein folding	14	1.01597	0.000101457	PTGES3, TRAP1, FKBP8, CSNK2A1, ERO1A, CLU, FKBP3, DNAJC7, CCT2, HSPE1, HSPD1, CHORDC1, CANX, HSPA8	1276	52	16792	3.54304	0.541053	0.0024083	0.201595
GOTERM_BP_ALL	GO:0051084	'de novo' posttranslational protein folding	6	0.435414	0.00715884	ERO1A, SELENOF, CCT2, HSPE1, HSPD1, HSPA8	1276	17	16792	4.64466	1	0.0838159	13.3155
GOTERM_BP_ALL	GO:0006458	'de novo' protein folding	6	0.435414	0.018278	ERO1A, SELENOF, CCT2, HSPE1, HSPD1, HSPA8	1276	21	16792	3.75996	1	0.170807	30.7119
GOTERM_BP_ALL	GO:0051085	chaperone mediated protein folding requiring cofactor	4	0.290276	0.0349817	ERO1A, HSPE1, HSPD1, HSPA8	1276	10	16792	5.26395	1	0.271465	50.7478
Annotation Cluster 50	Enrichment Score: 2.3261021327611595
Category	Term		Count	%	PValue	Genes	List Total	Pop Hits	Pop Total	Fold Enrichment	Bonferroni	Benjamini	FDR
GOTERM_BP_ALL	GO:0030100	regulation of endocytosis	31	2.24964	0.000302672	HMGB1, CAV1, RAB5B, TSG101, PPT1, CBLL1, SRC, RACK1, NR1H2, PACSIN3, RAC1, RABGEF1, CSK, NR1H3, LRSAM1, ABR, LGALS3, ACTN4, RUFY1, ITGA2, MFGE8, CD63, ANXA2, LRPAP1, ATXN2, DKK1, ARF1, RAB5A, RAP1A, BIN1, MYO18A	1276	202	16792	2.01958	0.902085	0.00597091	0.600269
GOTERM_BP_ALL	GO:0006897	endocytosis	70	5.07983	0.00503136	LDLR, TSG101, PDIA6, CANX, ACTG1, CDC42, AP2B1, CTTN, PACSIN3, GSN, RABGEF1, NECAP2, CAP1, CSK, RAMP1, MYO6, HSP90AA1, ACTN4, MFGE8, LRPAP1, NME1, TXNDC5, NCK1, RAB5A, BIN1, MYO18A, EPN2, CAV2, HMGB1, CAV1, GRB2, MAPKAPK3, SNX4, PPT1, BCL2L1, CBLL1, ESYT2, SCRIB, SRC, NR1H2, RACK1, CD9, LGALS3BP, PTK2, FOLR1, ARPC2, RAC1, FCHO1, NR1H3, AP2M1, ACTB, LRSAM1, ABR, LGALS3, RUFY1, ITGA2, CD63, TINAGL1…	1276	665	16792	1.38525	1	0.0635171	9.54537
GOTERM_BP_ALL	GO:0060627	regulation of vesicle-mediated transport	44	3.19303	0.0690299	HMGB1, CAV1, SEC24B, RAB5B, TSG101, VPS37B, SNX4, PPT1, REST, CBLL1, SRC, NR1H2, RACK1, TBC1D15, PACSIN3, RAC1, RABGEF1, CSK, TBC1D1, NR1H3, TBC1D9B, LRSAM1, ABR, ACTN4, LGALS3, MAP2K2, RUFY1, STXBP2, ITGA2, MFGE8, VPS41, CD63, TBC1D22A, ANXA2, LRPAP1, ATXN2, SDC1, DKK1, ARF1, RAB5A, RAP1A, RAP1B, BIN1, MYO18A	1276	449	16792	1.28961	1	0.418729	75.8921
Annotation Cluster 51	Enrichment Score: 2.307793119863571
Category	Term		Count	%	PValue	Genes	List Total	Pop Hits	Pop Total	Fold Enrichment	Bonferroni	Benjamini	FDR
GOTERM_BP_ALL	GO:0031330	negative regulation of cellular catabolic process	17	1.23367	0.000288667	ATRAID, GIPC1, PBK, SLIRP, ANXA2, BAG5, AKT1, USP19, BAG6, CDKN2A, ATP2B4, PSEN1, TAF9, TLK2, PABPC1, LRPPRC, TOB1	1276	80	16792	2.79647	0.89097	0.00575455	0.572571
GOTERM_BP_ALL	GO:1903363	negative regulation of cellular protein catabolic process	11	0.798258	0.00280835	BAG5, USP19, BAG6, CDKN2A, PSEN1, ATRAID, TAF9, GIPC1, PBK, TLK2, ANXA2	1276	48	16792	3.0158	1	0.0400604	5.43987
GOTERM_BP_ALL	GO:1903051	negative regulation of proteolysis involved in cellular protein catabolic process	10	0.725689	0.00368868	BAG5, USP19, BAG6, CDKN2A, PSEN1, ATRAID, TAF9, GIPC1, PBK, TLK2	1276	42	16792	3.1333	1	0.0500025	7.0864
GOTERM_BP_ALL	GO:0009895	negative regulation of catabolic process	21	1.52395	0.00574358	ATRAID, DEDD, PHB, RELA, GIPC1, PBK, SLIRP, ANXA2, BAG5, AKT1, USP19, BAG6, CDKN2A, ATP2B4, C7ORF55-LUC7L2, PSEN1, TAF9, TLK2, PABPC1, LRPPRC, TOB1	1276	143	16792	1.93257	1	0.0701405	10.8245
GOTERM_BP_ALL	GO:1901799	negative regulation of proteasomal protein catabolic process	8	0.580552	0.0125304	BAG5, USP19, BAG6, ATRAID, TAF9, GIPC1, PBK, TLK2	1276	34	16792	3.09644	1	0.129658	22.1817
GOTERM_BP_ALL	GO:0032435	negative regulation of proteasomal ubiquitin-dependent protein catabolic process	7	0.507983	0.0140477	BAG5, BAG6, ATRAID, TAF9, GIPC1, PBK, TLK2	1276	27	16792	3.41182	1	0.141828	24.5257
GOTERM_BP_ALL	GO:0042177	negative regulation of protein catabolic process	14	1.01597	0.0231725	ATRAID, RELA, PHB, DEDD, GIPC1, PBK, ANXA2, BAG5, USP19, BAG6, CDKN2A, PSEN1, TAF9, TLK2	1276	93	16792	1.98106	1	0.204643	37.2684
Annotation Cluster 52	Enrichment Score: 2.301804345764034
Category	Term		Count	%	PValue	Genes	List Total	Pop Hits	Pop Total	Fold Enrichment	Bonferroni	Benjamini	FDR
GOTERM_BP_ALL	GO:0010033	response to organic substance	276	20.029	2.61038e-06	CYP24A1, LDHA, PGF, MED24, REST, XRCC1, AQP3, CTNNB1, ATP2B1, MAP3K7, GOT2, ATP2B4, SIN3A, MYD88, CD44, DDX11, HTRA2, RPLP0, TMUB1, EIF2B2, SUPT5H, ADAM9, F11R, BSG, DDRGK1, RARG, RAN, STRN3, YY1, PTBP1, SKP2, KRT13, PIM3, CTNNA1, RPTOR, JUP, NME2, KRT18, NME1, STC1, RAB13, AMFR, EIF2AK2, ADD1, TNFRSF6B, GLG1, GNAI2, TADA3, ERBB2, DAG1, NFKBIA, BCL2L1, SERPINH1, PXN, HADHA, MANF, NR1H2, PEA15, KR…	1276	2822	16792	1.28707	0.0198379	9.31925e-05	0.00519169
GOTERM_BP_ALL	GO:0009719	response to endogenous stimulus	160	11.611	3.56116e-05	EIF6, LDHA, PGF, CBX3, MED24, CNOT1, RPS6KB1, REST, SETX, CTNNB1, ATP2B1, MAP3K7, ATP2B4, SIN3A, MYD88, CD44, DDX11, RPLP0, PRKACB, ASPH, EIF2B2, ADAM9, F11R, BSG, DDRGK1, RARG, RAN, STRN3, RELA, EFTUD2, YY1, PTBP1, SKP2, CTNNA1, IRS1, HNRNPU, POR, RPTOR, JUP, NME2, NME1, STC1, RAB13, UBA52, SMARCA4, GLG1, CAV2, HMGB1, CAV1, GCLC, TADA3, GNAI2, GRB2, DIAPH1, ERBB2, DAG1, NFKBIA, GIPC1, ABCA2, BCL…	1276	1548	16792	1.36019	0.239181	0.000955345	0.0708044
GOTERM_BP_ALL	GO:0009725	response to hormone	98	7.11176	3.83525e-05	EIF6, PGF, MED24, CBX3, RPS6KB1, CNOT1, REST, CTNNB1, ATP2B1, PRKACB, EIF2B2, ADAM9, BSG, RARG, DDRGK1, RAN, RELA, YY1, STRN3, SKP2, IRS1, POR, HNRNPU, NME2, STC1, RAB13, SMARCA4, CAV2, HMGB1, CAV1, GCLC, GNAI2, TADA3, GRB2, DAG1, ABCA2, HADHA, PXN, SRC, NR1H2, PTK2, KRAS, CACYBP, IDH1, NR1H3, BMP4, OSBPL8, PHB, ACACA, ITGA2, DDX5, BRCA1, CDKN1A, CD55, EIF4E, RNF4, PRKAR1A, CACNA1H, H3F3B, RAP1B,…	1276	854	16792	1.51015	0.255021	0.0010217	0.0762521
GOTERM_BP_ALL	GO:1901700	response to oxygen-containing compound	151	10.9579	7.57244e-05	EIF6, CYP24A1, LDHA, CBX3, RPS6KB1, AQP3, SETX, CTNNB1, ATP2B1, GOT2, ATP2B4, SIN3A, MYD88, HTRA2, DDX11, RPLP0, PRKACB, ASPH, EIF2B2, NQO1, HMGCL, ADAM9, PABPN1, SCAMP3, BSG, RARG, STRN3, RELA, EFTUD2, KRT13, MTA1, PIM3, CTNNA1, IRS1, HNRNPU, POR, RPTOR, JUP, MAP4K4, PYCR1, NME2, NME1, STC1, RAB13, NFE2L2, SMARCA4, TNFRSF6B, CAV2, CAV1, EEF1B2, GCLC, LITAF, GNAI2, GRB2, PTK7, DAG1, MAPKAPK3, NFK…	1276	1466	16792	1.35549	0.440819	0.00186135	0.150501
GOTERM_BP_ALL	GO:0014070	response to organic cyclic compound	98	7.11176	0.000333533	CYP24A1, LDHA, MED24, CBX3, RPS6KB1, CNOT1, REST, AQP3, CTNNB1, ATP2B1, SLC16A1, ATP2B4, SIN3A, RPLP0, ASPH, PRKACB, NQO1, ADAM9, BSG, RARG, DDRGK1, RAN, EFTUD2, RELA, STRN3, SKP2, CTNNA1, HNRNPU, JUP, NME1, STC1, SMARCA4, HMGB1, CAV1, GCLC, TADA3, DIAPH1, NFKBIA, ABCA2, BCL2L1, SRC, NR1H2, PEA15, KRAS, FOLR1, NPM1, IDH1, ARHGDIA, NR1H3, BMP4, MAP2K2, PHB, TGFBR1, EPHX1, ITGA2, EHMT2, DDX5, BRCA1…	1276	906	16792	1.42347	0.922744	0.00649441	0.661282
GOTERM_BP_ALL	GO:0070887	cellular response to chemical stimulus	239	17.344	0.00212815	CYP24A1, PGF, MED24, REST, CTNNB1, ATP2B1, NONO, MAP3K7, ATP2B4, SIN3A, MYD88, CD44, DDX11, HTRA2, RPLP0, SULT1A1, ADAM9, F11R, DDRGK1, RARG, RAN, STRN3, YY1, PTBP1, SKP2, KRT13, PIM3, CTNNA1, RPTOR, JUP, NME2, RPS19, KRT18, NME1, STC1, RAB13, AMFR, EIF2AK2, ADD1, TNFRSF6B, GLG1, TADA3, GNAI2, ERBB2, NFKBIA, BCL2L1, PXN, NR1H2, KRAS, RAC1, CACYBP, AGRN, NR1H3, BMP4, OSBPL8, LGALS3, MAP2K2, TGFBR1…	1276	2648	16792	1.18777	1	0.0314955	4.1487
GOTERM_BP_ALL	GO:0010243	response to organonitrogen compound	83	6.02322	0.00225941	EIF6, LDHA, RPS6KB1, CTNNB1, PKM, AKT1, ATP2B4, SIN3A, MYD88, DDX11, RPLP0, PRKACB, ASPH, CSK, ATP6V0D1, EIF2B2, MYC, CDK1, BSG, HSP90AA1, EFTUD2, RELA, ADIPOR1, FOSB, CTNNA1, IRS1, RPTOR, POR, RAD51, SCAP, JUP, ATP6V1A, NME2, SDC1, GNB2, BTG2, NME1, MDM2, STC1, RAB13, CAV2, CAV1, GCLC, GNAI2, GRB2, DIAPH1, DAG1, NFKBIA, BCL2L1, HADHA, PXN, SRC, PEA15, PTK2, FOLR1, CACYBP, TMED10, PPP3CA, APEX1, …	1276	789	16792	1.38437	1	0.0331523	4.39916
GOTERM_BP_ALL	GO:0032870	cellular response to hormone stimulus	67	4.86212	0.00282892	PTGES3, PGF, MED24, CBX3, RPS6KB1, CNOT1, REST, DAXX, CTNNB1, ATP2B1, AKT1, PRMT2, PRKACB, CSK, ATP6V0D1, MYC, RARG, DDRGK1, RAN, RELA, STRN3, ADIPOR2, SKP2, ADIPOR1, FOSB, IRS1, HNRNPU, POR, ATP6V1A, MED4, GNB2, MDM2, STC1, CTSB, RAB13, SMARCA4, CAV2, CAV1, GCLC, TADA3, GRB2, SRC, PXN, NR1H2, PTK2, KDM3A, APEX1, NR1H3, BMP4, OSBPL8, NUCKS1, PHB, CSNK2B, ACACA, STAT1, DDX5, BRCA1, RAB31, EIF4E, R…	1276	616	16792	1.43135	1	0.0401991	5.47866
GOTERM_BP_ALL	GO:1901701	cellular response to oxygen-containing compound	93	6.74891	0.0030253	CYP24A1, LDLR, ANO1, CBX3, RPS6KB1, SETX, CTNNB1, ATP2B1, AKT1, PCGF2, ATP2B4, SIN3A, MYD88, HTRA2, DDX11, RPLP0, RANBP1, PRKACB, CSK, ATP6V0D1, NQO1, MYC, ADAM9, PABPN1, CDK1, RARG, RELA, KRT13, ADIPOR1, PIM3, CTNNA1, ECT2, IRS1, RPTOR, HNRNPU, POR, RAD51, JUP, MAP4K4, PYCR1, TRAP1, ATP6V1A, NME2, GNB2, NME1, MDM2, STC1, RUVBL2, NFE2L2, RAB13, SMARCA4, CAV2, CAV1, GCLC, GNAI2, LITAF, GRB2, PTK7,…	1276	912	16792	1.34196	1	0.0423083	5.8482
GOTERM_BP_ALL	GO:0071495	cellular response to endogenous stimulus	116	8.418	0.00347476	PGF, CBX3, MED24, RPS6KB1, CNOT1, REST, SETX, CTNNB1, ATP2B1, MAP3K7, ATP2B4, SIN3A, CD44, DDX11, RPLP0, PRKACB, ADAM9, F11R, RARG, DDRGK1, RAN, RELA, STRN3, PTBP1, SKP2, CTNNA1, IRS1, POR, RPTOR, HNRNPU, JUP, STC1, RAB13, UBA52, SMARCA4, GLG1, CAV2, CAV1, GCLC, TADA3, GRB2, DIAPH1, ERBB2, GIPC1, BCL2L1, PXN, SRC, NR1H2, HNRNPM, PTK2, UBE2D3, FOLR1, RPL8, NR1H3, BMP4, OSBPL8, PHB, TGFBR1, ACACA, …	1276	1185	16792	1.28822	1	0.0474183	6.68882
GOTERM_BP_ALL	GO:0071310	cellular response to organic substance	198	14.3687	0.00486378	CYP24A1, PGF, MED24, REST, CTNNB1, MAP3K7, ATP2B1, MYD88, SIN3A, ATP2B4, CD44, DDX11, HTRA2, RPLP0, ADAM9, F11R, RARG, DDRGK1, RAN, STRN3, YY1, PTBP1, SKP2, KRT13, PIM3, CTNNA1, RPTOR, JUP, NME2, KRT18, NME1, STC1, AMFR, RAB13, EIF2AK2, ADD1, TNFRSF6B, GLG1, TADA3, ERBB2, NFKBIA, BCL2L1, PXN, NR1H2, KRAS, NR1H3, BMP4, OSBPL8, MAP2K2, TGFBR1, PHB, ACACA, CD63, DDX5, TAX1BP1, PTPN12, HYOU1, RNF4, C…	1276	2186	16792	1.19197	1	0.0621775	9.24189
GOTERM_BP_ALL	GO:1901698	response to nitrogen compound	90	6.5312	0.00507422	EIF6, LDHA, RPS6KB1, CTNNB1, PKM, AKT1, ATP2B4, SIN3A, MYD88, DDX11, RPLP0, PRKACB, ASPH, CSK, ATP6V0D1, EIF2B2, MYC, CDK1, BSG, HSP90AA1, EFTUD2, RELA, SLC3A2, ADIPOR1, FOSB, CTNNA1, IRS1, RPTOR, POR, RAD51, SCAP, JUP, ATP6V1A, NME2, SDC1, GNB2, BTG2, NME1, MDM2, STC1, RAB13, CAV2, CAV1, GCLC, GNAI2, GRB2, DIAPH1, DAG1, NFKBIA, BCL2L1, HADHA, PXN, SRC, RGS10, PEA15, PTK2, FOLR1, CACYBP, NPM1, TM…	1276	895	16792	1.32334	1	0.0638326	9.62285
GOTERM_BP_ALL	GO:0042221	response to chemical	344	24.9637	0.0222292	CYP24A1, LDHA, PGF, MED24, L1CAM, REST, XRCC1, AQP3, CTNNB1, ATP2B1, NONO, MAP3K7, GOT2, ATP2B4, SIN3A, MYD88, CD44, HTRA2, DDX11, RPLP0, SULT1A1, TMUB1, EIF2B2, SUPT5H, ADAM9, F11R, BSG, DDRGK1, RARG, RAN, YY1, STRN3, PTBP1, SKP2, KRT13, PIM3, CTNNA1, RPTOR, JUP, NME2, RPS19, KRT18, NME1, ADSL, STC1, SRP72, RAB13, AMFR, EIF2AK2, ADD1, TNFRSF6B, GLG1, GNAI2, TADA3, ERBB2, DAG1, NFKBIA, BCL2L1, SE…	1276	4117	16792	1.09959	1	0.198464	36.0524
GOTERM_BP_ALL	GO:0043434	response to peptide hormone	43	3.12046	0.0246757	EIF6, CAV2, CAV1, GCLC, GNAI2, GRB2, DAG1, RPS6KB1, HADHA, SRC, PXN, AKT1, PKM, PTK2, CACYBP, PRKACB, CSK, EIF2B2, ATP6V0D1, MYC, APEX1, BSG, OSBPL8, NUCKS1, RELA, ADIPOR1, TRIM24, STAT1, IRS1, POR, SCAP, ATP6V1A, RAB31, CD55, NME2, BTG2, GNB2, ATP6V1E1, PRKAR1A, MDM2, RAP1B, RAB13, IGFBP2	1276	405	16792	1.39722	1	0.213635	39.1607
GOTERM_BP_ALL	GO:1901699	cellular response to nitrogen compound	55	3.99129	0.0399173	RPS6KB1, CTNNB1, AKT1, ATP2B4, SIN3A, DDX11, RPLP0, PRKACB, CSK, ATP6V0D1, MYC, RELA, ADIPOR1, CTNNA1, IRS1, RPTOR, POR, RAD51, JUP, ATP6V1A, GNB2, MDM2, STC1, RAB13, CAV2, CAV1, GCLC, GNAI2, DIAPH1, GRB2, BCL2L1, SRC, PXN, RGS10, PTK2, FOLR1, NPM1, AGRN, PPP3CA, APEX1, OSBPL8, NUCKS1, MAP2K2, CAPN2, EHMT2, STAT1, BRCA1, ATRX, RAB31, HSP90B1, HDAC2, ATP6V1E1, PRKAR1A, RAP1A, RAP1B	1276	558	16792	1.29712	1	0.297088	55.5231
GOTERM_BP_ALL	GO:0071417	cellular response to organonitrogen compound	48	3.48331	0.0401159	CAV2, CAV1, GCLC, GRB2, DIAPH1, RPS6KB1, BCL2L1, SRC, PXN, CTNNB1, AKT1, PTK2, ATP2B4, SIN3A, DDX11, FOLR1, RPLP0, PRKACB, CSK, ATP6V0D1, MYC, APEX1, OSBPL8, NUCKS1, RELA, ADIPOR1, CAPN2, CTNNA1, EHMT2, STAT1, IRS1, POR, RPTOR, BRCA1, RAD51, JUP, ATP6V1A, RAB31, HSP90B1, HDAC2, GNB2, ATP6V1E1, PRKAR1A, RAP1A, MDM2, STC1, RAP1B, RAB13	1276	477	16792	1.32426	1	0.298065	55.7057
GOTERM_BP_ALL	GO:1901652	response to peptide	45	3.2656	0.042298	EIF6, CAV2, CAV1, GCLC, GNAI2, GRB2, DAG1, NFKBIA, RPS6KB1, HADHA, SRC, PXN, AKT1, PKM, PTK2, DDX11, CACYBP, PRKACB, CSK, EIF2B2, ATP6V0D1, MYC, APEX1, BSG, OSBPL8, NUCKS1, RELA, ADIPOR1, TRIM24, STAT1, IRS1, POR, SCAP, ATP6V1A, RAB31, CD55, NME2, GNB2, BTG2, ATP6V1E1, PRKAR1A, MDM2, RAP1B, RAB13, IGFBP2	1276	444	16792	1.33377	1	0.30802	57.666
GOTERM_BP_ALL	GO:0071375	cellular response to peptide hormone stimulus	29	2.1045	0.132519	CAV2, CAV1, GCLC, GRB2, RPS6KB1, PXN, SRC, AKT1, PTK2, PRKACB, CSK, ATP6V0D1, APEX1, MYC, OSBPL8, NUCKS1, RELA, ADIPOR1, STAT1, IRS1, POR, ATP6V1A, RAB31, GNB2, ATP6V1E1, PRKAR1A, MDM2, RAP1B, RAB13	1276	295	16792	1.29368	1	0.616043	94.0838
GOTERM_BP_ALL	GO:0008286	insulin receptor signaling pathway	13	0.943396	0.149041	CAV2, OSBPL8, NUCKS1, GRB2, RELA, ADIPOR1, RPS6KB1, IRS1, SRC, AKT1, ATP6V1A, ATP6V1E1, ATP6V0D1	1276	113	16792	1.51397	1	0.651888	95.9641
GOTERM_BP_ALL	GO:1901653	cellular response to peptide	30	2.17707	0.163974	CAV2, CAV1, GCLC, GRB2, RPS6KB1, PXN, SRC, AKT1, PTK2, DDX11, PRKACB, CSK, ATP6V0D1, APEX1, MYC, OSBPL8, NUCKS1, RELA, ADIPOR1, STAT1, IRS1, POR, ATP6V1A, RAB31, GNB2, ATP6V1E1, PRKAR1A, MDM2, RAP1B, RAB13	1276	315	16792	1.25332	1	0.682579	97.1619
GOTERM_BP_ALL	GO:0032868	response to insulin	23	1.66909	0.22963	EIF6, CAV2, GCLC, OSBPL8, NUCKS1, GRB2, RELA, ADIPOR1, RPS6KB1, STAT1, IRS1, HADHA, SRC, SCAP, AKT1, PKM, ATP6V1A, RAB31, ATP6V1E1, RAB13, IGFBP2, ATP6V0D1, MYC	1276	244	16792	1.24048	1	0.783681	99.4421
GOTERM_BP_ALL	GO:0032869	cellular response to insulin stimulus	18	1.30624	0.2611	CAV2, GCLC, OSBPL8, NUCKS1, GRB2, RELA, ADIPOR1, RPS6KB1, STAT1, IRS1, SRC, AKT1, ATP6V1A, RAB31, ATP6V1E1, RAB13, ATP6V0D1, MYC	1276	188	16792	1.25999	1	0.821026	99.7566
Annotation Cluster 53	Enrichment Score: 2.2996563271849704
Category	Term		Count	%	PValue	Genes	List Total	Pop Hits	Pop Total	Fold Enrichment	Bonferroni	Benjamini	FDR
GOTERM_BP_ALL	GO:0002064	epithelial cell development	30	2.17707	0.00133905	SEC24B, ARID4B, RAB1B, SCRIB, CTNNB1, TNFRSF1A, GPX1, CDC42, MYD88, LAMB2, SPINT2, RAC1, HSD17B4, BMP4, F11R, CCM2, RARG, MET, STAT1, MYADM, FLNB, ATRX, SDC1, CDKN1A, TJP1, RAP1A, STC1, RAP1B, RAB13, IFT74	1276	211	16792	1.87107	0.999966	0.021332	2.62985
GOTERM_BP_ALL	GO:0001885	endothelial cell development	13	0.943396	0.00137833	F11R, CCM2, MET, RAB1B, MYADM, CTNNB1, TNFRSF1A, GPX1, TJP1, MYD88, RAP1A, STC1, RAP1B	1276	59	16792	2.89963	0.999975	0.0218606	2.70599
GOTERM_BP_ALL	GO:0003158	endothelium development	17	1.23367	0.00956161	BMP4, F11R, CCM2, MET, CSNK2B, RAB1B, MYADM, CTNNB1, GPX1, TNFRSF1A, TJP1, MYD88, RHOA, RAP1A, RAP1B, STC1, RBPJ	1276	111	16792	2.01548	1	0.104673	17.3939
GOTERM_BP_ALL	GO:0045446	endothelial cell differentiation	15	1.08853	0.0122689	BMP4, F11R, CCM2, MET, RAB1B, MYADM, CTNNB1, GPX1, TNFRSF1A, TJP1, MYD88, RAP1A, RAP1B, STC1, RBPJ	1276	95	16792	2.07787	1	0.1278	21.7708
GOTERM_BP_ALL	GO:0061028	establishment of endothelial barrier	8	0.580552	0.0146632	F11R, TJP1, MYD88, RAP1A, RAB1B, RAP1B, MYADM, CTNNB1	1276	35	16792	3.00797	1	0.145896	25.4573
Annotation Cluster 54	Enrichment Score: 2.2821177226569707
Category	Term		Count	%	PValue	Genes	List Total	Pop Hits	Pop Total	Fold Enrichment	Bonferroni	Benjamini	FDR
GOTERM_BP_ALL	GO:0032269	negative regulation of cellular protein metabolic process	107	7.76488	0.000189776	CAST, EIF6, CNOT1, CNOT7, CTNNB1, ATP2B4, CDKN2A, SIN3A, CSNK2A1, CD44, TARDBP, PUM1, RABGEF1, H2AFY, TLK2, PUM2, RNF149, SAMD4B, GTPBP4, ANAPC5, RAN, HMG20B, HNRNPR, POR, PSMA1, PSMA4, CHORDC1, EIF2AK2, UBA52, SUPT6H, GLG1, CAV1, GCLC, ANAPC15, DAG1, GIPC1, SERPINH1, SRC, NR1H2, EIF3A, AKT1S1, EIF3E, NPM1, TAF9, NR1H3, BMP4, HERPUD1, MAP2K2, PHB, BRCA1, CDKN1A, PSMC6, CD55, HDAC2, EIF4E, RNF4, P…	1276	992	16792	1.41946	0.767033	0.00407252	0.376772
GOTERM_BP_ALL	GO:0051248	negative regulation of protein metabolic process	111	8.05515	0.000296299	CAST, EIF6, CNOT1, CNOT7, CTNNB1, ATP2B4, CDKN2A, SIN3A, CSNK2A1, CD44, TARDBP, PUM1, RABGEF1, H2AFY, TLK2, PUM2, RNF149, SAMD4B, GTPBP4, ANAPC5, RAN, RELA, HMG20B, HNRNPR, POR, PSMA1, PSMA4, CHORDC1, EIF2AK2, UBA52, SUPT6H, GLG1, CAV1, GCLC, CLU, ANAPC15, DAG1, GIPC1, SERPINH1, SRC, NR1H2, EIF3A, AKT1S1, EIF3E, NPM1, TAF9, NR1H3, BMP4, HERPUD1, MAP2K2, PHB, CD276, BRCA1, CDKN1A, CD55, PSMC6, HDA…	1276	1049	16792	1.39251	0.897175	0.0058606	0.587666
GOTERM_BP_ALL	GO:0044092	negative regulation of molecular function	100	7.25689	0.0414375	CAST, OXA1L, AURKA, CDKN2A, SIN3A, CSNK2A1, ATP2B4, CD44, DDX11, H2AFY, NQO1, F11R, GTPBP4, ANAPC5, PTPRF, HNRNPR, POR, PSMA1, PPP1CA, PSMA4, CHORDC1, UBA52, CAV1, GNAI2, ANAPC15, NFKBIA, TTC8, SERPINH1, SRC, AKT1S1, NPM1, BMP4, HERPUD1, OXSR1, TAX1BP1, CDKN1A, PSMC6, HDAC2, CHCHD10, PSMC3, RGS4, PSMC2, PRKAR1A, CPNE1, TDG, HDAC6, BAG5, AKT1, BAG4, GPX1, PRMT2, SPINT2, PSMD1, DLG3, CDK5RAP1, CSK,…	1276	1100	16792	1.19635	1	0.304671	56.9031
GOTERM_BP_ALL	GO:0043086	negative regulation of catalytic activity	69	5.00726	0.319274	CAST, OXA1L, BAG5, AKT1, BAG4, GPX1, ATP2B4, CSNK2A1, CDKN2A, CD44, SPINT2, PSMD1, DLG3, H2AFY, CSK, NQO1, CDK5RAP1, PPP1R14B, ARL2, TFIP11, CDK1, F11R, ANAPC5, ANP32E, TP53, SPINT1, HNRNPR, POR, MTRR, PSMA1, PSEN1, PSMA4, HIPK3, NCK1, MDM2, PSME3, CHORDC1, UBA52, CAV1, GNAI2, ANAPC15, TTC8, DTNBP1, SERPINH1, APLP2, SRC, RACK1, AKT1S1, NPM1, TERF1, BMP4, HERPUD1, ATRAID, TMBIM6, TMBIM1, ANXA4, AN…	1276	839	16792	1.08228	1	0.875858	99.9524
Annotation Cluster 55	Enrichment Score: 2.272680824826551
Category	Term		Count	%	PValue	Genes	List Total	Pop Hits	Pop Total	Fold Enrichment	Bonferroni	Benjamini	FDR
GOTERM_BP_ALL	GO:0050792	regulation of viral process	44	3.19303	1.23562e-06	CAV2, AP1M1, AP1M2, AP1B1, TSG101, IFITM2, VPS37B, RNF216, REST, STAU1, LARP1, AP2B1, SIN3A, TRIM8, GSN, TAP2, TARDBP, PCBP2, RAC1, TAP1, PUM1, SUPT4H1, PUM2, PABPC1, SUPT5H, TNIP1, HSPA8, AP2M1, P4HB, NUCKS1, TRIM26, TRIM25, DDX5, STAT1, DDX58, PLSCR1, AP2A2, FBLN1, C1QBP, ARF1, PPIA, CFL1, EIF2AK2, SMARCA4	1276	262	16792	2.21006	0.0094398	4.8638e-05	0.00245751
GOTERM_BP_ALL	GO:0043903	regulation of symbiosis, encompassing mutualism through parasitism	46	3.33817	2.10789e-06	CAV2, CAV1, AP1M1, AP1M2, AP1B1, TSG101, IFITM2, VPS37B, RNF216, REST, STAU1, LARP1, AP2B1, SIN3A, MYD88, TRIM8, GSN, TAP2, TARDBP, PCBP2, RAC1, TAP1, PUM1, SUPT4H1, PABPC1, PUM2, SUPT5H, TNIP1, HSPA8, AP2M1, P4HB, NUCKS1, TRIM26, TRIM25, DDX5, STAT1, DDX58, PLSCR1, AP2A2, FBLN1, C1QBP, ARF1, PPIA, CFL1, EIF2AK2, SMARCA4	1276	285	16792	2.12405	0.01605	7.74141e-05	0.00419232
GOTERM_BP_ALL	GO:0043900	regulation of multi-organism process	51	3.70102	7.86673e-05	AP1B1, TSG101, VPS37B, RNF216, AURKA, REST, LARP1, AP2B1, MYD88, SIN3A, TRIM8, GSN, TARDBP, PCBP2, PUM1, PUM2, SUPT5H, TNIP1, C1QBP, CFL1, EIF2AK2, SMARCA4, CAV2, AP1M1, CAV1, AP1M2, IFITM2, STAU1, TAP2, RAC1, TAP1, SUPT4H1, PABPC1, HSPA8, AP2M1, P4HB, LRSAM1, NUCKS1, TRIM26, TRIM25, DDX5, STAT1, DDX58, PLSCR1, CD55, AP2A2, FBLN1, ARF1, PPIA, CACNA1H, SMURF2	1276	377	16792	1.78025	0.45331	0.00192132	0.156346
GOTERM_BP_ALL	GO:0050688	regulation of defense response to virus	16	1.1611	0.00216903	AP1M1, AP1M2, AP1B1, RNF216, DDX58, AP2B1, AP2A2, SIN3A, ARF1, C1QBP, PCBP2, RAC1, PUM1, PUM2, EIF2AK2, AP2M1	1276	87	16792	2.42021	1	0.0319683	4.22677
GOTERM_BP_ALL	GO:0019079	viral genome replication	17	1.23367	0.00616154	CTBP2, NUCKS1, IFITM2, DEK, LARP1, STAU1, CDC42, PLSCR1, PPIA, HTATSF1, PCBP2, RAB5A, PABPC1, EIF2AK2, SUPT5H, TNIP1, HSPA8	1276	106	16792	2.11055	1	0.074709	11.5672
GOTERM_BP_ALL	GO:0002831	regulation of response to biotic stimulus	20	1.45138	0.00706572	HMGB1, AP1M1, LRSAM1, AP1M2, AP1B1, RNF216, DDX58, AP2B1, AP2A2, CD55, SIN3A, ARF1, C1QBP, PCBP2, RAC1, PUM1, HSPD1, PUM2, EIF2AK2, AP2M1	1276	136	16792	1.93528	1	0.0830207	13.1536
GOTERM_BP_ALL	GO:1903900	regulation of viral life cycle	24	1.74165	0.0079224	P4HB, CAV2, NUCKS1, IFITM2, TSG101, TRIM26, VPS37B, TRIM25, REST, DDX5, LARP1, STAU1, PLSCR1, TRIM8, PPIA, GSN, TARDBP, SUPT4H1, PABPC1, EIF2AK2, SUPT5H, TNIP1, HSPA8, SMARCA4	1276	177	16792	1.78439	1	0.0905839	14.6318
GOTERM_BP_ALL	GO:0048524	positive regulation of viral process	16	1.1611	0.0151066	P4HB, CAV2, NUCKS1, TSG101, VPS37B, LARP1, STAU1, PPIA, CFL1, PUM1, PABPC1, PUM2, SUPT4H1, SUPT5H, HSPA8, SMARCA4	1276	107	16792	1.96783	1	0.149036	26.1216
GOTERM_BP_ALL	GO:0043902	positive regulation of multi-organism process	21	1.52395	0.0176396	P4HB, CAV2, LRSAM1, NUCKS1, TSG101, VPS37B, AURKA, LARP1, STAU1, C1QBP, PPIA, CFL1, PUM1, CACNA1H, SMURF2, SUPT4H1, PABPC1, PUM2, SUPT5H, HSPA8, SMARCA4	1276	159	16792	1.7381	1	0.166521	29.8102
GOTERM_BP_ALL	GO:1903902	positive regulation of viral life cycle	13	0.943396	0.0485344	P4HB, CAV2, TSG101, NUCKS1, VPS37B, LARP1, STAU1, PPIA, SUPT4H1, PABPC1, SUPT5H, HSPA8, SMARCA4	1276	93	16792	1.83955	1	0.337361	62.8244
GOTERM_BP_ALL	GO:0051607	defense response to virus	25	1.81422	0.0672232	ABCF3, AP1M1, AP1M2, AP1B1, IFITM2, RNF216, AP2B1, SIN3A, ATG7, PCBP2, RAC1, PUM1, PUM2, DDX41, AP2M1, RELA, TRIM25, STAT1, DDX58, IRF9, PLSCR1, AP2A2, ARF1, C1QBP, EIF2AK2	1276	229	16792	1.43667	1	0.411353	74.9443
GOTERM_BP_ALL	GO:0002697	regulation of immune effector process	33	2.39478	0.0788924	HMGB1, AP1M1, AP1M2, AP1B1, SNX4, RNF216, MAP3K7, AP2B1, SIN3A, PCBP2, RAC1, PUM1, RABGEF1, PUM2, AP2M1, ABR, LGALS3, PHB, TMBIM6, STXBP2, MALT1, DDX58, AP2A2, CD55, RPS19, ARF1, C1QBP, CD59, PHB2, HSPD1, EIF2AK2, MYO18A, SUPT6H	1276	325	16792	1.33623	1	0.453497	80.4942
GOTERM_BP_ALL	GO:0045069	regulation of viral genome replication	11	0.798258	0.085802	PLSCR1, NUCKS1, PPIA, IFITM2, PABPC1, EIF2AK2, DDX5, TNIP1, HSPA8, STAU1, LARP1	1276	81	16792	1.78714	1	0.478719	83.2071
GOTERM_BP_ALL	GO:0045070	positive regulation of viral genome replication	6	0.435414	0.101312	NUCKS1, PPIA, PABPC1, HSPA8, STAU1, LARP1	1276	33	16792	2.3927	1	0.528043	88.0513
GOTERM_BP_ALL	GO:0098542	defense response to other organism	32	2.32221	0.88894	AP1M1, ABCF3, AP1M2, AP1B1, IFITM2, RNF216, TNFRSF1A, AP2B1, SIN3A, MYD88, ATG7, PCBP2, RAC1, PUM1, FAU, PUM2, DDX41, AP2M1, LRSAM1, RELA, TRIM25, STAT1, ANXA3, IRF9, DDX58, PLSCR1, AP2A2, C1QBP, ARF1, ADAM17, RBPJ, EIF2AK2	1276	494	16792	0.852462	1	0.999782	100
Annotation Cluster 56	Enrichment Score: 2.2626849982162844
Category	Term		Count	%	PValue	Genes	List Total	Pop Hits	Pop Total	Fold Enrichment	Bonferroni	Benjamini	FDR
GOTERM_BP_ALL	GO:0000226	microtubule cytoskeleton organization	53	3.84615	0.000511742	KIF23, XPO1, LZTS2, CHMP5, TTK, INO80, AURKA, CTNNB1, KIF2C, SLC16A1, RHOA, RANBP1, TUBG1, ASPM, DLG1, ARL2, KIF14, CDK1, C2CD3, TPX2, NUSAP1, SS18, BNIP2, SGO1, STMN1, CHORDC1, DAG1, CETN3, MYBL2, CAPZB, NUMA1, TUBB, PTK2, TUBGCP5, KATNA1, NPM1, DNAAF5, SSX2IP, CHD4, TERF1, CKAP2, CKAP5, PSRC1, LMNA, MID1, CENPJ, BRCA1, RGS14, RNF4, PLK2, MAP4, PHLDB2, HDAC6	1276	428	16792	1.62961	0.980339	0.00953749	1.01291
GOTERM_BP_ALL	GO:0070507	regulation of microtubule cytoskeleton organization	21	1.52395	0.000681975	ARL2, CKAP2, XPO1, CHMP5, PSRC1, AURKA, RASSF7, MID1, CAPZB, CENPJ, BRCA1, CTNNB1, PLK2, RNF4, NPM1, RANBP1, STMN1, CHORDC1, PHLDB2, HDAC6, TERF1	1276	120	16792	2.30298	0.994682	0.0119935	1.34769
GOTERM_BP_ALL	GO:0051297	centrosome organization	20	1.45138	0.000735483	ARL2, XPO1, CDK1, C2CD3, CHMP5, CKAP5, CETN3, AURKA, CENPJ, BRCA1, CTNNB1, SLC16A1, TUBGCP5, PLK2, BNIP2, SGO1, NPM1, RANBP1, SSX2IP, CHORDC1	1276	112	16792	2.34998	0.996474	0.0128405	1.45269
GOTERM_BP_ALL	GO:0032886	regulation of microtubule-based process	23	1.66909	0.00125771	ARL2, CKAP2, XPO1, CHMP5, DIAPH1, ERBB2, PSRC1, AURKA, RASSF7, MID1, CAPZB, CENPJ, BRCA1, CTNNB1, PLK2, RNF4, NPM1, RANBP1, STMN1, CHORDC1, PHLDB2, HDAC6, TERF1	1276	144	16792	2.10192	0.999936	0.0202586	2.47198
GOTERM_BP_ALL	GO:0007098	centrosome cycle	15	1.08853	0.00203633	CDK1, XPO1, C2CD3, CHMP5, CKAP5, CETN3, AURKA, CENPJ, BRCA1, CTNNB1, TUBGCP5, PLK2, NPM1, RANBP1, CHORDC1	1276	78	16792	2.53075	1	0.0303313	3.97313
GOTERM_BP_ALL	GO:0031023	microtubule organizing center organization	20	1.45138	0.00229873	ARL2, XPO1, CDK1, C2CD3, CHMP5, CKAP5, CETN3, AURKA, CENPJ, BRCA1, CTNNB1, SLC16A1, TUBGCP5, PLK2, BNIP2, SGO1, NPM1, RANBP1, SSX2IP, CHORDC1	1276	123	16792	2.13982	1	0.0336559	4.47407
GOTERM_BP_ALL	GO:0046605	regulation of centrosome cycle	9	0.65312	0.0187185	XPO1, PLK2, CHMP5, NPM1, AURKA, RANBP1, CHORDC1, CENPJ, BRCA1	1276	45	16792	2.63197	1	0.174158	31.3275
GOTERM_BP_ALL	GO:0010824	regulation of centrosome duplication	7	0.507983	0.0581223	XPO1, PLK2, CHMP5, NPM1, CHORDC1, CENPJ, BRCA1	1276	37	16792	2.48971	1	0.376794	69.607
GOTERM_BP_ALL	GO:0046599	regulation of centriole replication	4	0.290276	0.100129	PLK2, NPM1, CENPJ, BRCA1	1276	15	16792	3.5093	1	0.524955	87.7345
GOTERM_BP_ALL	GO:0051298	centrosome duplication	7	0.507983	0.143439	TUBGCP5, C2CD3, PLK2, CKAP5, NPM1, CENPJ, BRCA1	1276	47	16792	1.95998	1	0.641993	95.4015
Annotation Cluster 57	Enrichment Score: 2.2538291412061957
Category	Term		Count	%	PValue	Genes	List Total	Pop Hits	Pop Total	Fold Enrichment	Bonferroni	Benjamini	FDR
GOTERM_BP_ALL	GO:0006353	DNA-templated transcription, termination	22	1.59652	2.57264e-05	PABPN1, CCNH, POLR1D, DDX39B, GTF2H3, RNPS1, POLR1C, POLR1B, SMN1, SLBP, SETX, MNAT1, MAZ, POLDIP3, PRMT5, U2AF1, THOC6, SRRM1, THOC7, ZC3H11A, ERCC3, CSTF1	1276	103	16792	2.81085	0.179202	0.000723104	0.0511552
GOTERM_BP_ALL	GO:0031124	mRNA 3'-end processing	16	1.1611	0.00216903	PABPN1, DDX39B, GRSF1, RNPS1, SLBP, POLDIP3, U2AF1, THOC6, THOC7, CPSF6, LEO1, SRRM1, ZC3H11A, PABPC1, SUPT5H, CSTF1	1276	87	16792	2.42021	1	0.0319683	4.22677
GOTERM_BP_ALL	GO:0006369	termination of RNA polymerase II transcription	13	0.943396	0.00284739	PABPN1, MAZ, POLDIP3, DDX39B, U2AF1, THOC6, SRRM1, THOC7, RNPS1, ZC3H11A, CSTF1, SLBP, SETX	1276	64	16792	2.6731	1	0.0403819	5.51347
GOTERM_BP_ALL	GO:0031123	RNA 3'-end processing	18	1.30624	0.00599458	USB1, PABPN1, DDX39B, GRSF1, RNPS1, FBL, SLBP, POLDIP3, U2AF1, THOC6, SRRM1, THOC7, CPSF6, LEO1, ZC3H11A, PABPC1, SUPT5H, CSTF1	1276	115	16792	2.05981	1	0.0728691	11.2712
GOTERM_BP_ALL	GO:0006378	mRNA polyadenylation	6	0.435414	0.171029	GRSF1, LEO1, CPSF6, PABPC1, SUPT5H, CSTF1	1276	39	16792	2.0246	1	0.696051	97.6022
GOTERM_BP_ALL	GO:0043631	RNA polyadenylation	6	0.435414	0.184121	GRSF1, LEO1, CPSF6, PABPC1, SUPT5H, CSTF1	1276	40	16792	1.97398	1	0.717115	98.2529
Annotation Cluster 58	Enrichment Score: 2.2295032352616575
Category	Term		Count	%	PValue	Genes	List Total	Pop Hits	Pop Total	Fold Enrichment	Bonferroni	Benjamini	FDR
GOTERM_BP_ALL	GO:0045862	positive regulation of proteolysis	54	3.91872	2.0387e-06	AURKA, REST, AKT1, CDKN2A, CASP8AP2, HTRA2, PACSIN3, GSN, CASP7, PSMD1, ASPH, FBXO22, MYC, ADAM9, CDK1, DDRGK1, ANAPC5, CYCS, BCL2L13, NLRP2, CLPX, BCAP31, PSMA1, PSEN1, PSMA4, MDM2, PSME3, NFE2L2, UBA52, CLN6, HMGB1, CAV1, GCLC, ANAPC15, CLU, STUB1, SRC, RACK1, PTK2, SUMO1, HSPE1, HERPUD1, PHB, APOPT1, PSMC6, FBLN1, HDAC2, PLK2, PSMC3, PSMC2, APAF1, HSPD1, PERP, PDCD6	1276	358	16792	1.98501	0.0155273	7.52331e-05	0.00405471
GOTERM_BP_ALL	GO:0010952	positive regulation of peptidase activity	24	1.74165	0.00147287	HMGB1, CAV1, CYCS, REST, BCL2L13, NLRP2, CLPX, BCAP31, RACK1, APOPT1, FBLN1, CDKN2A, CASP8AP2, HTRA2, GSN, CASP7, HSPE1, PSME3, APAF1, ASPH, HSPD1, PERP, PDCD6, MYC	1276	155	16792	2.03766	0.999988	0.0231998	2.889
GOTERM_BP_ALL	GO:2001056	positive regulation of cysteine-type endopeptidase activity	20	1.45138	0.00363369	HMGB1, CYCS, REST, BCL2L13, NLRP2, BCAP31, RACK1, APOPT1, CDKN2A, CASP8AP2, HTRA2, GSN, CASP7, HSPE1, ASPH, HSPD1, APAF1, PERP, PDCD6, MYC	1276	128	16792	2.05623	1	0.0493615	6.98436
GOTERM_BP_ALL	GO:0010950	positive regulation of endopeptidase activity	21	1.52395	0.00490061	HMGB1, CYCS, REST, BCL2L13, NLRP2, BCAP31, RACK1, APOPT1, CDKN2A, CASP8AP2, HTRA2, GSN, CASP7, HSPE1, PSME3, ASPH, HSPD1, APAF1, PERP, PDCD6, MYC	1276	141	16792	1.95998	1	0.0625307	9.30868
GOTERM_BP_ALL	GO:0043281	regulation of cysteine-type endopeptidase activity involved in apoptotic process	27	1.95936	0.00494611	HMGB1, REST, SRC, RACK1, AKT1, GPX1, CDKN2A, CSNK2A1, CD44, HTRA2, CASP8AP2, GSN, CASP7, HSPE1, MYC, HERPUD1, CYCS, BCL2L13, NLRP2, POR, BCAP31, APOPT1, USP47, MDM2, HSPD1, APAF1, PDCD6	1276	200	16792	1.77658	1	0.0627817	9.39111
GOTERM_BP_ALL	GO:2000116	regulation of cysteine-type endopeptidase activity	29	2.1045	0.00625852	HMGB1, REST, SRC, RACK1, AKT1, GPX1, CDKN2A, CSNK2A1, CD44, HTRA2, CASP8AP2, GSN, CASP7, HSPE1, ASPH, MYC, HERPUD1, CYCS, BCL2L13, NLRP2, POR, BCAP31, APOPT1, USP47, MDM2, HSPD1, APAF1, PERP, PDCD6	1276	224	16792	1.70373	1	0.0754864	11.7386
GOTERM_BP_ALL	GO:0043280	positive regulation of cysteine-type endopeptidase activity involved in apoptotic process	18	1.30624	0.0084264	HMGB1, CYCS, REST, BCL2L13, NLRP2, BCAP31, RACK1, APOPT1, CDKN2A, CASP8AP2, HTRA2, GSN, CASP7, HSPE1, HSPD1, APAF1, PDCD6, MYC	1276	119	16792	1.99057	1	0.0953791	15.4903
GOTERM_BP_ALL	GO:0052547	regulation of peptidase activity	38	2.75762	0.112155	CAST, HMGB1, CAV1, REST, SERPINH1, SRC, APLP2, RACK1, AKT1, GPX1, CDKN2A, CSNK2A1, CD44, CASP8AP2, HTRA2, SPINT2, GSN, CASP7, HSPE1, ASPH, MYC, HERPUD1, CYCS, SPINT1, BCL2L13, NLRP2, POR, CLPX, BCAP31, APOPT1, FBLN1, USP47, MDM2, PSME3, APAF1, HSPD1, PERP, PDCD6	1276	396	16792	1.26282	1	0.561051	90.6141
GOTERM_BP_ALL	GO:0052548	regulation of endopeptidase activity	35	2.53991	0.151581	CAST, HMGB1, REST, SERPINH1, SRC, APLP2, RACK1, AKT1, GPX1, CDKN2A, CSNK2A1, CD44, CASP8AP2, HTRA2, SPINT2, GSN, CASP7, HSPE1, ASPH, MYC, HERPUD1, CYCS, SPINT1, BCL2L13, NLRP2, POR, BCAP31, APOPT1, USP47, MDM2, PSME3, APAF1, HSPD1, PERP, PDCD6	1276	372	16792	1.23816	1	0.657067	96.1971
GOTERM_BP_ALL	GO:0006919	activation of cysteine-type endopeptidase activity involved in apoptotic process	10	0.725689	0.213803	RACK1, CDKN2A, CASP8AP2, CASP7, CYCS, HSPE1, APAF1, HSPD1, BCL2L13, PDCD6	1276	87	16792	1.51263	1	0.760484	99.164
Annotation Cluster 59	Enrichment Score: 2.2245724673044784
Category	Term		Count	%	PValue	Genes	List Total	Pop Hits	Pop Total	Fold Enrichment	Bonferroni	Benjamini	FDR
GOTERM_BP_ALL	GO:0043624	cellular protein complex disassembly	31	2.24964	0.000161451	TRIOBP, MRPL42, EIF5A, CAPZB, MRPL11, MRPL10, KIF2C, GSN, MRPL19, MRPL38, MRPL39, MRPL34, HSPA8, MRPS27, KIF14, CKAP2, TWF1, MRPS22, MID1, APEH, MRPL28, MRPS18B, EPS8, CFL1, CAPG, MRPL49, WDR1, STMN1, DAP3, HDAC6, ADD1	1276	195	16792	2.09208	0.710441	0.00355515	0.320622
GOTERM_BP_ALL	GO:0006414	translational elongation	21	1.52395	0.00322962	MRPS27, MRPL42, EEF1B2, MRPS22, EIF5A, RPS5, DTD1, IARS, MRPL11, MRPL10, MRPS18B, MRPL28, MRPL19, MRPL49, MRPL38, MRPL39, CDK5RAP1, EEF1D, USP16, MRPL34, DAP3	1276	136	16792	2.03204	1	0.0446186	6.23122
GOTERM_BP_ALL	GO:0032543	mitochondrial translation	18	1.30624	0.0084264	MRPS27, MRPL42, MRPS22, NDUFA7, MRPL11, MRPL10, UQCC1, MRPS18B, MRPL28, C1QBP, MRPL19, MRPL49, HARS, MRPL38, MRPL39, CDK5RAP1, MRPL34, DAP3	1276	119	16792	1.99057	1	0.0953791	15.4903
GOTERM_BP_ALL	GO:0006415	translational termination	15	1.08853	0.0133917	MRPS27, MRPL11, APEH, MRPL10, MRPL42, MRPS18B, MRPL28, MRPS22, MRPL49, MRPL19, EIF5A, MRPL38, MRPL39, MRPL34, DAP3	1276	96	16792	2.05623	1	0.136888	23.5205
GOTERM_BP_ALL	GO:0070125	mitochondrial translational elongation	13	0.943396	0.0265312	MRPS27, MRPL42, MRPS22, MRPL11, MRPL10, MRPL28, MRPS18B, MRPL49, MRPL19, MRPL38, MRPL39, MRPL34, DAP3	1276	85	16792	2.01269	1	0.224943	41.4218
GOTERM_BP_ALL	GO:0070126	mitochondrial translational termination	13	0.943396	0.0287834	MRPS27, MRPL42, MRPS22, MRPL11, MRPL10, MRPL28, MRPS18B, MRPL49, MRPL19, MRPL38, MRPL39, MRPL34, DAP3	1276	86	16792	1.98928	1	0.238449	44.0592
Annotation Cluster 60	Enrichment Score: 2.2244529563725424
Category	Term		Count	%	PValue	Genes	List Total	Pop Hits	Pop Total	Fold Enrichment	Bonferroni	Benjamini	FDR
GOTERM_BP_ALL	GO:0000723	telomere maintenance	25	1.81422	6.57264e-05	PTGES3, USP7, XRCC6, CCT2, CCT3, SRC, CTNNB1, ACD, APEX1, TERF1, TFIP11, SMG6, LIG1, SMG7, SMG1, CCT6A, WRN, HNRNPU, RAD50, RAD51, ATRX, RFC5, CCT5, NABP2, CCT8	1276	134	16792	2.4552	0.396212	0.00164208	0.130643
GOTERM_BP_ALL	GO:0032200	telomere organization	26	1.88679	0.000111793	USP7, PTGES3, XRCC6, CCT2, CCT3, SRC, CTNNB1, ACD, APEX1, TERF1, TFIP11, SMG6, LIG1, SMG7, SMG1, WRN, CCT6A, RAD50, HNRNPU, RAD51, ATRX, RFC5, CCT5, NABP2, CCT8, H3F3B	1276	147	16792	2.3276	0.576063	0.00263704	0.222112
GOTERM_BP_ALL	GO:0070199	establishment of protein localization to chromosome	9	0.65312	0.000131668	CCT5, NABP2, ACD, CCT8, H2AFY, RUVBL2, CCT2, CCT6A, TERF1	1276	22	16792	5.38359	0.636054	0.00302162	0.26155
GOTERM_BP_ALL	GO:0051054	positive regulation of DNA metabolic process	32	2.32221	0.00013256	HMGB1, KITLG, STOML2, INO80, CCT2, CCT3, SRC, CTNNB1, AKT1, CDC42, ACD, DDX11, RAC1, NPM1, CACYBP, MYC, APEX1, BMP4, CDK1, CHTF8, DDX39B, CCT6A, BRCA1, RAD50, ANXA3, RAD51, RFC5, ATRX, CCT5, NABP2, CCT8, BABAM1	1276	202	16792	2.08473	0.638539	0.00302399	0.263321
GOTERM_BP_ALL	GO:0032204	regulation of telomere maintenance	16	1.1611	0.000142068	USP7, SMG6, CCT2, CCT3, CCT6A, RAD50, HNRNPU, SRC, CTNNB1, ATRX, CCT5, NABP2, ACD, CCT8, MYC, TERF1	1276	68	16792	3.09644	0.663982	0.0031931	0.282182
GOTERM_BP_ALL	GO:0071897	DNA biosynthetic process	31	2.24964	0.000277408	PTGES3, WRNIP1, CCT2, CCT3, TK2, SRC, CTNNB1, ACD, USP10, MYC, TERF1, SMG6, PHB, CHTF8, LIG1, DDX39B, SMG7, TP53, TRIM25, CCT6A, WRN, BRCA1, RAD50, HNRNPU, RAD51, RFC5, CCT5, NABP2, PPIA, CCT8, UBA52	1276	201	16792	2.02963	0.881124	0.00560344	0.550296
GOTERM_BP_ALL	GO:0070200	establishment of protein localization to telomere	7	0.507983	0.000520982	CCT5, NABP2, ACD, CCT8, CCT2, CCT6A, TERF1	1276	15	16792	6.14127	0.981686	0.00959249	1.0311
GOTERM_BP_ALL	GO:1904872	regulation of telomerase RNA localization to Cajal body	7	0.507983	0.000520982	CCT5, CCT8, RUVBL2, CCT2, CCT3, RUVBL1, CCT6A	1276	15	16792	6.14127	0.981686	0.00959249	1.0311
GOTERM_BP_ALL	GO:1904874	positive regulation of telomerase RNA localization to Cajal body	7	0.507983	0.000520982	CCT5, CCT8, RUVBL2, CCT2, CCT3, RUVBL1, CCT6A	1276	15	16792	6.14127	0.981686	0.00959249	1.0311
GOTERM_BP_ALL	GO:0010833	telomere maintenance via telomere lengthening	14	1.01597	0.000553423	SMG6, SMG7, CCT2, CCT6A, CCT3, RAD50, HNRNPU, SRC, RAD51, CTNNB1, CCT5, ACD, CCT8, TERF1	1276	61	16792	3.0203	0.985725	0.0100425	1.09497
GOTERM_BP_ALL	GO:2000278	regulation of DNA biosynthetic process	18	1.30624	0.000572711	SMG6, CHTF8, DDX39B, TP53, CCT2, CCT3, CCT6A, HNRNPU, SRC, CTNNB1, RFC5, CCT5, CDKN1A, NABP2, ACD, CCT8, MYC, TERF1	1276	93	16792	2.54707	0.987691	0.0103419	1.13293
GOTERM_BP_ALL	GO:0070198	protein localization to chromosome, telomeric region	9	0.65312	0.00064939	ATRX, CCT5, NABP2, ACD, CCT8, H2AFY, CCT2, CCT6A, TERF1	1276	27	16792	4.38662	0.993169	0.0114761	1.28369
GOTERM_BP_ALL	GO:0090671	telomerase RNA localization to Cajal body	7	0.507983	0.00078027	CCT5, CCT8, RUVBL2, CCT2, CCT3, RUVBL1, CCT6A	1276	16	16792	5.75745	0.997501	0.0134947	1.54051
GOTERM_BP_ALL	GO:0090670	RNA localization to Cajal body	7	0.507983	0.00078027	CCT5, CCT8, RUVBL2, CCT2, CCT3, RUVBL1, CCT6A	1276	16	16792	5.75745	0.997501	0.0134947	1.54051
GOTERM_BP_ALL	GO:0090672	telomerase RNA localization	7	0.507983	0.00078027	CCT5, CCT8, RUVBL2, CCT2, CCT3, RUVBL1, CCT6A	1276	16	16792	5.75745	0.997501	0.0134947	1.54051
GOTERM_BP_ALL	GO:0006278	RNA-dependent DNA biosynthetic process	14	1.01597	0.000895278	PTGES3, SMG7, CCT2, CCT6A, CCT3, RAD50, HNRNPU, SRC, CTNNB1, CCT5, ACD, PPIA, CCT8, TERF1	1276	64	16792	2.87872	0.998967	0.0152293	1.76565
GOTERM_BP_ALL	GO:0034502	protein localization to chromosome	13	0.943396	0.00160605	CDK1, TTK, CCT2, CCT6A, ATRX, CCT5, RAD21, NABP2, ACD, CCT8, H2AFY, RUVBL2, TERF1	1276	60	16792	2.85131	0.999996	0.024815	3.14629
GOTERM_BP_ALL	GO:0032210	regulation of telomere maintenance via telomerase	11	0.798258	0.00168562	CCT5, ACD, SMG6, CCT8, CCT2, CCT3, CCT6A, SRC, HNRNPU, CTNNB1, TERF1	1276	45	16792	3.21686	0.999998	0.0259773	3.29971
GOTERM_BP_ALL	GO:1904869	regulation of protein localization to Cajal body	5	0.362845	0.00180613	CCT5, CCT8, CCT2, CCT3, CCT6A	1276	8	16792	8.22492	0.999999	0.0275341	3.53161
GOTERM_BP_ALL	GO:1904871	positive regulation of protein localization to Cajal body	5	0.362845	0.00180613	CCT5, CCT8, CCT2, CCT3, CCT6A	1276	8	16792	8.22492	0.999999	0.0275341	3.53161
GOTERM_BP_ALL	GO:0007004	telomere maintenance via telomerase	12	0.870827	0.00181627	CCT5, ACD, CCT8, SMG7, CCT2, CCT3, CCT6A, SRC, HNRNPU, RAD50, CTNNB1, TERF1	1276	53	16792	2.97959	0.999999	0.0276319	3.55111
GOTERM_BP_ALL	GO:1904814	regulation of protein localization to chromosome, telomeric region	6	0.435414	0.00280449	CCT5, CCT8, H2AFY, CCT2, CCT6A, TERF1	1276	14	16792	5.63995	1	0.0400807	5.43258
GOTERM_BP_ALL	GO:1990173	protein localization to nucleoplasm	5	0.362845	0.00305625	CCT5, CCT8, CCT2, CCT3, CCT6A	1276	9	16792	7.31104	1	0.0426548	5.90631
GOTERM_BP_ALL	GO:1903405	protein localization to nuclear body	5	0.362845	0.00305625	CCT5, CCT8, CCT2, CCT3, CCT6A	1276	9	16792	7.31104	1	0.0426548	5.90631
GOTERM_BP_ALL	GO:1904867	protein localization to Cajal body	5	0.362845	0.00305625	CCT5, CCT8, CCT2, CCT3, CCT6A	1276	9	16792	7.31104	1	0.0426548	5.90631
GOTERM_BP_ALL	GO:2000573	positive regulation of DNA biosynthetic process	12	0.870827	0.00332768	RFC5, CCT5, ACD, CHTF8, DDX39B, CCT8, CCT2, CCT3, CCT6A, MYC, SRC, CTNNB1	1276	57	16792	2.7705	1	0.0456163	6.41452
GOTERM_BP_ALL	GO:1904356	regulation of telomere maintenance via telomere lengthening	11	0.798258	0.00384194	CCT5, ACD, SMG6, CCT8, CCT2, CCT3, CCT6A, SRC, HNRNPU, CTNNB1, TERF1	1276	50	16792	2.89517	1	0.0514851	7.37026
GOTERM_BP_ALL	GO:0070203	regulation of establishment of protein localization to telomere	5	0.362845	0.00478942	CCT5, CCT8, CCT2, CCT6A, TERF1	1276	10	16792	6.57994	1	0.0615613	9.1069
GOTERM_BP_ALL	GO:0070202	regulation of establishment of protein localization to chromosome	5	0.362845	0.00707785	CCT5, CCT8, CCT2, CCT6A, TERF1	1276	11	16792	5.98176	1	0.0830311	13.1748
GOTERM_BP_ALL	GO:2001252	positive regulation of chromosome organization	21	1.52395	0.00901047	DLGAP5, TP53, CCT2, CCT3, CCT6A, PAXBP1, RAD50, BRCA1, WBP2, CTNNB1, ATRX, CCT5, RAD21, NABP2, SIN3A, ACD, DDX11, CCT8, BRD7, H2AFY, RUVBL2	1276	149	16792	1.85475	1	0.100933	16.4749
GOTERM_BP_ALL	GO:0032206	positive regulation of telomere maintenance	10	0.725689	0.00921888	ATRX, CCT5, NABP2, ACD, CCT8, CCT2, CCT3, CCT6A, RAD50, CTNNB1	1276	48	16792	2.74164	1	0.102264	16.8235
GOTERM_BP_ALL	GO:1904851	positive regulation of establishment of protein localization to telomere	4	0.290276	0.025924	CCT5, CCT8, CCT2, CCT6A	1276	9	16792	5.84883	1	0.221071	40.6908
GOTERM_BP_ALL	GO:0032212	positive regulation of telomere maintenance via telomerase	7	0.507983	0.0311622	CCT5, ACD, CCT8, CCT2, CCT3, CCT6A, CTNNB1	1276	32	16792	2.87872	1	0.251466	46.7222
GOTERM_BP_ALL	GO:1904358	positive regulation of telomere maintenance via telomere lengthening	7	0.507983	0.0357248	CCT5, ACD, CCT8, CCT2, CCT3, CCT6A, CTNNB1	1276	33	16792	2.79149	1	0.275359	51.4967
GOTERM_BP_ALL	GO:0032205	negative regulation of telomere maintenance	6	0.435414	0.0432122	ACD, SMG6, SRC, HNRNPU, RAD50, TERF1	1276	26	16792	3.03689	1	0.3122	58.4625
GOTERM_BP_ALL	GO:0051972	regulation of telomerase activity	8	0.580552	0.0463789	NABP2, ACD, TP53, CCT2, MYC, SRC, CTNNB1, TERF1	1276	44	16792	2.3927	1	0.326564	61.1131
GOTERM_BP_ALL	GO:1904816	positive regulation of protein localization to chromosome, telomeric region	4	0.290276	0.0572654	CCT5, CCT8, CCT2, CCT6A	1276	12	16792	4.38662	1	0.37442	69.0523
GOTERM_BP_ALL	GO:0060249	anatomical structure homeostasis	35	2.53991	0.0889593	USP7, PTGES3, ALDOA, XRCC6, CCT2, CCT3, SRC, CTNNB1, ACTG1, ACD, KRAS, RAC1, CSK, APEX1, TERF1, ACTB, TFIP11, LIPA, SMG6, LIG1, SMG7, ACACA, SMG1, CCT6A, PFKM, WRN, RAD50, HNRNPU, RAD51, RFC5, ATRX, CCT5, NABP2, CCT8, ADD1	1276	352	16792	1.30851	1	0.489062	84.3237
GOTERM_BP_ALL	GO:0032844	regulation of homeostatic process	42	3.0479	0.132173	RALY, USP7, CAV1, GCLC, LDLR, DIAPH1, ANO1, KITLG, CCT2, CCT3, SRC, CTNNB1, NR1H2, RACK1, PRMT1, ACD, ERO1A, CAMK2D, AP3D1, ASPH, GSTO1, CSK, MYC, NR1H3, HSPA9, TERF1, SMG6, PIM3, CCT6A, HNRNPU, RAD50, EIF4G1, ATRX, MAP4K4, CCT5, NABP2, CCT8, ADAM17, CALM3, CALM2, SMARCA4, CALM1	1276	451	16792	1.22553	1	0.615332	94.0367
GOTERM_BP_ALL	GO:0032846	positive regulation of homeostatic process	21	1.52395	0.184942	CAV1, ANO1, CCT2, CCT3, CCT6A, RAD50, CTNNB1, ATRX, EIF4G1, PRMT1, CCT5, NABP2, ACD, CCT8, CALM3, GSTO1, ASPH, CALM2, NR1H3, CALM1, SMARCA4	1276	212	16792	1.30357	1	0.718013	98.2875
GOTERM_BP_ALL	GO:0007339	binding of sperm to zona pellucida	5	0.362845	0.290708	CCT5, CCT8, UBAP2L, CCT2, CCT3	1276	36	16792	1.82776	1	0.852417	99.8921
GOTERM_BP_ALL	GO:1901998	toxin transport	5	0.362845	0.325886	COPB2, CCT5, CCT8, CCT2, CCT3	1276	38	16792	1.73156	1	0.881192	99.9608
GOTERM_BP_ALL	GO:0051973	positive regulation of telomerase activity	4	0.290276	0.379889	ACD, CCT2, MYC, CTNNB1	1276	29	16792	1.81516	1	0.917245	99.9925
GOTERM_BP_ALL	GO:0009566	fertilization	15	1.08853	0.381464	CDK1, YBX3, CCT2, MFGE8, BCL2L1, CCT3, EHMT2, SLIRP, CD9, CCT5, CCT8, CACNA1H, H3F3B, UBAP2L, UBXN8	1276	166	16792	1.18915	1	0.918057	99.9929
GOTERM_BP_ALL	GO:0007338	single fertilization	12	0.870827	0.390072	CD9, CDK1, CCT5, CCT8, CACNA1H, UBAP2L, MFGE8, H3F3B, CCT2, UBXN8, CCT3, SLIRP	1276	129	16792	1.22417	1	0.922625	99.9946
GOTERM_BP_ALL	GO:0009988	cell-cell recognition	7	0.507983	0.399874	CCT5, LGALS3, CCT8, UBAP2L, CCT2, CCT3, DLG1	1276	67	16792	1.37491	1	0.927705	99.9961
GOTERM_BP_ALL	GO:0035036	sperm-egg recognition	5	0.362845	0.499767	CCT5, CCT8, UBAP2L, CCT2, CCT3	1276	48	16792	1.37082	1	0.964854	99.9999
GOTERM_BP_ALL	GO:0008037	cell recognition	11	0.798258	0.755198	RTN4, CCT5, CADM4, LGALS3, CCT8, CELSR3, UBAP2L, MFGE8, CCT2, CCT3, DLG1	1276	156	16792	0.92794	1	0.997207	100
Annotation Cluster 61	Enrichment Score: 2.2067634939887686
Category	Term		Count	%	PValue	Genes	List Total	Pop Hits	Pop Total	Fold Enrichment	Bonferroni	Benjamini	FDR
GOTERM_BP_ALL	GO:0000079	regulation of cyclin-dependent protein serine/threonine kinase activity	16	1.1611	0.0034009	CKS1B, GTPBP4, ATRAID, CCNH, PSRC1, CCNG1, CDC25C, CDKN3, SRC, AKT1, MNAT1, CDKN1A, CDKN2A, CCND3, ADAM17, CDK5RAP1	1276	91	16792	2.31382	1	0.046515	6.55116
GOTERM_BP_ALL	GO:1904029	regulation of cyclin-dependent protein kinase activity	16	1.1611	0.00378514	CKS1B, GTPBP4, ATRAID, CCNH, PSRC1, CCNG1, CDC25C, CDKN3, SRC, AKT1, MNAT1, CDKN1A, CDKN2A, CCND3, ADAM17, CDK5RAP1	1276	92	16792	2.28867	1	0.0510089	7.26516
GOTERM_BP_ALL	GO:1904031	positive regulation of cyclin-dependent protein kinase activity	9	0.65312	0.00678794	AKT1, CKS1B, CDKN1A, CCND3, CCNH, ATRAID, PSRC1, ADAM17, SRC	1276	38	16792	3.11681	1	0.0803711	12.6692
GOTERM_BP_ALL	GO:0045737	positive regulation of cyclin-dependent protein serine/threonine kinase activity	8	0.580552	0.0170425	AKT1, CKS1B, CCND3, CCNH, ATRAID, PSRC1, ADAM17, SRC	1276	36	16792	2.92442	1	0.16271	28.9567
Annotation Cluster 62	Enrichment Score: 2.1962620984955414
Category	Term		Count	%	PValue	Genes	List Total	Pop Hits	Pop Total	Fold Enrichment	Bonferroni	Benjamini	FDR
GOTERM_BP_ALL	GO:0009167	purine ribonucleoside monophosphate metabolic process	41	2.97533	0.000118501	ALDOA, EIF6, LDHA, GMPR2, PFKFB3, PRKAG1, TMEM237, HK1, STOML2, OGDH, NDUFB1, PKM, NDUFS8, DLG3, NDUFS2, MYC, IMPDH1, HSPA8, NDUFS1, DLG1, NDUFA5, NDUFB10, NUDT5, NDUFA7, CYCS, PFKP, NDUFC2, OLA1, COX4I1, COQ9, PFKM, AK4, LHPP, GMPS, SDHA, ATP6V1A, CHCHD10, DLD, ADSL, PAICS, SURF1	1276	285	16792	1.89317	0.597341	0.00276952	0.235424
GOTERM_BP_ALL	GO:0009126	purine nucleoside monophosphate metabolic process	41	2.97533	0.000127938	ALDOA, EIF6, LDHA, GMPR2, PFKFB3, PRKAG1, TMEM237, HK1, STOML2, OGDH, NDUFB1, PKM, NDUFS8, DLG3, NDUFS2, MYC, IMPDH1, HSPA8, NDUFS1, DLG1, NDUFA5, NDUFB10, NUDT5, NDUFA7, CYCS, PFKP, NDUFC2, OLA1, COX4I1, COQ9, PFKM, AK4, LHPP, GMPS, SDHA, ATP6V1A, CHCHD10, DLD, ADSL, PAICS, SURF1	1276	286	16792	1.88656	0.625482	0.00294495	0.25415
GOTERM_BP_ALL	GO:0009199	ribonucleoside triphosphate metabolic process	37	2.68505	0.000824905	EIF6, ALDOA, LDHA, PFKFB3, PRKAG1, TMEM237, HK1, STOML2, OGDH, NDUFB1, PKM, NDUFS8, NDUFS2, MYC, IMPDH1, HSPA8, NDUFS1, NDUFA5, NDUFB10, NUDT5, NDUFA7, CYCS, PFKP, NDUFC2, OLA1, COX4I1, COQ9, PFKM, AK4, SDHA, ATP6V1A, NME2, CHCHD10, NME1, DLD, UCKL1, SURF1	1276	273	16792	1.78357	0.998226	0.0141975	1.62794
GOTERM_BP_ALL	GO:0009205	purine ribonucleoside triphosphate metabolic process	36	2.61248	0.00107526	EIF6, ALDOA, LDHA, PFKFB3, PRKAG1, TMEM237, HK1, STOML2, OGDH, NDUFB1, PKM, NDUFS8, NDUFS2, MYC, IMPDH1, HSPA8, NDUFS1, NDUFA5, NDUFB10, NUDT5, NDUFA7, CYCS, PFKP, NDUFC2, OLA1, COX4I1, COQ9, PFKM, AK4, SDHA, ATP6V1A, NME2, CHCHD10, NME1, DLD, SURF1	1276	267	16792	1.77437	0.999741	0.0178692	2.11701
GOTERM_BP_ALL	GO:0045333	cellular respiration	26	1.88679	0.00149684	OXA1L, FASTKD2, OGDH, NDUFB1, IDH3G, NDUFS8, IDH1, SUCLA2, MYC, NDUFS2, NDUFS1, NDUFA5, DLST, NDUFB10, ACO2, NDUFA7, CYCS, NDUFC2, COX4I1, COQ9, SDHA, TRAP1, DLD, ADSL, SURF1, MDH1	1276	174	16792	1.96642	0.99999	0.023525	2.93537
GOTERM_BP_ALL	GO:0046034	ATP metabolic process	33	2.39478	0.00159565	EIF6, ALDOA, LDHA, PFKFB3, PRKAG1, TMEM237, HK1, STOML2, OGDH, NDUFB1, PKM, NDUFS8, NDUFS2, MYC, HSPA8, NDUFS1, NDUFA5, NDUFB10, NDUFA7, CYCS, NUDT5, PFKP, NDUFC2, OLA1, COX4I1, COQ9, AK4, PFKM, SDHA, ATP6V1A, CHCHD10, DLD, SURF1	1276	243	16792	1.78714	0.999995	0.024706	3.12624
GOTERM_BP_ALL	GO:0009144	purine nucleoside triphosphate metabolic process	36	2.61248	0.00169022	EIF6, ALDOA, LDHA, PFKFB3, PRKAG1, TMEM237, HK1, STOML2, OGDH, NDUFB1, PKM, NDUFS8, NDUFS2, MYC, IMPDH1, HSPA8, NDUFS1, NDUFA5, NDUFB10, NUDT5, NDUFA7, CYCS, PFKP, NDUFC2, OLA1, COX4I1, COQ9, PFKM, AK4, SDHA, ATP6V1A, NME2, CHCHD10, NME1, DLD, SURF1	1276	274	16792	1.72903	0.999998	0.0259432	3.30857
GOTERM_BP_ALL	GO:0009141	nucleoside triphosphate metabolic process	38	2.75762	0.00200762	EIF6, ALDOA, LDHA, PFKFB3, PRKAG1, TMEM237, HK1, STOML2, OGDH, CMPK1, NDUFB1, PKM, NDUFS8, NDUFS2, MYC, IMPDH1, HSPA8, NDUFS1, NDUFA5, NDUFB10, NUDT5, NDUFA7, CYCS, PFKP, NDUFC2, OLA1, COX4I1, COQ9, PFKM, AK4, SDHA, ATP6V1A, NME2, CHCHD10, NME1, DLD, UCKL1, SURF1	1276	297	16792	1.68376	1	0.0300846	3.91816
GOTERM_BP_ALL	GO:0006119	oxidative phosphorylation	16	1.1611	0.0163529	NDUFA5, NDUFB10, NDUFA7, CYCS, NDUFC2, COX4I1, COQ9, NDUFB1, SDHA, CHCHD10, NDUFS8, DLD, MYC, SURF1, NDUFS2, NDUFS1	1276	108	16792	1.94961	1	0.15779	27.9589
GOTERM_BP_ALL	GO:0006120	mitochondrial electron transport, NADH to ubiquinone	10	0.725689	0.0173647	NDUFA5, NDUFB10, NDUFA7, DLD, NDUFS8, NDUFC2, COQ9, NDUFS2, NDUFS1, NDUFB1	1276	53	16792	2.483	1	0.165136	29.4185
GOTERM_BP_ALL	GO:0032981	mitochondrial respiratory chain complex I assembly	11	0.798258	0.0196172	TIMMDC1, NDUFA5, OXA1L, NDUFB10, COA1, NDUFA7, NDUFS8, NDUFC2, NDUFS2, NDUFS1, NDUFB1	1276	63	16792	2.29776	1	0.180709	32.5677
GOTERM_BP_ALL	GO:0097031	mitochondrial respiratory chain complex I biogenesis	11	0.798258	0.0196172	TIMMDC1, NDUFA5, OXA1L, NDUFB10, COA1, NDUFA7, NDUFS8, NDUFC2, NDUFS2, NDUFS1, NDUFB1	1276	63	16792	2.29776	1	0.180709	32.5677
GOTERM_BP_ALL	GO:0010257	NADH dehydrogenase complex assembly	11	0.798258	0.0196172	TIMMDC1, NDUFA5, OXA1L, NDUFB10, COA1, NDUFA7, NDUFS8, NDUFC2, NDUFS2, NDUFS1, NDUFB1	1276	63	16792	2.29776	1	0.180709	32.5677
GOTERM_BP_ALL	GO:0033108	mitochondrial respiratory chain complex assembly	13	0.943396	0.0391806	TIMMDC1, NDUFA5, OXA1L, NDUFB10, COA1, NDUFA7, NDUFC2, NDUFB1, UQCC1, NDUFS8, SURF1, NDUFS2, NDUFS1	1276	90	16792	1.90087	1	0.293514	54.8394
GOTERM_BP_ALL	GO:0042775	mitochondrial ATP synthesis coupled electron transport	13	0.943396	0.042145	NDUFA5, NDUFB10, NDUFA7, CYCS, NDUFC2, COX4I1, COQ9, NDUFB1, SDHA, DLD, NDUFS8, NDUFS2, NDUFS1	1276	91	16792	1.87998	1	0.307359	57.5313
GOTERM_BP_ALL	GO:0042773	ATP synthesis coupled electron transport	13	0.943396	0.0452619	NDUFA5, NDUFB10, NDUFA7, CYCS, NDUFC2, COX4I1, COQ9, NDUFB1, SDHA, DLD, NDUFS8, NDUFS2, NDUFS1	1276	92	16792	1.85955	1	0.32226	60.197
GOTERM_BP_ALL	GO:0022904	respiratory electron transport chain	13	0.943396	0.123532	NDUFA5, NDUFB10, NDUFA7, CYCS, NDUFC2, COX4I1, COQ9, NDUFB1, SDHA, DLD, NDUFS8, NDUFS2, NDUFS1	1276	109	16792	1.56953	1	0.591669	92.7377
GOTERM_BP_ALL	GO:0022900	electron transport chain	13	0.943396	0.13596	NDUFA5, NDUFB10, NDUFA7, CYCS, NDUFC2, COX4I1, COQ9, NDUFB1, SDHA, DLD, NDUFS8, NDUFS2, NDUFS1	1276	111	16792	1.54125	1	0.623608	94.5334
Annotation Cluster 63	Enrichment Score: 2.17746915198825
Category	Term		Count	%	PValue	Genes	List Total	Pop Hits	Pop Total	Fold Enrichment	Bonferroni	Benjamini	FDR
GOTERM_BP_ALL	GO:0051701	interaction with host	27	1.95936	0.000143708	CAV2, CAV1, LDLR, IFITM2, DAG1, BCL2L1, SLC52A2, TRIM8, GSN, ATG7, TAP2, TAP1, TNIP1, MYC, PABPN1, P4HB, F11R, NUP153, ITGA2, TRIM26, TRIM25, FBLN1, CD55, PPIA, CTSB, EIF2AK2, KPNA2	1276	158	16792	2.24884	0.668185	0.00320178	0.285434
GOTERM_BP_ALL	GO:0030260	entry into host cell	17	1.23367	0.00956161	P4HB, CAV2, F11R, NUP153, CAV1, LDLR, IFITM2, DAG1, ITGA2, TRIM26, TRIM25, SLC52A2, CD55, TRIM8, PPIA, GSN, CTSB	1276	111	16792	2.01548	1	0.104673	17.3939
GOTERM_BP_ALL	GO:0051828	entry into other organism involved in symbiotic interaction	17	1.23367	0.00956161	P4HB, CAV2, F11R, NUP153, CAV1, LDLR, IFITM2, DAG1, ITGA2, TRIM26, TRIM25, SLC52A2, CD55, TRIM8, PPIA, GSN, CTSB	1276	111	16792	2.01548	1	0.104673	17.3939
GOTERM_BP_ALL	GO:0051806	entry into cell of other organism involved in symbiotic interaction	17	1.23367	0.00956161	P4HB, CAV2, F11R, NUP153, CAV1, LDLR, IFITM2, DAG1, ITGA2, TRIM26, TRIM25, SLC52A2, CD55, TRIM8, PPIA, GSN, CTSB	1276	111	16792	2.01548	1	0.104673	17.3939
GOTERM_BP_ALL	GO:0046718	viral entry into host cell	17	1.23367	0.00956161	P4HB, CAV2, F11R, NUP153, CAV1, LDLR, IFITM2, DAG1, ITGA2, TRIM26, TRIM25, SLC52A2, CD55, TRIM8, PPIA, GSN, CTSB	1276	111	16792	2.01548	1	0.104673	17.3939
GOTERM_BP_ALL	GO:0044409	entry into host	17	1.23367	0.00956161	P4HB, CAV2, F11R, NUP153, CAV1, LDLR, IFITM2, DAG1, ITGA2, TRIM26, TRIM25, SLC52A2, CD55, TRIM8, PPIA, GSN, CTSB	1276	111	16792	2.01548	1	0.104673	17.3939
GOTERM_BP_ALL	GO:0046596	regulation of viral entry into host cell	6	0.435414	0.0498405	P4HB, TRIM8, GSN, IFITM2, TRIM26, TRIM25	1276	27	16792	2.92442	1	0.343361	63.8263
Annotation Cluster 64	Enrichment Score: 2.1657929098303454
Category	Term		Count	%	PValue	Genes	List Total	Pop Hits	Pop Total	Fold Enrichment	Bonferroni	Benjamini	FDR
GOTERM_BP_ALL	GO:0006099	tricarboxylic acid cycle	9	0.65312	0.00109556	SDHA, DLST, IDH3G, ACO2, DLD, IDH1, OGDH, SUCLA2, MDH1	1276	29	16792	4.0841	0.999778	0.0181254	2.15658
GOTERM_BP_ALL	GO:0045333	cellular respiration	26	1.88679	0.00149684	OXA1L, FASTKD2, OGDH, NDUFB1, IDH3G, NDUFS8, IDH1, SUCLA2, MYC, NDUFS2, NDUFS1, NDUFA5, DLST, NDUFB10, ACO2, NDUFA7, CYCS, NDUFC2, COX4I1, COQ9, SDHA, TRAP1, DLD, ADSL, SURF1, MDH1	1276	174	16792	1.96642	0.99999	0.023525	2.93537
GOTERM_BP_ALL	GO:0009060	aerobic respiration	12	0.870827	0.00647983	SDHA, DLST, OXA1L, IDH3G, ACO2, DLD, ADSL, IDH1, OGDH, SUCLA2, SURF1, MDH1	1276	62	16792	2.54707	1	0.0774517	12.1287
GOTERM_BP_ALL	GO:0043648	dicarboxylic acid metabolic process	10	0.725689	0.204386	GOT2, SDHA, ME2, BCAT2, GCLC, DLD, IDH1, OGDH, SUCLA2, MDH1	1276	86	16792	1.53022	1	0.746181	98.9406
Annotation Cluster 65	Enrichment Score: 2.0943835925715653
Category	Term		Count	%	PValue	Genes	List Total	Pop Hits	Pop Total	Fold Enrichment	Bonferroni	Benjamini	FDR
GOTERM_BP_ALL	GO:1903362	regulation of cellular protein catabolic process	43	3.12046	9.7212e-07	RAD23B, CAV1, GCLC, ANAPC15, CLU, GIPC1, AURKA, STUB1, RACK1, AKT1, BAG5, USP19, GPX1, PTK2, SUMO1, BAG6, CDKN2A, PSMD1, TAF9, DDA1, VPS35, TLK2, FBXO22, CDK1, HERPUD1, DDRGK1, ANAPC5, ATRAID, PBK, ANXA2, BCAP31, PSMA1, PSMC6, PLK2, PSEN1, PSMC3, PSMA4, PSMC2, PTTG1IP, MDM2, PSME3, NFE2L2, UBA52	1276	251	16792	2.25448	0.00743422	3.86624e-05	0.00193344
GOTERM_BP_ALL	GO:1903050	regulation of proteolysis involved in cellular protein catabolic process	40	2.90276	1.67741e-06	RAD23B, CAV1, GCLC, ANAPC15, CLU, GIPC1, AURKA, STUB1, RACK1, AKT1, BAG5, USP19, GPX1, PTK2, SUMO1, BAG6, CDKN2A, PSMD1, TAF9, DDA1, TLK2, FBXO22, CDK1, HERPUD1, DDRGK1, ANAPC5, ATRAID, PBK, BCAP31, PSMA1, PSMC6, PSEN1, PLK2, PSMC3, PSMA4, PSMC2, MDM2, PSME3, NFE2L2, UBA52	1276	230	16792	2.28867	0.0127933	6.28068e-05	0.00333617
GOTERM_BP_ALL	GO:1903364	positive regulation of cellular protein catabolic process	30	2.17707	0.00016279	CAV1, GCLC, CLU, ANAPC15, AURKA, STUB1, RACK1, AKT1, PTK2, SUMO1, PSMD1, VPS35, FBXO22, CDK1, HERPUD1, DDRGK1, ANAPC5, BCAP31, PSMA1, PSMC6, PSEN1, PLK2, PSMC3, PSMA4, PSMC2, PTTG1IP, MDM2, PSME3, NFE2L2, UBA52	1276	186	16792	2.12256	0.713402	0.00357433	0.323277
GOTERM_BP_ALL	GO:1903052	positive regulation of proteolysis involved in cellular protein catabolic process	28	2.03193	0.000218424	CAV1, GCLC, CLU, ANAPC15, AURKA, STUB1, RACK1, AKT1, SUMO1, PTK2, PSMD1, FBXO22, CDK1, HERPUD1, DDRGK1, ANAPC5, BCAP31, PSMA1, PSMC6, PSEN1, PLK2, PSMC3, PSMA4, PSMC2, MDM2, PSME3, NFE2L2, UBA52	1276	171	16792	2.15483	0.813029	0.00458345	0.43353
GOTERM_BP_ALL	GO:1903320	regulation of protein modification by small protein conjugation or removal	39	2.83019	0.000257704	BMI1, CAV1, GCLC, CDC14B, CLU, ANAPC15, PHF23, DAXX, STUB1, CTNNB1, BAG5, PTK2, CDKN2A, PSMD1, FBXO22, TRIP12, CDK1, HERPUD1, GTPBP4, HSP90AA1, ANAPC5, TGFBR1, SKP2, MTA1, MALT1, HMG20B, BRCA1, SENP2, PSMA1, PSMC6, PSEN1, RNF4, PSMC3, OTUB1, PSMA4, PSMC2, PTTG1IP, PSME3, UBA52	1276	276	16792	1.85955	0.861708	0.00526182	0.511305
GOTERM_BP_ALL	GO:0031396	regulation of protein ubiquitination	36	2.61248	0.000400564	BMI1, CAV1, GCLC, CDC14B, CLU, ANAPC15, PHF23, DAXX, STUB1, BAG5, PTK2, CDKN2A, PSMD1, FBXO22, TRIP12, CDK1, HERPUD1, GTPBP4, HSP90AA1, ANAPC5, TGFBR1, SKP2, MTA1, MALT1, BRCA1, SENP2, PSMA1, PSMC6, PSEN1, OTUB1, PSMC3, PSMA4, PSMC2, PTTG1IP, PSME3, UBA52	1276	253	16792	1.87255	0.953826	0.00769722	0.79368
GOTERM_BP_ALL	GO:0045732	positive regulation of protein catabolic process	36	2.61248	0.000537442	CAV1, GCLC, ANAPC15, CLU, AURKA, STUB1, RACK1, AKT1, PTK2, SUMO1, BAG6, CSNK2A1, PACSIN3, ATG7, PSMD1, VPS35, FBXO22, ADAM9, CDK1, HERPUD1, DDRGK1, ANAPC5, BCAP31, PSMA1, PSMC6, PSEN1, PLK2, PSMC3, PSMA4, PSMC2, PTTG1IP, MDM2, PSME3, CUL4B, NFE2L2, UBA52	1276	257	16792	1.84341	0.983861	0.00982347	1.06352
GOTERM_BP_ALL	GO:0090175	regulation of establishment of planar polarity	20	1.45138	0.000584909	DVL3, SEC24B, PTK7, CELSR3, FZD6, CDC42, PSMA1, PSMC6, AP2B1, AP2A2, PSMC3, PSMA4, PSMC2, PSMD1, RAC1, RHOA, SMURF2, PSME3, UBA52, AP2M1	1276	110	16792	2.3927	0.988791	0.0104383	1.15693
GOTERM_BP_ALL	GO:1903321	negative regulation of protein modification by small protein conjugation or removal	23	1.66909	0.000859842	CDK1, GTPBP4, CAV1, GCLC, ANAPC5, ANAPC15, HMG20B, CTNNB1, SENP2, BAG5, PSMA1, PSMC6, CDKN2A, PSEN1, RNF4, OTUB1, PSMC3, PSMA4, PSMC2, PSMD1, PSME3, UBA52, TRIP12	1276	140	16792	2.16198	0.998644	0.0147286	1.69633
GOTERM_BP_ALL	GO:0060071	Wnt signaling pathway, planar cell polarity pathway	19	1.37881	0.0011082	DVL3, PTK7, CELSR3, FZD6, CDC42, PSMA1, PSMC6, AP2B1, AP2A2, PSMC3, PSMA4, PSMC2, PSMD1, RAC1, RHOA, SMURF2, PSME3, UBA52, AP2M1	1276	107	16792	2.3368	0.999799	0.018254	2.18119
GOTERM_BP_ALL	GO:0031397	negative regulation of protein ubiquitination	20	1.45138	0.00396604	CDK1, GTPBP4, CAV1, GCLC, ANAPC5, ANAPC15, BAG5, SENP2, PSMA1, PSMC6, CDKN2A, PSEN1, OTUB1, PSMC3, PSMA4, PSMC2, PSMD1, PSME3, UBA52, TRIP12	1276	129	16792	2.04029	1	0.0528306	7.5995
GOTERM_BP_ALL	GO:0042787	protein ubiquitination involved in ubiquitin-dependent protein catabolic process	29	2.1045	0.00553957	MAEA, CLU, ANAPC15, RNF185, AURKA, STUB1, PTK2, CDKN2A, BTBD2, PSMD1, FBXO22, TRIP12, SPOP, CDK1, ANAPC5, TRIM25, PSMA1, PSMC6, PSEN1, AREL1, PSMC3, PSMA4, PSMC2, MDM2, SMURF2, PSME3, AMFR, CUL4B, UBA52	1276	222	16792	1.71908	1	0.06849	10.4599
GOTERM_BP_ALL	GO:0002223	stimulatory C-type lectin receptor signaling pathway	17	1.23367	0.00561649	TMEM189-UBE2V1, RELA, NFKBIA, UBE2V1, MALT1, SRC, MAP3K7, PSMA1, PSMC6, KRAS, PSMC3, PSMA4, PSMC2, PSMD1, PSME3, PRKACB, UBA52	1276	105	16792	2.13065	1	0.0692987	10.5975
GOTERM_BP_ALL	GO:0031398	positive regulation of protein ubiquitination	25	1.81422	0.00565281	BMI1, CDK1, CAV1, ANAPC5, CDC14B, CLU, ANAPC15, SKP2, MTA1, PHF23, MALT1, STUB1, BRCA1, SENP2, PSMA1, PTK2, PSMC6, PSMC3, PSMA4, PSMC2, PSMD1, PTTG1IP, PSME3, FBXO22, UBA52	1276	182	16792	1.80768	1	0.0695093	10.6625
GOTERM_BP_ALL	GO:0038061	NIK/NF-kappaB signaling	17	1.23367	0.00674853	HMGB1, ACTN4, RELA, ADIPOR1, MALT1, MAP3K7, PSMA1, PSMC6, PSMC3, PSMA4, PSMC2, PSMD1, CPNE1, PSME3, EIF2AK2, PPP4C, UBA52	1276	107	16792	2.09082	1	0.0800451	12.6002
GOTERM_BP_ALL	GO:0002220	innate immune response activating cell surface receptor signaling pathway	17	1.23367	0.00674853	TMEM189-UBE2V1, RELA, NFKBIA, UBE2V1, MALT1, SRC, MAP3K7, PSMA1, PSMC6, KRAS, PSMC3, PSMA4, PSMC2, PSMD1, PSME3, PRKACB, UBA52	1276	107	16792	2.09082	1	0.0800451	12.6002
GOTERM_BP_ALL	GO:0051444	negative regulation of ubiquitin-protein transferase activity	14	1.01597	0.00696182	CDK1, ANAPC5, ANAPC15, BAG5, PSMA1, PSMC6, CDKN2A, PSEN1, PSMC3, PSMC2, PSMA4, PSMD1, PSME3, UBA52	1276	80	16792	2.30298	1	0.0822234	12.9727
GOTERM_BP_ALL	GO:1903322	positive regulation of protein modification by small protein conjugation or removal	26	1.88679	0.00832421	BMI1, CDK1, CAV1, ANAPC5, CDC14B, ANAPC15, CLU, SKP2, MTA1, PHF23, MALT1, STUB1, BRCA1, SENP2, PSMA1, PTK2, PSMC6, CDKN2A, PSMC3, PSMA4, PSMC2, PSMD1, PTTG1IP, PSME3, FBXO22, UBA52	1276	198	16792	1.72806	1	0.0944128	15.3169
GOTERM_BP_ALL	GO:2000058	regulation of protein ubiquitination involved in ubiquitin-dependent protein catabolic process	16	1.1611	0.00909435	CDK1, ANAPC5, CLU, ANAPC15, PSMA1, PSMC6, PTK2, CDKN2A, PSEN1, PSMC3, PSMA4, PSMC2, PSMD1, PSME3, FBXO22, UBA52	1276	101	16792	2.08473	1	0.10168	16.6154
GOTERM_BP_ALL	GO:0002474	antigen processing and presentation of peptide antigen via MHC class I	15	1.08853	0.00933441	SEC23A, SEC24B, HLA-C, CANX, BCAP31, PSMA1, PSMC6, PSMC3, PSMA4, PSMC2, TAP2, PSMD1, TAP1, PSME3, SAR1B	1276	92	16792	2.14563	1	0.103038	17.0162
GOTERM_BP_ALL	GO:0090263	positive regulation of canonical Wnt signaling pathway	18	1.30624	0.0099087	CAV1, WLS, SRC, JUP, PSMA1, PSMC6, CTDNEP1, SULF2, PSMC3, PSMA4, PSMC2, PSMD1, VPS35, PSME3, SMURF2, RBPJ, UBA52, ASPM	1276	121	16792	1.95767	1	0.107668	17.9678
GOTERM_BP_ALL	GO:0031145	anaphase-promoting complex-dependent catabolic process	13	0.943396	0.0156248	PSMA1, CDK1, PSMC6, ANAPC5, PSMC3, PSMA4, PSMC2, ANAPC15, PSMD1, SKP2, AURKA, PSME3, UBA52	1276	79	16792	2.16555	1	0.152609	26.8908
GOTERM_BP_ALL	GO:0010565	regulation of cellular ketone metabolic process	21	1.52395	0.0165615	EIF6, PDP1, ODC1, CAV1, REST, IRS1, BRCA1, SCAP, AKT1, NR1H2, PSMA1, PSMC6, ATP2B4, PSMC3, PSMA4, PSMC2, PSMD1, DLD, PSME3, NQO1, NR1H3	1276	158	16792	1.7491	1	0.159056	28.2622
GOTERM_BP_ALL	GO:0051438	regulation of ubiquitin-protein transferase activity	17	1.23367	0.0179243	BMI1, CDK1, ANAPC5, CDC14B, ANAPC15, STUB1, BAG5, PSMA1, PSMC6, CDKN2A, PSEN1, PSMC3, PSMA4, PSMC2, PSMD1, PSME3, UBA52	1276	119	16792	1.87998	1	0.168174	30.2137
GOTERM_BP_ALL	GO:0006521	regulation of cellular amino acid metabolic process	10	0.725689	0.0194783	PSMA1, ODC1, PSMC6, ATP2B4, PSMC3, PSMC2, PSMA4, PSMD1, PSME3, NQO1	1276	54	16792	2.43701	1	0.179754	32.3774
GOTERM_BP_ALL	GO:2000060	positive regulation of protein ubiquitination involved in ubiquitin-dependent protein catabolic process	14	1.01597	0.0196652	CDK1, ANAPC5, CLU, ANAPC15, PSMA1, PSMC6, PTK2, PSMC3, PSMC2, PSMA4, PSMD1, PSME3, FBXO22, UBA52	1276	91	16792	2.0246	1	0.180899	32.6334
GOTERM_BP_ALL	GO:0051436	negative regulation of ubiquitin-protein ligase activity involved in mitotic cell cycle	11	0.798258	0.0412207	CDK1, PSMA1, PSMC6, ANAPC5, PSMC3, PSMC2, PSMA4, ANAPC15, PSMD1, PSME3, UBA52	1276	71	16792	2.03885	1	0.303601	56.7088
GOTERM_BP_ALL	GO:0042180	cellular ketone metabolic process	26	1.88679	0.0423196	PDP1, EIF6, CAV1, REST, NR1H2, AKT1, GOT2, ATP2B4, PSMD1, NQO1, NR1H3, ODC1, COQ9, IRS1, BRCA1, COQ6, SCAP, PSMA1, PSMC6, PSMC3, PSMA4, PSMC2, DLD, CACNA1H, PSME3, SCP2	1276	229	16792	1.49413	1	0.30787	57.685
GOTERM_BP_ALL	GO:0051439	regulation of ubiquitin-protein ligase activity involved in mitotic cell cycle	11	0.798258	0.0447497	CDK1, PSMA1, PSMC6, ANAPC5, PSMC3, PSMC2, PSMA4, ANAPC15, PSMD1, PSME3, UBA52	1276	72	16792	2.01054	1	0.319488	59.7702
GOTERM_BP_ALL	GO:1904668	positive regulation of ubiquitin protein ligase activity	12	0.870827	0.0452825	CDK1, PSMA1, PSMC6, ANAPC5, PSMC3, CDC14B, PSMC2, PSMA4, ANAPC15, PSMD1, PSME3, UBA52	1276	82	16792	1.92584	1	0.322095	60.2141
GOTERM_BP_ALL	GO:0051443	positive regulation of ubiquitin-protein transferase activity	14	1.01597	0.0479075	BMI1, CDK1, ANAPC5, CDC14B, ANAPC15, STUB1, PSMA1, PSMC6, PSMC3, PSMC2, PSMA4, PSMD1, PSME3, UBA52	1276	103	16792	1.78872	1	0.334911	62.3342
GOTERM_BP_ALL	GO:1904667	negative regulation of ubiquitin protein ligase activity	11	0.798258	0.0484777	CDK1, PSMA1, PSMC6, ANAPC5, PSMC3, PSMC2, PSMA4, ANAPC15, PSMD1, PSME3, UBA52	1276	73	16792	1.98299	1	0.337328	62.7804
GOTERM_BP_ALL	GO:1904666	regulation of ubiquitin protein ligase activity	12	0.870827	0.0603358	CDK1, PSMA1, PSMC6, ANAPC5, PSMC3, CDC14B, PSMC2, PSMA4, ANAPC15, PSMD1, PSME3, UBA52	1276	86	16792	1.83626	1	0.385197	70.9965
GOTERM_BP_ALL	GO:0051437	positive regulation of ubiquitin-protein ligase activity involved in regulation of mitotic cell cycle transition	11	0.798258	0.0608889	CDK1, PSMA1, PSMC6, ANAPC5, PSMC3, PSMC2, PSMA4, ANAPC15, PSMD1, PSME3, UBA52	1276	76	16792	1.90472	1	0.3868	71.3341
GOTERM_BP_ALL	GO:0033209	tumor necrosis factor-mediated signaling pathway	16	1.1611	0.105919	TNFRSF6B, TNFRSF12A, STAT1, PSMA1, BAG4, TNFRSF1A, PSMC6, KRT18, PSMC3, PSMA4, PSMC2, PSMD1, CPNE1, ADAM17, PSME3, UBA52	1276	139	16792	1.51481	1	0.541201	89.2122
GOTERM_BP_ALL	GO:0033238	regulation of cellular amine metabolic process	10	0.725689	0.107028	PSMA1, ODC1, PSMC6, ATP2B4, PSMC3, PSMC2, PSMA4, PSMD1, PSME3, NQO1	1276	74	16792	1.77836	1	0.544821	89.4752
GOTERM_BP_ALL	GO:0090090	negative regulation of canonical Wnt signaling pathway	18	1.30624	0.122583	DVL3, LZTS2, CAV1, G3BP1, CTNND1, TCF7L2, FZD6, PSMA1, PSMC6, DKK1, PSMC3, PSMA4, PFDN5, PSMC2, PSMD1, PSME3, IGFBP2, UBA52	1276	165	16792	1.43562	1	0.590928	92.5797
GOTERM_BP_ALL	GO:0030178	negative regulation of Wnt signaling pathway	20	1.45138	0.190053	DVL3, LZTS2, CAV1, G3BP1, CTNND1, TCF7L2, FZD6, RACK1, PSMA1, PSMC6, DKK1, PSMC3, PSMA4, PFDN5, PSMC2, PSMD1, PSME3, IGFBP2, TSKU, UBA52	1276	201	16792	1.30944	1	0.72537	98.4889
GOTERM_BP_ALL	GO:0002479	antigen processing and presentation of exogenous peptide antigen via MHC class I, TAP-dependent	8	0.580552	0.199673	PSMA1, PSMC6, PSMC3, PSMC2, PSMA4, PSMD1, HLA-C, PSME3	1276	63	16792	1.6711	1	0.740886	98.8086
GOTERM_BP_ALL	GO:0009308	amine metabolic process	13	0.943396	0.231615	SAT1, ODC1, SRM, PSMA1, PSMC6, ATP2B4, PSMC3, SULT1A1, PSMC2, PSMA4, PSMD1, PSME3, NQO1	1276	124	16792	1.37966	1	0.785673	99.47
GOTERM_BP_ALL	GO:0042590	antigen processing and presentation of exogenous peptide antigen via MHC class I	8	0.580552	0.233247	PSMA1, PSMC6, PSMC3, PSMC2, PSMA4, PSMD1, HLA-C, PSME3	1276	66	16792	1.59514	1	0.78732	99.492
GOTERM_BP_ALL	GO:0044106	cellular amine metabolic process	12	0.870827	0.25628	SAT1, PSMA1, ODC1, PSMC6, ATP2B4, SRM, PSMC3, PSMC2, PSMA4, PSMD1, PSME3, NQO1	1276	115	16792	1.3732	1	0.81591	99.723
Annotation Cluster 66	Enrichment Score: 2.07413706081739
Category	Term		Count	%	PValue	Genes	List Total	Pop Hits	Pop Total	Fold Enrichment	Bonferroni	Benjamini	FDR
GOTERM_BP_ALL	GO:0034976	response to endoplasmic reticulum stress	39	2.83019	0.000149874	CAV1, RNF185, PDIA6, ZBTB17, STUB1, RACK1, USP19, BAG6, ERO1A, DDX11, TARDBP, TMUB1, ATP6V0D1, P4HB, HERPUD1, DDRGK1, UBE4A, TMBIM6, TP53, LMNA, CCDC47, TRIM25, SRPRA, BCAP31, HYOU1, HSP90B1, PSMC6, PSMC3, GRINA, PSMC2, NCK1, TXNDC5, UBXN8, APAF1, AMFR, NFE2L2, EIF2AK2, TMCO1, ADD1	1276	269	16792	1.90794	0.683528	0.00331968	0.297665
GOTERM_BP_ALL	GO:0035966	response to topologically incorrect protein	27	1.95936	0.00211646	CLU, RNF185, PDIA6, ZBTB17, SERPINH1, STUB1, MANF, RACK1, DDX11, ERO1A, HSPE1, ATP6V0D1, HSPA8, HERPUD1, HSP90AA1, TMBIM6, LMNA, SRPRA, HYOU1, HSP90B1, NCK1, AMFR, HSPD1, NFE2L2, EIF2AK2, ADD1, HDAC6	1276	188	16792	1.88998	1	0.0313855	4.12637
GOTERM_BP_ALL	GO:0006986	response to unfolded protein	24	1.74165	0.00561986	HERPUD1, HSP90AA1, TMBIM6, LMNA, PDIA6, SRPRA, ZBTB17, SERPINH1, STUB1, MANF, RACK1, HYOU1, HSP90B1, DDX11, ERO1A, NCK1, HSPE1, AMFR, NFE2L2, HSPD1, EIF2AK2, ATP6V0D1, HSPA8, ADD1	1276	172	16792	1.83626	1	0.0692279	10.6036
GOTERM_BP_ALL	GO:0035967	cellular response to topologically incorrect protein	20	1.45138	0.0178535	HERPUD1, TMBIM6, RNF185, LMNA, PDIA6, SRPRA, ZBTB17, STUB1, RACK1, HYOU1, HSP90B1, DDX11, ERO1A, NCK1, AMFR, NFE2L2, EIF2AK2, ATP6V0D1, HDAC6, ADD1	1276	149	16792	1.76643	1	0.167968	30.1135
GOTERM_BP_ALL	GO:0030968	endoplasmic reticulum unfolded protein response	18	1.30624	0.0221188	HERPUD1, TMBIM6, LMNA, PDIA6, SRPRA, ZBTB17, STUB1, RACK1, HYOU1, HSP90B1, DDX11, ERO1A, NCK1, AMFR, NFE2L2, EIF2AK2, ATP6V0D1, ADD1	1276	132	16792	1.79453	1	0.198713	35.9088
GOTERM_BP_ALL	GO:0034620	cellular response to unfolded protein	18	1.30624	0.0268932	HERPUD1, TMBIM6, LMNA, PDIA6, SRPRA, ZBTB17, STUB1, RACK1, HYOU1, HSP90B1, DDX11, ERO1A, NCK1, AMFR, NFE2L2, EIF2AK2, ATP6V0D1, ADD1	1276	135	16792	1.75465	1	0.226689	41.8536
GOTERM_BP_ALL	GO:0036498	IRE1-mediated unfolded protein response	9	0.65312	0.159901	HYOU1, DDX11, TMBIM6, LMNA, PDIA6, SRPRA, ATP6V0D1, ZBTB17, ADD1	1276	70	16792	1.69198	1	0.674988	96.8739
Annotation Cluster 67	Enrichment Score: 2.0678431485424116
Category	Term		Count	%	PValue	Genes	List Total	Pop Hits	Pop Total	Fold Enrichment	Bonferroni	Benjamini	FDR
GOTERM_BP_ALL	GO:0038127	ERBB signaling pathway	25	1.81422	0.000319028	HSP90AA1, TSG101, ERBB3, ARHGEF7, GRB2, ERBB2, STUB1, PTPN12, PXN, SRC, AKT1, CDC42, PTK2, AP2B1, AP2A2, KRAS, EPS8, PSEN1, ADAM17, RBPJ, CSK, UBA52, ARAP1, AP2M1, RNF41	1276	148	16792	2.22295	0.913642	0.00627649	0.632611
GOTERM_BP_ALL	GO:0007173	epidermal growth factor receptor signaling pathway	18	1.30624	0.0091436	ARHGEF7, GRB2, TSG101, PXN, SRC, AKT1, CDC42, PTK2, AP2B1, AP2A2, KRAS, EPS8, PSEN1, ADAM17, CSK, UBA52, ARAP1, AP2M1	1276	120	16792	1.97398	1	0.101909	16.6978
GOTERM_BP_ALL	GO:1901184	regulation of ERBB signaling pathway	14	1.01597	0.0138628	ARHGEF7, GRB2, TSG101, PTPN12, AKT1, CDC42, AP2B1, AP2A2, PSEN1, ADAM17, RBPJ, UBA52, ARAP1, AP2M1	1276	87	16792	2.11768	1	0.140269	24.2436
GOTERM_BP_ALL	GO:0042059	negative regulation of epidermal growth factor receptor signaling pathway	9	0.65312	0.0187185	CDC42, AP2A2, AP2B1, PSEN1, TSG101, ARHGEF7, GRB2, UBA52, AP2M1	1276	45	16792	2.63197	1	0.174158	31.3275
GOTERM_BP_ALL	GO:1901185	negative regulation of ERBB signaling pathway	9	0.65312	0.0211986	CDC42, AP2A2, AP2B1, PSEN1, TSG101, ARHGEF7, GRB2, UBA52, AP2M1	1276	46	16792	2.57476	1	0.191879	34.6984
GOTERM_BP_ALL	GO:0042058	regulation of epidermal growth factor receptor signaling pathway	13	0.943396	0.0244101	ARHGEF7, GRB2, TSG101, PTPN12, AKT1, CDC42, AP2B1, AP2A2, PSEN1, ADAM17, UBA52, ARAP1, AP2M1	1276	84	16792	2.03665	1	0.211808	38.8303
Annotation Cluster 68	Enrichment Score: 2.047284406016405
Category	Term		Count	%	PValue	Genes	List Total	Pop Hits	Pop Total	Fold Enrichment	Bonferroni	Benjamini	FDR
GOTERM_BP_ALL	GO:1902589	single-organism organelle organization	171	12.4093	3.99658e-06	XPO1, SHTN1, CHMP5, INO80, TTK, STOML2, AURKA, CTNNB1, ACTG1, SLC16A1, CSNK2A1, RAD21, CDKN2A, VPS13C, DDX11, INCENP, H2AFY, NUP37, TUBG1, ASPM, PLS3, F11R, TWF1, C2CD3, ACTN4, RAN, CHTF8, ACTN1, VPS41, PPP1CC, CTNNA1, JUP, KRT19, KRT18, SGO2, SGO1, ZWINT, FLII, STMN1, RAB13, CHORDC1, DBN1, MYO18A, ADD1, ALDOA, CAV2, GRB2, DIAPH1, ANAPC15, PTK7, DAG1, TTC8, BCL2L1, MYBL2, CAPZB, WDR45B, SRC, ATF2…	1276	1612	16792	1.39599	0.030212	0.000136945	0.00794854
GOTERM_BP_ALL	GO:0043254	regulation of protein complex assembly	55	3.99129	6.1432e-06	CLDN7, SEC24B, AP1AR, PEX5, SETX, CTNNB1, BAG4, CDC42, CTTN, GSN, PIEZO1, DLG1, KIF14, ATF7IP, ARL2, TFIP11, TWF1, HSP90AA1, TP53, GTF2H3, VPS41, MYADM, NCK1, STMN1, EIF2AK2, ADD1, TRIOBP, HMGB1, BCLAF1, GRB2, CLU, CAPZB, STUB1, SRC, RACK1, SUMO1, ARPC2, RAC1, ERCC3, CDC42EP3, HSPA8, TERF1, PSRC1, VDAC2, NCKAP1, PSMC6, DKK1, EPS8, RNF4, ARF1, PSMC3, PSMC2, CAPG, CUL4B, HDAC6	1276	381	16792	1.89972	0.0460608	0.000201498	0.0122176
GOTERM_BP_ALL	GO:0007010	cytoskeleton organization	124	8.99855	4.32953e-05	XPO1, MAEA, SHTN1, CHMP5, TTK, INO80, AURKA, CTNNB1, ACTG1, SLC16A1, TUBG1, ASPM, PLS3, F11R, TWF1, C2CD3, ACTN4, RAN, KRT13, ACTN1, CTNNA1, JUP, KRT19, KRT18, SGO1, FLII, STMN1, RAB13, CHORDC1, DBN1, MYO18A, ADD1, ALDOA, GRB2, DIAPH1, DAG1, PTK7, TTC8, MYBL2, CAPZB, SRC, PTK2, TUBB, KRAS, ARPC2, KATNA1, NPM1, RAC1, DNAAF5, AGRN, SSX2IP, CDC42EP3, ARHGDIA, CKAP2, YEATS4, ABR, CKAP5, MYO1B, TGFBR1…	1276	1144	16792	1.42642	0.282758	0.00114535	0.0860753
GOTERM_BP_ALL	GO:0007015	actin filament organization	44	3.19303	0.000483174	ALDOA, TRIOBP, SHTN1, DIAPH1, GRB2, AP1AR, TTC8, CAPZB, TPM4, SRC, TPM3, CDC42, BAG4, CTTN, SORBS3, ARPC2, GSN, FAT1, RAC1, RHOA, CAP1, CDC42EP3, PLS3, DLG1, TWF1, PDCD10, ACTN4, MYO1B, TGFBR1, ACTN1, CTNNA1, MYADM, NCKAP1, HSP90B1, EPS8, ARF1, NCK1, CFL1, CAPG, WDR1, DBN1, PHLDB2, ARAP1, ADD1	1276	335	16792	1.72846	0.975516	0.00911803	0.956618
GOTERM_BP_ALL	GO:0031334	positive regulation of protein complex assembly	32	2.32221	0.000830314	BCLAF1, GRB2, AP1AR, STUB1, SRC, CTNNB1, SETX, RACK1, BAG4, CTTN, SUMO1, ARPC2, GSN, RAC1, ERCC3, PIEZO1, CDC42EP3, DLG1, TERF1, ARL2, PSRC1, TP53, GTF2H3, NCKAP1, PSMC6, ARF1, PSMC3, PSMC2, NCK1, CAPG, CUL4B, HDAC6	1276	224	16792	1.87998	0.998298	0.0142581	1.63854
GOTERM_BP_ALL	GO:0030036	actin cytoskeleton organization	63	4.57184	0.00130513	KIF23, SHTN1, AP1AR, ACTG1, CDC42, BAG4, CTTN, GSN, MAPKAP1, RHOA, CAP1, PLS3, DLG1, F11R, TWF1, ACTN4, RAN, ACTN1, CTNNA1, FLNB, MYADM, EPB41L2, KRT19, NCK1, CFL1, FLII, RAB13, MYO18A, DBN1, ADD1, ALDOA, TRIOBP, GRB2, DIAPH1, FHL3, PTK7, TTC8, CAPZB, DTNBP1, TPM4, SRC, TPM3, SORBS3, KRAS, ARPC2, FAT1, RAC1, CDC42EP3, ARHGDIA, ABR, PDCD10, MYO1B, TGFBR1, NCKAP1, HSP90B1, ARF1, EPS8, CAPG, PRKAR1A…	1276	553	16792	1.49923	0.999956	0.0208836	2.56405
GOTERM_BP_ALL	GO:0030029	actin filament-based process	72	5.22496	0.0028933	KIF23, SHTN1, AP1AR, ACTG1, CDC42, BAG4, CTTN, GSN, MAPKAP1, RHOA, CAP1, PLS3, DLG1, F11R, TWF1, MYO6, ACTN4, RAN, ACTN1, CTNNA1, FLNB, MYADM, JUP, EPB41L2, KRT19, TNNT1, NCK1, CFL1, FLII, STC1, RAB13, MYO18A, DBN1, ADD1, ALDOA, MYL6, TRIOBP, CAV1, GRB2, DIAPH1, FHL3, PTK7, TTC8, CAPZB, DTNBP1, TPM4, SRC, TPM3, SUMO1, SORBS3, KRAS, ARPC2, FAT1, RAC1, CAMK2D, CDC42EP3, ARHGDIA, ABR, PDCD10, MYO1B,…	1276	672	16792	1.40999	1	0.04072	5.59995
GOTERM_BP_ALL	GO:0051493	regulation of cytoskeleton organization	49	3.55588	0.00323526	XPO1, TRIOBP, CHMP5, GRB2, AP1AR, AURKA, RASSF7, TTC8, CAPZB, CTNNB1, BAG4, PTK2, CTTN, SORBS3, ARPC2, GSN, RAC1, NPM1, RHOA, RANBP1, CDC42EP3, ARHGDIA, DLG1, TERF1, CKAP2, ARL2, F11R, TWF1, TGFBR1, PSRC1, CAPN2, MID1, MYADM, CENPJ, BRCA1, NCKAP1, PLK2, ARF1, RNF4, EPS8, NCK1, CAPG, WDR1, STMN1, CHORDC1, PHLDB2, ARAP1, ADD1, HDAC6	1276	422	16792	1.52804	1	0.0446148	6.24178
GOTERM_BP_ALL	GO:0032271	regulation of protein polymerization	24	1.74165	0.0109433	ARL2, TRIOBP, TWF1, GRB2, AP1AR, PSRC1, VDAC2, MYADM, CAPZB, NCKAP1, BAG4, CTTN, EPS8, ARF1, GSN, ARPC2, NCK1, RAC1, CAPG, STMN1, CDC42EP3, ADD1, TERF1, DLG1	1276	182	16792	1.73537	1	0.116807	19.656
GOTERM_BP_ALL	GO:0051258	protein polymerization	29	2.1045	0.0205699	TRIOBP, DIAPH1, GRB2, AP1AR, CAPZB, BAG4, CTTN, TUBGCP5, GSN, ARPC2, RAC1, TUBG1, CDC42EP3, TERF1, DLG1, ARL2, TWF1, CKAP5, PSRC1, VDAC2, MYADM, CENPJ, NCKAP1, EPS8, ARF1, NCK1, CAPG, STMN1, ADD1	1276	246	16792	1.55137	1	0.187359	33.8592
GOTERM_BP_ALL	GO:0030041	actin filament polymerization	20	1.45138	0.0291227	TRIOBP, TWF1, DIAPH1, GRB2, AP1AR, MYADM, CAPZB, NCKAP1, BAG4, CTTN, EPS8, ARF1, GSN, ARPC2, NCK1, RAC1, CAPG, CDC42EP3, DLG1, ADD1	1276	157	16792	1.67642	1	0.239914	44.4466
GOTERM_BP_ALL	GO:0008154	actin polymerization or depolymerization	23	1.66909	0.0296561	TRIOBP, TWF1, DIAPH1, GRB2, AP1AR, MYADM, CAPZB, NCKAP1, BAG4, CTTN, EPS8, ARF1, GSN, ARPC2, NCK1, CFL1, RAC1, CAPG, WDR1, CAP1, CDC42EP3, DLG1, ADD1	1276	189	16792	1.60147	1	0.243017	45.0506
GOTERM_BP_ALL	GO:0032535	regulation of cellular component size	38	2.75762	0.0301121	RTN4, TRIOBP, SHTN1, TNFRSF12A, GRB2, AP1AR, CRABP2, L1CAM, CAPZB, AQP3, AKT1, BAG4, ANXA7, CTTN, AKT1S1, GSN, ARPC2, RAC1, CDC42EP3, DLG1, CLNS1A, TWF1, RARG, HSP90AA1, ADNP, MYADM, RPTOR, NCKAP1, KCNN4, EPS8, ARF1, SEMA4F, NCK1, CFL1, CAPG, RAB5A, WDR1, ADD1	1276	354	16792	1.41264	1	0.245532	45.5619
GOTERM_BP_ALL	GO:0030833	regulation of actin filament polymerization	19	1.37881	0.039746	TRIOBP, TWF1, GRB2, AP1AR, MYADM, CAPZB, NCKAP1, BAG4, CTTN, EPS8, ARF1, GSN, ARPC2, NCK1, RAC1, CAPG, CDC42EP3, DLG1, ADD1	1276	152	16792	1.64498	1	0.296281	55.365
GOTERM_BP_ALL	GO:0032272	negative regulation of protein polymerization	10	0.725689	0.0434488	TRIOBP, TWF1, EPS8, GSN, CAPG, STMN1, VDAC2, MYADM, CAPZB, ADD1	1276	62	16792	2.12256	1	0.313355	58.6664
GOTERM_BP_ALL	GO:0032273	positive regulation of protein polymerization	15	1.08853	0.0500087	ARL2, GRB2, AP1AR, PSRC1, NCKAP1, BAG4, CTTN, ARF1, GSN, ARPC2, NCK1, RAC1, CDC42EP3, TERF1, DLG1	1276	114	16792	1.73156	1	0.34402	63.9535
GOTERM_BP_ALL	GO:0008064	regulation of actin polymerization or depolymerization	20	1.45138	0.0577106	TRIOBP, TWF1, GRB2, AP1AR, MYADM, CAPZB, NCKAP1, BAG4, CTTN, EPS8, ARF1, GSN, ARPC2, NCK1, RAC1, CAPG, WDR1, CDC42EP3, DLG1, ADD1	1276	170	16792	1.54822	1	0.376155	69.3416
GOTERM_BP_ALL	GO:0030832	regulation of actin filament length	20	1.45138	0.0605167	TRIOBP, TWF1, GRB2, AP1AR, MYADM, CAPZB, NCKAP1, BAG4, CTTN, EPS8, ARF1, GSN, ARPC2, NCK1, RAC1, CAPG, WDR1, CDC42EP3, DLG1, ADD1	1276	171	16792	1.53917	1	0.385817	71.1074
GOTERM_BP_ALL	GO:0030837	negative regulation of actin filament polymerization	8	0.580552	0.0967193	TRIOBP, TWF1, EPS8, GSN, CAPG, MYADM, CAPZB, ADD1	1276	52	16792	2.0246	1	0.513723	86.7763
GOTERM_BP_ALL	GO:0032970	regulation of actin filament-based process	33	2.39478	0.10515	TRIOBP, CAV1, GRB2, AP1AR, TTC8, CAPZB, BAG4, CTTN, SORBS3, SUMO1, GSN, ARPC2, RAC1, RHOA, CAMK2D, CDC42EP3, ARHGDIA, DLG1, F11R, TWF1, TGFBR1, MYADM, NCKAP1, JUP, EPS8, ARF1, NCK1, CAPG, STC1, WDR1, PHLDB2, ARAP1, ADD1	1276	335	16792	1.29635	1	0.538772	89.0262
GOTERM_BP_ALL	GO:0030838	positive regulation of actin filament polymerization	12	0.870827	0.117208	BAG4, CTTN, ARF1, GSN, GRB2, ARPC2, AP1AR, NCK1, RAC1, CDC42EP3, DLG1, NCKAP1	1276	97	16792	1.62803	1	0.575439	91.6214
GOTERM_BP_ALL	GO:0051495	positive regulation of cytoskeleton organization	20	1.45138	0.118596	ARL2, GRB2, AP1AR, TGFBR1, PSRC1, NCKAP1, BAG4, SORBS3, CTTN, ARF1, GSN, ARPC2, NCK1, RAC1, RHOA, RANBP1, WDR1, CDC42EP3, TERF1, DLG1	1276	187	16792	1.40747	1	0.579352	91.8795
GOTERM_BP_ALL	GO:0032956	regulation of actin cytoskeleton organization	28	2.03193	0.178476	TRIOBP, GRB2, AP1AR, TTC8, CAPZB, BAG4, CTTN, SORBS3, GSN, ARPC2, RAC1, RHOA, CDC42EP3, ARHGDIA, DLG1, F11R, TWF1, TGFBR1, MYADM, NCKAP1, EPS8, ARF1, NCK1, CAPG, WDR1, PHLDB2, ARAP1, ADD1	1276	294	16792	1.25332	1	0.707378	97.9961
GOTERM_BP_ALL	GO:0090066	regulation of anatomical structure size	41	2.97533	0.315865	RTN4, TRIOBP, CAV1, GCLC, SHTN1, TNFRSF12A, GRB2, AP1AR, CRABP2, L1CAM, CAPZB, AQP3, AKT1, GPX1, BAG4, ANXA7, CTTN, AKT1S1, GSN, ARPC2, RAC1, CDC42EP3, DLG1, CLNS1A, TWF1, HSP90AA1, RARG, ADNP, MYADM, RPTOR, NCKAP1, KCNN4, EPS8, ARF1, SEMA4F, NCK1, CFL1, CAPG, RAB5A, WDR1, ADD1	1276	484	16792	1.11478	1	0.873747	99.9474
Annotation Cluster 69	Enrichment Score: 1.9359820428079288
Category	Term		Count	%	PValue	Genes	List Total	Pop Hits	Pop Total	Fold Enrichment	Bonferroni	Benjamini	FDR
GOTERM_BP_ALL	GO:0006266	DNA ligation	7	0.507983	0.00216968	TFIP11, HMGB1, LIG1, XRCC6, XRCC1, PARP2, RAD51	1276	19	16792	4.84837	1	0.0319165	4.22801
GOTERM_BP_ALL	GO:0006284	base-excision repair	9	0.65312	0.0125246	HMGB1, LIG1, TP53, USP47, TDG, WRN, XRCC1, APEX1, PARP2	1276	42	16792	2.81997	1	0.129775	22.1727
GOTERM_BP_ALL	GO:0051103	DNA ligation involved in DNA repair	4	0.290276	0.0572654	HMGB1, LIG1, XRCC1, PARP2	1276	12	16792	4.38662	1	0.37442	69.0523
Annotation Cluster 70	Enrichment Score: 1.930120467407219
Category	Term		Count	%	PValue	Genes	List Total	Pop Hits	Pop Total	Fold Enrichment	Bonferroni	Benjamini	FDR
GOTERM_BP_ALL	GO:0034330	cell junction organization	40	2.90276	1.1891e-05	LIMS1, CAV1, FERMT2, ITGB4, CTNND1, CD151, LSR, SRC, CTNNB1, VCL, ACTG1, CD9, CDC42, PTK2, CTTN, RAC1, RHOA, GNPAT, RHOC, DLG5, CSK, DLG1, ACTB, ARL2, F11R, CCM2, ACTN4, ARHGEF7, TGFBR1, ACTN1, ITGA2, CTNNA1, MYADM, ECT2, JUP, TJP1, WDR1, RAB13, PERP, PHLDB2	1276	249	16792	2.11404	0.0872344	0.000365038	0.0236476
GOTERM_BP_ALL	GO:0045216	cell-cell junction organization	36	2.61248	1.91558e-05	LIMS1, CAV1, FERMT2, CTNND1, LSR, SRC, CTNNB1, VCL, CD9, CDC42, PTK2, CTTN, RAC1, RHOA, GNPAT, RHOC, DLG5, CSK, DLG1, ARL2, F11R, CCM2, ACTN4, ARHGEF7, TGFBR1, ACTN1, ITGA2, CTNNA1, MYADM, ECT2, JUP, TJP1, WDR1, RAB13, PERP, PHLDB2	1276	218	16792	2.17319	0.136742	0.00055472	0.0380924
GOTERM_BP_ALL	GO:0034329	cell junction assembly	33	2.39478	2.00177e-05	LIMS1, CAV1, FERMT2, ITGB4, CD151, LSR, SRC, CTNNB1, VCL, ACTG1, CD9, PTK2, CTTN, RAC1, RHOA, GNPAT, RHOC, DLG5, DLG1, ACTB, ARL2, F11R, ACTN4, ARHGEF7, ACTN1, ITGA2, CTNNA1, ECT2, JUP, TJP1, WDR1, RAB13, PHLDB2	1276	192	16792	2.26185	0.142434	0.000577492	0.0398059
GOTERM_BP_ALL	GO:0007043	cell-cell junction assembly	18	1.30624	0.000218828	ARL2, F11R, CAV1, ACTN4, CTNNA1, ECT2, LSR, VCL, JUP, CD9, TJP1, RHOA, GNPAT, RHOC, WDR1, DLG5, RAB13, DLG1	1276	86	16792	2.75439	0.813609	0.0045794	0.434332
GOTERM_BP_ALL	GO:0043297	apical junction assembly	12	0.870827	0.000631278	ARL2, F11R, ACTN4, RHOA, RHOC, WDR1, DLG5, RAB13, CTNNA1, ECT2, DLG1, VCL	1276	47	16792	3.35997	0.99215	0.0112093	1.2481
GOTERM_BP_ALL	GO:0034333	adherens junction assembly	13	0.943396	0.00421518	LIMS1, ARHGEF7, FERMT2, ITGA2, ACTN1, SRC, VCL, CTNNB1, JUP, CTTN, RAC1, DLG5, PHLDB2	1276	67	16792	2.55341	1	0.0556765	8.05811
GOTERM_BP_ALL	GO:0034332	adherens junction organization	18	1.30624	0.0084264	LIMS1, ARHGEF7, FERMT2, ITGA2, CTNND1, ACTN1, CTNNA1, SRC, VCL, CTNNB1, JUP, CDC42, PTK2, CTTN, RAC1, DLG5, CSK, PHLDB2	1276	119	16792	1.99057	1	0.0953791	15.4903
GOTERM_BP_ALL	GO:0007160	cell-matrix adhesion	22	1.59652	0.0579025	TIMM10B, LIMS1, ARHGEF7, FERMT2, ITGB4, DAG1, ACTN1, ITGA2, CD63, PXN, SRC, VCL, CTNNB1, PTK2, CTTN, CDKN2A, CD44, RAC1, PHLDB2, PLAU, ADAM9, ADAM15	1276	192	16792	1.5079	1	0.375947	69.4656
GOTERM_BP_ALL	GO:0007044	cell-substrate junction assembly	12	0.870827	0.064557	PTK2, LIMS1, CTTN, ARHGEF7, FERMT2, RAC1, ITGB4, ACTN1, ITGA2, CD151, PHLDB2, SRC	1276	87	16792	1.81516	1	0.402399	73.4808
GOTERM_BP_ALL	GO:0007045	cell-substrate adherens junction assembly	9	0.65312	0.0649262	LIMS1, CTTN, ARHGEF7, FERMT2, RAC1, ACTN1, ITGA2, PHLDB2, SRC	1276	57	16792	2.07787	1	0.40298	73.6882
GOTERM_BP_ALL	GO:0048041	focal adhesion assembly	9	0.65312	0.0649262	LIMS1, CTTN, ARHGEF7, FERMT2, RAC1, ACTN1, ITGA2, PHLDB2, SRC	1276	57	16792	2.07787	1	0.40298	73.6882
GOTERM_BP_ALL	GO:0070830	bicellular tight junction assembly	6	0.435414	0.158317	ARL2, F11R, ACTN4, RAB13, ECT2, DLG1	1276	38	16792	2.07787	1	0.671938	96.7546
GOTERM_BP_ALL	GO:1901888	regulation of cell junction assembly	8	0.580552	0.305106	CAV1, PTK2, LIMS1, RAC1, RAP1A, RAP1B, PHLDB2, SRC	1276	72	16792	1.46221	1	0.865637	99.9282
GOTERM_BP_ALL	GO:0090109	regulation of cell-substrate junction assembly	5	0.362845	0.532471	PTK2, LIMS1, RAC1, PHLDB2, SRC	1276	50	16792	1.31599	1	0.972925	100
GOTERM_BP_ALL	GO:0051893	regulation of focal adhesion assembly	5	0.362845	0.532471	PTK2, LIMS1, RAC1, PHLDB2, SRC	1276	50	16792	1.31599	1	0.972925	100
GOTERM_BP_ALL	GO:1903391	regulation of adherens junction organization	5	0.362845	0.564077	PTK2, LIMS1, RAC1, PHLDB2, SRC	1276	52	16792	1.26537	1	0.978888	100
GOTERM_BP_ALL	GO:0001952	regulation of cell-matrix adhesion	8	0.580552	0.566038	PTK2, LIMS1, CDKN2A, RAC1, PHLDB2, SRC, PLAU, ADAM15	1276	93	16792	1.13203	1	0.979229	100
Annotation Cluster 71	Enrichment Score: 1.9064088599716111
Category	Term		Count	%	PValue	Genes	List Total	Pop Hits	Pop Total	Fold Enrichment	Bonferroni	Benjamini	FDR
GOTERM_BP_ALL	GO:0006900	membrane budding	20	1.45138	0.000361673	SEC23A, SEC24B, LRSAM1, CHMP5, TSG101, VTA1, TFG, VPS37B, RAB1B, PPP6R3, ANXA2, ARF1, FOLR1, CD59, GOLPH3, TRAPPC5, TMED10, TRAPPC1, SAR1B, MYO18A	1276	106	16792	2.483	0.937757	0.00700498	0.716884
GOTERM_BP_ALL	GO:0006903	vesicle targeting	15	1.08853	0.00179353	SEC23A, SEC24B, AP1M2, AP1AR, RAB1B, TFG, PPP6R3, SCRIB, PSEN1, FOLR1, CD59, TRAPPC5, TMED10, SAR1B, TRAPPC1	1276	77	16792	2.56361	0.999999	0.0274535	3.5074
GOTERM_BP_ALL	GO:0051640	organelle localization	55	3.99129	0.00350662	KIF23, EIF6, XPO1, SEC24B, CHMP5, AP1AR, RAB1B, AURKA, CANX, CTNNB1, ARHGAP21, KIF2C, CDC42, PEX1, RABGEF1, SAR1B, ASPM, DLG1, KIF14, SEC23A, ACTN4, RAN, NUSAP1, PSEN1, RAB5A, TRAPPC5, TRAPPC1, BIN1, LRPPRC, YWHAZ, NUP98, AP1M2, TFG, SNX4, PPP6R3, DTNBP1, SCRIB, BLOC1S6, NUMA1, PTK2, FOLR1, TMED10, AP3D1, TERF1, PDCD10, DLGAP5, PSRC1, SUN2, ARF1, KXD1, CD59, MAP4, RAP1A, RAP1B, HDAC6	1276	489	16792	1.48015	1	0.0477586	6.74813
GOTERM_BP_ALL	GO:0051656	establishment of organelle localization	48	3.48331	0.00483852	KIF23, EIF6, XPO1, YWHAZ, SEC24B, AP1M2, CHMP5, AP1AR, TFG, RAB1B, SNX4, PPP6R3, CANX, DTNBP1, SCRIB, CTNNB1, BLOC1S6, ARHGAP21, KIF2C, CDC42, PTK2, NUMA1, FOLR1, RABGEF1, TMED10, AP3D1, SAR1B, DLG1, TERF1, KIF14, SEC23A, PDCD10, ACTN4, RAN, DLGAP5, PSRC1, SUN2, NUSAP1, PSEN1, ARF1, CD59, TRAPPC5, RAB5A, RAP1A, MAP4, RAP1B, TRAPPC1, LRPPRC	1276	420	16792	1.50399	1	0.061967	9.19606
GOTERM_BP_ALL	GO:0048199	vesicle targeting, to, from or within Golgi	12	0.870827	0.00927344	SEC23A, SEC24B, FOLR1, AP1AR, CD59, TRAPPC5, TMED10, RAB1B, TFG, PPP6R3, TRAPPC1, SAR1B	1276	65	16792	2.42952	1	0.102545	16.9146
GOTERM_BP_ALL	GO:0048208	COPII vesicle coating	11	0.798258	0.0158619	SEC23A, SEC24B, FOLR1, CD59, TRAPPC5, TMED10, RAB1B, TFG, PPP6R3, TRAPPC1, SAR1B	1276	61	16792	2.37309	1	0.154171	27.2403
GOTERM_BP_ALL	GO:0048207	vesicle targeting, rough ER to cis-Golgi	11	0.798258	0.0158619	SEC23A, SEC24B, FOLR1, CD59, TRAPPC5, TMED10, RAB1B, TFG, PPP6R3, TRAPPC1, SAR1B	1276	61	16792	2.37309	1	0.154171	27.2403
GOTERM_BP_ALL	GO:0006901	vesicle coating	11	0.798258	0.0196172	SEC23A, SEC24B, FOLR1, CD59, TRAPPC5, TMED10, RAB1B, TFG, PPP6R3, TRAPPC1, SAR1B	1276	63	16792	2.29776	1	0.180709	32.5677
GOTERM_BP_ALL	GO:0090114	COPII-coated vesicle budding	11	0.798258	0.0239845	SEC23A, SEC24B, FOLR1, CD59, TRAPPC5, TMED10, RAB1B, TFG, PPP6R3, TRAPPC1, SAR1B	1276	65	16792	2.22706	1	0.209189	38.2974
GOTERM_BP_ALL	GO:0006888	ER to Golgi vesicle-mediated transport	22	1.59652	0.0275317	SEC23A, COPA, SEC24B, IER3IP1, LMAN2L, TFG, RAB1B, PPP6R3, BCAP31, HYOU1, COPB2, CD55, ARF1, FOLR1, CD59, TRAPPC5, BCAP29, TMED10, TRAPPC1, SAR1B, DYNC1I2, SEC23B	1276	177	16792	1.63569	1	0.230471	42.6077
GOTERM_BP_ALL	GO:0016050	vesicle organization	31	2.24964	0.0631326	CAV2, AP1M1, SEC24B, CAV1, CHMP5, TSG101, RAB1B, VPS37B, TFG, SNX4, PPP6R3, DTNBP1, BLOC1S6, FOLR1, AP3D1, TMED10, SAR1B, STX10, SEC23A, LRSAM1, VTA1, VPS41, ANXA2, SDC1, ARF1, CD59, GOLPH3, TRAPPC5, TRAPPC1, MYO18A, ZNF385A	1276	295	16792	1.3829	1	0.39657	72.666
GOTERM_BP_ALL	GO:0051650	establishment of vesicle localization	26	1.88679	0.0717499	KIF23, SEC24B, AP1M2, AP1AR, RAB1B, TFG, PPP6R3, DTNBP1, CANX, SCRIB, CTNNB1, BLOC1S6, FOLR1, AP3D1, TMED10, SAR1B, SEC23A, ACTN4, ARF1, PSEN1, CD59, RAB5A, TRAPPC5, RAP1A, RAP1B, TRAPPC1	1276	242	16792	1.41387	1	0.428964	77.255
GOTERM_BP_ALL	GO:0051648	vesicle localization	26	1.88679	0.109303	KIF23, SEC24B, AP1M2, AP1AR, RAB1B, TFG, PPP6R3, DTNBP1, CANX, SCRIB, CTNNB1, BLOC1S6, FOLR1, AP3D1, TMED10, SAR1B, SEC23A, ACTN4, ARF1, PSEN1, CD59, RAB5A, TRAPPC5, RAP1A, RAP1B, TRAPPC1	1276	254	16792	1.34707	1	0.552173	89.996
Annotation Cluster 72	Enrichment Score: 1.8760723221348907
Category	Term		Count	%	PValue	Genes	List Total	Pop Hits	Pop Total	Fold Enrichment	Bonferroni	Benjamini	FDR
GOTERM_BP_ALL	GO:0000289	nuclear-transcribed mRNA poly(A) tail shortening	9	0.65312	0.00480632	EIF4G1, EIF4E, BTG2, PAIP1, CNOT1, PABPC1, CNOT7, TOB1, SAMD4B	1276	36	16792	3.28997	1	0.0616692	9.1376
GOTERM_BP_ALL	GO:0060211	regulation of nuclear-transcribed mRNA poly(A) tail shortening	5	0.362845	0.00707785	BTG2, CNOT1, PABPC1, CNOT7, TOB1	1276	11	16792	5.98176	1	0.0830311	13.1748
GOTERM_BP_ALL	GO:0060213	positive regulation of nuclear-transcribed mRNA poly(A) tail shortening	5	0.362845	0.00707785	BTG2, CNOT1, PABPC1, CNOT7, TOB1	1276	11	16792	5.98176	1	0.0830311	13.1748
GOTERM_BP_ALL	GO:0000288	nuclear-transcribed mRNA catabolic process, deadenylation-dependent decay	13	0.943396	0.00761972	EIF4G1, PATL1, EIF4E, BTG2, DCP1B, PAIP1, LSM4, EDC4, CNOT1, PABPC1, CNOT7, TOB1, SAMD4B	1276	72	16792	2.37609	1	0.0880509	14.1123
GOTERM_BP_ALL	GO:0061014	positive regulation of mRNA catabolic process	7	0.507983	0.0116575	BTG2, KHSRP, CNOT1, PABPC1, CNOT7, HNRNPR, TOB1	1276	26	16792	3.54304	1	0.122797	20.802
GOTERM_BP_ALL	GO:0061013	regulation of mRNA catabolic process	7	0.507983	0.0198101	BTG2, KHSRP, CNOT1, PABPC1, CNOT7, HNRNPR, TOB1	1276	29	16792	3.17652	1	0.181685	32.8311
GOTERM_BP_ALL	GO:1900151	regulation of nuclear-transcribed mRNA catabolic process, deadenylation-dependent decay	5	0.362845	0.028794	BTG2, CNOT1, PABPC1, CNOT7, TOB1	1276	16	16792	4.11246	1	0.238275	44.0714
GOTERM_BP_ALL	GO:1900153	positive regulation of nuclear-transcribed mRNA catabolic process, deadenylation-dependent decay	5	0.362845	0.028794	BTG2, CNOT1, PABPC1, CNOT7, TOB1	1276	16	16792	4.11246	1	0.238275	44.0714
GOTERM_BP_ALL	GO:1903313	positive regulation of mRNA metabolic process	9	0.65312	0.0371276	BTG2, KHSRP, LEO1, CNOT1, PABPC1, CNOT7, HNRNPR, HSPA8, TOB1	1276	51	16792	2.32233	1	0.282717	52.8809
Annotation Cluster 73	Enrichment Score: 1.8519201279620199
Category	Term		Count	%	PValue	Genes	List Total	Pop Hits	Pop Total	Fold Enrichment	Bonferroni	Benjamini	FDR
GOTERM_BP_ALL	GO:0071681	cellular response to indole-3-methanol	4	0.290276	0.00388659	JUP, CTNNA1, BRCA1, CTNNB1	1276	5	16792	10.5279	1	0.0519782	7.4528
GOTERM_BP_ALL	GO:0071680	response to indole-3-methanol	4	0.290276	0.00388659	JUP, CTNNA1, BRCA1, CTNNB1	1276	5	16792	10.5279	1	0.0519782	7.4528
GOTERM_BP_ALL	GO:0097306	cellular response to alcohol	6	0.435414	0.184121	JUP, CTNNA1, MYC, BRCA1, RAD51, CTNNB1	1276	40	16792	1.97398	1	0.717115	98.2529
Annotation Cluster 74	Enrichment Score: 1.8277614966317262
Category	Term		Count	%	PValue	Genes	List Total	Pop Hits	Pop Total	Fold Enrichment	Bonferroni	Benjamini	FDR
GOTERM_BP_ALL	GO:0048729	tissue morphogenesis	72	5.22496	0.000364684	SEC24B, PGF, VPS52, CTNNB1, VCL, ARHGAP12, CDC42, AP2B1, SPINT2, PSMD1, RHOA, DLG3, RHOC, DLG5, PRKACB, MYC, DLG1, C2CD3, RARG, SPINT1, WLS, PSMA1, PPP1CA, PSEN1, PSMA4, MDM2, ADAM17, TXNRD1, STC1, PSME3, UBA52, GRB2, ITGB4, DAG1, PTK7, TTC8, SCRIB, SRC, KRAS, FOLR1, ALDH1A3, RAC1, EXOC4, AP2M1, BMP4, DVL3, CCM2, PDCD10, TGFBR1, MET, CSNK2B, GRSF1, CELSR3, ITGA2, STAT1, RPS7, FZD6, PSMC6, AP2A2, …	1276	622	16792	1.52333	0.939179	0.00702764	0.722831
GOTERM_BP_ALL	GO:0002009	morphogenesis of an epithelium	60	4.35414	0.00128852	SEC24B, PGF, CTNNB1, VCL, ARHGAP12, CDC42, AP2B1, SPINT2, PSMD1, RHOA, DLG3, RHOC, DLG5, PRKACB, MYC, DLG1, C2CD3, RARG, SPINT1, PSMA1, PPP1CA, PSEN1, PSMA4, ADAM17, PSME3, UBA52, GRB2, DAG1, PTK7, TTC8, SRC, SCRIB, KRAS, FOLR1, ALDH1A3, RAC1, AP2M1, BMP4, DVL3, CCM2, PDCD10, MET, GRSF1, CSNK2B, CELSR3, STAT1, RPS7, FZD6, AP2A2, PSMC6, PSMC3, PSMC2, PHB2, KIF20B, SMURF2, WDR1, APAF1, RBPJ, SETD2,…	1276	521	16792	1.51553	0.99995	0.0207066	2.5318
GOTERM_BP_ALL	GO:0060429	epithelium development	107	7.76488	0.00198483	PGF, ATP6AP2, RAB1B, AQP3, VCL, CTNNB1, MYD88, H2AFY, PRKACB, ADAM9, F11R, RARG, C2CD3, RELA, PSMA1, PPP1CA, NME2, PSMA4, STC1, RAB13, UBA52, CAV1, GRB2, PTK7, DAG1, TTC8, TAGLN2, SRC, SCRIB, KRAS, LAMB2, FOLR1, RAC1, AP2M1, BMP4, DVL3, CCM2, LGALS3, MET, CELSR3, ITGA2, RPS7, CDKN1A, PSMC6, HDAC2, PSMC3, PSMC2, RAP1A, RAP1B, SMURF2, WDR1, RBPJ, SEC24B, TSG101, ARID4B, ARHGAP12, EPCAM, AKT1, CDC42…	1276	1060	16792	1.3284	1	0.0298061	3.87452
GOTERM_BP_ALL	GO:2000027	regulation of organ morphogenesis	31	2.24964	0.00944535	SEC24B, NACA, PTK7, CTNNB1, CDC42, AP2B1, PSMD1, RAC1, RHOA, MYC, AP2M1, BMP4, DVL3, TGFBR1, CELSR3, STAT1, POR, FZD6, PSMA1, PSMC6, AP2A2, DKK1, SULF2, PSMC3, PSMA4, PSMC2, PHB2, SMURF2, PSME3, RBPJ, UBA52	1276	252	16792	1.61887	1	0.104054	17.2009
GOTERM_BP_ALL	GO:0035295	tube development	56	4.06386	0.0537488	PTGES3, SEC24B, ATP6AP2, PGF, VPS52, CTNNB1, EPCAM, CDC42, BAG6, SPINT2, RHOA, DLG5, PRKACB, MYC, DLG1, C2CD3, RARG, SPINT1, PPP1CA, SDC1, PSEN1, HMGB1, FKBP8, SAV1, ITGB4, DAG1, PTK7, TTC8, SRC, SCRIB, NUMA1, KRAS, STK40, FOLR1, DHCR7, CD24, BMP4, DVL3, CCM2, LIPA, MET, CSNK2B, STAT1, RPS7, FZD6, ATRX, CDKN1A, EIF4E, HSPB11, SP3, PHB2, KIF20B, PHGDH, APAF1, RBPJ, SETD2	1276	580	16792	1.27061	1	0.35977	66.6735
GOTERM_BP_ALL	GO:0060562	epithelial tube morphogenesis	32	2.32221	0.0686701	SEC24B, PGF, PTK7, DAG1, SRC, SCRIB, CTNNB1, KRAS, SPINT2, FOLR1, RHOA, PRKACB, DLG5, MYC, DLG1, BMP4, DVL3, CCM2, RARG, C2CD3, MET, CSNK2B, SPINT1, RPS7, FZD6, PPP1CA, PSEN1, PHB2, KIF20B, APAF1, RBPJ, SETD2	1276	309	16792	1.36283	1	0.417646	75.7061
GOTERM_BP_ALL	GO:0035239	tube morphogenesis	32	2.32221	0.208032	SEC24B, PGF, PTK7, DAG1, SRC, SCRIB, CTNNB1, KRAS, SPINT2, FOLR1, RHOA, PRKACB, DLG5, MYC, DLG1, BMP4, DVL3, CCM2, RARG, C2CD3, MET, CSNK2B, SPINT1, RPS7, FZD6, PPP1CA, PSEN1, PHB2, KIF20B, APAF1, RBPJ, SETD2	1276	348	16792	1.2101	1	0.751729	99.0331
GOTERM_BP_ALL	GO:0009887	organ morphogenesis	80	5.80552	0.352934	RTN4, SEC24B, PGF, AQP3, CTNNB1, CDC42, PCGF2, AP2B1, DGCR2, PSMD1, RHOA, DLG5, TSKU, MYC, DLG1, BSG, C2CD3, RARG, YY1, RELA, KRT13, CTNNA1, POR, PSMA1, SDC1, PSEN1, BAZ1B, FANCD2, PSMA4, NAB2, MDM2, STC1, PSME3, UBA52, ADAM15, GLG1, ZFAND5, CAV1, NACA, SAV1, ITGB4, DAG1, PTK7, TTC8, SERPINH1, SCRIB, SRC, ATF2, PTK2, KRAS, STK40, FOLR1, ALDH1A3, RAC1, EXOC4, AP2M1, SLC39A1, BMP4, DVL3, ABR, TGFBR…	1276	992	16792	1.06128	1	0.900818	99.9826
Annotation Cluster 75	Enrichment Score: 1.808797877442986
Category	Term		Count	%	PValue	Genes	List Total	Pop Hits	Pop Total	Fold Enrichment	Bonferroni	Benjamini	FDR
GOTERM_BP_ALL	GO:0030518	intracellular steroid hormone receptor signaling pathway	21	1.52395	0.00140828	PTGES3, DDRGK1, TADA3, RAN, PHB, STRN3, SKP2, MED24, CNOT1, DDX5, DAXX, SRC, BRCA1, CTNNB1, MED4, PRMT2, RNF4, PHB2, KDM3A, HDAC6, SMARCA4	1276	127	16792	2.17604	0.99998	0.0222846	2.76401
GOTERM_BP_ALL	GO:0033146	regulation of intracellular estrogen receptor signaling pathway	8	0.580552	0.00618004	DDRGK1, PHB2, STRN3, SKP2, CNOT1, DDX5, BRCA1, SRC	1276	30	16792	3.5093	1	0.0748076	11.5999
GOTERM_BP_ALL	GO:0033143	regulation of intracellular steroid hormone receptor signaling pathway	12	0.870827	0.00825511	PRMT2, DDRGK1, PHB2, STRN3, PHB, SKP2, CNOT1, DDX5, BRCA1, SRC, SMARCA4, HDAC6	1276	64	16792	2.46748	1	0.0938018	15.1995
GOTERM_BP_ALL	GO:0030520	intracellular estrogen receptor signaling pathway	8	0.580552	0.0416179	TADA3, PHB2, STRN3, SKP2, CNOT1, DDX5, BRCA1, SRC	1276	43	16792	2.44835	1	0.30551	57.0641
GOTERM_BP_ALL	GO:0033147	negative regulation of intracellular estrogen receptor signaling pathway	4	0.290276	0.0572654	PHB2, STRN3, CNOT1, BRCA1	1276	12	16792	4.38662	1	0.37442	69.0523
GOTERM_BP_ALL	GO:0033144	negative regulation of intracellular steroid hormone receptor signaling pathway	6	0.435414	0.0819665	PHB2, STRN3, PHB, CNOT1, BRCA1, SMARCA4	1276	31	16792	2.54707	1	0.463893	81.7489
Annotation Cluster 76	Enrichment Score: 1.7807777245132412
Category	Term		Count	%	PValue	Genes	List Total	Pop Hits	Pop Total	Fold Enrichment	Bonferroni	Benjamini	FDR
GOTERM_BP_ALL	GO:0071479	cellular response to ionizing radiation	13	0.943396	0.00117795	CDKN1A, NUCKS1, GRB2, TP53BP1, XRCC6, TP53, INO80, BCL2L1, WRN, TLK2, EEF1D, ECT2, RAD51	1276	58	16792	2.94963	0.999882	0.0191867	2.31695
GOTERM_BP_ALL	GO:0010212	response to ionizing radiation	22	1.59652	0.00286623	NUCKS1, GRB2, TP53BP1, XRCC6, TP53, MTA1, INO80, BCL2L1, WRN, INTS3, ECT2, RAD54L, BRCA1, RAD51, GPX1, CDKN1A, NABP2, FANCD2, BABAM1, TLK2, EEF1D, MYC	1276	144	16792	2.01054	1	0.0404946	5.54897
GOTERM_BP_ALL	GO:0071478	cellular response to radiation	22	1.59652	0.00431888	NUCKS1, GRB2, TP53BP1, YY1, XRCC6, TP53, INO80, PBK, WRN, BCL2L1, ECT2, RAD51, ADIRF, CDKN1A, XPC, USP47, MDM2, RUVBL2, TLK2, CUL4B, EEF1D, MYC	1276	149	16792	1.94307	1	0.0568143	8.24835
GOTERM_BP_ALL	GO:0071214	cellular response to abiotic stimulus	33	2.39478	0.00721523	GCLC, GRB2, XRCC6, YBX3, INO80, BCL2L1, REST, AKT1, TNFRSF1A, ADIRF, MYD88, CASP8AP2, RAC1, TLK2, MYC, ARHGDIA, NUCKS1, TP53BP1, YY1, TP53, ITGA2, OXSR1, WRN, PBK, ECT2, RAD51, CDKN1A, XPC, USP47, MDM2, RUVBL2, CUL4B, EEF1D	1276	268	16792	1.62043	1	0.0843216	13.4134
GOTERM_BP_ALL	GO:0009411	response to UV	19	1.37881	0.00803961	YY1, RELA, TP53, TIPIN, INO80, PBK, WRN, AKT1, GPX1, TROVE2, CDKN1A, XPC, CASP7, USP47, MDM2, RUVBL2, CUL4B, ERCC3, MYC	1276	128	16792	1.95342	1	0.0915943	14.8322
GOTERM_BP_ALL	GO:0010332	response to gamma radiation	10	0.725689	0.0136461	GPX1, CDKN1A, FANCD2, XRCC6, TP53, TLK2, BCL2L1, WRN, MYC, RAD51	1276	51	16792	2.58037	1	0.138403	23.9119
GOTERM_BP_ALL	GO:0009314	response to radiation	45	3.2656	0.0173766	GRB2, COPS3, XRCC6, TIPIN, INO80, BCL2L1, INTS3, AKT1, ADIRF, GPX1, TROVE2, KRAS, PLEKHB1, CASP7, TLK2, ERCC3, MYC, F11R, B4GALT2, NUCKS1, TP53BP1, RELA, YY1, TP53, KRT13, MTA1, WRN, PBK, PPP1CC, RAD54L, ECT2, RGS14, BRCA1, RAD51, CDKN1A, PPP1CA, XPC, NABP2, FANCD2, USP47, BABAM1, MDM2, RUVBL2, CUL4B, EEF1D	1276	418	16792	1.41673	1	0.165038	29.4356
GOTERM_BP_ALL	GO:0071480	cellular response to gamma radiation	6	0.435414	0.018278	CDKN1A, XRCC6, TLK2, BCL2L1, WRN, RAD51	1276	21	16792	3.75996	1	0.170807	30.7119
GOTERM_BP_ALL	GO:0034644	cellular response to UV	11	0.798258	0.0317872	CDKN1A, XPC, YY1, TP53, USP47, INO80, MDM2, RUVBL2, PBK, CUL4B, MYC	1276	68	16792	2.1288	1	0.253278	47.4016
GOTERM_BP_ALL	GO:0010165	response to X-ray	6	0.435414	0.101312	CDKN1A, NUCKS1, TP53BP1, XRCC6, TP53, RAD51	1276	33	16792	2.3927	1	0.528043	88.0513
GOTERM_BP_ALL	GO:0009416	response to light stimulus	27	1.95936	0.188597	COPS3, TIPIN, INO80, AKT1, GPX1, TROVE2, PLEKHB1, KRAS, CASP7, ERCC3, MYC, B4GALT2, RELA, YY1, TP53, MTA1, WRN, PBK, PPP1CC, RGS14, CDKN1A, PPP1CA, XPC, USP47, MDM2, RUVBL2, CUL4B	1276	284	16792	1.25111	1	0.723182	98.434
GOTERM_BP_ALL	GO:0071482	cellular response to light stimulus	11	0.798258	0.191876	CDKN1A, XPC, YY1, TP53, USP47, INO80, MDM2, RUVBL2, PBK, CUL4B, MYC	1276	96	16792	1.5079	1	0.727726	98.5552
Annotation Cluster 77	Enrichment Score: 1.7705817506672201
Category	Term		Count	%	PValue	Genes	List Total	Pop Hits	Pop Total	Fold Enrichment	Bonferroni	Benjamini	FDR
GOTERM_BP_ALL	GO:0032880	regulation of protein localization	101	7.32946	0.000753988	XPO1, CCT2, REST, CCT3, CTNNB1, SLC16A1, CDKN2A, SIN3A, HTRA2, STARD7, TARDBP, U2AF1, RABGEF1, H2AFY, ASPH, ADAM9, PIM3, IRS1, BCAP31, JUP, RSL1D1, MAP4K4, MYO18A, HMGB1, LITAF, ERBB2, NFKBIA, BCL2L1, TTC8, UHMK1, SRC, NR1H2, UBE2D3, NUP54, STX10, ARHGDIA, TMEM30A, NR1H3, AP2M1, BMP4, DVL3, TP53BP2, TGFBR1, CD276, CELSR3, DDX58, NMT1, CDKN1A, CCT5, ARF1, PPIA, CD58, CCT8, RAP1A, HSPD1, HDAC6, LZT…	1276	962	16792	1.38165	0.996941	0.013102	1.48898
GOTERM_BP_ALL	GO:0060341	regulation of cellular localization	89	6.45864	0.000990673	XPO1, SEC24B, LZTS2, ANO1, WWC1, CCT2, DMAP1, CCT3, CTNNB1, AKT1, CDC42, BAG4, SIN3A, CDKN2A, STARD7, TRIM8, HTRA2, GSN, U2AF1, RANBP3, RHOA, RABGEF1, H2AFY, ASPH, CSK, DLG1, KHDRBS1, CDK1, HSP90AA1, TP53, STXBP2, PIM3, CCT6A, PPP1CC, ECT2, BCAP31, JUP, MAP4K4, RAB5A, MDM2, RUVBL1, WDR46, SUPT6H, CAV1, YWHAZ, LITAF, DIAPH1, ERBB2, NFKBIA, SNX4, ABCA2, BCL2L1, ZBTB17, DTNBP1, TCF7L2, UHMK1, SRC, R…	1276	834	16792	1.40435	0.999504	0.0167281	1.95203
GOTERM_BP_ALL	GO:0070201	regulation of establishment of protein localization	84	6.09579	0.00433497	XPO1, TSG101, ANO1, CCT2, DMAP1, REST, AKT1, CDC42, BAG4, SLC16A1, CDKN2A, HTRA2, STARD7, TARDBP, U2AF1, RANBP3, RHOA, RABGEF1, ASPH, CSK, ADAM9, DLG1, ARL2, CDK1, HSP90AA1, TP53, KIAA0586, PIM3, WLS, PFKM, CCT6A, NLRP2, ECT2, IRS1, BCAP31, JUP, MAP4K4, MDM2, RUVBL1, MYO18A, WDR46, HMGB1, YWHAZ, LITAF, ERBB2, NFKBIA, BCL2L1, ZBTB17, TCF7L2, UHMK1, SRC, RACK1, NR1H2, UBE2D3, VPS35, PPP3CA, NUP54, …	1276	820	16792	1.34808	1	0.056923	8.27784
GOTERM_BP_ALL	GO:1904951	positive regulation of establishment of protein localization	57	4.13643	0.00450158	TSG101, ANO1, CCT2, DMAP1, AKT1, CDC42, STARD7, HTRA2, TARDBP, U2AF1, RHOA, RANBP3, ASPH, DLG1, ADAM9, CDK1, HSP90AA1, TP53, WLS, PFKM, CCT6A, ECT2, NLRP2, BCAP31, JUP, MDM2, RUVBL1, MYO18A, WDR46, HMGB1, YWHAZ, ERBB2, ZBTB17, TCF7L2, SRC, NR1H2, RACK1, UBE2D3, VPS35, PPP3CA, TMEM30A, BMP4, TP53BP2, TGFBR1, CD276, DDX58, NMT1, KCNN4, CCT5, SULF2, ARF1, PPIA, GOLPH3, CD58, CCT8, KIF20B, HSPD1	1276	517	16792	1.4509	1	0.0587493	8.58263
GOTERM_BP_ALL	GO:1903827	regulation of cellular protein localization	61	4.42671	0.00471453	XPO1, LZTS2, CCT2, DMAP1, CCT3, CTNNB1, AKT1, BAG4, CDC42, CDKN2A, SIN3A, STARD7, TRIM8, HTRA2, GSN, U2AF1, RHOA, RANBP3, H2AFY, ASPH, CSK, DLG1, CDK1, HSP90AA1, TP53, CCT6A, ECT2, BCAP31, JUP, MDM2, RUVBL1, WDR46, YWHAZ, LITAF, ERBB2, NFKBIA, BCL2L1, ZBTB17, TCF7L2, UHMK1, SRC, RACK1, UBE2D3, PPP3CA, NUP54, TMEM30A, AP2M1, TERF1, BMP4, DVL3, TP53BP2, TGFBR1, LMNA, TMBIM1, DDX58, NMT1, CCT5, CDKN…	1276	562	16792	1.42838	1	0.0608295	8.97077
GOTERM_BP_ALL	GO:1903829	positive regulation of cellular protein localization	42	3.0479	0.00697522	YWHAZ, ERBB2, CCT2, DMAP1, CCT3, ZBTB17, TCF7L2, SRC, RACK1, AKT1, CDC42, UBE2D3, CDKN2A, HTRA2, TRIM8, STARD7, U2AF1, RHOA, RANBP3, PPP3CA, ASPH, TMEM30A, DLG1, BMP4, CDK1, HSP90AA1, TP53BP2, TGFBR1, TP53, CCT6A, ECT2, BCAP31, JUP, DDX58, NMT1, CCT5, SULF2, CCT8, KIF20B, MDM2, RUVBL1, WDR46	1276	363	16792	1.52263	1	0.0822495	12.9961
GOTERM_BP_ALL	GO:0032386	regulation of intracellular transport	51	3.70102	0.010529	XPO1, SEC24B, WWC1, DMAP1, BAG4, CDC42, CDKN2A, STARD7, HTRA2, U2AF1, RABGEF1, RHOA, RANBP3, ASPH, KHDRBS1, CDK1, HSP90AA1, TP53, STXBP2, PPP1CC, ECT2, BCAP31, JUP, MDM2, RUVBL1, WDR46, SUPT6H, LITAF, ERBB2, NFKBIA, ABCA2, SNX4, ZBTB17, TCF7L2, UHMK1, SRC, UBE2D3, NUP54, PPP3CA, TMEM30A, BMP4, NUP153, MAP2K2, TGFBR1, DDX58, CDKN1A, SULF2, ARF1, KIF20B, SETD2, SCP2	1276	472	16792	1.42194	1	0.113092	18.984
GOTERM_BP_ALL	GO:0046822	regulation of nucleocytoplasmic transport	27	1.95936	0.0116815	XPO1, LITAF, NFKBIA, DMAP1, TCF7L2, UHMK1, CDKN2A, RANBP3, RHOA, PPP3CA, NUP54, KHDRBS1, BMP4, CDK1, NUP153, HSP90AA1, TGFBR1, TP53, PPP1CC, ECT2, DDX58, JUP, CDKN1A, SULF2, MDM2, SETD2, SUPT6H	1276	214	16792	1.66036	1	0.122868	20.8403
GOTERM_BP_ALL	GO:0032879	regulation of localization	217	15.7475	0.0124473	ATP1B3, PGF, CCT2, CCT3, REST, CTNNB1, ATP2B4, SIN3A, MYD88, HTRA2, U2AF1, H2AFY, NUP37, ADAM9, TBC1D9B, GTPBP4, PTPRG, PIM3, VPS41, CTNNA1, JUP, RPS19, STC1, BIN1, MYO18A, SUPT6H, GNAI2, ERBB3, ERBB2, DAG1, NFKBIA, PPT1, CACNB3, BCL2L1, UHMK1, NR1H2, PEA15, RAC1, NUP54, STX10, NR1H3, BMP4, DVL3, ABR, OSBPL8, LGALS3, MAP2K2, TP53BP2, TGFBR1, CELSR3, OXSR1, CD63, VDAC2, VDAC3, CCT5, ARF1, CD58, CC…	1276	2473	16792	1.15475	1	0.129369	22.0512
GOTERM_BP_ALL	GO:0051222	positive regulation of protein transport	48	3.48331	0.0231158	HMGB1, TSG101, ERBB2, ANO1, DMAP1, ZBTB17, TCF7L2, SRC, NR1H2, RACK1, CDC42, UBE2D3, HTRA2, STARD7, TARDBP, U2AF1, RANBP3, RHOA, VPS35, PPP3CA, ASPH, TMEM30A, ADAM9, BMP4, CDK1, HSP90AA1, TGFBR1, TP53, CD276, PFKM, WLS, ECT2, NLRP2, BCAP31, JUP, DDX58, KCNN4, ARF1, SULF2, PPIA, GOLPH3, CD58, KIF20B, MDM2, RUVBL1, HSPD1, MYO18A, WDR46	1276	460	16792	1.3732	1	0.204423	37.1959
GOTERM_BP_ALL	GO:0046824	positive regulation of nucleocytoplasmic transport	16	1.1611	0.0313985	BMP4, KHDRBS1, CDK1, HSP90AA1, TGFBR1, TP53, DMAP1, ECT2, TCF7L2, DDX58, JUP, SULF2, RHOA, RANBP3, MDM2, PPP3CA	1276	117	16792	1.79964	1	0.252358	46.9801
GOTERM_BP_ALL	GO:0032388	positive regulation of intracellular transport	32	2.32221	0.0314123	ERBB2, SNX4, DMAP1, ZBTB17, TCF7L2, CDC42, UBE2D3, STARD7, HTRA2, U2AF1, RHOA, RANBP3, ASPH, PPP3CA, TMEM30A, BMP4, KHDRBS1, CDK1, HSP90AA1, TGFBR1, TP53, ECT2, BCAP31, DDX58, JUP, SULF2, ARF1, KIF20B, MDM2, RUVBL1, SCP2, WDR46	1276	288	16792	1.46221	1	0.252197	46.9952
GOTERM_BP_ALL	GO:0051050	positive regulation of transport	85	6.16836	0.0425686	ATP1B3, TSG101, ANO1, VPS37B, DMAP1, AKT1, CDC42, STARD7, HTRA2, TARDBP, U2AF1, RANBP3, RHOA, ASPH, ADAM9, DLG1, KHDRBS1, CDK1, HSP90AA1, ACTN4, ARHGEF7, TP53, ADIPOR2, MFGE8, WLS, PFKM, NLRP2, ECT2, IRS1, BCAP31, JUP, SDC1, RAB5A, MDM2, STC1, NFE2L2, RUVBL1, MYO18A, WDR46, HMGB1, CAV1, YWHAZ, ERBB2, NFKBIA, SNX4, PPT1, CBLL1, ZBTB17, DTNBP1, TCF7L2, SRC, NR1H2, RACK1, UBE2D3, SUMO1, VPS35, PPP3C…	1276	920	16792	1.21586	1	0.308834	57.9033
GOTERM_BP_ALL	GO:0090316	positive regulation of intracellular protein transport	28	2.03193	0.0515621	ERBB2, DMAP1, ZBTB17, TCF7L2, CDC42, UBE2D3, STARD7, HTRA2, U2AF1, RHOA, RANBP3, ASPH, PPP3CA, TMEM30A, BMP4, CDK1, HSP90AA1, TGFBR1, TP53, ECT2, BCAP31, DDX58, JUP, SULF2, KIF20B, MDM2, RUVBL1, WDR46	1276	256	16792	1.43936	1	0.351282	65.1079
GOTERM_BP_ALL	GO:0051223	regulation of protein transport	70	5.07983	0.0517883	XPO1, TSG101, ANO1, DMAP1, REST, CDC42, BAG4, SLC16A1, CDKN2A, STARD7, HTRA2, TARDBP, U2AF1, RANBP3, RHOA, RABGEF1, ASPH, CSK, ADAM9, ARL2, CDK1, HSP90AA1, TP53, PIM3, WLS, PFKM, NLRP2, ECT2, IRS1, BCAP31, JUP, MAP4K4, MDM2, RUVBL1, MYO18A, WDR46, HMGB1, LITAF, ERBB2, NFKBIA, ZBTB17, TCF7L2, UHMK1, SRC, NR1H2, RACK1, UBE2D3, VPS35, PPP3CA, NUP54, TMEM30A, HSPA8, NR1H3, BMP4, TMBIM6, TGFBR1, CD276…	1276	746	16792	1.23484	1	0.351649	65.273
GOTERM_BP_ALL	GO:0033157	regulation of intracellular protein transport	36	2.61248	0.114973	XPO1, LITAF, ERBB2, NFKBIA, DMAP1, ZBTB17, TCF7L2, UHMK1, CDC42, BAG4, UBE2D3, CDKN2A, HTRA2, STARD7, U2AF1, RHOA, RANBP3, PPP3CA, NUP54, ASPH, TMEM30A, BMP4, CDK1, HSP90AA1, TGFBR1, TP53, ECT2, BCAP31, DDX58, JUP, CDKN1A, SULF2, KIF20B, MDM2, RUVBL1, WDR46	1276	373	16792	1.27012	1	0.5693	91.1893
GOTERM_BP_ALL	GO:0051049	regulation of transport	149	10.8128	0.141909	XPO1, ATP1B3, RPS6KB1, REST, CTNNB1, TBC1D15, SLC16A1, ATP2B4, CDKN2A, PACSIN3, HTRA2, STARD7, TARDBP, RABGEF1, U2AF1, NUP37, ASPH, TBC1D9B, ADAM9, MYO6, ACTN4, MFGE8, PIM3, VPS41, PPP1CC, IRS1, TBC1D22A, BCAP31, JUP, MAP4K4, STC1, NFE2L2, BIN1, MYO18A, SUPT6H, HMGB1, CAV1, LITAF, GNAI2, DIAPH1, ERBB3, ERBB2, NFKBIA, PPT1, CACNB3, ABCA2, SNX4, FXYD5, SRC, UHMK1, NR1H2, PEA15, UBE2D3, RAC1, NUP54,…	1276	1796	16792	1.09177	1	0.638684	95.2353
[truncated: 3,246 more rows]
