# Supplementary material for: Chromatin modifier MTA1 regulates mitotic transition and tumorigenesis by orchestrating mitotic mRNA processing
Source: Nat Commun. 2020 Sep 8;11:4455. doi: 10.1038/s41467-020-18259-1 (PMC7479136; doi:10.1038/s41467-020-18259-1)
Supplement: Supplementary file 9 — Supplementary Data 6 [file 41467_2020_18259_MOESM9_ESM.xlsx]

## Sheet: Functional clustering on RASGs
Supplementary Data 6. Functional clustering analysis on MTA1 deletion induced-RASGs in synchronized mitotic cells
Annotation Cluster 1	Enrichment Score: 19.788915986713818
Category	Term		Count	%	PValue	Genes	List Total	Pop Hits	Pop Total	Fold Enrichment	Bonferroni	Benjamini	FDR
GOTERM_BP_ALL	GO:0006996	organelle organization	502	28.8672	5.21236e-25	MEF2A, PLEKHM2, CROCC, MED24, CUL3, EPC2, BRPF3, INCENP, PLS1, TLK1, TLK2, DHX30, CDCA3, OPA1, TADA2A, KIF5B, SPAG1, ESPL1, UBE2J2, MARK3, BCL2L11, MARK2, NME6, RAD1, OGFOD1, MKS1, TMEM135, TRAPPC9, TMEM138, TRAPPC8, ZWINT, SIPA1L1, DOC2B, CRTC2, KIF4A, MTX2, MTX1, MTIF2, ARIH2, NCAPG2, SEC23IP, PPP2R2D, DHX9, DNMT3A, NPLOC4, CROCCP2, JTB, NUF2, PIBF1, HSPB11, WDR61, WDR62, PPRC1, NUTF2, ZNF385A,…	1507	3753	16792	1.49044	4.0646e-21	4.0646e-21	1.03834e-21
GOTERM_BP_ALL	GO:0071840	cellular component organization or biogenesis	737	42.3807	2.37591e-22	RPL17, MEF2A, PLEKHM2, CROCC, LTBP4, MED25, MED24, ITSN2, SSR1, CUL3, SHKBP1, EPC2, SH3YL1, PPP1R1C, BRPF3, INCENP, SH3BGR, PLS1, TLK1, CAB39, FAS, TLK2, DHX30, CDCA3, PTPRK, KRR1, OPA1, TADA2A, KIF5B, PIK3CB, SPAG1, EIF2S3, DPAGT1, ESPL1, UBE2J2, MARK3, PTPDC1, BCL2L11, MARK2, NME6, ST13, RAD1, OGFOD1, MKS1, TMEM135, RPS18, NPC1, UNC13D, TRAPPC9, MELTF, TMEM138, TRAPPC8, SIPA1L1, ZWINT, ADSL, RP…	1507	6265	16792	1.3108	1.85274e-18	9.26368e-19	4.73298e-19
GOTERM_BP_ALL	GO:0016043	cellular component organization	722	41.5181	2.84373e-22	RPL17, MEF2A, PLEKHM2, CROCC, LTBP4, MED25, MED24, ITSN2, SSR1, CUL3, SHKBP1, EPC2, SH3YL1, PPP1R1C, BRPF3, INCENP, SH3BGR, PLS1, TLK1, CAB39, FAS, TLK2, DHX30, CDCA3, PTPRK, OPA1, TADA2A, KIF5B, PIK3CB, SPAG1, EIF2S3, DPAGT1, ESPL1, UBE2J2, MARK3, PTPDC1, BCL2L11, MARK2, NME6, ST13, RAD1, OGFOD1, MKS1, TMEM135, RPS18, NPC1, UNC13D, TRAPPC9, MELTF, TMEM138, TRAPPC8, SIPA1L1, ZWINT, ADSL, RPS13, D…	1507	6109	16792	1.31691	2.21754e-18	7.39181e-19	5.66491e-19
GOTERM_BP_ALL	GO:0044085	cellular component biogenesis	364	20.9316	1.98419e-12	SYT1, RAD51C, RPL17, MEF2A, HM13, SEC31A, CHMP3, PDLIM5, MED25, MED24, AURKB, SYT7, RNF213, KIF13A, CUL3, SHKBP1, SH3YL1, PICALM, PLS1, SH3BGR, H2AFY, CEP290, FAS, CAB39, RAPGEF2, DHX30, ADGRB1, NSMAF, PTPRK, KRR1, GTPBP4, OPA1, RRP7A, SPAG1, RAP1GDS1, EIF2S3, DPAGT1, CD40, BCL2L11, DCTN1, ST13, OGFOD1, MKS1, RPS18, TRAPPC9, TRAPPC8, TMEM138, CNTROB, VEGFA, RPS13, ADSL, EIF2AK2, NEK6, ADD1, CRTC2…	1507	2914	16792	1.39188	1.54727e-08	1.19021e-09	3.95265e-09
Annotation Cluster 2	Enrichment Score: 8.887881710405688
Category	Term		Count	%	PValue	Genes	List Total	Pop Hits	Pop Total	Fold Enrichment	Bonferroni	Benjamini	FDR
GOTERM_BP_ALL	GO:0043604	amide biosynthetic process	126	7.24554	1.24455e-12	EIF6, RPL17, MRPL42, CNOT8, TARS2, XPO5, CNOT3, CNOT2, SYNCRIP, RPS6KB2, CNOT1, CNOT7, SLC25A23, PUM2, NSMAF, SAMD4B, GTPBP2, DARS, EFTUD2, PTBP1, DDX39B, EIF2S3, OGFOD1, RPS18, EIF2AK1, MRPS18C, SLC25A35, HARS, RPS13, MRPL47, SLC25A39, EEFSEC, EIF2AK2, UBA52, EIF2AK4, PTRH1, MRPS11, PABPC4, CERS5, CERS4, IGF2BP2, MTIF2, CTIF, GFM2, MOV10, EIF3B, DDX3X, EIF3H, CERS2, NMRAL1, RPL9, NPM1, HARS2, HN…	1507	736	16792	1.90758	9.70508e-09	9.70508e-10	2.47925e-09
GOTERM_BP_ALL	GO:0006412	translation	113	6.49799	3.08629e-12	EIF6, RPL17, MRPL42, CNOT8, TARS2, XPO5, CNOT3, CNOT2, SYNCRIP, RPS6KB2, CNOT1, CNOT7, SLC25A23, PUM2, SAMD4B, GTPBP2, DARS, EFTUD2, PTBP1, DDX39B, EIF2S3, OGFOD1, RPS18, EIF2AK1, MRPS18C, SLC25A35, HARS, RPS13, MRPL47, SLC25A39, EEFSEC, EIF2AK2, UBA52, EIF2AK4, PTRH1, MRPS11, PABPC4, IGF2BP2, MTIF2, CTIF, GFM2, MOV10, EIF3B, DDX3X, EIF3H, RPL9, NPM1, HARS2, HNRNPD, EIF3K, MRPL55, EIF3L, MTERF4, …	1507	641	16792	1.96431	2.4067e-08	1.71907e-09	6.14814e-09
GOTERM_BP_ALL	GO:0043043	peptide biosynthetic process	114	6.55549	1.85732e-11	EIF6, RPL17, MRPL42, CNOT8, TARS2, XPO5, CNOT3, CNOT2, SYNCRIP, RPS6KB2, CNOT1, CNOT7, SLC25A23, PUM2, SAMD4B, GTPBP2, DARS, EFTUD2, PTBP1, DDX39B, EIF2S3, OGFOD1, RPS18, EIF2AK1, MRPS18C, SLC25A35, HARS, RPS13, MRPL47, SLC25A39, EEFSEC, EIF2AK2, UBA52, EIF2AK4, PTRH1, MRPS11, PABPC4, IGF2BP2, MTIF2, CTIF, GFM2, MOV10, EIF3B, DDX3X, EIF3H, RPL9, NPM1, HARS2, HNRNPD, EIF3K, MRPL55, EIF3L, MTERF4, …	1507	667	16792	1.90444	1.44833e-07	6.89683e-09	3.6999e-08
GOTERM_BP_ALL	GO:0043603	cellular amide metabolic process	153	8.79816	2.05058e-11	EIF6, RPL17, MRPL42, HM13, TARS2, CNOT8, XPO5, IDE, CNOT3, CNOT2, SYNCRIP, RPS6KB2, CNOT1, HMGN5, CNOT7, PICALM, HTRA2, SLC25A23, COL4A3BP, PUM3, PUM2, NSMAF, SAMD4B, GTPBP2, DARS, EFTUD2, DDX39B, PTBP1, EIF2S3, OGFOD1, RPS18, MRPS18C, EIF2AK1, SLC25A35, HARS, RPS13, MRPL47, SLC25A39, EEFSEC, EIF2AK2, EIF2AK4, UBA52, PAM, ABCA7, PTRH1, MAPKAPK5, MRPS11, PABPC4, CERS5, CERS4, IGF2BP2, MTIF2, CTIF,…	1507	994	16792	1.71512	1.59904e-07	6.95236e-09	4.0849e-08
GOTERM_BP_ALL	GO:0006518	peptide metabolic process	131	7.53306	4.92123e-11	EIF6, RPL17, MRPL42, HM13, CNOT8, TARS2, XPO5, IDE, CNOT3, CNOT2, SYNCRIP, RPS6KB2, CNOT1, HMGN5, CNOT7, PICALM, SLC25A23, PUM2, SAMD4B, GTPBP2, DARS, EFTUD2, DDX39B, PTBP1, EIF2S3, OGFOD1, RPS18, MRPS18C, EIF2AK1, SLC25A35, HARS, RPS13, MRPL47, SLC25A39, EEFSEC, EIF2AK2, UBA52, EIF2AK4, PAM, ABCA7, PTRH1, MRPS11, PABPC4, IGF2BP2, MTIF2, CTIF, GFM2, MOV10, ECE1, EIF3B, DDX3X, EIF3H, RPL9, NPM1, H…	1507	818	16792	1.78446	3.83757e-07	1.59899e-08	9.80343e-08
GOTERM_BP_ALL	GO:0010608	posttranscriptional regulation of gene expression	86	4.94537	2.99426e-10	EIF6, XPO1, CNOT8, XPO5, CNOT3, TIRAP, CNOT2, RPS6KB2, SYNCRIP, CNOT1, EIF2A, CNOT7, RPS3, AKT1, PCBP4, PSMD1, RC3H2, PUM3, PSMD4, PUM2, PSMD8, SAMD4B, AKT2, EXOSC9, ZCCHC11, DDX39B, HNRNPU, EIF4G1, OGFOD1, TARBP2, EIF4G2, TRNAU1AP, EIF4G3, EIF2AK1, EIF4A2, MTRF1, EIF4A1, EEFSEC, EIF2AK2, XRN1, UBA52, MATR3, EIF2AK4, POLR2G, YWHAZ, MAPKAPK5, IGF2BP2, RPL38, MTIF2, CTIF, MOV10, EIF3B, DDX3X, EIF3H…	1507	472	16792	2.03023	2.33492e-06	7.78309e-08	5.96478e-07
GOTERM_BP_ALL	GO:0006417	regulation of translation	65	3.73778	1.17995e-08	EIF6, CNOT8, XPO5, CNOT3, CNOT2, SYNCRIP, RPS6KB2, EIF2A, CNOT1, CNOT7, RPS3, AKT1, PUM3, PUM2, SAMD4B, AKT2, ZCCHC11, DDX39B, OGFOD1, EIF4G1, TARBP2, EIF4G2, TRNAU1AP, EIF4G3, EIF2AK1, MTRF1, EIF4A2, EIF4A1, EIF2AK2, EEFSEC, EIF2AK4, POLR2G, MAPKAPK5, IGF2BP2, RPL38, MTIF2, CTIF, MOV10, EIF3B, DDX3X, EIF3H, NPM1, HNRNPD, EIF3K, LARS, AGO2, EIF3L, UNK, TNRC6A, EIF3M, PAIP1, DDX1, ITGA2, EPRS, ILF…	1507	343	16792	2.11158	9.20083e-05	1.91693e-06	2.35054e-05
GOTERM_BP_ALL	GO:0034248	regulation of cellular amide metabolic process	69	3.9678	1.23095e-08	EIF6, CNOT8, XPO5, CNOT3, CNOT2, RPS6KB2, SYNCRIP, EIF2A, CNOT1, CNOT7, RPS3, AKT1, PICALM, PUM3, PUM2, NSMAF, SAMD4B, AKT2, ZCCHC11, DDX39B, EIF4G1, OGFOD1, TARBP2, EIF4G2, TRNAU1AP, EIF4G3, EIF2AK1, MTRF1, EIF4A2, EIF4A1, PLA2G6, EIF2AK2, EEFSEC, EIF2AK4, POLR2G, ABCA7, MAPKAPK5, IGF2BP2, RPL38, MTIF2, CTIF, MOV10, EIF3B, DDX3X, EIF3H, NPM1, LARS, HNRNPD, EIF3K, AGO2, EIF3L, UNK, TNRC6A, EIF3M,…	1507	374	16792	2.05573	9.5985e-05	1.95897e-06	2.45214e-05
GOTERM_BP_ALL	GO:1901566	organonitrogen compound biosynthetic process	166	9.54572	4.74358e-05	EIF6, RPL17, MRPL42, TARS2, CNOT8, VAPA, XPO5, CNOT3, CNOT2, SYNCRIP, RPS6KB2, CNOT1, CNOT7, SLC25A23, COL4A3BP, PUM2, NSMAF, SAMD4B, GTPBP2, DARS, EFTUD2, DDX39B, PTBP1, EIF2S3, NME6, OGFOD1, PYCR1, RPS18, MRPS18C, EIF2AK1, SLC25A35, HARS, RPS13, ADSL, MRPL47, SLC25A39, EIF2AK2, FLAD1, EEFSEC, EXT2, EIF2AK4, UBA52, PTRH1, MRPS11, PABPC4, CERS5, CERS4, IGF2BP2, OAS1, MTIF2, CTIF, GFM2, MOV10, EIF…	1507	1375	16792	1.34522	0.309206	0.00251325	0.0944531
GOTERM_BP_ALL	GO:1901564	organonitrogen compound metabolic process	249	14.3186	8.90011e-05	RPL17, MRPL42, HM13, TARS2, VAPA, SYNCRIP, HMGN5, PICALM, CD44, HTRA2, COL4A3BP, SULT1A3, NSMAF, GTPBP2, MDH1B, PTBP1, OLA1, EIF2S3, LPCAT3, LPCAT4, NME6, OGFOD1, RPS18, EIF2AK1, VEGFA, HARS, ADSL, RPS13, MRPL47, EIF2AK2, EEFSEC, EXT2, EIF2AK4, PABPC4, OAS1, IGF2BP2, MTIF2, CTIF, NPHP3, MOV10, NMRAL1, MRPL55, GCSH, MTERF4, GAD1, RPS24, NAXD, DNMT3A, ADAL, PAIP1, MAOA, GUSB, GARS, FDXR, DDX1, EPRS…	1507	2221	16792	1.24922	0.500457	0.00424899	0.177147
Annotation Cluster 3	Enrichment Score: 8.336594936814981
Category	Term		Count	%	PValue	Genes	List Total	Pop Hits	Pop Total	Fold Enrichment	Bonferroni	Benjamini	FDR
GOTERM_BP_ALL	GO:0006974	cellular response to DNA damage stimulus	135	7.76308	9.78421e-13	MORF4L1, MMS19, HMGN1, RAD51C, MICA, CNOT8, PPP2R5C, MORF4L2, CNOT3, ASCC1, CNOT2, CNOT1, INTS3, CNOT7, MUTYH, EPC2, CD44, HTRA2, DDX11, INTS7, PMS2, TLK1, TLK2, PPP4C, PMS1, POLL, MYO6, POLI, DDX39B, NEIL1, MTA1, PITHD1, FOXN3, ESCO2, BCL2L11, RAD1, DCLRE1C, RPAIN, TIMELESS, RFC1, UBR5, RNF138, PIDD1, NEK6, RAD17, UBA52, STK11, MRPS11, UBE2V1, TRRAP, PLAGL1, NIPBL, NPM1, TFDP2, POLM, DYRK2, TFDP…	1507	807	16792	1.86402	7.62987e-09	8.47764e-10	1.94912e-09
GOTERM_BP_ALL	GO:0006259	DNA metabolic process	137	7.87809	3.04703e-07	MORF4L1, MMS19, HMGN1, RAD51C, MORF4L2, ASCC1, INTS3, AURKB, MUTYH, EPC2, DDX11, ORC4, PMS2, PPP4C, INSR, DNAJC2, PMS1, POLL, ESCO1, GTPBP4, POLI, DDX39B, NEIL1, MTA1, CD40, ESCO2, HNRNPU, RAD1, DCLRE1C, RPAIN, TIMELESS, RFC1, UBR5, RNF138, RAD17, UBA52, DSCC1, MAPKAPK5, UBE2V1, TRRAP, SRC, WAPL, NPM2, NPM1, POLM, SUPV3L1, HNRNPC, TCF3, GINS1, DNMT3A, NPLOC4, SHPRH, EHMT1, SMG5, TP53BP1, SMG7, PR…	1507	995	16792	1.53422	0.00237326	3.39434e-05	0.000606988
GOTERM_BP_ALL	GO:0006281	DNA repair	84	4.83036	3.27954e-07	MMS19, HMGN1, MORF4L1, RAD51C, FIGNL1, MORF4L2, ASCC1, INTS3, RPS3, MEN1, MUTYH, EPC2, DDX11, SETMAR, PMS2, USP10, PPP4C, INO80E, FANCA, PMS1, POLL, REV1, POLI, NEIL1, PAPD7, MTA1, CDK7, HMGA1, ESCO2, GTF2H2, RBBP8, GTF2H1, RAD1, DCLRE1C, EYA3, RECQL, RFWD3, RPAIN, RFC1, TIMELESS, UBR5, UCHL5, RNF138, UBA52, RAD17, POLR2G, UBE2V1, TRRAP, STUB1, SMUG1, ERCC8, NPAS2, SUMO1, FAN1, NPM1, POLM, MGME1,…	1507	530	16792	1.76601	0.00255412	3.60188e-05	0.000653304
Annotation Cluster 4	Enrichment Score: 7.497764148134826
Category	Term		Count	%	PValue	Genes	List Total	Pop Hits	Pop Total	Fold Enrichment	Bonferroni	Benjamini	FDR
GOTERM_BP_ALL	GO:0007017	microtubule-based process	108	6.21047	1.70628e-11	CEP72, XPO1, CHMP3, PRC1, CROCC, AURKB, KIF13A, SLC16A1, ASPM, OPA1, KIF5B, SPAG1, CHP1, ESPL1, MARK3, TACC3, DCTN1, GCC2, MARK2, TRIM37, VAMP7, CNTROB, CATSPER1, PDCD6IP, DST, NEK6, KIF4A, NEK3, DNAH14, LLGL2, NPHP3, PTK2, NPM1, SSX2IP, CROCCP2, CKAP5, HTT, TTC21B, BRCA2, PIBF1, GAS8, BRCA1, ATAD1, LAMP1, PLK3, RNF4, HSPB11, WDR62, TUBD1, KIF23, CLTA, SPG7, FIGNL1, AP2S1, TTLL5, AP3S1, FER, SENP…	1507	618	16792	1.94726	1.33056e-07	7.00293e-09	3.39903e-08
GOTERM_BP_ALL	GO:0000226	microtubule cytoskeleton organization	74	4.25532	5.63566e-08	KIF23, CEP72, XPO1, CHMP3, PRC1, CROCC, FIGNL1, TTLL5, FER, AURKB, SENP6, RPS3, TTLL3, SLC16A1, SLK, MAPT, CDK5RAP2, ASPM, KIF14, KIF11, SPAG1, CHP1, ESPL1, MARK3, TACC3, DCTN1, GCC2, ARHGEF10, MARK2, TRIM37, EML2, TMEM67, SS18, SASS6, TBCD, CNTROB, PDCD6IP, DST, NEK6, MDM1, CLUAP1, KIF4A, CEP120, HAUS2, DNAH1, NCKAP5L, LLGL2, PTK2, EZR, INPP5J, NPM1, GPSM2, PEX14, SSX2IP, BCAS3, USP33, CROCCP2, …	1507	428	16792	1.92654	0.000439372	6.86667e-06	0.000112266
GOTERM_BP_ALL	GO:0007010	cytoskeleton organization	143	8.22312	3.33975e-05	XPO1, CEP72, MEF2A, CHMP3, PRC1, CROCC, AURKB, KANK1, CUL3, SLC16A1, ANK2, PLS1, ASPM, RAP1GDS1, SPAG1, ACTN1, CHP1, ESPL1, TACC3, MARK3, PPARGC1B, DCTN1, GCC2, NEBL, MARK2, ARPC1A, TRIM37, ATP2C1, SIPA1L1, CNTROB, OPHN1, PDCD6IP, DST, NEK6, ADD1, PAM, KIF4A, SIPA1, SSH2, AKAP13, ITGB1, SRC, LLGL2, PTK2, KRAS, ARPC3, NPM1, SSX2IP, FGD6, CROCCP2, EPB41, HTT, CKAP5, ZMYM6, BFSP1, ERBIN, BRCA2, PIBF…	1507	1144	16792	1.39283	0.229286	0.00185854	0.0665091
Annotation Cluster 5	Enrichment Score: 5.891408998433843
Category	Term		Count	%	PValue	Genes	List Total	Pop Hits	Pop Total	Fold Enrichment	Bonferroni	Benjamini	FDR
GOTERM_BP_ALL	GO:0051128	regulation of cellular component organization	287	16.5037	3.18409e-09	SYT1, CHMP3, PLEKHM2, PDLIM5, LTBP4, MED25, AURKB, ITSN2, SYT7, CUL3, CD47, SH3YL1, PICALM, PPP1R1C, DDX11, HTRA2, PLS1, U2AF1, H2AFY, TLK1, TLK2, FAS, RAPGEF2, ADGRB1, OPA1, KIF5B, TADA2A, PIK3CB, ESPL1, UBE2J2, DCTN1, BCL2L11, NME6, MARK2, RAD1, OGFOD1, UNC13D, MELTF, UBR5, SIPA1L1, VEGFA, TGFB1I1, DOC2B, EIF2AK2, NEK6, ADD1, CRTC1, ASAP1, AKAP13, NPRL2, ARIH2, VRK3, SUPV3L1, RAP1GAP2, LGALS1, …	1507	2323	16792	1.37664	2.48292e-05	6.05599e-07	6.34293e-06
GOTERM_BP_ALL	GO:0033043	regulation of organelle organization	158	9.08568	4.2507e-08	XPO1, SYT1, CHMP3, KIAA1324, PKMYT1, CNOT2, UBQLN4, CNOT1, AURKB, KANK1, CUL3, TBC1D15, MFF, HTRA2, DDX11, ATG5, RALB, U2AF1, H2AFY, TLK1, TLK2, INSR, OPA1, TADA2A, KIF5B, ESPL1, UBE2J2, TACC3, TBC1D22B, RUBCN, DCTN1, BCL2L11, HNRNPU, NME6, MARK2, ARPC1A, RAD1, TRIM37, SGSM2, UBR5, VEGFA, PDCD6IP, DOC2B, NEK6, ADD1, PAM, MAPKAPK5, SSH2, AKAP13, ANAPC11, NPRL2, SRC, WAPL, PTK2, ARIH2, NIPBL, ARPC3…	1507	1152	16792	1.52825	0.000331415	5.26141e-06	8.46769e-05
GOTERM_BP_ALL	GO:0010638	positive regulation of organelle organization	82	4.71535	0.000123619	SYT1, CYB5R1, AP1AR, HPS4, KIAA1324, CNOT2, CNOT1, FER, AURKB, RPS3, CUL3, MFF, DDX11, HTRA2, BOK, MAPT, RTF1, U2AF1, RALB, H2AFY, INSR, PSMD8, AKT2, CTBP1, OPA1, KIF5B, TADA2A, MIEF1, ESPL1, UBE2J2, CCT6A, BCL2L11, VASP, DCTN1, ARHGEF10, ARPC1A, ITGB1BP1, VEGFA, PLA2G6, PDCD6IP, DOC2B, YWHAZ, CEP120, KMT2A, MAPKAPK5, PPP3R1, PAXBP1, ANAPC11, SRC, DDHD1, ARIH2, SORBS3, NIPBL, ARPC3, NPM2, SH2B1, …	1507	600	16792	1.52283	0.61865	0.00549365	0.245969
GOTERM_BP_ALL	GO:0051130	positive regulation of cellular component organization	143	8.22312	0.000162492	SYT1, PLEKHM2, IDE, MED25, KIAA1324, CNOT2, CNOT1, ITSN2, AURKB, CUL3, CD47, MFF, HTRA2, DDX11, RALB, U2AF1, PLS1, H2AFY, FAS, RAPGEF2, ADGRB1, INSR, OPA1, TADA2A, KIF5B, PLXNB2, CHP1, ESPL1, UBE2J2, DCTN1, BCL2L11, MARK2, ARPC1A, UNC13D, MELTF, VAMP7, VEGFA, TGFB1I1, PDCD6IP, DOC2B, ABCA7, STK11, TNFRSF12A, CRTC1, MAPKAPK5, ANAPC11, ITGB1, SRC, RASAL1, ARIH2, NIPBL, ARPC3, NPM2, TFDP1, HTT, ITGA…	1507	1183	16792	1.34692	0.718386	0.00701538	0.323199
Annotation Cluster 6	Enrichment Score: 5.774622164812038
Category	Term		Count	%	PValue	Genes	List Total	Pop Hits	Pop Total	Fold Enrichment	Bonferroni	Benjamini	FDR
GOTERM_BP_ALL	GO:0044085	cellular component biogenesis	364	20.9316	1.98419e-12	SYT1, RAD51C, RPL17, MEF2A, HM13, SEC31A, CHMP3, PDLIM5, MED25, MED24, AURKB, SYT7, RNF213, KIF13A, CUL3, SHKBP1, SH3YL1, PICALM, PLS1, SH3BGR, H2AFY, CEP290, FAS, CAB39, RAPGEF2, DHX30, ADGRB1, NSMAF, PTPRK, KRR1, GTPBP4, OPA1, RRP7A, SPAG1, RAP1GDS1, EIF2S3, DPAGT1, CD40, BCL2L11, DCTN1, ST13, OGFOD1, MKS1, RPS18, TRAPPC9, TRAPPC8, TMEM138, CNTROB, VEGFA, RPS13, ADSL, EIF2AK2, NEK6, ADD1, CRTC2…	1507	2914	16792	1.39188	1.54727e-08	1.19021e-09	3.95265e-09
GOTERM_BP_ALL	GO:0022607	cellular component assembly	329	18.9189	1.78768e-11	SYT1, RAD51C, MEF2A, HM13, SEC31A, CHMP3, MED25, MED24, AURKB, SYT7, RNF213, KIF13A, CUL3, SHKBP1, SH3YL1, PICALM, PLS1, SH3BGR, H2AFY, CEP290, FAS, CAB39, RAPGEF2, DHX30, ADGRB1, PTPRK, OPA1, RRP7A, SPAG1, RAP1GDS1, EIF2S3, DPAGT1, CD40, DCTN1, BCL2L11, ST13, OGFOD1, MKS1, TRAPPC9, TRAPPC8, TMEM138, CNTROB, VEGFA, ADSL, EIF2AK2, NEK6, ADD1, CRTC2, KIF4A, CRTC1, AKAP13, OAS1, NPRL2, OCRL, PDSS1, …	1507	2618	16792	1.40028	1.39403e-07	6.97017e-09	3.56118e-08
GOTERM_BP_ALL	GO:0043933	macromolecular complex subunit organization	305	17.5388	6.11278e-10	HMGN1, SYT1, RAD51C, MRPL42, HM13, SEC31A, CHMP3, MED25, MED24, AURKB, HMGN5, RNF213, KIF13A, CUL3, SHKBP1, SIN3B, EPC2, PICALM, H2AFV, BRPF3, DDX11, SH3BGR, H2AFY, TLK1, TLK2, FAS, CAB39, DHX30, OPA1, TADA2A, KIF5B, RRP7A, SPAG1, RAP1GDS1, EIF2S3, DPAGT1, UBR2, CD40, DCTN1, BCL2L11, ST13, OGFOD1, TRAPPC9, UBR5, VEGFA, ADSL, MRPL47, EIF2AK2, ADD1, CRTC2, CRTC1, OAS1, MTIF2, PDSS1, PXN, MRPL55, PB…	1507	2461	16792	1.38095	4.76674e-06	1.40198e-07	1.21771e-06
GOTERM_BP_ALL	GO:0065003	macromolecular complex assembly	206	11.8459	5.46349e-06	RAD51C, SYT1, CHMP3, SEC31A, HM13, MED25, MED24, RNF213, SHKBP1, CUL3, KIF13A, PICALM, SH3BGR, H2AFY, CAB39, FAS, DHX30, OPA1, RRP7A, RAP1GDS1, SPAG1, DPAGT1, EIF2S3, CD40, DCTN1, BCL2L11, ST13, OGFOD1, TRAPPC9, VEGFA, ADSL, EIF2AK2, ADD1, CRTC2, CRTC1, OAS1, PDSS1, PXN, NUP54, MTERF4, SEC23IP, FCHO1, SRP54, ACACA, DDX1, EPRS, SMAD2, RPF2, RNF4, TMOD3, CHAF1A, AP2S1, AP1AR, NAP1L1, EIF2A, LATS1, …	1507	1710	16792	1.34233	0.0417096	0.000401847	0.0108831
GOTERM_BP_ALL	GO:0071822	protein complex subunit organization	191	10.9833	0.000290427	SYT1, MRPL42, HM13, CHMP3, SEC31A, IDE, MED25, MED24, PRKCSH, RNF213, KANK1, KIF13A, SHKBP1, CUL3, MFF, DMXL1, PICALM, SMARCD1, SH3BGR, RALB, H2AFY, FAS, CAB39, SAR1B, INSR, OPA1, DARS, SPAG1, RAP1GDS1, DPAGT1, CHP1, CD40, BCL2L11, DCTN1, ST13, ARPC1A, OGFOD1, ADRM1, MRPS18C, TRAPPC9, VAMP7, NBR1, VEGFA, USO1, ADSL, MRPL47, EIF2AK2, ADD1, PAM, CRTC2, STK11, CRTC1, MRPS11, PNPT1, OAS1, NAPB, TRRAP…	1507	1674	16792	1.27136	0.896179	0.01149	0.576965
GOTERM_BP_ALL	GO:0034622	cellular macromolecular complex assembly	122	7.01553	0.000425305	EIF6, RAD51C, CHMP3, RBM5, MED25, CNOT2, CNOT1, CNOT7, KANK1, KIF13A, DMXL1, PICALM, H2AFY, PUM2, DHX30, OPA1, RRP7A, DDX39B, RAP1GDS1, SPAG1, EIF2S3, DCTN1, ARPC1A, OGFOD1, ADRM1, VAMP7, SLU7, UBA52, ADD1, MRPS11, PXN, SRC, PTK2, MIA3, EIF3B, ARPC3, DDX3X, EIF3H, NPM1, EIF3K, EIF3L, MTERF4, EIF3M, FCHO1, SRP54, SHPRH, CKAP5, DDX1, SMAD2, RPF2, EIF4B, NDUFV3, RNF4, NDUFV1, TMOD3, CHAF1A, NDUFAF6,…	1507	1004	16792	1.35399	0.963747	0.0153816	0.843837
GOTERM_BP_ALL	GO:0006461	protein complex assembly	166	9.54572	0.000562394	SYT1, HM13, CHMP3, SEC31A, IDE, MED25, MED24, PRKCSH, RNF213, KANK1, KIF13A, SHKBP1, CUL3, MFF, DMXL1, PICALM, SH3BGR, RALB, H2AFY, CAB39, FAS, SAR1B, INSR, OPA1, DARS, SPAG1, RAP1GDS1, CHP1, DPAGT1, CD40, BCL2L11, DCTN1, ST13, ARPC1A, ADRM1, TRAPPC9, VAMP7, NBR1, VEGFA, USO1, ADSL, EIF2AK2, ADD1, PAM, CRTC2, STK11, CRTC1, PNPT1, OAS1, NAPB, TRRAP, PDSS1, SRC, PXN, MIA3, PTK2, DDX3X, ARPC3, NPM2,…	1507	1445	16792	1.28006	0.987559	0.019654	1.11439
GOTERM_BP_ALL	GO:0070271	protein complex biogenesis	166	9.54572	0.00057828	SYT1, HM13, CHMP3, SEC31A, IDE, MED25, MED24, PRKCSH, RNF213, KANK1, KIF13A, SHKBP1, CUL3, MFF, DMXL1, PICALM, SH3BGR, RALB, H2AFY, CAB39, FAS, SAR1B, INSR, OPA1, DARS, SPAG1, RAP1GDS1, CHP1, DPAGT1, CD40, BCL2L11, DCTN1, ST13, ARPC1A, ADRM1, TRAPPC9, VAMP7, NBR1, VEGFA, USO1, ADSL, EIF2AK2, ADD1, PAM, CRTC2, STK11, CRTC1, PNPT1, OAS1, NAPB, TRRAP, PDSS1, SRC, PXN, MIA3, PTK2, DDX3X, ARPC3, NPM2,…	1507	1446	16792	1.27917	0.98901	0.0198481	1.14569
GOTERM_BP_ALL	GO:0043623	cellular protein complex assembly	67	3.85279	0.0224338	NDUFAF6, CHMP3, AP1AR, AP2S1, MED25, FER, HLA-DMA, LATS1, KANK1, NDUFAF2, RPS3, KIF13A, DMXL1, PICALM, TRIM6, MAPT, NDUFS8, MKKS, PSMD4, PSMD8, PILRB, HSP90AA1, OPA1, SPAG1, RAP1GDS1, NDUFC1, NDUFA10, VASP, DCTN1, ARPC1A, ANKRD27, EML2, ADRM1, VAMP7, TBCD, FHOD3, AARS2, ADD1, NUP98, DNAH1, STUB1, SRC, PXN, MIA3, PTK2, ARPC3, INPP5J, INPP5F, FCHO1, EXOC2, GPS1, NUP153, SRP54, DNM1L, NDUFA3, CKAP5,…	1507	575	16792	1.29836	1	0.298028	36.3637
Annotation Cluster 7	Enrichment Score: 5.446239263402935
Category	Term		Count	%	PValue	Genes	List Total	Pop Hits	Pop Total	Fold Enrichment	Bonferroni	Benjamini	FDR
GOTERM_BP_ALL	GO:0007049	cell cycle	242	13.916	9.95335e-15	RAD51C, CHMP3, CROCC, PPP2R5C, MED25, AURKB, INTS3, HMGN5, KIF13A, CUL3, PPP1R1C, DDX11, HTRA2, INTS7, INCENP, CEP290, H2AFY, TLK1, TLK2, CAB39, CDCA3, ANAPC1, ESCO1, PTPRK, GTPBP4, TADA2A, ESPL1, UBR2, DCTN1, ESCO2, BCL2L11, NME6, RAD1, ZWINT, CNTROB, ANAPC7, PIDD1, EIF2AK4, NEK6, KIF4A, NEK3, PLAGL1, NCAPG2, SAC3D1, PBRM1, NUP54, TCF3, PPP2R2D, DNMT3A, TP53BP1, NUF2, JTB, CDC20, PIBF1, PCNP, SE…	1507	1672	16792	1.61275	7.79177e-11	1.55835e-11	1.99063e-11
GOTERM_BP_ALL	GO:0022402	cell cycle process	200	11.5009	6.20396e-13	RAD51C, CHMP3, PPP2R5C, MED25, INTS3, AURKB, HMGN5, CUL3, KIF13A, PPP1R1C, DDX11, INCENP, INTS7, CEP290, H2AFY, CAB39, CDCA3, ANAPC1, ESCO1, TADA2A, UBR2, ESPL1, DCTN1, BCL2L11, NME6, RAD1, ZWINT, CNTROB, ANAPC7, PIDD1, NEK6, EIF2AK4, KIF4A, NEK3, PLAGL1, NCAPG2, SAC3D1, PBRM1, NUP54, TCF3, PPP2R2D, TP53BP1, NUF2, JTB, PIBF1, CDC20, RAD54L, GAS6, RNF4, WDR62, PKP4, RHEB, TMOD3, RAD54B, ZNF385A, L…	1507	1357	16792	1.64225	4.83782e-09	6.04728e-10	1.23587e-09
GOTERM_BP_ALL	GO:1903047	mitotic cell cycle process	142	8.16561	8.82766e-12	RAD51C, CEP72, CHMP3, CNOT8, PRC1, BTRC, PPP2R5C, CNOT3, PKMYT1, CNOT2, CNOT1, INTS3, AURKB, CNOT7, CEP70, CUL3, PPP1R1C, INCENP, ORC4, CEP290, H2AFY, INSR, ASPM, CDCA3, ANAPC1, TADA2A, MTA3, ESPL1, TACC3, DCTN1, FOXN3, NME6, TIMELESS, PRCC, ZWINT, CNTROB, ANAPC7, PDCD6IP, PIDD1, NEK6, UBA52, RAD17, DSCC1, ANAPC16, PAM, KIF4A, NEK3, ANAPC11, ITGB1, PLAGL1, WAPL, NIPBL, DDX3X, SAC3D1, NCAPG2, PSMB…	1507	890	16792	1.77782	6.88377e-08	4.04927e-09	1.75852e-08
GOTERM_BP_ALL	GO:0000278	mitotic cell cycle	150	8.62565	2.00873e-11	RAD51C, CEP72, CHMP3, CNOT8, PRC1, BTRC, PPP2R5C, CNOT3, PKMYT1, CNOT2, CNOT1, INTS3, AURKB, CNOT7, CEP70, CUL3, PPP1R1C, INCENP, ORC4, CEP290, H2AFY, INSR, ASPM, CDCA3, ANAPC1, TADA2A, MTA3, ESPL1, TACC3, DCTN1, FOXN3, NME6, TIMELESS, PRCC, ZWINT, CNTROB, ANAPC7, PDCD6IP, PIDD1, NEK6, RAD17, UBA52, DSCC1, ANAPC16, PAM, KIF4A, NEK3, ANAPC11, ITGB1, PLAGL1, WAPL, NIPBL, DDX3X, SAC3D1, NCAPG2, PSMB…	1507	968	16792	1.72665	1.56641e-07	7.12006e-09	4.00154e-08
GOTERM_BP_ALL	GO:0051726	regulation of cell cycle	148	8.51064	1.39466e-10	XPO1, RAD51C, CHMP3, CNOT8, BTRC, PPP2R5C, CNOT3, MED25, PKMYT1, CNOT2, CNOT1, INTS3, AURKB, HMGN5, CNOT7, CUL3, HTRA2, DDX11, PPP1R1C, H2AFY, CAB39, INSR, ASPM, ANAPC1, PTPRK, GTPBP4, DDX39B, MTA3, RBL1, MLXIPL, ESPL1, ARNTL, TACC3, FOXN3, BCL2L11, NME6, RAD1, TRIM37, PRCC, ZWINT, ANAPC7, PDCD6IP, PIDD1, NEK6, RAD17, EIF2AK4, UBA52, FGFR2, ANAPC16, STK11, SIPA1, PNPT1, ANAPC11, ITGB1, SRC, PLAGL…	1507	976	16792	1.68967	1.08755e-06	4.02798e-08	2.77826e-07
GOTERM_BP_ALL	GO:0010564	regulation of cell cycle process	98	5.63542	4.22701e-09	RAD51C, XPO1, CNOT8, CHMP3, BTRC, PPP2R5C, MED25, CNOT3, PKMYT1, CNOT2, CNOT1, AURKB, HMGN5, CNOT7, CUL3, DDX11, PPP1R1C, H2AFY, INSR, ANAPC1, MTA3, DDX39B, MLXIPL, ESPL1, TACC3, FOXN3, NME6, TRIM37, RAD1, PIDD1, PDCD6IP, ANAPC7, UBA52, RAD17, NEK6, ANAPC16, ANAPC11, PLAGL1, WAPL, DDX3X, PSMB3, NPM2, NPM1, TFDP2, TCF3, TFDP1, BRCA2, CDC20, BRCA1, PLK3, RNF4, PKP4, TMOD3, SMC1A, ZNF385A, UBE2E1, K…	1507	595	16792	1.83526	3.29617e-05	7.32494e-07	8.4205e-06
GOTERM_BP_ALL	GO:0072331	signal transduction by p53 class mediator	40	2.30017	1.61452e-08	CNOT8, STK11, PPP2R5C, CNOT3, CNOT2, MAGEA2, CNOT1, ZNF346, CNOT7, PLAGL1, BAG6, CD44, PCBP4, BOK, SHISA5, NPM1, TFDP2, USP10, CDK5RAP3, DYRK2, KMT5A, TFDP1, PGAP2, MAGEA2B, MYO6, BRCA2, SMYD2, CDC25C, DDX5, CENPJ, BRCA1, ATRX, PLK3, BAX, DYRK1A, ZNF385B, PIDD1, CARM1, ZNF385A, UBA52	1507	166	16792	2.68498	0.000125892	2.42115e-06	3.21623e-05
GOTERM_BP_ALL	GO:0045787	positive regulation of cell cycle	64	3.68028	1.80567e-08	KIF23, RAD51C, CNOT8, PPP2R5C, CNOT3, MED25, CNOT2, CNOT1, AURKB, CNOT7, HMGN5, FLT3LG, AKT1, CUL3, PPP1R1C, DDX11, PCBP4, SETMAR, CCNY, H2AFY, CDK10, FOSL1, INSR, KIF14, MTA3, MLXIPL, ESPL1, BCL2L11, EIF4G1, CCND3, PIDD1, CARM1, UBA52, WIZ, FGFR2, CEP120, HCFC1, ANAPC11, SRC, PLAGL1, DDX3X, NPM2, NPM1, TFDP2, PKD1, SH2B1, TCF3, TFDP1, DLGAP5, PSRC1, SMC5, BRCA2, RACGAP1, CDC25C, CENPJ, BRCA1, SI…	1507	339	16792	2.10363	0.000140797	2.60753e-06	3.59703e-05
GOTERM_BP_ALL	GO:0007067	mitotic nuclear division	72	4.14031	3.42416e-07	KIF23, CLTA, CHMP3, PRC1, BORA, PKMYT1, AURKB, LATS1, RPS3, CUL3, INCENP, H2AFY, INSR, KMT5A, ASPM, CDCA3, KIF14, ANAPC1, KIF11, TADA2A, NUP88, PAPD7, ESPL1, TACC3, ARHGEF10, DCTN1, RBBP8, NME6, TIMELESS, ZWINT, CDK11B, ANAPC7, PDCD6IP, NEK6, DSCC1, ANAPC16, PAM, KIF4A, NEK3, HAUS2, NR3C1, ANAPC11, WAPL, NIPBL, SAC3D1, NCAPG2, NCAPG, NPM2, PBRM1, SH2B1, ZWILCH, PPP2R2D, CSNK1A1, CKAP5, DLGAP5, PS…	1507	431	16792	1.86142	0.0026666	3.70849e-05	0.000682114
GOTERM_BP_ALL	GO:0044772	mitotic cell cycle phase transition	82	4.71535	3.54602e-07	RAD51C, CEP72, CNOT8, BTRC, BORA, PPP2R5C, CNOT3, PKMYT1, CNOT2, CNOT1, CNOT7, LATS1, CEP70, AKT1, CUL3, PRMT2, PPP1R1C, PCBP4, CCNY, PSMD1, ORC4, CEP290, CDK5RAP3, PSMD4, CDK10, CDK5RAP2, PSMD8, KIF14, ANAPC1, HSP90AA1, MTA3, ESPL1, CDK7, TACC3, DCTN1, FOXN3, RBBP8, MCM6, EIF4G1, RFWD3, PIDD1, ANAPC7, CARM1, UBA52, NEK6, DYNC1I2, RAD17, PPP2R2A, ANAPC16, HAUS2, ANAPC11, ITGB1, PLAGL1, DDX3X, PSM…	1507	514	16792	1.77762	0.00276136	3.78785e-05	0.000706388
GOTERM_BP_ALL	GO:0044770	cell cycle phase transition	85	4.88787	6.43618e-07	RAD51C, CEP72, CNOT8, BTRC, BORA, PPP2R5C, CNOT3, PKMYT1, CNOT2, CNOT1, CNOT7, LATS1, CEP70, MEN1, CUL3, AKT1, PRMT2, PPP1R1C, PCBP4, CCNY, PSMD1, ORC4, CEP290, H2AFY, CDK5RAP3, PSMD4, CDK10, CDK5RAP2, PSMD8, KIF14, ANAPC1, HSP90AA1, MTA3, ESPL1, CDK7, TACC3, DCTN1, FOXN3, RBBP8, MCM6, EIF4G1, RFWD3, TIMELESS, PIDD1, ANAPC7, CARM1, UBA52, NEK6, DYNC1I2, RAD17, PPP2R2A, ANAPC16, HAUS2, ANAPC11, IT…	1507	547	16792	1.73149	0.00500636	6.51788e-05	0.00128212
GOTERM_BP_ALL	GO:0007059	chromosome segregation	59	3.39275	7.09732e-07	MMS19, KIF23, XPO1, RAD51C, CHMP3, PRC1, AURKB, LATS1, RPS3, CUL3, BAG6, DDX11, INCENP, H2AFY, TLK2, CDK5RAP2, TOP2B, KIF14, ESCO1, KIF11, PAPD7, ESPL1, TACC3, ESCO2, ZWINT, PDCD6IP, NEK6, DSCC1, PAM, KIF4A, NUP98, NEK3, NR3C1, ANAPC11, WAPL, NIPBL, DDX3X, NCAPG, ZWILCH, CKAP5, DLGAP5, MSH5, PSRC1, SMC5, NUF2, CENPE, PIBF1, CDC20, SUN1, CENPK, RACGAP1, EHMT2, SIRT2, BRCA1, SMC4, ATRX, PPP1R7, PHB…	1507	334	16792	1.96832	0.00551921	7.09526e-05	0.00141383
GOTERM_BP_ALL	GO:0090068	positive regulation of cell cycle process	48	2.76021	9.15339e-07	KIF23, RAD51C, CEP120, CNOT8, PPP2R5C, CNOT3, MED25, CNOT2, CNOT1, AURKB, ANAPC11, CNOT7, PLAGL1, CUL3, DDX11, PPP1R1C, DDX3X, PCBP4, NPM2, NPM1, TFDP2, H2AFY, CDK10, SH2B1, INSR, TFDP1, KIF14, DLGAP5, MTA3, SMC5, ESPL1, RACGAP1, CDC25C, CENPJ, SIRT2, BRCA1, EIF4G1, ATRX, PLK3, BAX, PHB2, PKP4, TMOD3, PIDD1, CARM1, ZNF385A, UBA52, WIZ	1507	251	16792	2.13087	0.0071124	8.81173e-05	0.0018234
GOTERM_BP_ALL	GO:0048285	organelle fission	93	5.3479	1.04165e-06	KIF23, RAD51C, CLTA, CHMP3, PRC1, BORA, PKMYT1, AURKB, LATS1, RPS3, CUL3, SLC2A8, MFF, BAG6, PRMT5, INCENP, C11ORF80, H2AFY, TOP2B, FANCA, INSR, ASPM, KMT5A, CDCA3, KIF14, ANAPC1, OPA1, KIF11, TADA2A, NUP88, MIEF1, PAPD7, ESPL1, UBR2, TACC3, BCL2L11, DCTN1, ARHGEF10, RBBP8, NME6, RAD1, TIMELESS, ZWINT, CDK11B, ANAPC7, PDCD6IP, NEK6, DSCC1, ANAPC16, PAM, KIF4A, NEK3, HAUS2, NR3C1, ANAPC11, WAPL, D…	1507	622	16792	1.66603	0.00808989	9.90535e-05	0.00207502
GOTERM_BP_ALL	GO:0031570	DNA integrity checkpoint	35	2.01265	1.18254e-06	CNOT8, PPP2R5C, CNOT3, CNOT2, CNOT1, CNOT7, PLAGL1, PCBP4, INTS7, NPM1, SETMAR, TFDP2, WAC, CDK5RAP3, TOP2B, TFDP1, TP53BP1, DDX39B, CDC25C, CENPJ, FOXN3, BRCA1, UIMC1, RBBP8, RAD1, RFWD3, PLK3, BAX, PIDD1, THOC5, CARM1, ZNF385A, RAD17, UBA52, NEK6	1507	158	16792	2.46831	0.00917904	0.000111095	0.00235567
GOTERM_BP_ALL	GO:0000280	nuclear division	88	5.06038	1.40378e-06	KIF23, RAD51C, CLTA, CHMP3, PRC1, BORA, PKMYT1, AURKB, LATS1, RPS3, SLC2A8, CUL3, BAG6, PRMT5, INCENP, C11ORF80, H2AFY, TOP2B, FANCA, INSR, ASPM, KMT5A, CDCA3, KIF14, ANAPC1, KIF11, TADA2A, NUP88, PAPD7, ESPL1, UBR2, TACC3, BCL2L11, DCTN1, ARHGEF10, RBBP8, NME6, RAD1, TIMELESS, ZWINT, CDK11B, ANAPC7, PDCD6IP, NEK6, DSCC1, ANAPC16, PAM, KIF4A, NEK3, HAUS2, NR3C1, ANAPC11, WAPL, NIPBL, SAC3D1, NCAP…	1507	583	16792	1.68191	0.010887	0.000128776	0.00279639
GOTERM_BP_ALL	GO:0042770	signal transduction in response to DNA damage	29	1.66763	1.60028e-06	CNOT8, PPP2R5C, CNOT3, CNOT2, CNOT1, CNOT7, PLAGL1, CD44, PCBP4, NPM1, TFDP2, USP10, TFDP1, PGAP2, MYO6, BRCA2, DDX5, CDC25C, CENPJ, BRCA1, ATRX, PLK3, BAX, DYRK1A, PIDD1, CARM1, SMC1A, ZNF385A, UBA52	1507	119	16792	2.71544	0.0124014	0.000141796	0.00318781
GOTERM_BP_ALL	GO:0007346	regulation of mitotic cell cycle	77	4.42783	1.61533e-06	RAD51C, CNOT8, CHMP3, BTRC, BORA, PPP2R5C, CNOT3, PKMYT1, CNOT2, CNOT1, INTS3, CNOT7, AKT1, CUL3, PRMT2, PPP1R1C, PCBP4, PRMT5, PSMD1, SETMAR, H2AFY, CDK5RAP3, PSMD4, CDK10, TOP2B, INSR, PSMD8, KIF14, ANAPC1, KIF11, MTA3, ESPL1, TACC3, FOXN3, NME6, EIF4G1, RFWD3, PRCC, ZWINT, PIDD1, ANAPC7, PDCD6IP, CARM1, UBA52, NEK6, RAD17, ANAPC16, ANAPC11, PLAGL1, DDX3X, PSMB3, NPM2, NPM1, TFDP2, PKD1, SH2B1,…	1507	491	16792	1.74742	0.0125173	0.000141522	0.0032178
GOTERM_BP_ALL	GO:0030330	DNA damage response, signal transduction by p53 class mediator	27	1.55262	1.62043e-06	CNOT8, MYO6, PPP2R5C, CNOT3, CNOT2, BRCA2, CNOT1, CDC25C, DDX5, CNOT7, CENPJ, BRCA1, PLAGL1, ATRX, PLK3, CD44, PCBP4, BAX, DYRK1A, NPM1, TFDP2, USP10, PIDD1, CARM1, ZNF385A, UBA52, TFDP1	1507	106	16792	2.83823	0.0125566	0.000140391	0.00322796
GOTERM_BP_ALL	GO:1901990	regulation of mitotic cell cycle phase transition	55	3.16274	1.90262e-06	RAD51C, CNOT8, BTRC, PPP2R5C, CNOT3, CNOT2, CNOT1, CNOT7, AKT1, CUL3, PRMT2, PPP1R1C, PCBP4, PSMD1, CDK10, PSMD4, CDK5RAP3, PSMD8, ANAPC1, KIF14, MTA3, ESPL1, FOXN3, EIF4G1, RFWD3, PIDD1, ANAPC7, CARM1, UBA52, RAD17, NEK6, ANAPC16, ANAPC11, PLAGL1, DDX3X, PSMB3, NPM2, NPM1, TFDP2, PKD1, TCF3, TFDP1, DLGAP5, CDC20, CENPE, CDC25C, CENPJ, SIRT2, PLK3, PSMD12, PHB2, BAX, TMOD3, ZNF385A, UBE2E1	1507	312	16792	1.96425	0.0147271	0.000161255	0.00379009
GOTERM_BP_ALL	GO:0000077	DNA damage checkpoint	33	1.89764	2.16595e-06	CNOT8, PPP2R5C, CNOT3, CNOT2, CNOT1, CNOT7, PLAGL1, PCBP4, INTS7, NPM1, TFDP2, WAC, CDK5RAP3, TFDP1, TP53BP1, DDX39B, CDC25C, CENPJ, FOXN3, BRCA1, UIMC1, RBBP8, RAD1, RFWD3, PLK3, BAX, PIDD1, THOC5, CARM1, ZNF385A, RAD17, UBA52, NEK6	1507	148	16792	2.48451	0.0167482	0.000179665	0.00431462
GOTERM_BP_ALL	GO:0000819	sister chromatid segregation	43	2.47269	3.30344e-06	KIF23, XPO1, PAM, RAD51C, NUP98, KIF4A, CHMP3, PRC1, AURKB, ANAPC11, LATS1, CUL3, WAPL, NIPBL, DDX11, NCAPG, INCENP, H2AFY, TOP2B, ZWILCH, KIF14, ESCO1, CKAP5, DLGAP5, PSRC1, SMC5, NUF2, PAPD7, PIBF1, ESPL1, CENPE, CDC20, RACGAP1, CENPK, TACC3, SMC4, ATRX, ZWINT, PHB2, PDCD6IP, SMC1A, NEK6, DSCC1	1507	224	16792	2.13899	0.0254313	0.000260171	0.00658048
GOTERM_BP_ALL	GO:1901987	regulation of cell cycle phase transition	57	3.27775	4.07742e-06	RAD51C, CNOT8, BTRC, PPP2R5C, CNOT3, CNOT2, CNOT1, CNOT7, AKT1, CUL3, MEN1, PRMT2, PPP1R1C, PCBP4, PSMD1, H2AFY, CDK10, PSMD4, CDK5RAP3, PSMD8, ANAPC1, KIF14, MTA3, ESPL1, FOXN3, EIF4G1, RFWD3, PIDD1, ANAPC7, CARM1, UBA52, RAD17, NEK6, ANAPC16, ANAPC11, PLAGL1, DDX3X, PSMB3, NPM2, NPM1, TFDP2, PKD1, TCF3, TFDP1, DLGAP5, CDC20, CENPE, CDC25C, CENPJ, SIRT2, PLK3, PSMD12, PHB2, BAX, TMOD3, ZNF385A, …	1507	336	16792	1.89027	0.0312956	0.000317907	0.00812219
GOTERM_BP_ALL	GO:0044783	G1 DNA damage checkpoint	21	1.20759	4.15617e-06	CNOT8, PPP2R5C, CNOT3, CNOT2, CNOT1, CNOT7, CDC25C, CENPJ, PLAGL1, RFWD3, PLK3, PCBP4, BAX, NPM1, TFDP2, WAC, PIDD1, CARM1, ZNF385A, UBA52, TFDP1	1507	73	16792	3.20542	0.0318903	0.000320839	0.00827905
GOTERM_BP_ALL	GO:0006977	DNA damage response, signal transduction by p53 class mediator resulting in cell cycle arrest	19	1.09258	5.09294e-06	CNOT8, PPP2R5C, CNOT3, CNOT2, CNOT1, CNOT7, CDC25C, CENPJ, PLAGL1, PLK3, PCBP4, BAX, NPM1, TFDP2, PIDD1, CARM1, ZNF385A, UBA52, TFDP1	1507	62	16792	3.41469	0.0389365	0.000385507	0.010145
GOTERM_BP_ALL	GO:1902403	signal transduction involved in mitotic DNA integrity checkpoint	19	1.09258	6.53759e-06	CNOT8, PPP2R5C, CNOT3, CNOT2, CNOT1, CNOT7, CDC25C, CENPJ, PLAGL1, PLK3, PCBP4, BAX, NPM1, TFDP2, PIDD1, CARM1, ZNF385A, UBA52, TFDP1	1507	63	16792	3.36049	0.0497026	0.0004676	0.0130225
GOTERM_BP_ALL	GO:0072431	signal transduction involved in mitotic G1 DNA damage checkpoint	19	1.09258	6.53759e-06	CNOT8, PPP2R5C, CNOT3, CNOT2, CNOT1, CNOT7, CDC25C, CENPJ, PLAGL1, PLK3, PCBP4, BAX, NPM1, TFDP2, PIDD1, CARM1, ZNF385A, UBA52, TFDP1	1507	63	16792	3.36049	0.0497026	0.0004676	0.0130225
GOTERM_BP_ALL	GO:1902402	signal transduction involved in mitotic DNA damage checkpoint	19	1.09258	6.53759e-06	CNOT8, PPP2R5C, CNOT3, CNOT2, CNOT1, CNOT7, CDC25C, CENPJ, PLAGL1, PLK3, PCBP4, BAX, NPM1, TFDP2, PIDD1, CARM1, ZNF385A, UBA52, TFDP1	1507	63	16792	3.36049	0.0497026	0.0004676	0.0130225
GOTERM_BP_ALL	GO:1902400	intracellular signal transduction involved in G1 DNA damage checkpoint	19	1.09258	6.53759e-06	CNOT8, PPP2R5C, CNOT3, CNOT2, CNOT1, CNOT7, CDC25C, CENPJ, PLAGL1, PLK3, PCBP4, BAX, NPM1, TFDP2, PIDD1, CARM1, ZNF385A, UBA52, TFDP1	1507	63	16792	3.36049	0.0497026	0.0004676	0.0130225
GOTERM_BP_ALL	GO:0072413	signal transduction involved in mitotic cell cycle checkpoint	19	1.09258	6.53759e-06	CNOT8, PPP2R5C, CNOT3, CNOT2, CNOT1, CNOT7, CDC25C, CENPJ, PLAGL1, PLK3, PCBP4, BAX, NPM1, TFDP2, PIDD1, CARM1, ZNF385A, UBA52, TFDP1	1507	63	16792	3.36049	0.0497026	0.0004676	0.0130225
GOTERM_BP_ALL	GO:0045786	negative regulation of cell cycle	72	4.14031	8.39264e-06	CNOT8, PPP2R5C, CNOT3, MED25, CNOT2, CNOT1, INTS3, AURKB, CNOT7, HMGN5, LATS1, CUL3, MEN1, PRMT2, HTRA2, PCBP4, SETMAR, H2AFY, CDK5RAP3, CDK5RAP2, CAB39, TOP2B, PTPRK, DDX39B, MLXIPL, ESPL1, CDK7, FOXN3, NME6, RAD1, TMEM67, TRIM37, EIF4G2, RFWD3, PRCC, ZWINT, PIDD1, THOC5, CARM1, UBA52, MDM1, EIF2AK4, RAD17, STK11, PNPT1, SIPA1, PLAGL1, WAPL, NPM1, TFDP2, PKD1, ZWILCH, TERF2, TFDP1, WDR6, NPR2, C…	1507	470	16792	1.70696	0.0633505	0.000589431	0.0167174
GOTERM_BP_ALL	GO:0010948	negative regulation of cell cycle process	44	2.53019	8.47254e-06	CNOT8, PPP2R5C, CNOT3, CNOT2, CNOT1, AURKB, HMGN5, CNOT7, PLAGL1, MEN1, WAPL, PRMT2, PCBP4, SETMAR, NPM1, TFDP2, H2AFY, CDK5RAP3, CDK5RAP2, TERF2, TFDP1, DDX39B, MLXIPL, ESPL1, CDC25C, CENPJ, BRCA1, FOXN3, NME6, RAD1, TMEM67, TRIM37, ATRX, PLK3, RFWD3, BAX, PIDD1, THOC5, SMC1A, CARM1, ZNF385A, RAD17, UBA52, MDM1	1507	240	16792	2.04282	0.0639338	0.000589729	0.0168765
GOTERM_BP_ALL	GO:0072422	signal transduction involved in DNA damage checkpoint	19	1.09258	1.05763e-05	CNOT8, PPP2R5C, CNOT3, CNOT2, CNOT1, CNOT7, CDC25C, CENPJ, PLAGL1, PLK3, PCBP4, BAX, NPM1, TFDP2, PIDD1, CARM1, ZNF385A, UBA52, TFDP1	1507	65	16792	3.25709	0.0791653	0.000698694	0.0210667
GOTERM_BP_ALL	GO:0072401	signal transduction involved in DNA integrity checkpoint	19	1.09258	1.05763e-05	CNOT8, PPP2R5C, CNOT3, CNOT2, CNOT1, CNOT7, CDC25C, CENPJ, PLAGL1, PLK3, PCBP4, BAX, NPM1, TFDP2, PIDD1, CARM1, ZNF385A, UBA52, TFDP1	1507	65	16792	3.25709	0.0791653	0.000698694	0.0210667
GOTERM_BP_ALL	GO:0031571	mitotic G1 DNA damage checkpoint	20	1.15009	1.30051e-05	CNOT8, PPP2R5C, CNOT3, CNOT2, CNOT1, CNOT7, CDC25C, CENPJ, PLAGL1, RFWD3, PLK3, PCBP4, BAX, NPM1, TFDP2, PIDD1, CARM1, ZNF385A, UBA52, TFDP1	1507	72	16792	3.09519	0.0964413	0.000844762	0.0259038
GOTERM_BP_ALL	GO:0044819	mitotic G1/S transition checkpoint	20	1.15009	1.30051e-05	CNOT8, PPP2R5C, CNOT3, CNOT2, CNOT1, CNOT7, CDC25C, CENPJ, PLAGL1, RFWD3, PLK3, PCBP4, BAX, NPM1, TFDP2, PIDD1, CARM1, ZNF385A, UBA52, TFDP1	1507	72	16792	3.09519	0.0964413	0.000844762	0.0259038
GOTERM_BP_ALL	GO:0072395	signal transduction involved in cell cycle checkpoint	19	1.09258	1.33352e-05	CNOT8, PPP2R5C, CNOT3, CNOT2, CNOT1, CNOT7, CDC25C, CENPJ, PLAGL1, PLK3, PCBP4, BAX, NPM1, TFDP2, PIDD1, CARM1, ZNF385A, UBA52, TFDP1	1507	66	16792	3.20774	0.0987641	0.000859037	0.0265612
GOTERM_BP_ALL	GO:0000075	cell cycle checkpoint	42	2.41518	1.38501e-05	CNOT8, PPP2R5C, CNOT3, CNOT2, CNOT1, INTS3, AURKB, CNOT7, PLAGL1, PCBP4, INTS7, SETMAR, NPM1, TFDP2, WAC, CDK5RAP3, CDK5RAP2, TOP2B, ZWILCH, TFDP1, TP53BP1, DDX39B, CDC25C, CENPJ, FOXN3, BRCA1, UIMC1, RBBP8, RAD1, RFWD3, PLK3, PRCC, ZWINT, BAX, PIDD1, THOC5, SMC1A, CARM1, ZNF385A, RAD17, UBA52, NEK6	1507	229	16792	2.04363	0.102376	0.000884884	0.0275867
GOTERM_BP_ALL	GO:0044774	mitotic DNA integrity checkpoint	25	1.43761	2.05798e-05	CNOT8, PPP2R5C, CNOT3, CNOT2, CNOT1, CNOT7, PLAGL1, PCBP4, NPM1, SETMAR, TFDP2, CDK5RAP3, TOP2B, TFDP1, CDC25C, CENPJ, FOXN3, PLK3, RFWD3, BAX, PIDD1, CARM1, ZNF385A, RAD17, UBA52	1507	107	16792	2.60343	0.148268	0.00123372	0.0409884
GOTERM_BP_ALL	GO:0071156	regulation of cell cycle arrest	25	1.43761	2.4242e-05	CNOT8, PPP2R5C, CNOT3, MLXIPL, MED25, CNOT2, CNOT1, CNOT7, CDC25C, HMGN5, CENPJ, BRCA1, PLAGL1, PLK3, PCBP4, BAX, SETMAR, NPM1, TFDP2, PIDD1, CARM1, ZNF385A, UBA52, AKT2, TFDP1	1507	108	16792	2.57932	0.172248	0.00142036	0.0482807
GOTERM_BP_ALL	GO:1902806	regulation of cell cycle G1/S phase transition	31	1.78263	3.34196e-05	KIF14, CNOT8, PPP2R5C, CNOT3, CNOT2, CNOT1, CNOT7, CDC25C, CENPJ, PLAGL1, AKT1, EIF4G1, MEN1, PLK3, RFWD3, PRMT2, DDX3X, PPP1R1C, PCBP4, BAX, PHB2, NPM1, TFDP2, PKD1, CDK10, PIDD1, CARM1, ZNF385A, TCF3, UBA52, TFDP1	1507	153	16792	2.25766	0.229419	0.0018336	0.0665531
GOTERM_BP_ALL	GO:0098813	nuclear chromosome segregation	48	2.76021	3.73653e-05	KIF23, XPO1, PAM, RAD51C, NUP98, KIF4A, CHMP3, PRC1, AURKB, ANAPC11, LATS1, CUL3, WAPL, BAG6, NIPBL, DDX11, NCAPG, INCENP, H2AFY, TOP2B, ZWILCH, KIF14, ESCO1, CKAP5, MSH5, DLGAP5, PSRC1, SMC5, NUF2, PAPD7, PIBF1, ESPL1, CENPE, CDC20, SUN1, RACGAP1, CENPK, TACC3, EHMT2, SIRT2, SMC4, ATRX, ZWINT, PHB2, PDCD6IP, SMC1A, NEK6, DSCC1	1507	287	16792	1.86358	0.252768	0.00202142	0.0744079
GOTERM_BP_ALL	GO:2000045	regulation of G1/S transition of mitotic cell cycle	29	1.66763	4.76094e-05	KIF14, CNOT8, PPP2R5C, CNOT3, CNOT2, CNOT1, CNOT7, CDC25C, CENPJ, PLAGL1, AKT1, EIF4G1, PLK3, RFWD3, PRMT2, PPP1R1C, DDX3X, PCBP4, BAX, NPM1, TFDP2, PKD1, CDK10, PIDD1, CARM1, ZNF385A, TCF3, UBA52, TFDP1	1507	141	16792	2.29175	0.31014	0.00250542	0.0947986
GOTERM_BP_ALL	GO:0071158	positive regulation of cell cycle arrest	21	1.20759	4.77855e-05	CNOT8, PPP2R5C, CNOT3, MED25, CNOT2, CNOT1, CNOT7, CDC25C, CENPJ, BRCA1, PLAGL1, PLK3, PCBP4, BAX, NPM1, TFDP2, PIDD1, CARM1, ZNF385A, UBA52, TFDP1	1507	85	16792	2.75289	0.311087	0.00249782	0.095149
GOTERM_BP_ALL	GO:0000070	mitotic sister chromatid segregation	29	1.66763	5.43157e-05	KIF23, PAM, KIF4A, CHMP3, PRC1, AURKB, ANAPC11, CUL3, WAPL, NIPBL, NCAPG, H2AFY, KIF14, DLGAP5, PSRC1, SMC5, PAPD7, PIBF1, ESPL1, CENPE, RACGAP1, TACC3, SMC4, ATRX, ZWINT, PDCD6IP, SMC1A, NEK6, DSCC1	1507	142	16792	2.27562	0.345291	0.00278273	0.108145
GOTERM_BP_ALL	GO:0007050	cell cycle arrest	40	2.30017	0.000124134	CNOT8, STK11, PNPT1, PPP2R5C, CNOT3, MED25, CNOT2, CNOT1, HMGN5, CNOT7, PLAGL1, CUL3, PCBP4, SETMAR, NPM1, TFDP2, PKD1, CAB39, TFDP1, WDR6, MLXIPL, CDK7, CDKN3, CDC25C, CENPJ, BRCA1, GAS6, EIF4G2, PLK3, BAX, IRF1, GAS2L1, RHEB, PIDD1, CARM1, APBB2, ZNF385A, UBA52, EIF2AK4, BARD1	1507	235	16792	1.89662	0.620181	0.00548524	0.246994
GOTERM_BP_ALL	GO:0007093	mitotic cell cycle checkpoint	30	1.72513	0.000171859	CNOT8, PPP2R5C, CNOT3, CNOT2, CNOT1, INTS3, CNOT7, PLAGL1, PCBP4, NPM1, SETMAR, TFDP2, CDK5RAP3, TOP2B, ZWILCH, TFDP1, CDC25C, CENPJ, FOXN3, RFWD3, PLK3, PRCC, ZWINT, BAX, PIDD1, CARM1, SMC1A, ZNF385A, RAD17, UBA52	1507	159	16792	2.10239	0.738225	0.00733708	0.341799
GOTERM_BP_ALL	GO:1902807	negative regulation of cell cycle G1/S phase transition	22	1.26509	0.000179593	CNOT8, PPP2R5C, CNOT3, CNOT2, CNOT1, CNOT7, CDC25C, CENPJ, MEN1, PLAGL1, PRMT2, RFWD3, PLK3, PCBP4, BAX, NPM1, TFDP2, PIDD1, CARM1, ZNF385A, UBA52, TFDP1	1507	100	16792	2.45139	0.753549	0.00758301	0.357154
GOTERM_BP_ALL	GO:0044773	mitotic DNA damage checkpoint	22	1.26509	0.000179593	CNOT8, PPP2R5C, CNOT3, CNOT2, CNOT1, CNOT7, CDC25C, CENPJ, FOXN3, PLAGL1, RFWD3, PLK3, PCBP4, BAX, NPM1, TFDP2, CDK5RAP3, PIDD1, CARM1, ZNF385A, UBA52, TFDP1	1507	100	16792	2.45139	0.753549	0.00758301	0.357154
GOTERM_BP_ALL	GO:0044843	cell cycle G1/S phase transition	40	2.30017	0.000276435	CNOT8, PPP2R5C, CNOT3, PKMYT1, CNOT2, CNOT1, CNOT7, LATS1, ITGB1, PLAGL1, CUL3, AKT1, MEN1, PRMT2, PPP1R1C, DDX3X, PCBP4, NPM1, TFDP2, ORC4, PKD1, CDK10, TCF3, TFDP1, KIF14, CDK7, CDKN3, CDC25C, CENPJ, RBBP8, MCM6, EIF4G1, PLK3, RFWD3, PHB2, BAX, PIDD1, CARM1, ZNF385A, UBA52	1507	244	16792	1.82667	0.884205	0.0110516	0.54924
GOTERM_BP_ALL	GO:2000134	negative regulation of G1/S transition of mitotic cell cycle	21	1.20759	0.000283541	CNOT8, PPP2R5C, CNOT3, CNOT2, CNOT1, CNOT7, CDC25C, CENPJ, PLAGL1, PRMT2, RFWD3, PLK3, PCBP4, BAX, NPM1, TFDP2, PIDD1, CARM1, ZNF385A, UBA52, TFDP1	1507	96	16792	2.43746	0.890449	0.0112763	0.563321
GOTERM_BP_ALL	GO:0051301	cell division	77	4.42783	0.000380969	KIF23, CLTA, CHMP3, PRC1, BORA, AURKB, SENP5, LATS1, RPS3, KIF13A, CUL3, CDCA7, PPP1R1C, INCENP, CCNY, RALB, CDK10, KMT5A, ASPM, CDCA3, KIF14, ANAPC1, KIF11, PIK3CB, PAPD7, ESPL1, CDK7, TACC3, RBBP8, TIMELESS, CCND3, ZWINT, TIAL1, ITGB1BP1, CNTROB, VEGFA, CDK11B, ANAPC7, PDCD6IP, NEK6, ANAPC16, FGFR2, KIF4A, NEK3, HAUS2, NR3C1, ANAPC11, MDK, LLGL2, WAPL, SAC3D1, NCAPG2, CCDC124, NCAPG, ZWILCH, PP…	1507	575	16792	1.49215	0.948766	0.0140497	0.756187
GOTERM_BP_ALL	GO:0000082	G1/S transition of mitotic cell cycle	36	2.07016	0.00084354	CNOT8, PPP2R5C, CNOT3, PKMYT1, CNOT2, CNOT1, CNOT7, ITGB1, LATS1, CUL3, AKT1, PLAGL1, PRMT2, PPP1R1C, DDX3X, PCBP4, NPM1, TFDP2, ORC4, PKD1, CDK10, TFDP1, CDK7, CDKN3, CDC25C, CENPJ, RBBP8, MCM6, EIF4G1, RFWD3, PLK3, BAX, PIDD1, CARM1, ZNF385A, UBA52	1507	224	16792	1.79079	0.998613	0.0272712	1.66705
GOTERM_BP_ALL	GO:0007062	sister chromatid cohesion	24	1.3801	0.000957652	RAD51C, XPO1, ESCO1, NUP98, CKAP5, SMC5, PAPD7, NUF2, CDC20, CENPE, ESPL1, AURKB, CENPK, ATRX, WAPL, NIPBL, DDX11, PHB2, INCENP, ZWINT, H2AFY, ZWILCH, SMC1A, DSCC1	1507	128	16792	2.08925	0.999431	0.0304016	1.89052
GOTERM_BP_ALL	GO:0044839	cell cycle G2/M phase transition	32	1.84014	0.00144258	CEP72, RAD51C, HAUS2, BTRC, BORA, PKMYT1, LATS1, CEP70, NPM1, CCNY, H2AFY, CEP290, CDK5RAP3, ODF2, CDK5RAP2, KIF14, HSP90AA1, CEP192, CKAP5, MTA3, CDK7, CDC25C, CENPJ, FOXN3, DCTN1, NEDD1, PLK3, CALM3, RAD17, UBA52, DYNC1I2, PPP2R2A	1507	197	16792	1.80998	0.999987	0.0422148	2.83484
GOTERM_BP_ALL	GO:0000086	G2/M transition of mitotic cell cycle	29	1.66763	0.00359556	CEP72, RAD51C, BTRC, HAUS2, BORA, PKMYT1, LATS1, CEP70, CCNY, CEP290, ODF2, CDK5RAP3, CDK5RAP2, HSP90AA1, CEP192, CKAP5, MTA3, CDK7, CDC25C, CENPJ, FOXN3, DCTN1, NEDD1, PLK3, CALM3, RAD17, UBA52, DYNC1I2, PPP2R2A	1507	183	16792	1.76578	1	0.0842871	6.92412
GOTERM_BP_ALL	GO:0045930	negative regulation of mitotic cell cycle	33	1.89764	0.00404008	CNOT8, PPP2R5C, CNOT3, CNOT2, CNOT1, INTS3, CNOT7, PLAGL1, PRMT2, PCBP4, NPM1, SETMAR, TFDP2, CDK5RAP3, TOP2B, ZWILCH, TFDP1, CDC25C, CENPJ, FOXN3, NME6, ATRX, RFWD3, PLK3, PRCC, ZWINT, BAX, PIDD1, CARM1, SMC1A, ZNF385A, RAD17, UBA52	1507	219	16792	1.67903	1	0.0914929	7.74782
GOTERM_BP_ALL	GO:1901988	negative regulation of cell cycle phase transition	26	1.49511	0.00700356	CNOT8, PPP2R5C, CNOT3, CNOT2, CNOT1, CNOT7, MEN1, PLAGL1, PRMT2, PCBP4, NPM1, TFDP2, H2AFY, CDK5RAP3, TFDP1, CDC25C, CENPJ, FOXN3, RFWD3, PLK3, BAX, PIDD1, CARM1, ZNF385A, RAD17, UBA52	1507	166	16792	1.74524	1	0.135635	13.0647
GOTERM_BP_ALL	GO:1901991	negative regulation of mitotic cell cycle phase transition	24	1.3801	0.0103836	CNOT8, PPP2R5C, CNOT3, CNOT2, CNOT1, CNOT7, CDC25C, CENPJ, FOXN3, PLAGL1, PRMT2, RFWD3, PLK3, PCBP4, BAX, NPM1, TFDP2, CDK5RAP3, PIDD1, CARM1, ZNF385A, RAD17, UBA52, TFDP1	1507	154	16792	1.73652	1	0.179664	18.7736
Annotation Cluster 8	Enrichment Score: 5.409692925284521
Category	Term		Count	%	PValue	Genes	List Total	Pop Hits	Pop Total	Fold Enrichment	Bonferroni	Benjamini	FDR
GOTERM_BP_ALL	GO:0051276	chromosome organization	168	9.66072	1.23288e-09	HMGN1, MORF4L1, XPO1, RAD51C, CHMP3, PRC1, MORF4L2, CBX4, CBX3, MED24, AURKB, HMGN5, CUL3, EPC2, SIN3B, H2AFV, DDX11, BRPF3, INCENP, SMARCD1, H2AFY, TLK1, TLK2, ACIN1, DNAJC2, ESCO1, TADA2A, MTA3, NUDT5, RBL1, MTA1, ESPL1, UBR2, TACC3, HNRNPU, DCLRE1C, TRIM37, RFC1, UBR5, ZWINT, VEGFA, PDCD6IP, EP400, NEK6, UBA52, DSCC1, PAM, CRTC2, KIF4A, MAPKAPK5, TRRAP, ANAPC11, SRC, WAPL, NIPBL, DDX3X, NCAPG2…	1507	1184	16792	1.58105	9.61395e-06	2.53e-07	2.45598e-06
GOTERM_BP_ALL	GO:0016569	covalent chromatin modification	84	4.83036	1.54224e-06	MORF4L1, KDM6A, EZH1, ARID4B, MORF4L2, CBX4, CBX3, MED24, AURKB, HMGN5, MEN1, EPC2, SIN3B, PRMT2, BAG6, BRPF3, PRMT7, PRMT5, SMARCD1, RTF1, SETMAR, H2AFY, TLK1, TLK2, DNAJC2, KMT5A, BRD8, ELP4, TBL1XR1, CTBP1, TADA2A, RBL1, MTA3, ANP32E, MTA1, BANP, UBR2, TRIM37, EYA3, BPTF, UBR5, VEGFA, ASH1L, CARM1, EP400, KMT2D, CRTC2, KMT2A, HCFC1, NR3C1, TRRAP, PAXBP1, NIPBL, NPM2, CHD2, PBRM1, WAC, USP34, T…	1507	550	16792	1.70179	0.0119543	0.000138225	0.0030722
GOTERM_BP_ALL	GO:0018205	peptidyl-lysine modification	66	3.79528	3.16518e-06	MORF4L1, KDM6A, EZH1, ARID4B, MORF4L2, CBX4, MED24, NUP188, AURKB, SENP5, SENP6, PHC3, MEN1, NFATC2IP, EPC2, BAG6, BRPF3, INCENP, RTF1, SETMAR, H2AFY, TOP2B, KMT5A, BRD8, ELP4, MAGEA2B, CTBP1, TADA2A, NUP88, MTA1, ASH1L, DHPS, EP400, CRTC2, KMT2D, NUP98, KMT2A, MAGEA2, HCFC1, TRRAP, SUMO1, HNRNPC, NUP54, NUP153, EHMT1, L3MBTL2, TP53BP1, SMC5, BRCA2, SMYD2, EHMT2, NUP155, BRCA1, SIRT2, SUV39H2, AT…	1507	407	16792	1.80692	0.02438	0.000254422	0.00630506
GOTERM_BP_ALL	GO:0006325	chromatin organization	99	5.69293	0.000215636	MORF4L1, HMGN1, MORF4L2, CBX4, MED24, CBX3, AURKB, HMGN5, SIN3B, EPC2, BRPF3, DDX11, H2AFV, SMARCD1, H2AFY, TLK1, TLK2, DNAJC2, TADA2A, MTA3, RBL1, NUDT5, MTA1, UBR2, TRIM37, UBR5, VEGFA, EP400, CRTC2, TRRAP, NIPBL, NPM2, NPM1, PBRM1, SUPV3L1, HNRNPC, DNMT3A, AEBP2, EHMT1, SHPRH, BRCA2, SMYD2, EHMT2, UIMC1, BRCA1, SUV39H2, HDAC1, WDR61, SMARCC1, SMARCC2, TDG, CHAF1A, UBE2E1, KDM6A, EZH1, ARID4B, …	1507	768	16792	1.43636	0.813945	0.00890539	0.428687
GOTERM_BP_ALL	GO:0016570	histone modification	61	3.50776	0.000689199	MORF4L1, KDM6A, EZH1, ARID4B, MORF4L2, MED24, AURKB, MEN1, EPC2, SIN3B, PRMT2, PRMT7, BRPF3, PRMT5, RTF1, SETMAR, H2AFY, KMT5A, BRD8, ELP4, TBL1XR1, CTBP1, TADA2A, MTA3, MTA1, UBR2, EYA3, TRIM37, UBR5, ASH1L, VEGFA, CARM1, EP400, CRTC2, KMT2D, KMT2A, HCFC1, PAXBP1, TRRAP, NIPBL, WAC, USP34, TRIP12, EHMT1, BRCA2, SIRT6, SMYD2, SIRT7, EHMT2, BRCA1, UIMC1, SIRT2, SUV39H2, ATRX, RLF, WDR61, HDAC1, JM…	1507	440	16792	1.54478	0.995375	0.023005	1.36402
Annotation Cluster 9	Enrichment Score: 4.99646817908333
Category	Term		Count	%	PValue	Genes	List Total	Pop Hits	Pop Total	Fold Enrichment	Bonferroni	Benjamini	FDR
GOTERM_BP_ALL	GO:0044403	symbiosis, encompassing mutualism through parasitism	136	7.82059	6.21693e-07	PVR, XPO1, RPL17, CHMP3, MICA, VAPA, AP1G2, AP1G1, BTRC, IDE, TSPAN6, TIRAP, SYNCRIP, SLC52A2, DDX11, PUM2, INSR, RBL1, DDX39B, PTBP1, HLA-A, UBR4, IFI44, CD40, BCL2L11, NCAM1, RPS18, NPC1, UNC13D, RPS13, MST1R, PDCD6IP, EIF2AK2, UBA52, EIF2AK4, CRTC2, CRTC1, NFKBIA, OAS1, SP110, ITGB1, SRC, WAPL, EIF3B, DDX3X, PSMB3, RPL9, NPM1, SNF8, EIF3L, SCARB1, NUP54, TRAM1, RPS24, LGALS1, DDX1, ITGA2, SSB,…	1507	998	16792	1.51844	0.00483623	6.3787e-05	0.00123845
GOTERM_BP_ALL	GO:0044419	interspecies interaction between organisms	136	7.82059	6.21693e-07	PVR, XPO1, RPL17, CHMP3, MICA, VAPA, AP1G2, AP1G1, BTRC, IDE, TSPAN6, TIRAP, SYNCRIP, SLC52A2, DDX11, PUM2, INSR, RBL1, DDX39B, PTBP1, HLA-A, UBR4, IFI44, CD40, BCL2L11, NCAM1, RPS18, NPC1, UNC13D, RPS13, MST1R, PDCD6IP, EIF2AK2, UBA52, EIF2AK4, CRTC2, CRTC1, NFKBIA, OAS1, SP110, ITGB1, SRC, WAPL, EIF3B, DDX3X, PSMB3, RPL9, NPM1, SNF8, EIF3L, SCARB1, NUP54, TRAM1, RPS24, LGALS1, DDX1, ITGA2, SSB,…	1507	998	16792	1.51844	0.00483623	6.3787e-05	0.00123845
GOTERM_BP_ALL	GO:0016032	viral process	132	7.59057	8.18503e-07	PVR, RPL17, XPO1, CHMP3, MICA, VAPA, AP1G2, AP1G1, BTRC, IDE, TSPAN6, SYNCRIP, SLC52A2, DDX11, PUM2, INSR, RBL1, DDX39B, PTBP1, HLA-A, UBR4, IFI44, CD40, BCL2L11, NCAM1, RPS18, NPC1, UNC13D, RPS13, MST1R, PDCD6IP, EIF2AK2, UBA52, EIF2AK4, CRTC2, CRTC1, NFKBIA, OAS1, SP110, ITGB1, SRC, WAPL, EIF3B, DDX3X, PSMB3, RPL9, NPM1, SNF8, EIF3L, SCARB1, NUP54, TRAM1, RPS24, LGALS1, DDX1, ITGA2, SSB, DDX5, …	1507	966	16792	1.5226	0.00636237	8.07903e-05	0.0016305
GOTERM_BP_ALL	GO:0044764	multi-organism cellular process	132	7.59057	1.18956e-06	PVR, RPL17, XPO1, CHMP3, MICA, VAPA, AP1G2, AP1G1, BTRC, IDE, TSPAN6, SYNCRIP, SLC52A2, DDX11, PUM2, INSR, RBL1, DDX39B, PTBP1, HLA-A, UBR4, IFI44, CD40, BCL2L11, NCAM1, RPS18, NPC1, UNC13D, RPS13, MST1R, PDCD6IP, EIF2AK2, UBA52, EIF2AK4, CRTC2, CRTC1, NFKBIA, OAS1, SP110, ITGB1, SRC, WAPL, EIF3B, DDX3X, PSMB3, RPL9, NPM1, SNF8, EIF3L, SCARB1, NUP54, TRAM1, RPS24, LGALS1, DDX1, ITGA2, SSB, DDX5, …	1507	973	16792	1.51165	0.00923334	0.000110425	0.00236967
GOTERM_BP_ALL	GO:0019058	viral life cycle	71	4.08281	5.14686e-06	PVR, RPL17, XPO1, CHMP3, LDLR, VAPA, IDE, NUP188, SLC52A2, RPS2, RPS3, TRIM6, PCBP2, TNIP1, CTBP1, CTBP2, NUP88, PTBP1, DDX39B, PI4KA, NECTIN2, NCAM1, TARBP2, RPS18, NPC1, THOC6, RPS13, KPNA4, PDCD6IP, THOC5, CTSB, EIF2AK2, UBA52, EIF2AK4, POLR2G, NUP98, TRIM14, RPL27A, RPL36, OAS1, RPL38, ITGB1, STAU1, EIF3B, DDX3X, RPL9, SNF8, EIF3L, SCARB1, NUP54, HSPA8, RPS24, NUP153, LRSAM1, LGALS1, AXL, TRI…	1507	455	16792	1.73875	0.0393405	0.000385842	0.0102524
GOTERM_BP_ALL	GO:0051704	multi-organism process	210	12.0759	0.542111	PVR, RPL17, RAD51C, CHMP3, VAPA, FSTL3, SYNCRIP, SLC52A2, CD47, DDX11, FAS, PTBP1, UBR4, SPAG1, UBR2, IFI44, CD40, BCL2L11, RPS18, NPC1, UNC13D, CATSPER1, RPS13, MST1R, EIF2AK2, EIF2AK4, CRTC2, CRTC1, NFKBIA, OAS1, KRAS, NUP54, TRAM1, RPS24, DNMT3A, LGALS1, DDX1, DDX5, S100A14, HNRNPA1, USF1, GAS6, RPS7, CCT7, NOTCH1, ETS1, TSGA10, SMURF2, GRK2, PLA2G4B, LDLR, AP2S1, TTLL5, NFKB1, AP1S2, BAG6, RA…	1507	2341	16792	0.999556	1	0.990403	100
Annotation Cluster 10	Enrichment Score: 4.7783470070232585
Category	Term		Count	%	PValue	Genes	List Total	Pop Hits	Pop Total	Fold Enrichment	Bonferroni	Benjamini	FDR
GOTERM_BP_ALL	GO:0071826	ribonucleoprotein complex subunit organization	43	2.47269	2.93347e-06	EIF6, MRPS11, RBM5, CNOT2, EIF2A, CNOT1, RPL38, MTIF2, CNOT7, EIF2D, GFM2, SF3B1, SCAF11, EIF3B, ATXN2L, PRMT7, DDX3X, EIF3H, KLC1, PRMT5, NPM1, EIF3K, EIF3L, AGO2, MTERF4, PUM2, DHX30, EIF3M, NOL3, KIF5B, RRP7A, DDX39B, SF1, DDX1, EIF2S3, PRPF3, RPF2, SMN1, EIF4B, OGFOD1, TARBP2, ATXN2, SLU7	1507	223	16792	2.14859	0.0226156	0.000238255	0.00584351
GOTERM_BP_ALL	GO:0022618	ribonucleoprotein complex assembly	39	2.24267	2.74383e-05	EIF6, MRPS11, RBM5, CNOT2, EIF2A, CNOT1, RPL38, CNOT7, EIF2D, SF3B1, SCAF11, EIF3B, ATXN2L, PRMT7, DDX3X, EIF3H, PRMT5, NPM1, EIF3K, EIF3L, AGO2, MTERF4, PUM2, DHX30, EIF3M, NOL3, RRP7A, DDX39B, SF1, DDX1, EIF2S3, PRPF3, RPF2, SMN1, EIF4B, OGFOD1, TARBP2, ATXN2, SLU7	1507	212	16792	2.04983	0.192625	0.00159549	0.0546448
GOTERM_BP_ALL	GO:0022613	ribonucleoprotein complex biogenesis	70	4.0253	5.74407e-05	EIF6, RPL17, XPO1, UTP18, GTPBP10, RBM5, CNOT2, EIF2A, CNOT1, CNOT7, RPS2, NSUN5P1, EIF2D, RPS3, PRMT7, RRP1B, PRMT5, TFB2M, PUM2, DHX30, NOL6, MRPL1, KRR1, GTPBP4, EXOSC9, NOL3, NUP88, RRP7A, DDX39B, SF1, EIF2S3, PRPF3, SMN1, OGFOD1, TARBP2, RPS18, SLU7, RPS13, UBA52, MRPS11, RPL27A, ERI1, RPL36, RPL38, RIOK1, FCF1, SF3B1, EIF3B, ATXN2L, SCAF11, DDX3X, EIF3H, RPL9, NPM1, EIF3K, AGO2, EIF3L, MTER…	1507	480	16792	1.62497	0.361054	0.00288574	0.114364
Annotation Cluster 11	Enrichment Score: 4.499451563184447
Category	Term		Count	%	PValue	Genes	List Total	Pop Hits	Pop Total	Fold Enrichment	Bonferroni	Benjamini	FDR
GOTERM_BP_ALL	GO:0034641	cellular nitrogen compound metabolic process	708	40.7131	6.90538e-12	RPL17, FAM200B, MEF2A, FSTL3, ASCC1, MED25, MED24, SYNCRIP, FSTL1, ZNF638, INTS3, CUL3, INTS9, INTS8, EPC2, CDCA7, CLK2, INTS7, PHTF1, DHX30, PTPRK, KRR1, MDH1B, TADA2A, RCOR3, PTBP1, EIF2S3, DPAGT1, ZHX3, TOX2, NME6, RAD1, WDR83, OGFOD1, RPS18, EIF2AK1, SCYL1, TRAPPC9, MED15, MED17, ZNF384, ADSL, RPS13, PIDD1, EIF2AK2, EIF2AK4, CRTC2, ZNF133, CRTC1, PABPC4, NFKBIA, MAGEA2, MTIF2, PUS7, CTIF, SLC…	1507	6505	16792	1.21276	5.3848e-08	3.58987e-09	1.3756e-08
GOTERM_BP_ALL	GO:0044260	cellular macromolecule metabolic process	878	50.4888	8.79388e-12	MEF2A, PPP2R5C, ASCC1, MED25, SYNCRIP, MED24, CUL3, EPC2, BTBD2, INCENP, CAB39, DHX30, PIK3CB, PTBP1, UBE2J2, MARK3, PTPDC1, BRAP, TOX2, MARK2, RAD1, OGFOD1, NPC1, EIF2AK1, SCYL1, DCAF8, MED15, MED17, ZNF384, PIDD1, EIF2AK2, EIF2AK4, CRTC2, ZNF133, CRTC1, PABPC4, NFKBIA, ARIH2, ARNTL2, PPP2R2D, SPOP, DHX9, PAIP1, GARS, JTB, PIBF1, USF1, GAS6, SRSF3, BFAR, PPRC1, SMURF2, DHX40, TAF1C, EZH1, U2SURP…	1507	8387	16792	1.16648	6.85745e-08	4.2859e-09	1.7518e-08
GOTERM_BP_ALL	GO:0044237	cellular metabolic process	1031	59.2869	6.98469e-11	MEF2A, PPP2R5C, MED25, ASCC1, SYNCRIP, MED24, CUL3, SH3YL1, EPC2, INCENP, BTBD2, CAB39, DHX30, PIK3CB, PTBP1, UBE2J2, MARK3, PTPDC1, LPCAT3, BRAP, LPCAT4, TOX2, MARK2, RAD1, OGFOD1, NPC1, EIF2AK1, SCYL1, DCAF8, MED15, MED17, ZNF384, ADSL, PIDD1, EIF2AK2, EIF2AK4, ACAA1, CRTC2, ZNF133, CRTC1, PABPC4, NFKBIA, PDSS1, SLC29A1, ARIH2, GCSH, ARNTL2, PPP2R2D, SPOP, DHX9, PAIP1, GARS, JTB, ACACA, PIBF1, …	1507	10202	16792	1.12606	5.44666e-07	2.17866e-08	1.3914e-07
GOTERM_BP_ALL	GO:0044238	primary metabolic process	1031	59.2869	2.63608e-10	MEF2A, PPP2R5C, MED25, ASCC1, SYNCRIP, MED24, CUL3, SH3YL1, EPC2, INCENP, BTBD2, CAB39, DHX30, PIK3CB, PTBP1, ESPL1, UBE2J2, MARK3, PTPDC1, LPCAT3, BRAP, LPCAT4, TOX2, MARK2, RAD1, OGFOD1, NPC1, EIF2AK1, SCYL1, DCAF8, MED15, MED17, ZNF384, ADSL, PIDD1, EIF2AK2, EIF2AK4, ACAA1, CRTC2, ZNF133, CRTC1, PABPC4, NFKBIA, PDSS1, SLC29A1, ARIH2, GCSH, ARNTL2, PPP2R2D, SPOP, DHX9, PAIP1, GARS, JTB, ACACA, …	1507	10243	16792	1.12156	2.05561e-06	7.08831e-08	5.25124e-07
GOTERM_BP_ALL	GO:0006807	nitrogen compound metabolic process	737	42.3807	4.46129e-10	RPL17, FAM200B, MEF2A, FSTL3, ASCC1, MED25, MED24, SYNCRIP, FSTL1, ZNF638, INTS3, CUL3, INTS9, INTS8, EPC2, CDCA7, CLK2, INTS7, PHTF1, DHX30, PTPRK, KRR1, MDH1B, TADA2A, RCOR3, PTBP1, EIF2S3, DPAGT1, ZHX3, LPCAT3, LPCAT4, TOX2, NME6, RAD1, WDR83, OGFOD1, RPS18, EIF2AK1, SCYL1, TRAPPC9, MED15, MED17, ZNF384, ADSL, RPS13, PIDD1, EIF2AK2, EIF2AK4, CRTC2, ZNF133, CRTC1, PABPC4, NFKBIA, MAGEA2, MTIF2,…	1507	6948	16792	1.18194	3.4789e-06	1.05422e-07	8.88719e-07
GOTERM_BP_ALL	GO:0071704	organic substance metabolic process	1065	61.2421	2.03038e-09	MEF2A, PPP2R5C, MED25, ASCC1, SYNCRIP, MED24, CUL3, SH3YL1, EPC2, INCENP, BTBD2, CAB39, DHX30, PIK3CB, PTBP1, ESPL1, UBE2J2, MARK3, PTPDC1, LPCAT3, BRAP, LPCAT4, TOX2, MARK2, RAD1, OGFOD1, NPC1, EIF2AK1, SCYL1, DCAF8, MED15, MED17, ZNF384, ADSL, PIDD1, EIF2AK2, EIF2AK4, ACAA1, CRTC2, ZNF133, CRTC1, PABPC4, NFKBIA, PDSS1, SLC29A1, ARIH2, GCSH, ARNTL2, PPP2R2D, SPOP, DHX9, PAIP1, GARS, JTB, ACACA, …	1507	10707	16792	1.10833	1.58327e-05	4.05971e-07	4.04465e-06
GOTERM_BP_ALL	GO:0034645	cellular macromolecule biosynthetic process	552	31.7424	2.24998e-09	FAM200B, RPL17, MEF2A, FSTL3, MED25, ASCC1, MED24, SYNCRIP, FSTL1, INTS3, ZNF638, CUL3, INTS9, INTS8, EPC2, CDCA7, INTS7, PHTF1, PTPRK, TADA2A, RCOR3, PTBP1, EIF2S3, DPAGT1, ZHX3, TOX2, RAD1, OGFOD1, GRB10, RPS18, NPC1, EIF2AK1, SCYL1, TRAPPC9, MED15, MED17, ZNF384, RPS13, PIDD1, EIF2AK2, EIF2AK4, CRTC2, ZNF133, CRTC1, PABPC4, NFKBIA, MAGEA2, MTIF2, CTIF, ARNTL2, TCF3, RPS24, MGAT4B, DVL3, DNMT3A…	1507	5012	16792	1.22721	1.75452e-05	4.38633e-07	4.48211e-06
GOTERM_BP_ALL	GO:0008152	metabolic process	1095	62.9672	3.23426e-09	MEF2A, PPP2R5C, MED25, ASCC1, SYNCRIP, MED24, CUL3, SH3YL1, EPC2, INCENP, BTBD2, CAB39, DHX30, PIK3CB, PTBP1, ESPL1, UBE2J2, MARK3, PTPDC1, LPCAT3, TOX2, BRAP, LPCAT4, MARK2, RAD1, OGFOD1, OGFOD2, NPC1, EIF2AK1, SCYL1, DCAF8, MED15, MED17, ZNF384, ADSL, PIDD1, EIF2AK2, EIF2AK4, ACAA1, CRTC2, ZNF133, CRTC1, PABPC4, NFKBIA, PDSS1, SLC29A1, ARIH2, GCSH, ARNTL2, PPP2R2D, SPOP, DHX9, PAIP1, GARS, JTB,…	1507	11075	16792	1.10169	2.52204e-05	6.00494e-07	6.44287e-06
GOTERM_BP_ALL	GO:0043170	macromolecule metabolic process	926	53.249	4.17879e-09	MEF2A, PPP2R5C, ASCC1, MED25, SYNCRIP, MED24, CUL3, EPC2, INCENP, BTBD2, CAB39, DHX30, PIK3CB, PTBP1, ESPL1, UBE2J2, MARK3, PTPDC1, BRAP, TOX2, MARK2, RAD1, OGFOD1, NPC1, EIF2AK1, SCYL1, DCAF8, MED15, MED17, ZNF384, PIDD1, EIF2AK2, EIF2AK4, CRTC2, ZNF133, CRTC1, PABPC4, NFKBIA, ARIH2, ARNTL2, PPP2R2D, SPOP, DHX9, PAIP1, GARS, ACACA, JTB, PIBF1, USF1, GAS6, SRSF3, BFAR, PPRC1, SMURF2, DHX40, TAF1C…	1507	9130	16792	1.13013	3.25857e-05	7.40595e-07	8.32444e-06
GOTERM_BP_ALL	GO:0009059	macromolecule biosynthetic process	564	32.4324	7.156e-09	FAM200B, RPL17, MEF2A, FSTL3, MED25, ASCC1, MED24, SYNCRIP, FSTL1, INTS3, ZNF638, CUL3, INTS9, INTS8, EPC2, CDCA7, INTS7, PHTF1, PTPRK, TADA2A, RCOR3, PTBP1, EIF2S3, DPAGT1, ZHX3, TOX2, RAD1, OGFOD1, GRB10, RPS18, NPC1, EIF2AK1, SCYL1, TRAPPC9, MED15, MED17, ZNF384, RPS13, PIDD1, EIF2AK2, EIF2AK4, CRTC2, ZNF133, CRTC1, PABPC4, NFKBIA, MAGEA2, MTIF2, CTIF, ARNTL2, TCF3, RPS24, MGAT4B, DVL3, DNMT3A…	1507	5175	16792	1.21439	5.5801e-05	1.2131e-06	1.42553e-05
GOTERM_BP_ALL	GO:0044249	cellular biosynthetic process	652	37.4928	7.9305e-09	RPL17, FAM200B, MEF2A, FSTL3, ASCC1, MED25, MED24, SYNCRIP, FSTL1, ZNF638, INTS3, CUL3, INTS9, INTS8, EPC2, SH3YL1, CDCA7, CLK2, INTS7, PHTF1, PTPRK, TADA2A, RCOR3, PIK3CB, PTBP1, EIF2S3, DPAGT1, ZHX3, LPCAT3, LPCAT4, TOX2, NME6, RAD1, OGFOD1, GRB10, RPS18, NPC1, EIF2AK1, SCYL1, TRAPPC9, MED15, MED17, ZNF384, ADSL, RPS13, PIDD1, EIF2AK2, EIF2AK4, CRTC2, ZNF133, CRTC1, PABPC4, NFKBIA, PPT2, MAGEA2…	1507	6118	16792	1.18748	6.18402e-05	1.31579e-06	1.57981e-05
GOTERM_BP_ALL	GO:0009058	biosynthetic process	669	38.4704	1.30168e-08	RPL17, FAM200B, MEF2A, FSTL3, ASCC1, MED25, MED24, SYNCRIP, FSTL1, ZNF638, INTS3, CUL3, INTS9, INTS8, EPC2, SH3YL1, CDCA7, CLK2, INTS7, PHTF1, PTPRK, TADA2A, RCOR3, PIK3CB, PTBP1, EIF2S3, DPAGT1, ZHX3, LPCAT3, LPCAT4, TOX2, NME6, RAD1, OGFOD1, GRB10, RPS18, NPC1, EIF2AK1, SCYL1, TRAPPC9, MED15, MED17, ZNF384, ADSL, RPS13, PIDD1, EIF2AK2, EIF2AK4, CRTC2, ZNF133, CRTC1, PABPC4, NFKBIA, PPT2, MAGEA2…	1507	6320	16792	1.1795	0.0001015	2.0301e-06	2.59304e-05
GOTERM_BP_ALL	GO:1901576	organic substance biosynthetic process	660	37.9528	1.48669e-08	RPL17, FAM200B, MEF2A, FSTL3, ASCC1, MED25, MED24, SYNCRIP, FSTL1, ZNF638, INTS3, CUL3, INTS9, INTS8, EPC2, SH3YL1, CDCA7, CLK2, INTS7, PHTF1, PTPRK, TADA2A, RCOR3, PIK3CB, PTBP1, EIF2S3, DPAGT1, ZHX3, LPCAT3, LPCAT4, TOX2, NME6, RAD1, OGFOD1, GRB10, RPS18, NPC1, EIF2AK1, SCYL1, TRAPPC9, MED15, MED17, ZNF384, ADSL, RPS13, PIDD1, EIF2AK2, EIF2AK4, CRTC2, ZNF133, CRTC1, PABPC4, NFKBIA, PPT2, MAGEA2…	1507	6227	16792	1.18101	0.000115925	2.27317e-06	2.96158e-05
GOTERM_BP_ALL	GO:0006139	nucleobase-containing compound metabolic process	619	35.5952	1.90343e-08	RPL17, FAM200B, MEF2A, FSTL3, ASCC1, MED25, MED24, SYNCRIP, FSTL1, ZNF638, INTS3, CUL3, INTS9, INTS8, EPC2, CDCA7, CLK2, INTS7, PHTF1, DHX30, PTPRK, KRR1, MDH1B, TADA2A, RCOR3, PTBP1, DPAGT1, ZHX3, TOX2, NME6, RAD1, WDR83, RPS18, SCYL1, TRAPPC9, MED15, MED17, ZNF384, ADSL, RPS13, PIDD1, EIF2AK2, EIF2AK4, CRTC2, ZNF133, CRTC1, PABPC4, NFKBIA, MAGEA2, PUS7, CTIF, SLC29A1, NPHP3, ARNTL2, TCF3, RPS24…	1507	5794	16792	1.19042	0.000148418	2.69871e-06	3.79176e-05
GOTERM_BP_ALL	GO:0010467	gene expression	573	32.95	2.1024e-08	FAM200B, RPL17, MEF2A, PPP2R5C, FSTL3, MED25, ASCC1, MED24, SYNCRIP, FSTL1, ZNF638, INTS3, CUL3, INTS9, INTS8, EPC2, CDCA7, CLK2, INTS7, PHTF1, FAS, DHX30, PTPRK, KRR1, TADA2A, RCOR3, PIK3CB, PTBP1, EIF2S3, ZHX3, TOX2, WDR83, OGFOD1, RPS18, EIF2AK1, SCYL1, TRAPPC9, MED15, MELTF, MED17, ZNF384, RPS13, PIDD1, EIF2AK2, EIF2AK4, CRTC2, ZNF133, CRTC1, PABPC4, NFKBIA, MAGEA2, MTIF2, PUS7, CTIF, ARNTL2,…	1507	5306	16792	1.20331	0.000163932	2.87623e-06	4.18813e-05
GOTERM_BP_ALL	GO:0046483	heterocycle metabolic process	629	36.1702	3.13691e-08	RPL17, FAM200B, MEF2A, FSTL3, ASCC1, MED25, MED24, SYNCRIP, FSTL1, ZNF638, INTS3, CUL3, INTS9, INTS8, EPC2, CDCA7, CLK2, INTS7, PHTF1, DHX30, PTPRK, KRR1, MDH1B, TADA2A, RCOR3, PTBP1, DPAGT1, ZHX3, TOX2, NME6, RAD1, WDR83, RPS18, EIF2AK1, SCYL1, TRAPPC9, MED15, MED17, ZNF384, ADSL, RPS13, PIDD1, EIF2AK2, EIF2AK4, CRTC2, ZNF133, CRTC1, PABPC4, NFKBIA, MAGEA2, PUS7, CTIF, SLC29A1, NPHP3, ARNTL2, TC…	1507	5919	16792	1.18411	0.000244586	4.14603e-06	6.24894e-05
GOTERM_BP_ALL	GO:0006725	cellular aromatic compound metabolic process	633	36.4002	3.43501e-08	RPL17, FAM200B, MEF2A, FSTL3, ASCC1, MED25, MED24, SYNCRIP, FSTL1, ZNF638, INTS3, CUL3, INTS9, INTS8, EPC2, CDCA7, CLK2, INTS7, PHTF1, DHX30, PTPRK, KRR1, MDH1B, TADA2A, RCOR3, PTBP1, DPAGT1, ZHX3, TOX2, NME6, RAD1, WDR83, RPS18, EIF2AK1, SCYL1, TRAPPC9, MED15, MED17, ZNF384, ADSL, RPS13, PIDD1, EIF2AK2, EIF2AK4, CRTC2, ZNF133, CRTC1, PABPC4, NFKBIA, MAGEA2, PUS7, CTIF, SLC29A1, NPHP3, ARNTL2, TC…	1507	5965	16792	1.18245	0.000267826	4.46436e-06	6.84278e-05
GOTERM_BP_ALL	GO:1901360	organic cyclic compound metabolic process	650	37.3778	3.55756e-08	RPL17, FAM200B, MEF2A, FSTL3, ASCC1, MED25, MED24, SYNCRIP, FSTL1, ZNF638, INTS3, CUL3, INTS9, INTS8, EPC2, CDCA7, CLK2, INTS7, PHTF1, DHX30, PTPRK, KRR1, MDH1B, TADA2A, RCOR3, PTBP1, DPAGT1, ZHX3, TOX2, NME6, RAD1, WDR83, RPS18, NPC1, EIF2AK1, SCYL1, TRAPPC9, MED15, MED17, ZNF384, ADSL, RPS13, PIDD1, EIF2AK2, EIF2AK4, ACAA1, CRTC2, ZNF133, CRTC1, PABPC4, NFKBIA, MAGEA2, PUS7, CTIF, SLC29A1, NPHP…	1507	6149	16792	1.17787	0.00027738	4.54783e-06	7.08689e-05
GOTERM_BP_ALL	GO:0090304	nucleic acid metabolic process	557	32.0299	4.06944e-08	FAM200B, RPL17, MEF2A, FSTL3, MED25, ASCC1, MED24, SYNCRIP, FSTL1, ZNF638, INTS3, CUL3, INTS9, INTS8, EPC2, CDCA7, CLK2, INTS7, PHTF1, DHX30, PTPRK, KRR1, TADA2A, RCOR3, PTBP1, ZHX3, TOX2, RAD1, WDR83, RPS18, SCYL1, TRAPPC9, MED15, MED17, ZNF384, RPS13, PIDD1, EIF2AK2, EIF2AK4, CRTC2, ZNF133, CRTC1, PABPC4, NFKBIA, MAGEA2, PUS7, CTIF, ARNTL2, TCF3, RPS24, DVL3, DHX9, DNMT3A, NPLOC4, KLF12, PAIP1,…	1507	5158	16792	1.20327	0.000317284	5.11829e-06	8.10659e-05
GOTERM_BP_ALL	GO:0044271	cellular nitrogen compound biosynthetic process	524	30.1323	2.01007e-06	FAM200B, RPL17, MEF2A, MED25, ASCC1, FSTL3, MED24, SYNCRIP, FSTL1, INTS3, ZNF638, CUL3, INTS9, INTS8, EPC2, CDCA7, INTS7, PHTF1, PTPRK, TADA2A, RCOR3, PTBP1, EIF2S3, ZHX3, TOX2, NME6, OGFOD1, RPS18, EIF2AK1, SCYL1, TRAPPC9, MED15, MED17, ZNF384, RPS13, ADSL, PIDD1, EIF2AK2, EIF2AK4, CRTC2, ZNF133, CRTC1, PABPC4, NFKBIA, MAGEA2, MTIF2, CTIF, ARNTL2, TCF3, RPS24, DVL3, DNMT3A, NPLOC4, KLF12, PAIP1,…	1507	4947	16792	1.18026	0.0155523	0.000168529	0.00400412
GOTERM_BP_ALL	GO:0016070	RNA metabolic process	490	28.1771	9.97349e-06	FAM200B, RPL17, MEF2A, MED25, ASCC1, FSTL3, MED24, SYNCRIP, FSTL1, INTS3, ZNF638, CUL3, INTS9, INTS8, EPC2, CDCA7, CLK2, INTS7, PHTF1, DHX30, PTPRK, KRR1, TADA2A, RCOR3, PTBP1, ZHX3, TOX2, WDR83, RPS18, SCYL1, TRAPPC9, MED15, MED17, ZNF384, RPS13, PIDD1, EIF2AK2, EIF2AK4, CRTC2, ZNF133, CRTC1, PABPC4, NFKBIA, MAGEA2, PUS7, CTIF, ARNTL2, TCF3, RPS24, DVL3, DHX9, DNMT3A, KLF12, PAIP1, ZNF620, GARS,…	1507	4648	16792	1.17468	0.0748262	0.000670238	0.019866
GOTERM_BP_ALL	GO:0060255	regulation of macromolecule metabolic process	596	34.2726	2.01736e-05	FAM200B, MEF2A, LTBP4, FSTL3, ASCC1, MED25, MED24, SYNCRIP, FSTL1, ZNF638, CUL3, EPC2, CDCA7, PPP1R1C, CLK2, BTBD2, PHTF1, CAB39, FAS, TLK2, IBTK, PTPRK, TADA2A, RCOR3, PIK3CB, PTBP1, ZHX3, BCL2L11, TOX2, MARK2, OGFOD1, GRB10, EIF2AK1, SCYL1, TRAPPC9, MED15, MELTF, MED17, ZNF384, RPS13, MST1R, PIDD1, EIF2AK2, EIF2AK4, CRTC2, ZNF133, CRTC1, NFKBIA, MAGEA2, MTIF2, CTIF, ARIH2, DIABLO, ARNTL2, TCF3,…	1507	5815	16792	1.14205	0.145566	0.00121876	0.0401796
GOTERM_BP_ALL	GO:0051171	regulation of nitrogen compound metabolic process	463	26.6245	2.92008e-05	FAM200B, MEF2A, MED25, ASCC1, FSTL3, MED24, SYNCRIP, FSTL1, ZNF638, CUL3, EPC2, CDCA7, CLK2, PHTF1, PTPRK, RCOR3, TADA2A, PTBP1, ZHX3, TOX2, OGFOD1, EIF2AK1, SCYL1, TRAPPC9, MED15, MED17, ZNF384, RPS13, PIDD1, EIF2AK2, EIF2AK4, CRTC2, ZNF133, CRTC1, NFKBIA, MAGEA2, MTIF2, CTIF, NPHP3, ARNTL2, TCF3, DNMT3A, DVL3, KLF12, PAIP1, ZNF620, USF1, GAS6, FXR1, UPF3A, SRSF3, WDR61, UBA3, PARPBP, PPRC1, RWD…	1507	4404	16792	1.17145	0.203646	0.00167294	0.0581539
GOTERM_BP_ALL	GO:0048522	positive regulation of cellular process	491	28.2346	7.35629e-05	MEF2A, PLEKHM2, PPP2R5C, MED25, FSTL3, MED24, ITSN2, SSR1, CUL3, SHKBP1, PPP1R1C, PLS1, SH3BGR, CAB39, FAS, OPA1, TADA2A, KIF5B, PIK3CB, ZHX3, ESPL1, UBE2J2, BCL2L11, MARK2, GRB10, UNC13D, MELTF, MED17, PIDD1, MST1R, EIF2AK2, DOC2B, EIF2AK4, CRTC2, CRTC1, NFKBIA, MAGEA2, ARIH2, DIABLO, ARNTL2, TCF3, WDR59, DNMT3A, DVL3, ARHGEF39, KLF12, PAIP1, JTB, ACACA, PIBF1, ATP11C, USF1, GAS6, FXR1, UPF3A, W…	1507	4744	16792	1.15326	0.436543	0.0035568	0.146441
GOTERM_BP_ALL	GO:0010604	positive regulation of macromolecule metabolic process	310	17.8263	0.000111892	HMGN1, MEF2A, MED25, FSTL3, MED24, AURKB, HMGN5, PICALM, CD44, HTRA2, DDX11, H2AFY, CEP290, FAS, CAB39, RAPGEF2, ANAPC1, TADA2A, PIK3CB, STRN3, CD40, PPARGC1B, BCL2L11, MARK2, PARP16, MELTF, RFC1, MED17, VEGFA, ANAPC7, PIDD1, TGFB1I1, MST1R, EIF2AK2, EIF2AK4, CRTC2, CRTC1, NFKBIA, MAGEA2, AKAP13, PLAGL1, ARIH2, KRAS, VRK3, DIABLO, SUPV3L1, ARNTL2, TCF3, DVL3, BMP1, KLF12, PAIP1, TP53BP1, OSBPL7, …	1507	2856	16792	1.20946	0.582129	0.0050603	0.222661
GOTERM_BP_ALL	GO:0019222	regulation of metabolic process	621	35.7102	0.000118845	FAM200B, MEF2A, LTBP4, FSTL3, ASCC1, MED25, MED24, SYNCRIP, FSTL1, ZNF638, CUL3, EPC2, CDCA7, PPP1R1C, CLK2, BTBD2, PHTF1, CAB39, FAS, TLK2, IBTK, PTPRK, PPP1R37, TADA2A, RCOR3, PIK3CB, PTBP1, ZHX3, BCL2L11, TOX2, MARK2, OGFOD1, GRB10, EIF2AK1, SCYL1, TRAPPC9, MED15, MELTF, MED17, ZNF384, RPS13, MST1R, PIDD1, EIF2AK2, EIF2AK4, CRTC2, ZNF133, CRTC1, NFKBIA, MAGEA2, MTIF2, CTIF, NPHP3, ARIH2, DIABL…	1507	6171	16792	1.12131	0.604186	0.00531234	0.236482
GOTERM_BP_ALL	GO:2000112	regulation of cellular macromolecule biosynthetic process	417	23.9793	0.000159342	FAM200B, MEF2A, MED25, ASCC1, FSTL3, MED24, SYNCRIP, FSTL1, ZNF638, CUL3, EPC2, CDCA7, PHTF1, PTPRK, RCOR3, TADA2A, ZHX3, TOX2, OGFOD1, GRB10, EIF2AK1, MED15, TRAPPC9, SCYL1, MED17, ZNF384, PIDD1, EIF2AK2, EIF2AK4, CRTC2, ZNF133, CRTC1, MAGEA2, NFKBIA, MTIF2, CTIF, ARNTL2, TCF3, DNMT3A, DVL3, KLF12, ZNF620, PAIP1, USF1, GAS6, FXR1, UPF3A, WDR61, UBA3, PPRC1, RWDD3, SMURF2, ZNF385A, TAF1C, ZNF487,…	1507	3991	16792	1.16424	0.71138	0.00691811	0.316941
GOTERM_BP_ALL	GO:0010468	regulation of gene expression	450	25.8769	0.000168162	FAM200B, MEF2A, MED25, ASCC1, FSTL3, MED24, SYNCRIP, FSTL1, ZNF638, CUL3, EPC2, CDCA7, CLK2, PHTF1, PTPRK, RCOR3, TADA2A, PIK3CB, PTBP1, ZHX3, TOX2, OGFOD1, EIF2AK1, SCYL1, MELTF, MED15, TRAPPC9, MED17, ZNF384, RPS13, PIDD1, EIF2AK2, EIF2AK4, CRTC2, ZNF133, CRTC1, NFKBIA, MAGEA2, MTIF2, CTIF, ARNTL2, TCF3, DHX9, DNMT3A, DVL3, KLF12, PAIP1, ZNF620, USF1, GAS6, FXR1, UPF3A, SRSF3, WDR61, UBA3, PPRC…	1507	4345	16792	1.15402	0.730567	0.00721931	0.334457
GOTERM_BP_ALL	GO:0048523	negative regulation of cellular process	445	25.5894	0.000211566	MEF2A, PPP2R5C, MED25, FSTL3, SYNCRIP, INTS3, CUL3, PPP1R1C, CLK2, TLK2, FAS, CAB39, IBTK, PTPRK, PPP1R37, OPA1, RCOR3, PTBP1, ZHX3, ESPL1, PTPRU, BRAP, NME6, ST13, RAD1, GRB10, NPC1, EIF2AK1, MELTF, ZWINT, RPS13, PIDD1, EIF2AK2, EIF2AK4, NFKBIA, MAGEA2, NPHP3, TCF3, DNMT3A, DVL3, KLF12, PIBF1, GAS8, GAS6, FXR1, BFAR, WDR61, UBA3, PARPBP, RGS5, SMURF2, ZNF385A, LIMA1, AP2S1, LATS1, EEF2K, USP10, …	1507	4300	16792	1.15314	0.807944	0.00878454	0.420612
GOTERM_BP_ALL	GO:0031325	positive regulation of cellular metabolic process	306	17.5963	0.000216081	HMGN1, MEF2A, MED25, FSTL3, MED24, AURKB, HMGN5, PICALM, CD44, HTRA2, DDX11, CEP290, FAS, CAB39, RAPGEF2, NSMAF, ANAPC1, TADA2A, PIK3CB, STRN3, CD40, BCL2L11, PPARGC1B, MARK2, PARP16, GRB10, MELTF, RFC1, MED17, VEGFA, ANAPC7, PIDD1, TGFB1I1, MST1R, EIF2AK2, EIF2AK4, CRTC2, CRTC1, NFKBIA, MAGEA2, AKAP13, PLAGL1, ARIH2, KRAS, VRK3, DIABLO, SUPV3L1, ARNTL2, TCF3, DVL3, BMP1, KLF12, PAIP1, TP53BP1, O…	1507	2839	16792	1.20101	0.814589	0.00887667	0.429569
GOTERM_BP_ALL	GO:0080090	regulation of primary metabolic process	583	33.525	0.00025747	FAM200B, MEF2A, LTBP4, FSTL3, MED25, ASCC1, MED24, SYNCRIP, FSTL1, ZNF638, CUL3, EPC2, CDCA7, PPP1R1C, CLK2, BTBD2, PHTF1, CAB39, FAS, TLK2, IBTK, PTPRK, TADA2A, RCOR3, PIK3CB, PTBP1, ZHX3, BCL2L11, TOX2, MARK2, OGFOD1, GRB10, EIF2AK1, SCYL1, TRAPPC9, MED15, MELTF, MED17, ZNF384, RPS13, PIDD1, MST1R, EIF2AK2, EIF2AK4, CRTC2, ZNF133, CRTC1, NFKBIA, MAGEA2, MTIF2, CTIF, NPHP3, ARIH2, DIABLO, ARNTL2…	1507	5798	16792	1.12042	0.865744	0.010458	0.51165
GOTERM_BP_ALL	GO:0009893	positive regulation of metabolic process	325	18.6889	0.000305832	HMGN1, MEF2A, MED25, FSTL3, MED24, AURKB, HMGN5, PICALM, CD44, HTRA2, DDX11, H2AFY, CEP290, FAS, CAB39, RAPGEF2, NSMAF, ANAPC1, TADA2A, PIK3CB, STRN3, CD40, PPARGC1B, BCL2L11, MARK2, PARP16, GRB10, MELTF, RFC1, MED17, VEGFA, ANAPC7, PIDD1, TGFB1I1, MST1R, EIF2AK2, EIF2AK4, CRTC2, CRTC1, NFKBIA, MAGEA2, AKAP13, PLAGL1, ARIH2, KRAS, VRK3, DIABLO, SUPV3L1, ARNTL2, TCF3, DVL3, BMP1, KLF12, PAIP1, TP5…	1507	3052	16792	1.18656	0.907933	0.0119744	0.607478
GOTERM_BP_ALL	GO:0010556	regulation of macromolecule biosynthetic process	425	24.4393	0.000306154	FAM200B, MEF2A, MED25, ASCC1, FSTL3, MED24, SYNCRIP, FSTL1, ZNF638, CUL3, EPC2, CDCA7, PHTF1, PTPRK, RCOR3, TADA2A, ZHX3, TOX2, OGFOD1, GRB10, EIF2AK1, MED15, TRAPPC9, SCYL1, MED17, ZNF384, PIDD1, EIF2AK2, EIF2AK4, CRTC2, ZNF133, CRTC1, NFKBIA, MAGEA2, MTIF2, CTIF, ARNTL2, TCF3, DNMT3A, DVL3, KLF12, ZNF620, PAIP1, USF1, GAS6, FXR1, UPF3A, WDR61, UBA3, PPRC1, RWDD3, SMURF2, ZNF385A, TAF1C, ZNF487,…	1507	4107	16792	1.15306	0.908164	0.0119271	0.608117
GOTERM_BP_ALL	GO:0031323	regulation of cellular metabolic process	585	33.64	0.000415168	FAM200B, MEF2A, FSTL3, MED25, ASCC1, MED24, SYNCRIP, FSTL1, ZNF638, CUL3, EPC2, CDCA7, PPP1R1C, CLK2, PHTF1, CAB39, FAS, TLK2, IBTK, PTPRK, PPP1R37, TADA2A, RCOR3, PIK3CB, PTBP1, ZHX3, BCL2L11, TOX2, MARK2, OGFOD1, GRB10, EIF2AK1, SCYL1, TRAPPC9, MED15, MELTF, MED17, ZNF384, RPS13, PIDD1, MST1R, EIF2AK2, EIF2AK4, CRTC2, ZNF133, CRTC1, NFKBIA, MAGEA2, MTIF2, CTIF, NPHP3, ARIH2, DIABLO, ARNTL2, TCF…	1507	5844	16792	1.11541	0.960764	0.0151582	0.823802
GOTERM_BP_ALL	GO:0048519	negative regulation of biological process	472	27.142	0.000417887	MEF2A, PPP2R5C, MED25, FSTL3, SYNCRIP, INTS3, CUL3, PPP1R1C, CLK2, TLK2, FAS, CAB39, IBTK, PTPRK, PPP1R37, OPA1, RCOR3, PTBP1, ZHX3, ESPL1, PTPRU, BRAP, NME6, ST13, RAD1, GRB10, NPC1, EIF2AK1, MELTF, ZWINT, RPS13, PIDD1, EIF2AK2, EIF2AK4, NFKBIA, MAGEA2, NPHP3, TCF3, DNMT3A, DVL3, KLF12, PIBF1, GAS8, USF1, GAS6, FXR1, BFAR, WDR61, RGS5, UBA3, PARPBP, RWDD3, NUTF2, SMURF2, TNK2, ZNF385A, LIMA1, LE…	1507	4623	16792	1.13765	0.961587	0.0151857	0.829178
GOTERM_BP_ALL	GO:0048518	positive regulation of biological process	527	30.3048	0.00149204	MEF2A, PLEKHM2, PPP2R5C, MED25, FSTL3, MED24, ITSN2, SSR1, CUL3, SHKBP1, PPP1R1C, PLS1, SH3BGR, CAB39, FAS, OPA1, TADA2A, KIF5B, PIK3CB, ZHX3, ESPL1, UBE2J2, BCL2L11, MARK2, GRB10, NPC1, UNC13D, TRAPPC9, MELTF, MED17, PIDD1, MST1R, EIF2AK2, DOC2B, EIF2AK4, CRTC2, CRTC1, NFKBIA, MAGEA2, ARIH2, DIABLO, ARNTL2, TCF3, WDR59, DVL3, DHX9, DNMT3A, ARHGEF39, KLF12, PAIP1, JTB, ACACA, PIBF1, ATP11C, USF1,…	1507	5285	16792	1.1111	0.999991	0.0433065	2.93066
GOTERM_BP_ALL	GO:0031326	regulation of cellular biosynthetic process	433	24.8994	0.00184402	FAM200B, MEF2A, MED25, ASCC1, FSTL3, MED24, SYNCRIP, FSTL1, ZNF638, CUL3, EPC2, CDCA7, CLK2, PHTF1, PTPRK, RCOR3, TADA2A, ZHX3, TOX2, OGFOD1, GRB10, EIF2AK1, MED15, TRAPPC9, SCYL1, MED17, ZNF384, PIDD1, EIF2AK2, EIF2AK4, CRTC2, ZNF133, CRTC1, NFKBIA, MAGEA2, MTIF2, CTIF, ARNTL2, TCF3, DNMT3A, DVL3, KLF12, PAIP1, ZNF620, PIBF1, USF1, GAS6, FXR1, UPF3A, WDR61, UBA3, PPRC1, RWDD3, SMURF2, ZNF385A, T…	1507	4284	16792	1.12623	0.999999	0.0506331	3.61003
GOTERM_BP_ALL	GO:0051173	positive regulation of nitrogen compound metabolic process	193	11.0983	0.00224446	HMGN1, MEF2A, MED25, FSTL3, MED24, AURKB, HMGN5, PICALM, DDX11, CEP290, NSMAF, STRN3, CD40, PPARGC1B, PARP16, RFC1, MED17, VEGFA, TGFB1I1, EIF2AK4, CRTC2, CRTC1, NFKBIA, PLAGL1, SUPV3L1, ARNTL2, TCF3, DVL3, KLF12, TP53BP1, PAIP1, SMAD2, DDX5, HNRNPA1, USF1, UPF3A, CCT7, NOTCH1, RNF4, WDR61, ETS1, CSRNP2, PPRC1, GPR161, EZH1, NPNT, EIF2A, NFKB1, CAMKK2, FLT3LG, CAP1, BRD8, ATF7IP, EXOSC9, CTBP2, C…	1507	1767	16792	1.21705	1	0.0592259	4.37745
GOTERM_BP_ALL	GO:0009889	regulation of biosynthetic process	437	25.1294	0.00235373	FAM200B, MEF2A, MED25, ASCC1, FSTL3, MED24, SYNCRIP, FSTL1, ZNF638, CUL3, EPC2, CDCA7, CLK2, PHTF1, PTPRK, RCOR3, TADA2A, ZHX3, TOX2, OGFOD1, GRB10, EIF2AK1, MED15, TRAPPC9, SCYL1, MED17, ZNF384, PIDD1, EIF2AK2, EIF2AK4, CRTC2, ZNF133, CRTC1, NFKBIA, MAGEA2, MTIF2, CTIF, ARNTL2, TCF3, DNMT3A, DVL3, KLF12, PAIP1, ZNF620, PIBF1, USF1, GAS6, FXR1, UPF3A, WDR61, UBA3, PPRC1, RWDD3, SMURF2, ZNF385A, T…	1507	4339	16792	1.12223	1	0.0616055	4.58584
GOTERM_BP_ALL	GO:0019219	regulation of nucleobase-containing compound metabolic process	414	23.8068	0.00295381	FAM200B, MEF2A, MED25, ASCC1, FSTL3, MED24, FSTL1, ZNF638, CUL3, EPC2, CDCA7, CLK2, PHTF1, PTPRK, RCOR3, TADA2A, PTBP1, ZHX3, TOX2, MED15, TRAPPC9, SCYL1, MED17, ZNF384, RPS13, PIDD1, EIF2AK2, EIF2AK4, CRTC2, ZNF133, CRTC1, MAGEA2, NFKBIA, NPHP3, ARNTL2, TCF3, DNMT3A, DVL3, KLF12, ZNF620, USF1, GAS6, SRSF3, WDR61, UBA3, PARPBP, PPRC1, RWDD3, SMURF2, ZNF385A, TAF1C, ZNF487, EZH1, EIF2A, USP13, BRD…	1507	4104	16792	1.12404	1	0.0733059	5.72264
GOTERM_BP_ALL	GO:0045935	positive regulation of nucleobase-containing compound metabolic process	181	10.4083	0.00310903	HMGN1, MMS19, MEF2A, CNOT8, IL18, BTRC, MORF4L2, FSTL3, MED25, MED24, CNOT1, AURKB, CNOT7, HMGN5, PICALM, DDX11, SMARCD1, CEP290, TFB2M, ASPH, INSR, DNAJC2, MYO6, STRN3, DDX39B, RBL1, MLXIPL, ARNTL, CD40, PPARGC1B, FOXN3, PARP16, TIMELESS, RFC1, MED17, VEGFA, TGFB1I1, UBA52, DSCC1, STK16, FGFR2, CRTC2, MAPKAPK5, CRTC1, PNPT1, NFKBIA, UBE2V1, MDK, SRC, MED12L, DAZAP1, PLAGL1, NIPBL, DDX3X, NPM2, N…	1507	1658	16792	1.21642	1	0.07581	6.01458
GOTERM_BP_ALL	GO:0010557	positive regulation of macromolecule biosynthetic process	175	10.0633	0.00319052	EIF6, HMGN1, MMS19, MEF2A, IL18, BTRC, MORF4L2, FSTL3, TIRAP, MED25, MED24, RPS6KB2, AURKB, CNOT7, HMGN5, PICALM, DDX11, SMARCD1, CEP290, TFB2M, ASPH, INSR, DNAJC2, MYO6, STRN3, DDX39B, RBL1, MLXIPL, CHP1, CD40, ARNTL, PPARGC1B, FOXN3, RFC1, MED17, VEGFA, TGFB1I1, EIF2AK4, UBA52, DSCC1, STK16, FGFR2, CRTC2, MAPKAPK5, CRTC1, NFKBIA, UBE2V1, MDK, SRC, MED12L, PLAGL1, NIPBL, DDX3X, NPM2, NPM1, TFDP2…	1507	1597	16792	1.22102	1	0.0770009	6.16751
GOTERM_BP_ALL	GO:0010628	positive regulation of gene expression	184	10.5808	0.00356956	EIF6, HMGN1, MMS19, MEF2A, IL18, BTRC, MORF4L2, FSTL3, MED25, MED24, RPS6KB2, CNOT7, HMGN5, PICALM, ANK2, DDX11, SMARCD1, CEP290, TFB2M, H2AFY, ASPH, INSR, DNAJC2, MYO6, PIK3CB, STRN3, DDX39B, RBL1, MLXIPL, ARNTL, CD40, HNRNPU, PPARGC1B, FOXN3, MELTF, RFC1, MED17, VEGFA, TGFB1I1, EIF2AK4, UBA52, STK16, FGFR2, CRTC2, CRTC1, NFKBIA, UBE2V1, MDK, SRC, MED12L, DAZAP1, PLAGL1, KRAS, NIPBL, DDX3X, SNF8…	1507	1692	16792	1.21173	1	0.0844629	6.87572
GOTERM_BP_ALL	GO:0019438	aromatic compound biosynthetic process	442	25.4169	0.00378515	FAM200B, RPL17, MEF2A, MED25, ASCC1, FSTL3, MED24, FSTL1, INTS3, ZNF638, INTS9, CUL3, INTS8, EPC2, CDCA7, INTS7, PHTF1, PTPRK, RCOR3, TADA2A, ZHX3, TOX2, NME6, RPS18, SCYL1, MED15, TRAPPC9, MED17, ZNF384, RPS13, ADSL, PIDD1, EIF2AK2, EIF2AK4, CRTC2, ZNF133, CRTC1, NFKBIA, MAGEA2, ARNTL2, TCF3, RPS24, DNMT3A, DVL3, NPLOC4, KLF12, ZNF620, GARS, USF1, GAS6, RPS7, GART, SRSF3, WDR61, UBA3, PPRC1, RWD…	1507	4424	16792	1.11326	1	0.0869756	7.27629
GOTERM_BP_ALL	GO:0018130	heterocycle biosynthetic process	440	25.3019	0.00442711	FAM200B, RPL17, MEF2A, MED25, ASCC1, FSTL3, MED24, FSTL1, INTS3, ZNF638, INTS9, CUL3, INTS8, EPC2, CDCA7, INTS7, PHTF1, PTPRK, RCOR3, TADA2A, ZHX3, TOX2, NME6, RPS18, SCYL1, MED15, TRAPPC9, MED17, ZNF384, RPS13, ADSL, PIDD1, EIF2AK2, EIF2AK4, CRTC2, ZNF133, CRTC1, NFKBIA, MAGEA2, ARNTL2, TCF3, RPS24, DNMT3A, DVL3, NPLOC4, KLF12, ZNF620, GARS, USF1, GAS6, RPS7, GART, SRSF3, WDR61, UBA3, PPRC1, RWD…	1507	4411	16792	1.11149	1	0.0972997	8.45934
GOTERM_BP_ALL	GO:0051254	positive regulation of RNA metabolic process	156	8.97067	0.00452346	HMGN1, MMS19, MEF2A, CNOT8, IL18, BTRC, MORF4L2, FSTL3, MED25, MED24, CNOT1, HMGN5, CNOT7, PICALM, DDX11, SMARCD1, CEP290, TFB2M, ASPH, INSR, DNAJC2, MYO6, STRN3, DDX39B, RBL1, MLXIPL, CD40, ARNTL, PPARGC1B, FOXN3, RFC1, MED17, VEGFA, TGFB1I1, UBA52, STK16, FGFR2, CRTC2, CRTC1, PNPT1, NFKBIA, UBE2V1, MDK, SRC, MED12L, DAZAP1, PLAGL1, NIPBL, DDX3X, NPM1, TFDP2, HNRNPD, SUPV3L1, ARNTL2, TCF3, TFDP1…	1507	1415	16792	1.22845	1	0.0984838	8.63565
GOTERM_BP_ALL	GO:0034654	nucleobase-containing compound biosynthetic process	435	25.0144	0.00458405	FAM200B, RPL17, MEF2A, MED25, ASCC1, FSTL3, MED24, FSTL1, INTS3, ZNF638, INTS9, CUL3, INTS8, EPC2, CDCA7, INTS7, PHTF1, PTPRK, RCOR3, TADA2A, ZHX3, TOX2, NME6, RPS18, MED15, TRAPPC9, SCYL1, MED17, ZNF384, RPS13, ADSL, PIDD1, EIF2AK2, EIF2AK4, CRTC2, ZNF133, CRTC1, NFKBIA, MAGEA2, ARNTL2, TCF3, RPS24, DNMT3A, DVL3, NPLOC4, KLF12, ZNF620, GARS, USF1, GAS6, RPS7, GART, SRSF3, WDR61, UBA3, PPRC1, RWD…	1507	4357	16792	1.11248	1	0.099186	8.74636
GOTERM_BP_ALL	GO:1901362	organic cyclic compound biosynthetic process	451	25.9344	0.00504644	FAM200B, RPL17, MEF2A, MED25, ASCC1, FSTL3, MED24, FSTL1, INTS3, ZNF638, INTS9, CUL3, INTS8, EPC2, CDCA7, INTS7, PHTF1, PTPRK, RCOR3, TADA2A, ZHX3, TOX2, NME6, RPS18, SCYL1, MED15, TRAPPC9, MED17, ZNF384, RPS13, ADSL, PIDD1, EIF2AK2, EIF2AK4, CRTC2, ZNF133, CRTC1, NFKBIA, MAGEA2, ARNTL2, TCF3, RPS24, DNMT3A, DVL3, NPLOC4, KLF12, ZNF620, GARS, USF1, GAS6, RPS7, GART, SRSF3, WDR61, UBA3, PPRC1, RWD…	1507	4535	16792	1.10812	1	0.106026	9.58708
GOTERM_BP_ALL	GO:0045893	positive regulation of transcription, DNA-templated	147	8.45313	0.00866427	MMS19, HMGN1, MEF2A, IL18, BTRC, MORF4L2, FSTL3, MED25, MED24, HMGN5, CNOT7, PICALM, DDX11, SMARCD1, CEP290, TFB2M, ASPH, INSR, DNAJC2, MYO6, STRN3, DDX39B, RBL1, MLXIPL, CD40, ARNTL, PPARGC1B, FOXN3, RFC1, MED17, VEGFA, TGFB1I1, UBA52, STK16, FGFR2, CRTC2, CRTC1, NFKBIA, UBE2V1, MDK, SRC, MED12L, PLAGL1, NIPBL, DDX3X, NPM1, TFDP2, HNRNPD, ARNTL2, TCF3, TFDP1, DVL3, TRIP4, KLF12, TAF8, TP53BP1, N…	1507	1349	16792	1.21421	1	0.158214	15.9157
GOTERM_BP_ALL	GO:1903508	positive regulation of nucleic acid-templated transcription	147	8.45313	0.00866427	MMS19, HMGN1, MEF2A, IL18, BTRC, MORF4L2, FSTL3, MED25, MED24, HMGN5, CNOT7, PICALM, DDX11, SMARCD1, CEP290, TFB2M, ASPH, INSR, DNAJC2, MYO6, STRN3, DDX39B, RBL1, MLXIPL, CD40, ARNTL, PPARGC1B, FOXN3, RFC1, MED17, VEGFA, TGFB1I1, UBA52, STK16, FGFR2, CRTC2, CRTC1, NFKBIA, UBE2V1, MDK, SRC, MED12L, PLAGL1, NIPBL, DDX3X, NPM1, TFDP2, HNRNPD, ARNTL2, TCF3, TFDP1, DVL3, TRIP4, KLF12, TAF8, TP53BP1, N…	1507	1349	16792	1.21421	1	0.158214	15.9157
GOTERM_BP_ALL	GO:0031328	positive regulation of cellular biosynthetic process	183	10.5233	0.0103136	EIF6, HMGN1, MMS19, MEF2A, IL18, BTRC, MORF4L2, FSTL3, TIRAP, MED25, MED24, RPS6KB2, AURKB, CNOT7, HMGN5, PICALM, DDX11, SMARCD1, CEP290, TFB2M, ASPH, NSMAF, INSR, DNAJC2, MYO6, STRN3, DDX39B, RBL1, MLXIPL, CHP1, ARNTL, CD40, PPARGC1B, FOXN3, RFC1, MED17, VEGFA, TGFB1I1, EIF2AK4, UBA52, DSCC1, STK16, FGFR2, CRTC2, MAPKAPK5, CRTC1, NFKBIA, UBE2V1, MDK, SRC, MED12L, PLAGL1, NIPBL, DDX3X, NPM2, NPM1…	1507	1729	16792	1.17936	1	0.178955	18.659
GOTERM_BP_ALL	GO:1902680	positive regulation of RNA biosynthetic process	148	8.51064	0.0110486	MMS19, HMGN1, MEF2A, IL18, BTRC, MORF4L2, FSTL3, MED25, MED24, HMGN5, CNOT7, PICALM, DDX11, SMARCD1, CEP290, TFB2M, ASPH, INSR, DNAJC2, MYO6, STRN3, DDX39B, RBL1, MLXIPL, CD40, ARNTL, PPARGC1B, FOXN3, RFC1, MED17, VEGFA, TGFB1I1, UBA52, STK16, FGFR2, CRTC2, CRTC1, NFKBIA, UBE2V1, MDK, SRC, MED12L, PLAGL1, NIPBL, DDX3X, NPM1, TFDP2, HNRNPD, ARNTL2, TCF3, TFDP1, DVL3, TRIP4, KLF12, TAF8, TP53BP1, N…	1507	1369	16792	1.20461	1	0.188005	19.8541
GOTERM_BP_ALL	GO:0032774	RNA biosynthetic process	388	22.3117	0.0113477	FAM200B, RPL17, MEF2A, MED25, ASCC1, FSTL3, MED24, FSTL1, INTS3, ZNF638, INTS9, CUL3, INTS8, EPC2, CDCA7, INTS7, PHTF1, PTPRK, RCOR3, TADA2A, ZHX3, TOX2, RPS18, MED15, TRAPPC9, SCYL1, MED17, ZNF384, RPS13, PIDD1, EIF2AK2, EIF2AK4, CRTC2, ZNF133, CRTC1, MAGEA2, NFKBIA, ARNTL2, TCF3, RPS24, DNMT3A, DVL3, KLF12, ZNF620, USF1, GAS6, RPS7, SRSF3, WDR61, UBA3, PPRC1, SMURF2, RWDD3, ZNF385A, TAF1C, ZNF4…	1507	3905	16792	1.10713	1	0.192181	20.3355
GOTERM_BP_ALL	GO:0006366	transcription from RNA polymerase II promoter	191	10.9833	0.0125125	XPO1, MEF2A, RNMT, IL18, MORF4L2, FSTL3, CBX4, MED25, CNOT2, MED24, CNOT1, FSTL1, AURKB, INTS3, CNOT7, INTS9, CUL3, ZGPAT, INTS8, N4BP2L2, SIN3B, CGGBP1, INTS7, U2AF1, H2AFY, MAGEA2B, MYO6, RCOR3, TADA2A, STRN3, DDX39B, RBL1, MLXIPL, ZHX3, ARNTL, CD40, PPARGC1B, TRIM37, ADRM1, TIMELESS, MED15, TCFL5, RFC1, MED17, VEGFA, SLU7, TGFB1I1, UBA52, STK16, FGFR2, CRTC2, CRTC1, NFKBIA, MAGEA2, MED12L, PLA…	1507	1820	16792	1.16937	1	0.204998	22.1845
GOTERM_BP_ALL	GO:0051252	regulation of RNA metabolic process	371	21.3341	0.0194272	HMGN1, FAM200B, MEF2A, MED25, ASCC1, FSTL3, MED24, FSTL1, AURKB, ZNF638, HMGN5, CUL3, N4BP2L2, ZGPAT, SIN3B, EPC2, CDCA7, PICALM, H2AFV, DDX11, CLK2, PHTF1, H2AFY, CEP290, PTPRK, RCOR3, TADA2A, STRN3, PTBP1, ZHX3, UBR2, CD40, TOX2, PPARGC1B, SCYL1, TRAPPC9, RFC1, MED15, HES4, MED17, VEGFA, ZNF384, RPS13, PIDD1, TGFB1I1, EIF2AK2, EIF2AK4, CRTC2, ZNF133, CRTC1, NFKBIA, MAGEA2, OAS1, PLAGL1, MOV10, …	1507	3762	16792	1.09886	1	0.271957	32.3493
GOTERM_BP_ALL	GO:0009891	positive regulation of biosynthetic process	183	10.5233	0.0195107	EIF6, HMGN1, MMS19, MEF2A, IL18, BTRC, MORF4L2, FSTL3, TIRAP, MED25, MED24, RPS6KB2, AURKB, CNOT7, HMGN5, PICALM, DDX11, SMARCD1, CEP290, TFB2M, ASPH, NSMAF, INSR, DNAJC2, MYO6, STRN3, DDX39B, RBL1, MLXIPL, CHP1, ARNTL, CD40, PPARGC1B, FOXN3, RFC1, MED17, VEGFA, TGFB1I1, EIF2AK4, UBA52, DSCC1, STK16, FGFR2, CRTC2, MAPKAPK5, CRTC1, NFKBIA, UBE2V1, MDK, SRC, MED12L, PLAGL1, NIPBL, DDX3X, NPM2, NPM1…	1507	1760	16792	1.15858	1	0.272479	32.4639
GOTERM_BP_ALL	GO:0006351	transcription, DNA-templated	355	20.414	0.0245243	HMGN1, FAM200B, MEF2A, TMEM18, MED25, ASCC1, FSTL3, MED24, FSTL1, AURKB, INTS3, ZNF638, HMGN5, INTS9, CUL3, INTS8, N4BP2L2, ZGPAT, SIN3B, EPC2, CDCA7, PICALM, H2AFV, DDX11, INTS7, U2AF1, PHTF1, H2AFY, CEP290, PTPRK, RCOR3, TADA2A, STRN3, ZHX3, UBR2, CD40, TOX2, PPARGC1B, SCYL1, MED15, TRAPPC9, RFC1, HES4, MED17, VEGFA, ZNF384, PIDD1, TGFB1I1, EIF2AK2, EIF2AK4, CRTC2, ZNF133, CRTC1, NFKBIA, MAGEA2…	1507	3605	16792	1.09727	1	0.315903	39.0204
GOTERM_BP_ALL	GO:0097659	nucleic acid-templated transcription	367	21.1041	0.0403201	HMGN1, FAM200B, MEF2A, TMEM18, MED25, ASCC1, FSTL3, MED24, FSTL1, AURKB, INTS3, ZNF638, HMGN5, INTS9, CUL3, INTS8, N4BP2L2, ZGPAT, SIN3B, EPC2, CDCA7, PICALM, H2AFV, DDX11, INTS7, U2AF1, PHTF1, H2AFY, CEP290, PTPRK, RCOR3, TADA2A, STRN3, ZHX3, UBR2, CD40, TOX2, PPARGC1B, SCYL1, TRAPPC9, RFC1, MED15, HES4, MED17, VEGFA, ZNF384, PIDD1, TGFB1I1, EIF2AK2, EIF2AK4, CRTC2, ZNF133, CRTC1, NFKBIA, MAGEA2…	1507	3771	16792	1.08442	1	0.426619	55.9501
GOTERM_BP_ALL	GO:2001141	regulation of RNA biosynthetic process	353	20.299	0.0529617	HMGN1, FAM200B, MEF2A, MED25, ASCC1, FSTL3, MED24, FSTL1, AURKB, ZNF638, HMGN5, CUL3, N4BP2L2, ZGPAT, SIN3B, EPC2, CDCA7, PICALM, H2AFV, DDX11, PHTF1, H2AFY, CEP290, PTPRK, RCOR3, TADA2A, STRN3, ZHX3, UBR2, CD40, TOX2, PPARGC1B, SCYL1, MED15, TRAPPC9, RFC1, HES4, MED17, VEGFA, ZNF384, PIDD1, TGFB1I1, EIF2AK2, EIF2AK4, CRTC2, ZNF133, CRTC1, NFKBIA, MAGEA2, PLAGL1, MOV10, KRAS, PBRM1, MTERF4, ARNTL…	1507	3644	16792	1.07941	1	0.496728	66.176
GOTERM_BP_ALL	GO:1903506	regulation of nucleic acid-templated transcription	351	20.184	0.0566128	HMGN1, FAM200B, MEF2A, MED25, ASCC1, FSTL3, MED24, FSTL1, AURKB, ZNF638, HMGN5, CUL3, N4BP2L2, ZGPAT, SIN3B, EPC2, CDCA7, PICALM, H2AFV, DDX11, PHTF1, H2AFY, CEP290, PTPRK, RCOR3, TADA2A, STRN3, ZHX3, UBR2, CD40, TOX2, PPARGC1B, SCYL1, MED15, TRAPPC9, RFC1, HES4, MED17, VEGFA, ZNF384, PIDD1, TGFB1I1, EIF2AK2, EIF2AK4, CRTC2, ZNF133, CRTC1, NFKBIA, MAGEA2, PLAGL1, MOV10, KRAS, PBRM1, MTERF4, ARNTL…	1507	3625	16792	1.07892	1	0.514465	68.681
GOTERM_BP_ALL	GO:0006355	regulation of transcription, DNA-templated	347	19.954	0.0691644	HMGN1, FAM200B, MEF2A, MED25, ASCC1, FSTL3, MED24, FSTL1, AURKB, ZNF638, HMGN5, CUL3, N4BP2L2, ZGPAT, SIN3B, EPC2, CDCA7, PICALM, H2AFV, DDX11, PHTF1, H2AFY, CEP290, PTPRK, RCOR3, TADA2A, STRN3, ZHX3, UBR2, CD40, TOX2, PPARGC1B, SCYL1, MED15, TRAPPC9, RFC1, HES4, MED17, VEGFA, ZNF384, PIDD1, TGFB1I1, EIF2AK2, EIF2AK4, CRTC2, ZNF133, CRTC1, NFKBIA, MAGEA2, PLAGL1, MOV10, KRAS, PBRM1, MTERF4, ARNTL…	1507	3603	16792	1.07314	1	0.566312	76.0156
GOTERM_BP_ALL	GO:0006357	regulation of transcription from RNA polymerase II promoter	182	10.4658	0.0842811	HMGN1, XPO1, FAM200B, MEF2A, IL18, MORF4L2, FSTL3, CBX4, MED25, CNOT2, MED24, CNOT1, FSTL1, AURKB, HMGN5, CNOT7, CUL3, ZGPAT, N4BP2L2, EPC2, SIN3B, CGGBP1, SMARCD1, H2AFY, MAGEA2B, MYO6, RCOR3, TADA2A, STRN3, RBL1, MLXIPL, ZHX3, ARNTL, CD40, PPARGC1B, TRIM37, TIMELESS, RFC1, MED15, MED17, TIAL1, VEGFA, UBA52, STK16, FGFR2, PAM, CRTC2, CRTC1, NFKBIA, MAGEA2, NEDD8, ABCA2, MED12L, PLAGL1, TCERG1, U…	1507	1835	16792	1.10516	1	0.61875	82.6908
GOTERM_BP_ALL	GO:0045944	positive regulation of transcription from RNA polymerase II promoter	105	6.03795	0.129188	MEF2A, IL18, MORF4L2, FSTL3, MED25, CNOT7, MYO6, STRN3, RBL1, MLXIPL, CD40, ARNTL, PPARGC1B, MED17, VEGFA, UBA52, FGFR2, STK16, CRTC2, CRTC1, NFKBIA, MED12L, PLAGL1, NIPBL, DDX3X, TFDP2, ARNTL2, TCF3, TFDP1, KLF12, TP53BP1, NR4A2, TEAD1, SMAD2, DDX5, USF1, BRCA1, DDX58, NOTCH1, HDAC1, WDR61, RNF4, CSRNP2, ETS1, SMARCC1, IKBKG, PPRC1, IKBKB, EZH1, NPNT, ARID4B, FOXK2, EIF2A, NFKB1, FLT3LG, MEN1, E…	1507	1041	16792	1.1239	1	0.733378	93.643
Annotation Cluster 12	Enrichment Score: 3.9014652027286862
Category	Term		Count	%	PValue	Genes	List Total	Pop Hits	Pop Total	Fold Enrichment	Bonferroni	Benjamini	FDR
GOTERM_BP_ALL	GO:0016071	mRNA metabolic process	105	6.03795	1.9596e-08	RALY, RPL17, RNMT, CNOT8, PRPF4B, CNOT3, RBM5, CNOT2, SYNCRIP, CNOT1, CNOT7, CACTIN, RAVER1, DNAJC8, U2AF1, ACIN1, SAMD4B, EFTUD2, DDX39B, PTBP1, HNRNPU, WDR83, RPS18, RPS13, SLU7, XRN1, UBA52, PNPT1, CTIF, DAZAP1, HNRNPL, HNRNPM, MOV10, RPL9, HNRNPD, SUPV3L1, HNRNPC, RPS24, DHX9, TSEN54, SMG5, PAIP1, SMG7, DDX1, SSB, DDX5, HNRNPA1, RPS7, UPF3A, SRSF3, EIF4B, DCP1A, DYRK1A, RNPC3, PABPC1L, HNRNPH…	1507	672	16792	1.74104	0.000152798	2.72874e-06	3.90366e-05
GOTERM_BP_ALL	GO:0006396	RNA processing	127	7.30305	4.3413e-07	EIF6, RALY, RPL17, RNMT, PRPF4B, RBM5, SYNCRIP, ZNF638, INTS3, NSUN5P1, CACTIN, INTS9, PUS7L, INTS8, INTS7, RAVER1, DNAJC8, RBMS2, U2AF1, TFB2M, ACIN1, DHX30, MTO1, KRR1, GTPBP4, RRP7A, EFTUD2, DDX39B, PTBP1, HNRNPU, WDR83, RPS18, RPS13, SLU7, UBA52, ELAC1, MRPS11, PABPC4, PNPT1, RIOK1, PUS7, DAZAP1, HNRNPL, HNRNPM, RPL9, HNRNPD, SUPV3L1, MTERF4, HNRNPC, RPS24, DHX9, TSEN54, OSGEP, NOC4L, DDX1, S…	1507	910	16792	1.55508	0.00337962	4.5137e-05	0.000864814
GOTERM_BP_ALL	GO:0008380	RNA splicing	55	3.16274	0.00155082	RALY, PRPF4B, RBM5, SYNCRIP, ZNF638, CACTIN, PRMT7, PRMT5, RAVER1, PCBP2, DNAJC8, U2AF1, CDK12, ACIN1, NOL3, EFTUD2, PTBP1, DDX39B, SF1, PRPF3, MBNL1, HNRNPU, SMN1, WDR83, THOC6, RPS13, SLU7, RBM39, THOC5, POLR2G, TRA2B, TRA2A, DAZAP1, HNRNPL, SF3B1, HNRNPM, SCAF11, HNRNPD, MTERF4, HNRNPC, SNRNP70, HSPA8, USB1, DHX9, TSEN54, TMBIM6, DDX1, DDX5, HNRNPA1, SRSF3, JMJD6, HNRNPUL1, DYRK1A, RNPC3, HNRN…	1507	400	16792	1.53212	0.999994	0.0446434	3.04444
GOTERM_BP_ALL	GO:0006397	mRNA processing	62	3.56527	0.00221051	RALY, RNMT, PRPF4B, RBM5, SYNCRIP, CACTIN, PRMT7, PRMT5, RAVER1, PCBP2, DNAJC8, U2AF1, CDK12, ACIN1, SYMPK, NOL3, EFTUD2, PTBP1, DDX39B, SF1, PRPF3, MBNL1, CDK7, SMN1, HNRNPU, GTF2H2, GTF2H1, WDR83, THOC6, SLU7, RBM39, THOC5, POLR2G, TRA2B, PNPT1, TRA2A, DAZAP1, HNRNPL, SF3B1, HNRNPM, SCAF11, HNRNPD, HNRNPC, SNRNP70, HSPA8, USB1, DHX9, TSEN54, TMBIM6, DDX1, DDX5, HNRNPA1, SRSF3, JMJD6, HNRNPUL1, …	1507	471	16792	1.46676	1	0.0585537	4.31261
GOTERM_BP_ALL	GO:0000377	RNA splicing, via transesterification reactions with bulged adenosine as nucleophile	43	2.47269	0.00235708	RALY, POLR2G, PRPF4B, TRA2B, TRA2A, RBM5, SYNCRIP, CACTIN, DAZAP1, HNRNPL, HNRNPM, SF3B1, SCAF11, PRMT7, PRMT5, RAVER1, PCBP2, DNAJC8, U2AF1, HNRNPD, HNRNPC, SNRNP70, ACIN1, HSPA8, DHX9, NOL3, EFTUD2, DDX39B, PTBP1, SF1, DDX1, PRPF3, DDX5, HNRNPA1, SMN1, HNRNPU, SRSF3, WDR83, HNRNPUL1, DYRK1A, SLU7, RNPC3, HNRNPH1	1507	299	16792	1.60246	1	0.0614845	4.59222
GOTERM_BP_ALL	GO:0000398	mRNA splicing, via spliceosome	43	2.47269	0.00235708	RALY, POLR2G, PRPF4B, TRA2B, TRA2A, RBM5, SYNCRIP, CACTIN, DAZAP1, HNRNPL, HNRNPM, SF3B1, SCAF11, PRMT7, PRMT5, RAVER1, PCBP2, DNAJC8, U2AF1, HNRNPD, HNRNPC, SNRNP70, ACIN1, HSPA8, DHX9, NOL3, EFTUD2, DDX39B, PTBP1, SF1, DDX1, PRPF3, DDX5, HNRNPA1, SMN1, HNRNPU, SRSF3, WDR83, HNRNPUL1, DYRK1A, SLU7, RNPC3, HNRNPH1	1507	299	16792	1.60246	1	0.0614845	4.59222
GOTERM_BP_ALL	GO:0000375	RNA splicing, via transesterification reactions	43	2.47269	0.003021	RALY, POLR2G, PRPF4B, TRA2B, TRA2A, RBM5, SYNCRIP, CACTIN, DAZAP1, HNRNPL, HNRNPM, SF3B1, SCAF11, PRMT7, PRMT5, RAVER1, PCBP2, DNAJC8, U2AF1, HNRNPD, HNRNPC, SNRNP70, ACIN1, HSPA8, DHX9, NOL3, EFTUD2, DDX39B, PTBP1, SF1, DDX1, PRPF3, DDX5, HNRNPA1, SMN1, HNRNPU, SRSF3, WDR83, HNRNPUL1, DYRK1A, SLU7, RNPC3, HNRNPH1	1507	303	16792	1.5813	1	0.0742053	5.84912
Annotation Cluster 13	Enrichment Score: 3.7833996955160485
Category	Term		Count	%	PValue	Genes	List Total	Pop Hits	Pop Total	Fold Enrichment	Bonferroni	Benjamini	FDR
GOTERM_BP_ALL	GO:0051641	cellular localization	331	19.0339	1.3003e-13	SYT1, RPL17, MEF2A, HM13, SEC31A, CHMP3, PLEKHM2, VAPA, CROCC, VPS52, AURKB, SYT7, VPS33B, SSR1, KIF13A, CUL3, HOOK2, HTRA2, COL4A3BP, PLS1, U2AF1, H2AFY, CEP290, TLK1, RAPGEF2, IBTK, PTPRK, OPA1, KIF5B, ESPL1, UBE2J2, AP4M1, PTPRU, TC2N, GCC2, DCTN1, ESCO2, BCL2L11, MARK2, RPS18, NPC1, UNC13D, TRAPPC9, TRAPPC8, UBR5, ZWINT, VEGFA, RPS13, DOC2B, KIF4A, MTX2, MTX1, NFKBIA, AKAP13, STX16-NPEPL1, AR…	1507	2541	16792	1.45148	1.0138e-09	1.68966e-10	2.58982e-10
GOTERM_BP_ALL	GO:0034613	cellular protein localization	226	12.996	1.26053e-12	RPL17, HM13, VAPA, CROCC, AURKB, SSR1, KIF13A, HTRA2, U2AF1, PLS1, CEP290, H2AFY, TLK1, RAPGEF2, PTPRK, KIF5B, UBE2J2, PTPRU, AP4M1, ESCO2, BCL2L11, GCC2, RPS18, NPC1, TRAPPC8, UBR5, VEGFA, RPS13, MTX2, MTX1, NFKBIA, ARIH2, STX16-NPEPL1, TCTN1, NUP54, MTERF4, TRAM1, SEC23IP, RPS24, DHX9, RANBP17, SRP54, NPLOC4, DDX1, PIBF1, GAS8, ATP13A2, GAS6, RPS7, CCT7, LAMA5, DCP1A, NUTF2, LEPROTL1, NRP1, PDI…	1507	1600	16792	1.5739	9.82975e-09	8.93613e-10	2.5111e-09
GOTERM_BP_ALL	GO:0070727	cellular macromolecule localization	227	13.0535	1.59094e-12	RPL17, HM13, VAPA, CROCC, AURKB, SSR1, KIF13A, HTRA2, U2AF1, PLS1, CEP290, H2AFY, TLK1, RAPGEF2, PTPRK, KIF5B, UBE2J2, PTPRU, AP4M1, ESCO2, BCL2L11, GCC2, RPS18, NPC1, TRAPPC8, UBR5, VEGFA, RPS13, MTX2, MTX1, NFKBIA, ARIH2, STX16-NPEPL1, TCTN1, NUP54, MTERF4, TRAM1, SEC23IP, RPS24, DHX9, RANBP17, SRP54, NPLOC4, DDX1, PIBF1, GAS8, ATP13A2, GAS6, RPS7, CCT7, LAMA5, DCP1A, NUTF2, ZNF385A, LEPROTL1, …	1507	1613	16792	1.56812	1.24062e-08	1.03385e-09	3.16928e-09
GOTERM_BP_ALL	GO:0046907	intracellular transport	216	12.4209	2.23188e-10	RPL17, HM13, CHMP3, SEC31A, VAPA, VPS52, SYT7, VPS33B, SSR1, CUL3, KIF13A, HOOK2, HTRA2, COL4A3BP, U2AF1, CEP290, TLK1, OPA1, KIF5B, UBE2J2, AP4M1, DCTN1, GCC2, RPS18, UNC13D, TRAPPC9, TRAPPC8, UBR5, RPS13, KIF4A, MTX2, MTX1, AKAP13, NFKBIA, ARIH2, STX16-NPEPL1, NUP54, MTERF4, TRAM1, SEC23IP, RPS24, RANBP17, SRP54, NPLOC4, ACACA, HNRNPA1, ATP13A2, GAS6, S100A13, RPS7, SRSF3, UPF3A, NUTF2, SPG7, P…	1507	1594	16792	1.50992	1.74042e-06	6.21578e-08	4.44606e-07
GOTERM_BP_ALL	GO:0051649	establishment of localization in cell	259	14.8936	3.2176e-10	RPL17, SYT1, HM13, SEC31A, CHMP3, VAPA, VPS52, SYT7, VPS33B, SSR1, KIF13A, CUL3, HOOK2, HTRA2, COL4A3BP, U2AF1, CEP290, TLK1, IBTK, OPA1, KIF5B, ESPL1, UBE2J2, AP4M1, TC2N, GCC2, DCTN1, BCL2L11, RPS18, UNC13D, TRAPPC9, TRAPPC8, UBR5, ZWINT, RPS13, DOC2B, KIF4A, MTX2, MTX1, NFKBIA, AKAP13, ARIH2, STX16-NPEPL1, NUP54, MTERF4, TRAM1, GAD1, SEC23IP, RPS24, RANBP17, SRP54, NPLOC4, DENND1A, ACACA, PIBF…	1507	2004	16792	1.4401	2.50908e-06	8.09382e-08	6.40968e-07
GOTERM_BP_ALL	GO:0033365	protein localization to organelle	138	7.9356	3.46784e-10	GNPTG, XPO1, RPL17, VAPA, CROCC, IL18, NUP62CL, AURKB, LZTFL1, KANK1, AIP, MFF, HTRA2, ANK2, U2AF1, H2AFY, CHP1, UBE2J2, ESCO2, BCL2L11, GCC2, RPS18, ANKRD13C, RPAIN, TRAPPC8, PAM16, UBR5, VEGFA, RPS13, UBA52, ABCA7, STK11, MTX2, MTX1, NFKBIA, PAQR3, UBAC2, SRC, WAPL, ARIH2, CSE1L, DDX3X, RPL9, SNF8, TCTN1, NUP54, MTERF4, DYRK2, TFDP1, RPS24, DHX9, RANBP17, SRP54, TTC21B, TAF8, DDX1, TOMM40, BRCA…	1507	902	16792	1.70475	2.70422e-06	8.4507e-08	6.90818e-07
GOTERM_BP_ALL	GO:0008104	protein localization	303	17.4238	8.37503e-10	RPL17, HM13, SEC31A, CHMP3, VAPA, CROCC, VPS52, AURKB, SYT7, VPS33B, SSR1, KIF13A, HOOK2, HTRA2, PLS1, U2AF1, CEP290, H2AFY, TLK1, VPS13B, RAPGEF2, PTPRK, KIF5B, UBE2J2, AP4M1, CD40, PTPRU, GCC2, ESCO2, BCL2L11, RPS18, NPC1, TRAPPC8, UBR5, VEGFA, RPS13, DOC2B, BTN3A2, MTX2, MTX1, NFKBIA, CCDC91, EPHB6, ARIH2, STX16-NPEPL1, TCTN1, MTERF4, NUP54, TRAM1, SEC23IP, RPS24, RANBP17, DHX9, DVL3, SRP54, N…	1507	2448	16792	1.37918	6.53083e-06	1.86596e-07	1.66836e-06
GOTERM_BP_ALL	GO:0033036	macromolecule localization	337	19.379	3.47118e-09	RPL17, HM13, SEC31A, CHMP3, VAPA, CROCC, VPS52, AURKB, SYT7, VPS33B, SSR1, KIF13A, HOOK2, HTRA2, COL4A3BP, PLS1, U2AF1, H2AFY, CEP290, TLK1, VPS13B, RAPGEF2, PTPRK, KIF5B, UBE2J2, AP4M1, CD40, PTPRU, GCC2, ESCO2, BCL2L11, RPS18, NPC1, TRAPPC8, UBR5, VEGFA, RPS13, DOC2B, BTN3A2, MTX2, MTX1, NFKBIA, IGF2BP2, CCDC91, STX16-NPEPL1, EPHB6, ARIH2, TCTN1, MTERF4, NUP54, SEC23IP, TRAM1, RPS24, RANBP17, D…	1507	2817	16792	1.33301	2.70679e-05	6.29494e-07	6.91482e-06
GOTERM_BP_ALL	GO:0006886	intracellular protein transport	145	8.33813	1.77207e-08	GNPTG, XPO1, RPL17, HM13, AP1G2, AP1G1, XPO5, IL18, NUP62CL, KANK1, TSNARE1, SSR1, AIP, KIF13A, TBC1D15, MFF, HTRA2, ANK2, U2AF1, CEP290, TLK1, ASPH, SAR1B, MYO6, KIF5B, CHP1, UBE2J2, AP4M1, TBC1D22B, GCC2, RPS18, RPAIN, SGSM2, TRAPPC8, UBR5, VAMP7, PAM16, USO1, SLU7, RPS13, UBA52, SYVN1, MTX2, MTX1, NFKBIA, NAPB, UBAC2, ARIH2, STX16-NPEPL1, CSE1L, RPL9, NPM1, SNF8, NUP54, DYRK2, MTERF4, SEC23IP,…	1507	1020	16792	1.58401	0.000138176	2.60727e-06	3.53008e-05
GOTERM_BP_ALL	GO:0045184	establishment of protein localization	248	14.2611	9.50489e-08	RPL17, HM13, CHMP3, SEC31A, VPS52, SYT7, VPS33B, SSR1, KIF13A, HOOK2, HTRA2, U2AF1, PLS1, CEP290, H2AFY, TLK1, VPS13B, KIF5B, UBE2J2, AP4M1, CD40, GCC2, BCL2L11, RPS18, NPC1, TRAPPC8, UBR5, RPS13, DOC2B, BTN3A2, MTX2, MTX1, NFKBIA, CCDC91, EPHB6, ARIH2, STX16-NPEPL1, NUP54, MTERF4, TRAM1, SEC23IP, RPS24, RANBP17, SRP54, NPLOC4, RHBDF1, DENND1A, NDFIP1, SMAD2, ATP13A2, GAS6, S100A13, RPS7, CCT7, N…	1507	2021	16792	1.36733	0.000740917	1.10625e-05	0.000189344
GOTERM_BP_ALL	GO:0015031	protein transport	221	12.7085	6.10299e-06	RPL17, HM13, CHMP3, SEC31A, VPS52, SYT7, VPS33B, SSR1, KIF13A, HOOK2, HTRA2, U2AF1, CEP290, TLK1, VPS13B, KIF5B, UBE2J2, CD40, AP4M1, GCC2, RPS18, TRAPPC8, UBR5, RPS13, DOC2B, BTN3A2, MTX2, MTX1, NFKBIA, CCDC91, ARIH2, EPHB6, STX16-NPEPL1, NUP54, MTERF4, TRAM1, SEC23IP, RPS24, RANBP17, SRP54, NPLOC4, RHBDF1, DENND1A, NDFIP1, SMAD2, ATP13A2, GAS6, S100A13, RPS7, NOTCH1, HSPB11, NUTF2, PDIA3, RAB5C…	1507	1860	16792	1.32394	0.0464765	0.000440562	0.0121569
GOTERM_BP_ALL	GO:0072594	establishment of protein localization to organelle	93	5.3479	1.78738e-05	GNPTG, RPL17, CYB5R1, PDIA3, IL18, HPS4, NUP62CL, PEX5, NUP188, RPS2, KANK1, RPS3, AIP, AKT1, MFF, HTRA2, PARL, PEX1, U2AF1, H2AFY, RAB6A, NCKIPSD, PSMD8, DNAJC19, NOL3, HSP90AA1, NUP88, G3BP2, CHP1, UBE2J2, CCT6A, PMM2, BCL2L11, GCC2, GAK, RPS18, RPAIN, TRAPPC8, IPO7, PAM16, UBR5, TXN, RPS13, KPNA4, UBA52, NUP98, YWHAZ, MTX2, MTX1, PPP3R1, RPL27A, HK1, NFKBIA, RPL36, RPL38, SEC63, ARIH2, NAGPA, …	1507	666	16792	1.55596	0.130104	0.00109689	0.0355999
GOTERM_BP_ALL	GO:1902580	single-organism cellular localization	139	7.9931	2.8099e-05	SYT1, RPL17, IL18, NUP62CL, SYT7, LZTFL1, KANK1, SSR1, KIF13A, MFF, FNTA, ANK2, COL4A3BP, PLS1, RAPGEF2, ASPM, OPA1, KIF5B, CHP1, ESPL1, TC2N, DCTN1, BCL2L11, GCC2, RPS18, LAT2, NPC1, RPAIN, UBR5, VAMP7, PAM16, OPHN1, RPS13, DOC2B, UBA52, KIF4A, PPIL2, NFKBIA, ABCA2, NAPB, ITGB1, LLGL2, MIA3, CSE1L, RPL9, NUP54, DYRK2, TRAM1, TFDP1, RPS24, RANBP17, SRP54, HTT, SYT12, DENND1A, ACACA, TOMM40, S100A…	1507	1102	16792	1.40547	0.196774	0.00162179	0.0559602
GOTERM_BP_ALL	GO:0071702	organic substance transport	292	16.7913	8.19295e-05	RPL17, SYT1, HM13, SEC31A, CHMP3, LTBP4, VPS52, SYT7, SLC52A2, VPS33B, SLC26A11, SLC35A3, SSR1, KIF13A, HOOK2, HTRA2, COL4A3BP, PLS1, U2AF1, CEP290, TLK1, VPS13B, KIF5B, UBE2J2, AP4M1, CD40, GCC2, RPS18, GRB10, NPC1, TRAPPC8, UBR5, RPS13, DOC2B, BTN3A2, MTX2, MTX1, NFKBIA, CCDC91, IGF2BP2, SFXN5, SLC29A1, EPHB6, ARIH2, STX16-NPEPL1, NUP54, MTERF4, TRAM1, SEC23IP, RPS24, RANBP17, SRP54, NPLOC4, OS…	1507	2657	16792	1.22456	0.472134	0.00393614	0.163083
GOTERM_BP_ALL	GO:1902582	single-organism intracellular transport	91	5.23289	0.000228253	KIF23, RPL17, SPG7, PDIA3, MLPH, IL18, NUP62CL, AP3S1, PEX5, NUP188, SYT7, PIP5K1A, RPS2, RTN2, KANK1, SSR1, RPS3, AKT1, KIF13A, MFF, ANK2, PEX1, COL4A3BP, MAPT, RAB6A, NCKIPSD, AKT2, NOL6, CLN3, OPA1, NOL3, HSP90AA1, KIF5B, NUP88, MIEF1, G3BP2, CHP1, RPS18, LAT2, RPAIN, IPO7, ITGB1BP1, VAMP7, PAM16, UBR5, TXN, RPS13, KPNA4, UBA52, NUP98, KIF4A, PPP3R1, RPL27A, NFKBIA, RPL36, KLC3, ABCA2, RPL38, …	1507	695	16792	1.45897	0.831383	0.00932532	0.453716
GOTERM_BP_ALL	GO:0006605	protein targeting	91	5.23289	0.000310492	GNPTG, RPL17, CYB5R1, PDIA3, IL18, HPS4, NUP62CL, PEX5, NUP188, PIP5K1A, RPS2, KANK1, SSR1, RPS3, AIP, AKT1, MFF, HTRA2, PARL, ANK2, PEX1, U2AF1, RAB6A, NCKIPSD, PSMD8, DNAJC19, AKT2, NOL3, HSP90AA1, NUP88, MIEF1, G3BP2, CHP1, UBE2J2, PMM2, GCC2, RPS18, RPAIN, TRAPPC8, IPO7, ITGB1BP1, VAMP7, PAM16, UBR5, TXN, RPS13, KPNA4, UBA52, NUP98, YWHAZ, MTX2, MTX1, PPP3R1, RPL27A, RPL36, NFKBIA, RPL38, SEC…	1507	701	16792	1.44648	0.91122	0.0119754	0.616707
GOTERM_BP_ALL	GO:0051169	nuclear transport	65	3.73778	0.000569738	EIF6, XPO1, PDIA3, XPO5, IL18, NUP62CL, NUP188, KANK1, AKT1, CCHCR1, U2AF1, RANBP3, NCKIPSD, NOL6, HSP90AA1, NOL3, NUDT4, NUP88, DDX39B, ANP32E, G3BP2, CHP1, HMGA1, SMN1, RPAIN, IPO7, UBR5, TXN, THOC6, SLU7, KPNA4, THOC5, NUP98, PPP3R1, AKAP13, NFKBIA, CSE1L, DDX19B, NPM1, PPP3CB, PKD1, DYRK2, NUP54, NEMF, RANBP17, UPF2, NUP153, TONSL, SMG5, IPO11, SMG7, MALT1, NUP155, HNRNPA1, GAS6, SRSF3, UPF3A…	1507	473	16792	1.53123	0.988252	0.0197314	1.12886
GOTERM_BP_ALL	GO:0006913	nucleocytoplasmic transport	64	3.68028	0.000608396	EIF6, XPO1, PDIA3, XPO5, IL18, NUP62CL, NUP188, KANK1, AKT1, CCHCR1, U2AF1, RANBP3, NCKIPSD, NOL6, HSP90AA1, NOL3, NUDT4, NUP88, DDX39B, ANP32E, G3BP2, CHP1, SMN1, RPAIN, IPO7, UBR5, TXN, THOC6, SLU7, KPNA4, THOC5, NUP98, PPP3R1, AKAP13, NFKBIA, CSE1L, DDX19B, NPM1, PPP3CB, PKD1, DYRK2, NUP54, NEMF, RANBP17, UPF2, NUP153, TONSL, SMG5, IPO11, SMG7, MALT1, NUP155, HNRNPA1, GAS6, SRSF3, UPF3A, DDX58…	1507	465	16792	1.53361	0.991311	0.0206892	1.20502
GOTERM_BP_ALL	GO:0051234	establishment of localization	481	27.6596	0.00151119	RPL17, CROCC, LTBP4, VPS52, ITSN2, SLC52A2, SSR1, CUL3, BRPF3, KCNK5, PLS1, TLK1, CAB39, IBTK, OPA1, KIF5B, PIK3CB, EIF2S3, ESPL1, UBE2J2, BCL2L11, GRB10, RPS18, NPC1, PITPNM2, EIF2AK1, CD163L1, UNC13D, SCYL1, TRAPPC9, MELTF, TRAPPC8, ZWINT, RPS13, DOC2B, SH3GL1, CRTC2, MOB4, KIF4A, MTX2, MTX1, NFKBIA, CCDC91, SLC29A1, ARIH2, CKLF, SEC23IP, RPS24, RANBP17, NPLOC4, ATP11B, ACACA, PIBF1, ATP11C, TI…	1507	4790	16792	1.11892	0.999992	0.0436881	2.96775
GOTERM_BP_ALL	GO:0034504	protein localization to nucleus	50	2.87522	0.00250958	XPO1, PDIA3, IL18, NUP62CL, NUP188, KANK1, AKT1, CDK5RAP3, NCKIPSD, HSP90AA1, NOL3, NUP88, G3BP2, CHP1, BANP, CCT6A, RPAIN, IPO7, UBR5, TXN, KPNA4, ABCA7, NUP98, STK11, PPP3R1, NFKBIA, SRC, SUMO1, CSE1L, PIKFYVE, PPP3CB, PKD1, DYRK2, NUP54, RANBP17, NUP153, TONSL, TAF8, IPO11, SUN1, NUP155, GAS6, CCT7, DDX58, FYN, PHB2, NUTF2, OGG1, TRIP6, DNAJB6	1507	363	16792	1.5348	1	0.0649018	4.88232
GOTERM_BP_ALL	GO:0006810	transport	460	26.452	0.00787001	RPL17, LTBP4, VPS52, ITSN2, SLC52A2, SSR1, CUL3, BRPF3, KCNK5, PLS1, TLK1, CAB39, IBTK, OPA1, KIF5B, PIK3CB, EIF2S3, UBE2J2, BCL2L11, GRB10, RPS18, NPC1, PITPNM2, EIF2AK1, CD163L1, UNC13D, SCYL1, TRAPPC9, MELTF, TRAPPC8, RPS13, DOC2B, SH3GL1, CRTC2, MOB4, KIF4A, MTX2, MTX1, NFKBIA, CCDC91, SLC29A1, ARIH2, CKLF, SEC23IP, RPS24, RANBP17, NPLOC4, ATP11B, ACACA, ATP11C, TINAGL1, GAS6, RPS7, UPF3A, SR…	1507	4663	16792	1.09921	1	0.148597	14.5635
GOTERM_BP_ALL	GO:0051179	localization	571	32.835	0.00810294	RPL17, MEF2A, PLEKHM2, CROCC, LTBP4, VPS52, ITSN2, SLC52A2, SSR1, CUL3, BRPF3, KCNK5, PLS1, TLK1, CAB39, IBTK, PTPRK, OPA1, KIF5B, PIK3CB, EIF2S3, ESPL1, PTPRU, UBE2J2, BCL2L11, MARK2, GRB10, PITPNM2, RPS18, NPC1, EIF2AK1, CD163L1, UNC13D, SCYL1, TRAPPC9, MELTF, TRAPPC8, ZWINT, RPS13, DOC2B, SH3GL1, CRTC2, KIF4A, MOB4, MTX2, MTX1, NFKBIA, CCDC91, SLC29A1, ARIH2, CKLF, SEC23IP, RPS24, RANBP17, DVL…	1507	5872	16792	1.08353	1	0.150847	14.9621
GOTERM_BP_ALL	GO:0017038	protein import	43	2.47269	0.0124866	NUP98, PDIA3, IL18, PPP3R1, NUP62CL, NFKBIA, PEX5, NUP188, KANK1, AKT1, PEX1, CSE1L, PPP3CB, PEX14, PKD1, DYRK2, NCKIPSD, NUP54, PEX10, RANBP17, NUP153, HSP90AA1, NOL3, TONSL, NUP88, IPO11, G3BP2, TOMM40, CHP1, NUP155, GAS6, DDX58, LAMP2, RPAIN, IPO7, UBR5, PHB2, PAM16, TXN, NUTF2, KPNA4, OGG1, TRIP6	1507	329	16792	1.45634	1	0.205473	22.1439
GOTERM_BP_ALL	GO:0051170	nuclear import	38	2.18516	0.0279229	NUP98, PDIA3, IL18, PPP3R1, NUP62CL, NFKBIA, NUP188, KANK1, AKT1, CSE1L, PPP3CB, PKD1, DYRK2, NCKIPSD, NUP54, RANBP17, NUP153, HSP90AA1, NOL3, TONSL, NUP88, IPO11, G3BP2, CHP1, NUP155, HNRNPA1, GAS6, SMN1, DDX58, RPAIN, IPO7, UBR5, PHB2, TXN, NUTF2, KPNA4, OGG1, TRIP6	1507	299	16792	1.41612	1	0.344434	43.116
GOTERM_BP_ALL	GO:0006606	protein import into nucleus	36	2.07016	0.027968	NUP98, PDIA3, IL18, NUP62CL, PPP3R1, NFKBIA, NUP188, KANK1, AKT1, CSE1L, PPP3CB, PKD1, DYRK2, NCKIPSD, NUP54, RANBP17, NUP153, HSP90AA1, NOL3, TONSL, NUP88, IPO11, G3BP2, CHP1, NUP155, GAS6, DDX58, RPAIN, IPO7, UBR5, PHB2, TXN, NUTF2, KPNA4, OGG1, TRIP6	1507	280	16792	1.43263	1	0.344359	43.1686
GOTERM_BP_ALL	GO:0044744	protein targeting to nucleus	36	2.07016	0.027968	NUP98, PDIA3, IL18, NUP62CL, PPP3R1, NFKBIA, NUP188, KANK1, AKT1, CSE1L, PPP3CB, PKD1, DYRK2, NCKIPSD, NUP54, RANBP17, NUP153, HSP90AA1, NOL3, TONSL, NUP88, IPO11, G3BP2, CHP1, NUP155, GAS6, DDX58, RPAIN, IPO7, UBR5, PHB2, TXN, NUTF2, KPNA4, OGG1, TRIP6	1507	280	16792	1.43263	1	0.344359	43.1686
GOTERM_BP_ALL	GO:1902593	single-organism nuclear import	36	2.07016	0.0292922	NUP98, PDIA3, IL18, NUP62CL, PPP3R1, NFKBIA, NUP188, KANK1, AKT1, CSE1L, PPP3CB, PKD1, DYRK2, NCKIPSD, NUP54, RANBP17, NUP153, HSP90AA1, NOL3, TONSL, NUP88, IPO11, G3BP2, CHP1, NUP155, GAS6, DDX58, RPAIN, IPO7, UBR5, PHB2, TXN, NUTF2, KPNA4, OGG1, TRIP6	1507	281	16792	1.42753	1	0.353238	44.6912
GOTERM_BP_ALL	GO:1900180	regulation of protein localization to nucleus	27	1.55262	0.0818731	STK11, IL18, PPP3R1, NFKBIA, KANK1, SRC, AKT1, PPP3CB, PKD1, CDK5RAP3, NUP54, DYRK2, NOL3, HSP90AA1, TONSL, G3BP2, CHP1, CCT6A, GAS6, DDX58, CCT7, FYN, UBR5, TXN, NUTF2, OGG1, TRIP6	1507	218	16792	1.38006	1	0.611253	81.7612
GOTERM_BP_ALL	GO:0046822	regulation of nucleocytoplasmic transport	26	1.49511	0.103565	XPO1, XPO5, IL18, PPP3R1, NFKBIA, KANK1, RANBP3, PPP3CB, PKD1, NUP54, DYRK2, NUP153, NOL3, HSP90AA1, NUDT4, TONSL, G3BP2, CHP1, GAS6, DDX58, UBR5, TXN, NUTF2, OGG1, TRIP6, BARD1	1507	214	16792	1.35378	1	0.675262	88.6722
GOTERM_BP_ALL	GO:1904589	regulation of protein import	21	1.20759	0.155522	NOL3, HSP90AA1, TONSL, IL18, PPP3R1, G3BP2, CHP1, NFKBIA, GAS6, KANK1, DDX58, UBR5, TXN, PPP3CB, PKD1, NUTF2, NUP54, DYRK2, TRIP6, OGG1, HSPA8	1507	175	16792	1.33712	1	0.783284	96.5518
GOTERM_BP_ALL	GO:1900182	positive regulation of protein localization to nucleus	16	0.920069	0.172373	HSP90AA1, STK11, IL18, PPP3R1, CCT6A, KANK1, SRC, DDX58, AKT1, CCT7, FYN, UBR5, PPP3CB, NUTF2, CDK5RAP3, TRIP6	1507	128	16792	1.39283	1	0.807644	97.6921
GOTERM_BP_ALL	GO:1903533	regulation of protein targeting	33	1.89764	0.173113	CYB5R1, IL18, HPS4, PPP3R1, NFKBIA, KANK1, MFF, ARIH2, PARL, HTRA2, U2AF1, PPP3CB, PKD1, NUP54, DYRK2, PSMD8, AKT2, NOL3, HSP90AA1, TONSL, MIEF1, G3BP2, CHP1, UBE2J2, GAS6, DDX58, ITGB1BP1, UBR5, VAMP7, TXN, NUTF2, OGG1, TRIP6	1507	300	16792	1.22569	1	0.808432	97.7329
GOTERM_BP_ALL	GO:0042306	regulation of protein import into nucleus	20	1.15009	0.201346	NOL3, HSP90AA1, TONSL, IL18, PPP3R1, G3BP2, CHP1, NFKBIA, GAS6, KANK1, DDX58, UBR5, TXN, PPP3CB, PKD1, NUTF2, NUP54, DYRK2, TRIP6, OGG1	1507	172	16792	1.29566	1	0.845428	98.8652
GOTERM_BP_ALL	GO:0042991	transcription factor import into nucleus	12	0.690052	0.210192	DDX58, NOL3, TONSL, IL18, IPO11, PPP3CB, PPP3R1, G3BP2, PKD1, NFKBIA, DYRK2, TRIP6	1507	93	16792	1.43776	1	0.856144	99.091
GOTERM_BP_ALL	GO:0042990	regulation of transcription factor import into nucleus	11	0.632547	0.309979	DDX58, NOL3, TONSL, IL18, PPP3CB, PPP3R1, G3BP2, PKD1, NFKBIA, DYRK2, TRIP6	1507	92	16792	1.33228	1	0.932387	99.9383
GOTERM_BP_ALL	GO:1902578	single-organism localization	331	19.0339	0.348736	SYT1, RPL17, CHMP3, LTBP4, VPS52, SYT7, SLC52A2, VPS33B, SLC26A11, SLC35A3, SSR1, KIF13A, CD47, PICALM, BRPF3, COL4A3BP, KCNK5, PLS1, CAB39, RAPGEF2, IBTK, SLC12A8, OPA1, KIF5B, PIK3CB, EIF2S3, ESPL1, CD40, TC2N, GCC2, DCTN1, BCL2L11, RPS18, GRB10, NPC1, EIF2AK1, UNC13D, MELTF, ATP2C1, UBR5, CATSPER1, VEGFA, RPS13, DOC2B, BTN3A2, ITGA2B, ADD1, KIF4A, SFXN3, NFKBIA, RABEPK, PXK, SFXN5, SLC29A1, LG…	1507	3614	16792	1.02054	1	0.949904	99.9805
GOTERM_BP_ALL	GO:0046824	positive regulation of nucleocytoplasmic transport	11	0.632547	0.611009	DDX58, HSP90AA1, IL18, UBR5, PPP3CB, PPP3R1, RANBP3, NUTF2, TRIP6, KANK1, GAS6	1507	117	16792	1.0476	1	0.994994	100
GOTERM_BP_ALL	GO:0044765	single-organism transport	303	17.4238	0.623835	RPL17, SYT1, CHMP3, LTBP4, VPS52, SYT7, SLC52A2, VPS33B, SLC26A11, SLC35A3, SSR1, KIF13A, CD47, PICALM, BRPF3, COL4A3BP, KCNK5, PLS1, CAB39, IBTK, SLC12A8, OPA1, KIF5B, PIK3CB, EIF2S3, CD40, TC2N, GCC2, DCTN1, RPS18, GRB10, NPC1, EIF2AK1, UNC13D, MELTF, ATP2C1, UBR5, CATSPER1, VEGFA, RPS13, DOC2B, BTN3A2, ITGA2B, ADD1, KIF4A, SFXN3, NFKBIA, RABEPK, PXK, SFXN5, SLC29A1, LGALS3BP, EPHB6, CKLF, NUP5…	1507	3415	16792	0.988647	1	0.995636	100
GOTERM_BP_ALL	GO:0042307	positive regulation of protein import into nucleus	9	0.517539	0.650387	DDX58, HSP90AA1, IL18, UBR5, PPP3CB, PPP3R1, NUTF2, TRIP6, KANK1	1507	97	16792	1.03386	1	0.996717	100
GOTERM_BP_ALL	GO:0042993	positive regulation of transcription factor import into nucleus	5	0.287522	0.667265	DDX58, IL18, PPP3CB, PPP3R1, TRIP6	1507	50	16792	1.11427	1	0.997287	100
GOTERM_BP_ALL	GO:1904591	positive regulation of protein import	9	0.517539	0.673064	DDX58, HSP90AA1, IL18, UBR5, PPP3CB, PPP3R1, NUTF2, TRIP6, KANK1	1507	99	16792	1.01297	1	0.997459	100
Annotation Cluster 14	Enrichment Score: 3.5819474495856563
Category	Term		Count	%	PValue	Genes	List Total	Pop Hits	Pop Total	Fold Enrichment	Bonferroni	Benjamini	FDR
GOTERM_BP_ALL	GO:1902580	single-organism cellular localization	139	7.9931	2.8099e-05	SYT1, RPL17, IL18, NUP62CL, SYT7, LZTFL1, KANK1, SSR1, KIF13A, MFF, FNTA, ANK2, COL4A3BP, PLS1, RAPGEF2, ASPM, OPA1, KIF5B, CHP1, ESPL1, TC2N, DCTN1, BCL2L11, GCC2, RPS18, LAT2, NPC1, RPAIN, UBR5, VAMP7, PAM16, OPHN1, RPS13, DOC2B, UBA52, KIF4A, PPIL2, NFKBIA, ABCA2, NAPB, ITGB1, LLGL2, MIA3, CSE1L, RPL9, NUP54, DYRK2, TRAM1, TFDP1, RPS24, RANBP17, SRP54, HTT, SYT12, DENND1A, ACACA, TOMM40, S100A…	1507	1102	16792	1.40547	0.196774	0.00162179	0.0559602
GOTERM_BP_ALL	GO:0010256	endomembrane system organization	79	4.54284	5.35055e-05	CHMP3, VAPA, PLEKHM2, PEX5, NUP188, MTSS1L, SYT7, PIP5K1A, VPS33B, DMPK, TMF1, KIF13A, AKT1, HOOK2, BAG6, ANK2, PRMT5, SLMAP, COL4A3BP, DMKN, PLS1, RAPGEF2, ALS2CL, AKT2, KIF5B, NUP88, FLOT1, NECTIN2, CCDC47, DCTN1, GCC2, GAK, BBS1, ZFYVE27, VAMP7, USO1, PDCD6IP, NEK6, PPP2R2A, NUP98, YWHAZ, PPIL2, ITGB1, SUMO1, EZR, SORBS1, SEC16A, SNF8, AP3D1, NUP54, VMP1, DOPEY1, BCAS3, SEC23IP, MYOF, CSNK1A1,…	1507	559	16792	1.57472	0.341142	0.00275941	0.106533
GOTERM_BP_ALL	GO:0061024	membrane organization	128	7.36055	0.000103811	SYT1, RPL17, CHMP3, SEC31A, PLEKHM2, VAPA, SYT7, VPS33B, LZTFL1, TSNARE1, SSR1, DMPK, CUL3, KIF13A, MFF, FNTA, ANK2, PLS1, RAPGEF2, SAR1B, OPA1, KIF5B, CHP1, TC2N, DCTN1, BCL2L11, GCC2, RPS18, NPC1, LETM1, TRAPPC9, VAMP7, CATSPER1, USO1, RPS13, PDCD6IP, DOC2B, NEK6, UBA52, ABCA7, PPIL2, NAPB, ITGB1, STX16-NPEPL1, MIA3, RPL9, NUP54, SEC23IP, TRAM1, TFDP1, RPS24, SRP54, SYT12, ATP11B, HACE1, ITGA2,…	1507	1027	16792	1.38876	0.554946	0.00477884	0.206596
GOTERM_BP_ALL	GO:0090150	establishment of protein localization to membrane	54	3.10523	0.000379822	RPL17, PEX5, PIP5K1A, RPS2, RPS3, SSR1, KIF13A, AKT1, MFF, BAG6, ANK2, PLS1, AKT2, HSP90AA1, KIF5B, MIEF1, FLOT1, CHP1, GCC2, BCL2L11, GAK, BBS1, RPS18, NPC1, VAMP7, ITGB1BP1, RPS13, UBA52, YWHAZ, PPP3R1, RPL27A, RPL36, RPL38, ITGB1, SEC63, EZR, SORBS1, RPL9, NUP54, TRAM1, TFDP1, RPS24, SRP54, TSPAN14, TMBIM1, NUP155, GAS6, RPS7, BBC3, LAMA5, RPL21, BAX, IKBKB, FAM126A	1507	368	16792	1.63507	0.948306	0.0140742	0.753919
GOTERM_BP_ALL	GO:0072657	protein localization to membrane	64	3.68028	0.0021396	RPL17, PEX5, PIP5K1A, RPS2, LZTFL1, RPS3, SSR1, KIF13A, AKT1, MFF, FNTA, BAG6, ANK2, SLMAP, PLS1, RAPGEF2, AKT2, HSP90AA1, KIF5B, MIEF1, FLOT1, CHP1, BCL2L11, GCC2, GAK, BBS1, RPS18, NPC1, ZFYVE27, VAMP7, ITGB1BP1, RPS13, UBA52, YWHAZ, PPIL2, PPP3R1, RPL27A, RPL36, RPL38, ITGB1, SEC63, WDR19, EZR, BBIP1, SORBS1, RPL9, AP3D1, NUP54, TRAM1, TFDP1, RPS24, SRP54, TSPAN14, TMBIM1, NUP155, GAS6, RPS7, …	1507	489	16792	1.45835	1	0.0573115	4.17705
GOTERM_BP_ALL	GO:0044802	single-organism membrane organization	103	5.92294	0.00254139	SYT1, RPL17, CHMP3, PLEKHM2, SYT7, LZTFL1, TSNARE1, DMPK, SSR1, KIF13A, MFF, FNTA, ANK2, PLS1, RAPGEF2, OPA1, KIF5B, CHP1, TC2N, BCL2L11, DCTN1, GCC2, RPS18, NPC1, LETM1, VAMP7, CATSPER1, USO1, RPS13, DOC2B, NEK6, UBA52, ABCA7, PPIL2, ITGB1, STX16-NPEPL1, RPL9, NUP54, TRAM1, TFDP1, RPS24, SRP54, SYT12, ATP11B, ATP11C, GAS6, RPS7, PPIF, BBC3, LAMA5, NUTF2, IKBKB, PEX5, NUP188, PIP5K1A, MTSS1L, RPS…	1507	866	16792	1.32528	1	0.0654812	4.94273
Annotation Cluster 15	Enrichment Score: 3.5366484163415035
Category	Term		Count	%	PValue	Genes	List Total	Pop Hits	Pop Total	Fold Enrichment	Bonferroni	Benjamini	FDR
GOTERM_BP_ALL	GO:0006402	mRNA catabolic process	40	2.30017	3.11752e-05	RPL17, POLR2G, CNOT8, SKIV2L, PNPT1, RPL27A, CNOT3, CNOT2, RPL36, ERI1, CNOT1, RPL38, RPS2, CNOT7, CTIF, RPS3, RPL9, AGO2, SUPV3L1, RPS24, SAMD4B, UPF2, EXOSC9, ZCCHC11, SMG5, PAIP1, SMG7, RPS7, EIF4G1, EIF4B, UPF3A, RPS18, RPL21, EIF4A2, DCP1A, EIF4A1, RPS13, XRN1, UBA52, PPP2R2A	1507	221	16792	2.01677	0.215813	0.0017601	0.0620849
GOTERM_BP_ALL	GO:0000956	nuclear-transcribed mRNA catabolic process	38	2.18516	3.32393e-05	RPL17, POLR2G, CNOT8, SKIV2L, RPL27A, CNOT3, CNOT2, RPL36, ERI1, CNOT1, RPL38, RPS2, CNOT7, CTIF, RPS3, RPL9, AGO2, RPS24, SAMD4B, UPF2, EXOSC9, ZCCHC11, SMG5, PAIP1, SMG7, RPS7, EIF4G1, EIF4B, UPF3A, RPS18, RPL21, EIF4A2, DCP1A, EIF4A1, RPS13, XRN1, UBA52, PPP2R2A	1507	206	16792	2.05544	0.228335	0.00186304	0.0661942
GOTERM_BP_ALL	GO:0006401	RNA catabolic process	43	2.47269	4.73603e-05	RPL17, POLR2G, CNOT8, SKIV2L, PNPT1, PABPC4, RPL27A, CNOT3, CNOT2, RPL36, ERI1, CNOT1, RPL38, RPS2, CNOT7, CTIF, RPS3, RPL9, HNRNPD, AGO2, SUPV3L1, DEDD2, RPS24, SAMD4B, UPF2, EXOSC9, ZCCHC11, SMG5, PAIP1, SMG7, RPS7, EIF4G1, EIF4B, UPF3A, RPS18, RPL21, EIF4A2, DCP1A, EIF4A1, RPS13, XRN1, UBA52, PPP2R2A	1507	249	16792	1.92424	0.308799	0.00252642	0.0943027
GOTERM_BP_ALL	GO:0034655	nucleobase-containing compound catabolic process	57	3.27775	0.000144517	RPL17, CNOT8, NT5C3A, CNOT3, CNOT2, CNOT1, RPS2, CNOT7, RPS3, SETMAR, DEDD2, SAMD4B, ZCCHC11, EXOSC9, NUDT4, NUDT5, NEIL1, MGAT1, EIF4G1, RPS18, EIF4A2, EIF4A1, RPS13, XRN1, UBA52, PPP2R2A, POLR2G, SKIV2L, PNPT1, PABPC4, RPL27A, RPL36, ERI1, EGLN1, RPL38, SMUG1, CTIF, RPL9, HNRNPD, AGO2, SUPV3L1, ENTPD2, RPS24, UPF2, ADAL, SMG5, PAIP1, SMG7, SAMHD1, RPS7, UPF3A, EIF4B, RPL21, DCP1A, BAX, TDG, OGG1	1507	380	16792	1.6714	0.676004	0.00631159	0.287494
GOTERM_BP_ALL	GO:0019439	aromatic compound catabolic process	60	3.45026	0.000429141	RPL17, CNOT8, NT5C3A, CNOT3, CNOT2, CNOT1, RPS2, CNOT7, RPS3, SETMAR, DEDD2, SAMD4B, EXOSC9, ZCCHC11, NUDT4, NUDT5, NEIL1, LRTOMT, MGAT1, EIF4G1, RPS18, EIF4A2, EIF4A1, RPS13, XRN1, UBA52, PPP2R2A, POLR2G, SKIV2L, PNPT1, PABPC4, RPL27A, RPL36, ERI1, EGLN1, RPL38, SMUG1, CTIF, RPL9, HNRNPD, AGO2, SUPV3L1, ENTPD2, RPS24, UPF2, ADAL, SMG5, PAIP1, MAOA, SMG7, SAMHD1, RPS7, UPF3A, EIF4B, RPL21, DCP1A,…	1507	423	16792	1.58052	0.964816	0.0154476	0.851416
GOTERM_BP_ALL	GO:1901361	organic cyclic compound catabolic process	62	3.56527	0.000545276	RPL17, CNOT8, NT5C3A, CNOT3, CNOT2, CNOT1, RPS2, CNOT7, RPS3, SETMAR, DEDD2, SAMD4B, EXOSC9, ZCCHC11, NUDT4, NUDT5, NEIL1, LRTOMT, MGAT1, EIF4G1, RPS18, EIF4A2, EIF4A1, RPS13, XRN1, UBA52, PPP2R2A, POLR2G, SNX17, SKIV2L, PNPT1, PABPC4, RPL27A, RPL36, ERI1, EGLN1, RPL38, SMUG1, CTIF, RPL9, HNRNPD, AGO2, SUPV3L1, SCARB1, ENTPD2, RPS24, UPF2, ADAL, SMG5, PAIP1, MAOA, SMG7, SAMHD1, RPS7, UPF3A, EIF4B…	1507	445	16792	1.55246	0.985782	0.0191472	1.08064
GOTERM_BP_ALL	GO:0046700	heterocycle catabolic process	58	3.33525	0.000604867	RPL17, CNOT8, NT5C3A, CNOT3, CNOT2, CNOT1, RPS2, CNOT7, RPS3, SETMAR, DEDD2, SAMD4B, ZCCHC11, EXOSC9, NUDT4, NUDT5, NEIL1, MGAT1, EIF4G1, RPS18, EIF4A2, EIF4A1, RPS13, XRN1, UBA52, PPP2R2A, POLR2G, SKIV2L, PNPT1, PABPC4, RPL27A, RPL36, ERI1, EGLN1, RPL38, SMUG1, CTIF, RPL9, HNRNPD, AGO2, SUPV3L1, ENTPD2, RPS24, UPF2, ADAL, SMG5, PAIP1, SMG7, SAMHD1, RPS7, UPF3A, EIF4B, RPL21, DCP1A, BAX, BLVRB, T…	1507	411	16792	1.57244	0.991069	0.0206605	1.19807
GOTERM_BP_ALL	GO:0044270	cellular nitrogen compound catabolic process	58	3.33525	0.00091559	RPL17, CNOT8, NT5C3A, CNOT3, CNOT2, CNOT1, RPS2, CNOT7, RPS3, SETMAR, DEDD2, SAMD4B, ZCCHC11, EXOSC9, NUDT4, NUDT5, NEIL1, MGAT1, EIF4G1, RPS18, EIF4A2, EIF4A1, RPS13, XRN1, UBA52, PPP2R2A, POLR2G, SKIV2L, PNPT1, PABPC4, RPL27A, RPL36, ERI1, EGLN1, RPL38, SMUG1, CTIF, RPL9, HNRNPD, AGO2, SUPV3L1, ENTPD2, RPS24, UPF2, ADAL, SMG5, PAIP1, SMG7, SAMHD1, RPS7, UPF3A, EIF4B, RPL21, DCP1A, BAX, BLVRB, T…	1507	418	16792	1.54611	0.99921	0.0293241	1.80821
GOTERM_BP_ALL	GO:0000288	nuclear-transcribed mRNA catabolic process, deadenylation-dependent decay	16	0.920069	0.00157072	POLR2G, EXOSC9, CNOT8, SKIV2L, PAIP1, CNOT3, CNOT2, CNOT1, CNOT7, EIF4B, EIF4G1, DCP1A, EIF4A2, EIF4A1, AGO2, SAMD4B	1507	72	16792	2.47615	0.999995	0.0447088	3.08291
GOTERM_BP_ALL	GO:0000184	nuclear-transcribed mRNA catabolic process, nonsense-mediated decay	22	1.26509	0.00297884	RPL17, UPF2, SMG5, SKIV2L, SMG7, RPL27A, RPL36, RPL38, RPS2, CTIF, RPS3, RPS7, UPF3A, EIF4G1, RPS18, DCP1A, RPL9, RPL21, RPS13, UBA52, RPS24, PPP2R2A	1507	123	16792	1.993	1	0.0736703	5.76976
Annotation Cluster 16	Enrichment Score: 3.2521768668573117
Category	Term		Count	%	PValue	Genes	List Total	Pop Hits	Pop Total	Fold Enrichment	Bonferroni	Benjamini	FDR
GOTERM_BP_ALL	GO:0044265	cellular macromolecule catabolic process	145	8.33813	9.33356e-10	RPL17, CNOT8, BTRC, PPP2R5C, IDE, CNOT3, CNOT2, UBQLN4, CNOT1, AURKB, CNOT7, RNF213, ZNRF3, CUL3, HTRA2, BTBD2, TLK2, SAMD4B, ANAPC1, MAGEA2B, UBR4, MTA1, UBR2, UBE2J2, ARNTL, ADRM1, RPS18, UBR5, RNF138, OPHN1, RPS13, ANAPC7, PDCD6IP, TGFB1I1, UGGT1, XRN1, UBA52, FBXO11, ANAPC16, SYVN1, PABPC4, PNPT1, MAGEA2, NEDD8, ANAPC11, CTIF, ARIH2, PTK2, UBE2D2, PSMB3, RPL9, SNF8, HNRNPD, SUPV3L1, RPS24, SP…	1507	976	16792	1.65542	7.27828e-06	2.02175e-07	1.85931e-06
GOTERM_BP_ALL	GO:0009057	macromolecule catabolic process	164	9.43071	3.01993e-08	RPL17, HM13, CNOT8, BTRC, PPP2R5C, IDE, CNOT3, CNOT2, UBQLN4, CNOT1, AURKB, CNOT7, RNF213, ZNRF3, CUL3, CD44, HTRA2, IDS, BTBD2, TLK2, SAMD4B, ANAPC1, MAGEA2B, UBR4, MTA1, CHP1, UBR2, UBE2J2, ARNTL, ADRM1, RPS18, UBR5, RNF138, OPHN1, RPS13, ANAPC7, TGFB1I1, PDCD6IP, UGGT1, XRN1, UBA52, FBXO11, ANAPC16, SYVN1, PABPC4, PNPT1, MAGEA2, NEDD8, ANAPC11, UBAC2, CTIF, ARIH2, PTK2, UBE2D2, RPL9, PSMB3, SN…	1507	1201	16792	1.52156	0.000235466	4.06023e-06	6.0159e-05
GOTERM_BP_ALL	GO:1901575	organic substance catabolic process	231	13.2835	3.90588e-07	RPL17, HM13, PPP2R5C, AURKB, RNF213, ZNRF3, CUL3, CD44, HTRA2, BTBD2, TLK2, ANAPC1, PLD3, UBR4, UBR2, UBE2J2, MGAT1, RPS18, UBR5, RPS13, ANAPC7, TGFB1I1, ACAA1, PABPC4, MAGEA2, CTIF, ARIH2, GCSH, SUPV3L1, GAD1, RPS24, SPOP, NPLOC4, ADAL, PAIP1, MAOA, GUSB, OSBPL7, RHBDF1, NDFIP1, CDC20, PCNP, TINAGL1, ATP13A2, DAGLB, RPS7, UPF3A, CBLC, BFAR, RNF4, DCP1A, SMURF2, ACAD10, PLA2G4B, LDLR, RNPEPL1, DN…	1507	1889	16792	1.3626	0.00304117	4.11587e-05	0.000778076
GOTERM_BP_ALL	GO:0044248	cellular catabolic process	201	11.5584	8.24694e-07	RPL17, PPP2R5C, AURKB, RNF213, ZNRF3, CUL3, HTRA2, BTBD2, TLK2, ANAPC1, UBR4, UBR2, UBE2J2, MGAT1, RPS18, UBR5, RPS13, ANAPC7, TGFB1I1, ACAA1, PABPC4, MAGEA2, CTIF, ARIH2, GCSH, SUPV3L1, GAD1, SPOP, RPS24, NPLOC4, ADAL, MAOA, PAIP1, OSBPL7, RHBDF1, NDFIP1, PCNP, CDC20, TINAGL1, ATP13A2, RPS7, UPF3A, CBLC, BFAR, RNF4, DCP1A, SMURF2, ACAD10, PLA2G4B, RNPEPL1, DNAJC10, BAG6, USP10, DEDD2, USP13, ZCC…	1507	1616	16792	1.38594	0.00641033	8.03838e-05	0.00164283
GOTERM_BP_ALL	GO:0044257	cellular protein catabolic process	100	5.75043	1.51547e-06	BTRC, IDE, PPP2R5C, UBQLN4, AURKB, RNF213, ZNRF3, CUL3, HTRA2, BTBD2, TLK2, ANAPC1, MAGEA2B, UBR4, MTA1, UBR2, ARNTL, UBE2J2, ADRM1, UBR5, OPHN1, RNF138, ANAPC7, PDCD6IP, TGFB1I1, UGGT1, UBA52, FBXO11, ANAPC16, SYVN1, MAGEA2, NEDD8, ANAPC11, ARIH2, PTK2, UBE2D2, PSMB3, SNF8, SPOP, NPLOC4, UBXN11, RHBDF1, OSBPL7, NDFIP1, HACE1, PCNP, CDC20, TINAGL1, ATP13A2, CBLC, BFAR, PLK3, RNF4, SMARCC1, GLMN, …	1507	689	16792	1.61722	0.0117481	0.000137405	0.00301887
GOTERM_BP_ALL	GO:0009056	catabolic process	239	13.7435	2.20993e-06	RPL17, HM13, PPP2R5C, AURKB, RNF213, ZNRF3, CUL3, CD44, HTRA2, BTBD2, TLK2, ANAPC1, PLD3, UBR4, UBR2, UBE2J2, MGAT1, RPS18, UBR5, RPS13, ANAPC7, TGFB1I1, ACAA1, PABPC4, MAGEA2, CTIF, ARIH2, GCSH, SUPV3L1, GAD1, RPS24, SPOP, NPLOC4, ADAL, PAIP1, MAOA, GUSB, OSBPL7, RHBDF1, NDFIP1, CDC20, PCNP, TINAGL1, ATP13A2, DAGLB, RPS7, UPF3A, CBLC, BFAR, RNF4, DCP1A, SMURF2, ACAD10, PLA2G4B, LDLR, RNPEPL1, DN…	1507	2012	16792	1.32361	0.0170854	0.000181384	0.00440223
GOTERM_BP_ALL	GO:0051603	proteolysis involved in cellular protein catabolic process	94	5.40541	6.04066e-06	BTRC, PPP2R5C, IDE, DNAJC10, UBQLN4, AURKB, RNF213, ZNRF3, TMF1, CUL3, AKT1, BAG6, BTBD2, PCBP2, PSMD1, USP10, CDK5RAP3, PSMD4, TLK2, PSMD8, USP13, KIF14, ANAPC1, TBL1XR1, UBR4, HERC4, CCDC47, MTA1, UBR2, UBE2J2, ARNTL, TMEM67, ADRM1, UBR5, UCHL5, OPHN1, RNF138, USP20, ANAPC7, PDCD6IP, TGFB1I1, CTSB, UGGT1, USP24, UBA52, FBXO11, ANAPC16, SYVN1, UBE3B, UBE3A, ABTB1, NEDD8, ANAPC11, UBE3C, EDEM2, S…	1507	657	16792	1.59423	0.046013	0.000440138	0.0120327
GOTERM_BP_ALL	GO:0030163	protein catabolic process	109	6.26797	1.71511e-05	HM13, BTRC, IDE, PPP2R5C, UBQLN4, AURKB, RNF213, ZNRF3, CUL3, HTRA2, BTBD2, TLK2, ANAPC1, MAGEA2B, UBR4, MTA1, UBR2, UBE2J2, ARNTL, ADRM1, UBR5, OPHN1, RNF138, ANAPC7, PDCD6IP, TGFB1I1, UGGT1, UBA52, FBXO11, ANAPC16, SYVN1, MAGEA2, NEDD8, ANAPC11, UBAC2, ARIH2, PTK2, UBE2D2, PSMB3, SNF8, SPOP, NPLOC4, UBXN11, RHBDF1, OSBPL7, NDFIP1, HACE1, PCNP, CDC20, TINAGL1, ATP13A2, CBLC, BFAR, PLK3, RNF4, SM…	1507	811	16792	1.4976	0.125188	0.00107801	0.0341607
GOTERM_BP_ALL	GO:0032446	protein modification by small protein conjugation	116	6.6705	3.06297e-05	BTRC, CBX4, MED24, AURKB, RNF213, KLHL2, ZNRF3, CUL3, G2E3, INCENP, BTBD2, RC3H2, CDCA3, ANAPC1, GTPBP4, MAGEA2B, RNF220, UBR4, MTA1, CHP1, UBR2, UBE2J2, BRAP, TRIM37, DCAF8, MIB2, MED17, UBR5, RNF25, RNF138, ANAPC7, DCUN1D4, UBA52, ASB6, FBXO11, ANAPC16, SYVN1, PPIL2, UBE2V1, MAGEA2, NEDD8, ANAPC11, UBE2D4, ARIH2, PTK2, UBE2D2, PSMB3, HNRNPC, NUP54, SPOP, SHPRH, TP53BP1, NDFIP1, HACE1, CDC20, PC…	1507	887	16792	1.45721	0.21247	0.00174194	0.0609989
GOTERM_BP_ALL	GO:0070647	protein modification by small protein conjugation or removal	131	7.53306	3.6961e-05	BTRC, CBX4, MED24, AURKB, RNF213, KLHL2, ZNRF3, CUL3, G2E3, INCENP, BTBD2, RC3H2, CDCA3, ANAPC1, GTPBP4, MAGEA2B, RNF220, UBR4, MTA1, CHP1, UBR2, UBE2J2, BRAP, TRIM37, DCAF8, MIB2, MED17, UBR5, RNF25, RNF138, ANAPC7, DCUN1D4, UBA52, ASB6, FBXO11, ANAPC16, SYVN1, PPIL2, UBE2V1, MAGEA2, NEDD8, ANAPC11, TRRAP, UBE2D4, ARIH2, PTK2, UBE2D2, PSMB3, NUP54, HNRNPC, SPOP, SHPRH, TP53BP1, NDFIP1, HACE1, CD…	1507	1032	16792	1.41443	0.250409	0.00201354	0.0736031
GOTERM_BP_ALL	GO:0043632	modification-dependent macromolecule catabolic process	83	4.77286	4.91731e-05	BTRC, PPP2R5C, DNAJC10, AURKB, RNF213, ZNRF3, AKT1, CUL3, BAG6, BTBD2, PCBP2, PSMD1, USP10, CDK5RAP3, PSMD4, TLK2, PSMD8, USP13, KIF14, ANAPC1, TBL1XR1, EXOSC9, UBR4, HERC4, CCDC47, MTA1, UBR2, UBE2J2, ARNTL, TMEM67, ADRM1, UBR5, UCHL5, RNF138, USP20, ANAPC7, TGFB1I1, UGGT1, USP24, UBA52, FBXO11, ANAPC16, SYVN1, UBE3B, UBE3A, PNPT1, ABTB1, NEDD8, ANAPC11, UBE3C, EDEM2, STUB1, ERCC8, ARIH2, SUMO1,…	1507	593	16792	1.5596	0.318502	0.00255315	0.0979107
GOTERM_BP_ALL	GO:0006511	ubiquitin-dependent protein catabolic process	81	4.65785	5.63594e-05	BTRC, PPP2R5C, DNAJC10, AURKB, RNF213, ZNRF3, AKT1, CUL3, BAG6, BTBD2, PCBP2, PSMD1, USP10, CDK5RAP3, PSMD4, TLK2, PSMD8, USP13, KIF14, ANAPC1, TBL1XR1, UBR4, HERC4, CCDC47, MTA1, UBR2, UBE2J2, ARNTL, TMEM67, ADRM1, UBR5, UCHL5, RNF138, USP20, ANAPC7, TGFB1I1, UGGT1, USP24, UBA52, FBXO11, ANAPC16, SYVN1, UBE3B, UBE3A, ABTB1, NEDD8, ANAPC11, UBE3C, EDEM2, STUB1, ERCC8, ARIH2, SUMO1, PTK2, UBE2D2, …	1507	577	16792	1.56422	0.355643	0.00286845	0.112212
GOTERM_BP_ALL	GO:0009894	regulation of catabolic process	73	4.19781	6.71957e-05	EIF6, XPO1, CNOT8, LDLR, BTRC, BSCL2, UBQLN4, CNOT1, CNOT7, TMF1, AKT1, BAG6, PSMD1, CDK5RAP3, PSMD4, TLK2, INSR, PSMD8, USP13, AKT2, ANAPC1, PHKG2, MLXIPL, BANP, UCHL5, OPHN1, RNF138, ANAPC7, UBA52, ANAPC16, POLR2G, UBE3A, PNPT1, ABHD5, AZIN1, EGLN1, ANAPC11, EDEM2, STUB1, UBAC2, ITGB1, PTK2, SUMO1, ARIH2, EZR, PSMB3, SNF8, AGO2, PKD1, PCSK9, SUPV3L1, SCARB1, WAC, GBA, CSNK1A1, HTT, OSBPL7, RHBD…	1507	509	16792	1.59806	0.407859	0.00331102	0.133773
GOTERM_BP_ALL	GO:0019941	modification-dependent protein catabolic process	81	4.65785	8.98922e-05	BTRC, PPP2R5C, DNAJC10, AURKB, RNF213, ZNRF3, AKT1, CUL3, BAG6, BTBD2, PCBP2, PSMD1, USP10, CDK5RAP3, PSMD4, TLK2, PSMD8, USP13, KIF14, ANAPC1, TBL1XR1, UBR4, HERC4, CCDC47, MTA1, UBR2, UBE2J2, ARNTL, TMEM67, ADRM1, UBR5, UCHL5, RNF138, USP20, ANAPC7, TGFB1I1, UGGT1, USP24, UBA52, FBXO11, ANAPC16, SYVN1, UBE3B, UBE3A, ABTB1, NEDD8, ANAPC11, UBE3C, EDEM2, STUB1, ERCC8, ARIH2, SUMO1, PTK2, UBE2D2, …	1507	585	16792	1.54283	0.503917	0.00426534	0.178919
GOTERM_BP_ALL	GO:0000209	protein polyubiquitination	42	2.41518	0.000131974	SYVN1, UBE3A, BTRC, PPIL2, UBE2V1, UBE3C, ANAPC11, STUB1, RNF213, CUL3, UBE2D4, ERCC8, ARIH2, UBE2D2, TPP2, PSMB3, TRIM6, PSMD1, RC3H2, PSMD4, RNF122, TRIP12, PSMD8, ANAPC1, LRSAM1, SHPRH, HACE1, UBR2, UBE2J2, UBE2Q2, BRCA1, BFAR, RNF4, PSMD12, MIB2, UBR5, RNF138, SMURF2, ANAPC7, UBA52, UBE2E1, BARD1	1507	252	16792	1.85711	0.642709	0.00579784	0.262574
GOTERM_BP_ALL	GO:0031329	regulation of cellular catabolic process	55	3.16274	0.000385028	CNOT8, BTRC, UBQLN4, CNOT1, CNOT7, TMF1, AKT1, BAG6, PSMD1, PSMD4, CDK5RAP3, TLK2, INSR, PSMD8, AKT2, ANAPC1, PHKG2, MLXIPL, UCHL5, RNF138, OPHN1, ANAPC7, UBA52, ANAPC16, POLR2G, UBE3A, PNPT1, ABHD5, EGLN1, ANAPC11, STUB1, PTK2, SUMO1, ARIH2, EZR, PSMB3, PKD1, PCSK9, AGO2, SUPV3L1, WAC, GBA, CSNK1A1, HTT, RHBDF1, OSBPL7, CDC20, ATP13A2, SIRT2, PLK3, PSMD12, BAX, SMARCC1, GLMN, UBE2E1	1507	377	16792	1.62559	0.950363	0.0141315	0.764215
GOTERM_BP_ALL	GO:1903362	regulation of cellular protein catabolic process	40	2.30017	0.00049352	ANAPC16, UBE3A, BTRC, UBQLN4, ANAPC11, STUB1, TMF1, AKT1, PTK2, SUMO1, ARIH2, BAG6, EZR, PSMB3, PSMD1, PKD1, PCSK9, CDK5RAP3, PSMD4, WAC, TLK2, PSMD8, GBA, CSNK1A1, ANAPC1, RHBDF1, OSBPL7, CDC20, ATP13A2, SIRT2, PLK3, PSMD12, SMARCC1, UCHL5, RNF138, OPHN1, GLMN, ANAPC7, UBA52, UBE2E1	1507	251	16792	1.77572	0.978708	0.0174237	0.978549
GOTERM_BP_ALL	GO:0010498	proteasomal protein catabolic process	57	3.27775	0.00064698	BTRC, PPP2R5C, DNAJC10, UBQLN4, AURKB, AKT1, CUL3, BAG6, BTBD2, PCBP2, PSMD1, PSMD4, TLK2, PSMD8, ANAPC1, KIF14, TBL1XR1, MTA1, CCDC47, UBR2, ARNTL, UBE2J2, TMEM67, RNF138, OPHN1, ANAPC7, UGGT1, UBA52, ANAPC16, SYVN1, ABTB1, ANAPC11, EDEM2, STUB1, ERCC8, SUMO1, ARIH2, PSMB3, WAC, RNF122, GBA, SPOP, CSNK1A1, UBXN11, NPLOC4, OSBPL7, PCNP, CDC20, SIRT2, BFAR, ATXN3, PLK3, PSMD12, RNF4, SMARCC1, GLMN…	1507	403	16792	1.57601	0.99357	0.0218918	1.28097
GOTERM_BP_ALL	GO:0009896	positive regulation of catabolic process	49	2.81771	0.000686875	ANAPC16, POLR2G, CNOT8, BTRC, PNPT1, ABHD5, CNOT1, ANAPC11, CNOT7, EDEM2, STUB1, AKT1, ARIH2, SUMO1, PTK2, EZR, BAG6, PSMB3, SNF8, PSMD1, AGO2, PCSK9, CDK5RAP3, PSMD4, SUPV3L1, INSR, PSMD8, USP13, GBA, AKT2, CSNK1A1, ANAPC1, HTT, PHKG2, OSBPL7, MLXIPL, NDFIP1, CDC20, SIRT2, ATXN3, PLK3, PSMD12, BAX, RNF138, ANAPC7, VPS28, UBA52, UBE2E1, BARD1	1507	333	16792	1.63961	0.99529	0.0230268	1.35945
GOTERM_BP_ALL	GO:1903050	regulation of proteolysis involved in cellular protein catabolic process	37	2.12766	0.000693979	ANAPC16, UBE3A, BTRC, UBQLN4, ANAPC11, STUB1, TMF1, AKT1, PTK2, SUMO1, ARIH2, BAG6, PSMB3, PSMD1, PKD1, CDK5RAP3, PSMD4, WAC, TLK2, PSMD8, GBA, CSNK1A1, ANAPC1, RHBDF1, OSBPL7, CDC20, SIRT2, PLK3, PSMD12, SMARCC1, UCHL5, RNF138, OPHN1, GLMN, ANAPC7, UBA52, UBE2E1	1507	230	16792	1.79252	0.995544	0.023064	1.37342
GOTERM_BP_ALL	GO:0031331	positive regulation of cellular catabolic process	41	2.35768	0.00125999	ANAPC16, POLR2G, CNOT8, BTRC, PNPT1, ABHD5, CNOT1, ANAPC11, CNOT7, STUB1, AKT1, PTK2, SUMO1, ARIH2, EZR, PSMB3, PSMD1, AGO2, PCSK9, CDK5RAP3, SUPV3L1, PSMD4, INSR, PSMD8, GBA, AKT2, CSNK1A1, ANAPC1, HTT, PHKG2, OSBPL7, MLXIPL, CDC20, SIRT2, PLK3, PSMD12, BAX, RNF138, ANAPC7, UBA52, UBE2E1	1507	272	16792	1.67959	0.999946	0.0376766	2.48029
GOTERM_BP_ALL	GO:0042176	regulation of protein catabolic process	52	2.99022	0.0013196	XPO1, BTRC, UBQLN4, TMF1, AKT1, BAG6, PSMD1, PSMD4, CDK5RAP3, TLK2, PSMD8, USP13, ANAPC1, BANP, UCHL5, RNF138, OPHN1, ANAPC7, UBA52, ANAPC16, UBE3A, AZIN1, ANAPC11, EDEM2, UBAC2, STUB1, PTK2, SUMO1, ARIH2, EZR, PSMB3, SNF8, PKD1, PCSK9, WAC, GBA, CSNK1A1, RHBDF1, OSBPL7, NDFIP1, CDC20, ATP13A2, SIRT2, ATXN3, PLK3, PSMD12, FYN, SMARCC1, GLMN, VPS28, BARD1, UBE2E1	1507	370	16792	1.566	0.999966	0.039125	2.59617
GOTERM_BP_ALL	GO:0043161	proteasome-mediated ubiquitin-dependent protein catabolic process	52	2.99022	0.0017725	BTRC, PPP2R5C, DNAJC10, AURKB, AKT1, CUL3, BAG6, BTBD2, PCBP2, PSMD1, PSMD4, TLK2, PSMD8, ANAPC1, KIF14, TBL1XR1, MTA1, CCDC47, UBR2, ARNTL, UBE2J2, TMEM67, RNF138, ANAPC7, UGGT1, UBA52, ANAPC16, SYVN1, ABTB1, ANAPC11, EDEM2, STUB1, ERCC8, SUMO1, ARIH2, PSMB3, WAC, RNF122, SPOP, CSNK1A1, UBXN11, NPLOC4, PCNP, CDC20, SIRT2, BFAR, ATXN3, PLK3, PSMD12, RNF4, SMARCC1, UBE2E1	1507	375	16792	1.54512	0.999999	0.0490619	3.47236
GOTERM_BP_ALL	GO:0042787	protein ubiquitination involved in ubiquitin-dependent protein catabolic process	34	1.95515	0.00269168	ANAPC16, SYVN1, UBE3B, BTRC, ABTB1, UBE3C, AURKB, ANAPC11, STUB1, CUL3, PTK2, ARIH2, PSMB3, BTBD2, PSMD1, PSMD4, CDK5RAP3, RNF122, PSMD8, TRIP12, SPOP, ANAPC1, UBR4, HACE1, HERC4, CDC20, BFAR, CBLC, PSMD12, UBR5, SMURF2, ANAPC7, UBA52, UBE2E1	1507	222	16792	1.70653	1	0.0681005	5.22765
GOTERM_BP_ALL	GO:0016567	protein ubiquitination	91	5.23289	0.00540374	BTRC, MED24, AURKB, RNF213, KLHL2, ZNRF3, RPS3, CUL3, AKT1, G2E3, TRIM2, TPP2, BTBD2, TRIM6, PSMD1, RC3H2, CDK5RAP3, PSMD4, PSMD8, CDCA3, ANAPC1, GTPBP4, MAGEA2B, RNF220, UBR4, HERC4, MTA1, CHP1, UBR2, UBE2J2, BRAP, TRIM37, RFWD3, DCAF8, MIB2, MED17, UBR5, RNF25, RNF138, ANAPC7, DCUN1D4, UBA52, ASB6, FBXO11, ANAPC16, SYVN1, UBE3B, UBE3A, ABTB1, PPIL2, UBE2V1, MAGEA2, ANAPC11, UBE3C, STUB1, UBE2D4…	1507	770	16792	1.31686	1	0.111914	10.2317
GOTERM_BP_ALL	GO:0045732	positive regulation of protein catabolic process	35	2.01265	0.0140396	ANAPC16, BTRC, ANAPC11, EDEM2, STUB1, AKT1, PTK2, SUMO1, ARIH2, BAG6, EZR, PSMB3, SNF8, PSMD1, PCSK9, CDK5RAP3, PSMD4, PSMD8, USP13, GBA, CSNK1A1, ANAPC1, OSBPL7, NDFIP1, CDC20, SIRT2, ATXN3, PLK3, PSMD12, RNF138, ANAPC7, VPS28, UBA52, BARD1, UBE2E1	1507	257	16792	1.51748	1	0.222991	24.547
GOTERM_BP_ALL	GO:1903364	positive regulation of cellular protein catabolic process	27	1.55262	0.0153797	ANAPC16, BTRC, ANAPC11, STUB1, AKT1, ARIH2, SUMO1, PTK2, EZR, PSMB3, PSMD1, PCSK9, PSMD4, CDK5RAP3, PSMD8, GBA, CSNK1A1, ANAPC1, OSBPL7, CDC20, SIRT2, PLK3, PSMD12, RNF138, ANAPC7, UBA52, UBE2E1	1507	186	16792	1.61748	1	0.235083	26.5639
GOTERM_BP_ALL	GO:1903052	positive regulation of proteolysis involved in cellular protein catabolic process	25	1.43761	0.0184776	ANAPC16, BTRC, ANAPC11, STUB1, AKT1, ARIH2, SUMO1, PTK2, PSMB3, PSMD1, PSMD4, CDK5RAP3, PSMD8, GBA, ANAPC1, CSNK1A1, OSBPL7, CDC20, SIRT2, PLK3, PSMD12, RNF138, ANAPC7, UBA52, UBE2E1	1507	171	16792	1.62904	1	0.264222	31.0321
GOTERM_BP_ALL	GO:0061136	regulation of proteasomal protein catabolic process	22	1.26509	0.0220196	CSNK1A1, BTRC, RHBDF1, OSBPL7, UBQLN4, STUB1, SIRT2, TMF1, AKT1, SUMO1, ARIH2, BAG6, PLK3, SMARCC1, UCHL5, PKD1, RNF138, GLMN, OPHN1, WAC, TLK2, GBA	1507	147	16792	1.66761	1	0.294854	35.8244
GOTERM_BP_ALL	GO:2000060	positive regulation of protein ubiquitination involved in ubiquitin-dependent protein catabolic process	15	0.862565	0.0316617	ANAPC16, ANAPC1, BTRC, CDC20, ANAPC11, PTK2, PSMD12, PSMB3, PSMD1, PSMD4, CDK5RAP3, ANAPC7, UBA52, PSMD8, UBE2E1	1507	91	16792	1.8367	1	0.371082	47.3194
GOTERM_BP_ALL	GO:2000058	regulation of protein ubiquitination involved in ubiquitin-dependent protein catabolic process	16	0.920069	0.035422	ANAPC16, ANAPC1, UBE3A, BTRC, CDC20, ANAPC11, PTK2, PSMD12, PSMB3, PSMD1, PSMD4, CDK5RAP3, ANAPC7, UBA52, PSMD8, UBE2E1	1507	101	16792	1.76518	1	0.396436	51.2483
GOTERM_BP_ALL	GO:0045862	positive regulation of proteolysis	43	2.47269	0.0433923	ANAPC16, BTRC, ANAPC11, STUB1, SRC, RPS3, AKT1, PTK2, SUMO1, ARIH2, PICALM, HTRA2, DDX3X, BOK, PSMB3, PSMD1, DIABLO, CDK5RAP3, PSMD4, FAS, ASPH, PSMD8, GBA, CSNK1A1, ANAPC1, OSBPL7, CDC20, SIRT2, BCL2L11, TRADD, ADRM1, APOPT1, PLK3, MELTF, PSMD12, BBC3, BAX, RNF138, PIDD1, ANAPC7, PDCD6, UBA52, UBE2E1	1507	358	16792	1.33837	1	0.445299	58.6757
GOTERM_BP_ALL	GO:0031398	positive regulation of protein ubiquitination	24	1.3801	0.0587187	ANAPC1, ANAPC16, MAGEA2B, UBE3A, BTRC, NDFIP1, MAGEA2, MTA1, MALT1, CDC20, ANAPC11, STUB1, BRCA1, PTK2, PSMD12, PSMB3, PSMD1, PSMD4, CDK5RAP3, ANAPC7, DCUN1D4, UBA52, PSMD8, UBE2E1	1507	182	16792	1.46936	1	0.52493	70.0448
GOTERM_BP_ALL	GO:0006508	proteolysis	169	9.71823	0.0790085	HM13, BTRC, PPP2R5C, IDE, UBQLN4, AURKB, RNF213, ZNRF3, CUL3, PICALM, CD44, HTRA2, BTBD2, TLK2, ASPH, FAS, ANAPC1, HMCES, UBR4, MTA1, ESPL1, UBR2, UBE2J2, ARNTL, BCL2L11, ADRM1, MELTF, UBR5, VEGFA, RNF138, OPHN1, ANAPC7, TGFB1I1, PDCD6IP, PIDD1, UGGT1, UBA52, FBXO11, ANAPC16, SYVN1, NEDD8, ANAPC11, TRRAP, SRC, PTK2, ARIH2, ECE1, UBE2D2, DDX3X, PSMB3, SNF8, DIABLO, FKRP, SPOP, UBXN11, NPLOC4, BMP1…	1507	1693	16792	1.11229	1	0.602333	80.5935
GOTERM_BP_ALL	GO:1903322	positive regulation of protein modification by small protein conjugation or removal	25	1.43761	0.0796384	ANAPC16, UBE3A, BTRC, MAGEA2, ANAPC11, STUB1, PTK2, PSMB3, PSMD1, PSMD4, CDK5RAP3, PSMD8, ANAPC1, MAGEA2B, NDFIP1, MTA1, CDC20, MALT1, BRCA1, PSMD12, RWDD3, ANAPC7, DCUN1D4, UBA52, UBE2E1	1507	198	16792	1.4069	1	0.603792	80.8562
GOTERM_BP_ALL	GO:0032434	regulation of proteasomal ubiquitin-dependent protein catabolic process	15	0.862565	0.127702	CSNK1A1, UBQLN4, STUB1, SIRT2, AKT1, SUMO1, ARIH2, BAG6, PLK3, SMARCC1, RNF138, GLMN, WAC, TLK2, GBA	1507	112	16792	1.49232	1	0.730301	93.4234
GOTERM_BP_ALL	GO:0030162	regulation of proteolysis	73	4.19781	0.143885	LTBP4, BTRC, IDE, UBQLN4, RPS3, TMF1, AKT1, PICALM, BAG6, CD44, PARL, HTRA2, PAK2, BOK, BTBD2, PSMD1, CDK5RAP3, PSMD4, FAS, TLK2, ASPH, PSMD8, ANAPC1, CLN3, NOL3, SPINT1, BCL2L11, ADRM1, MELTF, VEGFA, UCHL5, OPHN1, RNF138, PIDD1, ANAPC7, UBA52, ANAPC16, UBE3A, ABTB1, CD109, ANAPC11, STUB1, SRC, APLP2, PTK2, SUMO1, ARIH2, DDX3X, PSMB3, DIABLO, PKD1, WAC, GBA, SPOP, CSNK1A1, OSBPL7, RHBDF1, CDC20, …	1507	708	16792	1.14889	1	0.763179	95.4711
GOTERM_BP_ALL	GO:0032436	positive regulation of proteasomal ubiquitin-dependent protein catabolic process	8	0.460035	0.485052	CSNK1A1, AKT1, SUMO1, ARIH2, PLK3, RNF138, STUB1, SIRT2	1507	73	16792	1.22111	1	0.984345	99.9998
GOTERM_BP_ALL	GO:1901800	positive regulation of proteasomal protein catabolic process	9	0.517539	0.524849	CSNK1A1, AKT1, SUMO1, ARIH2, PLK3, OSBPL7, RNF138, STUB1, SIRT2	1507	87	16792	1.15269	1	0.988793	100
Annotation Cluster 17	Enrichment Score: 3.135762175313614
Category	Term		Count	%	PValue	Genes	List Total	Pop Hits	Pop Total	Fold Enrichment	Bonferroni	Benjamini	FDR
GOTERM_BP_ALL	GO:0051298	centrosome duplication	17	0.977573	1.65608e-06	CEP72, CEP120, CEP192, CKAP5, BRCA2, CENPJ, ARHGEF10, BRCA1, TMEM67, TRIM37, SASS6, WDR62, NPM1, CNTROB, CDK5RAP2, USP33, MDM1	1507	47	16792	4.03033	0.0128311	0.000141903	0.00329897
GOTERM_BP_ALL	GO:0031023	microtubule organizing center organization	29	1.66763	3.20741e-06	XPO1, CEP72, CEP120, CHMP3, CROCC, HAUS2, SLC16A1, NPM1, CDK5RAP2, SSX2IP, BCAS3, USP33, KIF11, CROCCP2, CEP192, CKAP5, BRCA2, CENPJ, ARHGEF10, BRCA1, DCTN1, GCC2, TRIM37, TMEM67, SASS6, WDR62, CNTROB, PDCD6IP, MDM1	1507	123	16792	2.62713	0.0247012	0.000255186	0.00638919
GOTERM_BP_ALL	GO:0051297	centrosome organization	27	1.55262	4.86415e-06	CEP72, XPO1, CEP120, CHMP3, CROCC, HAUS2, SLC16A1, NPM1, CDK5RAP2, SSX2IP, USP33, KIF11, CROCCP2, CEP192, CKAP5, BRCA2, CENPJ, BRCA1, DCTN1, ARHGEF10, TRIM37, TMEM67, SASS6, WDR62, CNTROB, PDCD6IP, MDM1	1507	112	16792	2.68618	0.0372204	0.000371801	0.00968928
GOTERM_BP_ALL	GO:0007098	centrosome cycle	21	1.20759	1.23877e-05	XPO1, CEP72, CEP120, CHMP3, KIF11, CEP192, CKAP5, BRCA2, CENPJ, ARHGEF10, BRCA1, TMEM67, TRIM37, SASS6, WDR62, NPM1, CNTROB, PDCD6IP, CDK5RAP2, USP33, MDM1	1507	78	16792	2.99995	0.0920809	0.000811435	0.0246743
GOTERM_BP_ALL	GO:0032886	regulation of microtubule-based process	28	1.61012	0.00017734	XPO1, PHLDB1, CEP120, CHMP3, SENP6, RPS3, INPP5J, MAPT, NPM1, MKKS, CDK5RAP2, KIF11, PSRC1, CENPJ, MEMO1, BRCA1, DCTN1, TRIM37, TMEM67, EML2, LAMP1, RNF4, TBCD, CATSPER1, GAS2L1, PDCD6IP, PHLDB2, MDM1	1507	144	16792	2.16663	0.749181	0.00752901	0.352682
GOTERM_BP_ALL	GO:0070507	regulation of microtubule cytoskeleton organization	24	1.3801	0.000374108	XPO1, PHLDB1, CEP120, CHMP3, KIF11, PSRC1, CENPJ, BRCA1, DCTN1, RPS3, SENP6, EML2, TMEM67, TRIM37, RNF4, INPP5J, TBCD, MAPT, NPM1, GAS2L1, PDCD6IP, CDK5RAP2, PHLDB2, MDM1	1507	120	16792	2.22853	0.94595	0.0140644	0.742617
GOTERM_BP_ALL	GO:0007099	centriole replication	9	0.517539	0.000815707	TRIM37, CEP72, SASS6, WDR62, CNTROB, CDK5RAP2, CENPJ, BRCA1, MDM1	1507	24	16792	4.1785	0.998277	0.0267153	1.61247
GOTERM_BP_ALL	GO:0010824	regulation of centrosome duplication	11	0.632547	0.00119304	TMEM67, TRIM37, XPO1, CEP120, CHMP3, NPM1, CDK5RAP2, PDCD6IP, CENPJ, BRCA1, MDM1	1507	37	16792	3.31268	0.999909	0.0359856	2.34998
GOTERM_BP_ALL	GO:0010826	negative regulation of centrosome duplication	6	0.345026	0.00167902	TMEM67, TRIM37, NPM1, CDK5RAP2, BRCA1, MDM1	1507	11	16792	6.07782	0.999998	0.0475464	3.29213
GOTERM_BP_ALL	GO:0046606	negative regulation of centrosome cycle	6	0.345026	0.00167902	TMEM67, TRIM37, NPM1, CDK5RAP2, BRCA1, MDM1	1507	11	16792	6.07782	0.999998	0.0475464	3.29213
GOTERM_BP_ALL	GO:0046605	regulation of centrosome cycle	12	0.690052	0.00169113	TMEM67, TRIM37, XPO1, CEP120, KIF11, CHMP3, NPM1, CDK5RAP2, PDCD6IP, CENPJ, BRCA1, MDM1	1507	45	16792	2.97138	0.999998	0.0477082	3.3155
GOTERM_BP_ALL	GO:0098534	centriole assembly	9	0.517539	0.00193126	TRIM37, CEP72, SASS6, WDR62, CNTROB, CDK5RAP2, CENPJ, BRCA1, MDM1	1507	27	16792	3.71422	1	0.0524139	3.77771
GOTERM_BP_ALL	GO:0046599	regulation of centriole replication	6	0.345026	0.00805274	TRIM37, NPM1, CDK5RAP2, CENPJ, BRCA1, MDM1	1507	15	16792	4.45707	1	0.150698	14.8764
GOTERM_BP_ALL	GO:0046600	negative regulation of centriole replication	4	0.230017	0.0191254	TRIM37, CDK5RAP2, BRCA1, MDM1	1507	7	16792	6.36724	1	0.270233	31.9332
GOTERM_BP_ALL	GO:0051494	negative regulation of cytoskeleton organization	19	1.09258	0.0191954	LIMA1, KANK1, BRCA1, ESPN, EML2, TMEM67, TRIM37, INPP5J, TBCD, NPM1, FHOD3, MKKS, GAS2L1, TMOD3, CDK5RAP2, PHLDB2, MDM1, SPTAN1, ADD1	1507	119	16792	1.77908	1	0.270601	32.03
GOTERM_BP_ALL	GO:0051493	regulation of cytoskeleton organization	50	2.87522	0.0365298	XPO1, LIMA1, CHMP3, AP1AR, FER, LATS1, KANK1, SENP6, RPS3, MAPT, MKKS, CDK5RAP2, CCDC88A, KIF11, DCTN1, VASP, ARHGEF10, MARK2, EML2, TMEM67, TRIM37, ARPC1A, ITGB1BP1, TBCD, FHOD3, PDCD6IP, MDM1, ADD1, PAM, PHLDB1, CEP120, SSH2, AKAP13, ESPN, SORBS3, PTK2, EZR, ARPC3, INPP5J, NPM1, BCAS3, PSRC1, CENPJ, BRCA1, RNF4, GAS2L1, TMOD3, WASH3P, PHLDB2, SPTAN1	1507	422	16792	1.32022	1	0.404409	52.3517
GOTERM_BP_ALL	GO:1902116	negative regulation of organelle assembly	5	0.287522	0.23949	TRIM37, CDK5RAP2, EHMT2, BRCA1, MDM1	1507	28	16792	1.98976	1	0.886777	99.5719
Annotation Cluster 18	Enrichment Score: 2.9838261285723107
Category	Term		Count	%	PValue	Genes	List Total	Pop Hits	Pop Total	Fold Enrichment	Bonferroni	Benjamini	FDR
GOTERM_BP_ALL	GO:0044093	positive regulation of molecular function	216	12.4209	1.7708e-05	HMGN1, MED25, ITSN2, AURKB, PICALM, CD44, DDX11, HTRA2, CAB39, FAS, RAPGEF2, NSMAF, ANAPC1, KIF5B, PIK3CB, NCF4, RAP1GDS1, CD40, BCL2L11, PPARGC1B, MARK2, PARP16, RFC1, TRAPPC9, SIPA1L1, VEGFA, ANAPC7, MST1R, PIDD1, EIF2AK2, ADD1, CRTC2, CRTC1, ARHGEF28, MAGEA2, AKAP13, ASAP1, NFKBIA, OCRL, NPRL2, DENND2D, EPHB6, KRAS, VRK3, DIABLO, RAP1GAP2, TCF3, DVL3, ARHGEF39, TP53BP1, DENND1A, JTB, TRIO, CDC…	1507	1840	16792	1.30805	0.128978	0.00109534	0.0352696
GOTERM_BP_ALL	GO:0065009	regulation of molecular function	317	18.2289	1.95078e-05	HMGN1, PPP2R5C, MED25, AURKB, ITSN2, CUL3, ZGPAT, PICALM, CD44, HTRA2, PPP1R1C, DDX11, H2AFY, FAS, CAB39, RAPGEF2, NSMAF, ANAPC1, IBTK, PPP1R37, GTPBP4, KIF5B, PIK3CB, NCF4, RAP1GDS1, CD40, BCL2L11, PPARGC1B, MARK2, PARP16, TRAPPC9, RFC1, SIPA1L1, VEGFA, ANAPC7, PIDD1, MST1R, EIF2AK2, EIF2AK4, ADD1, CRTC2, ARHGEF28, CRTC1, NFKBIA, ASAP1, MAGEA2, AKAP13, OAS1, PXK, DENND2D, NPRL2, OCRL, EPHB6, KRA…	1507	2863	16792	1.23375	0.141118	0.00118776	0.0388538
GOTERM_BP_ALL	GO:0050790	regulation of catalytic activity	258	14.8361	0.000297371	HMGN1, PPP2R5C, AURKB, ITSN2, CUL3, ZGPAT, PICALM, CD44, PPP1R1C, DDX11, HTRA2, H2AFY, CAB39, FAS, RAPGEF2, NSMAF, ANAPC1, IBTK, PPP1R37, GTPBP4, PIK3CB, NCF4, RAP1GDS1, CD40, BCL2L11, PPARGC1B, MARK2, PARP16, RFC1, SIPA1L1, VEGFA, ANAPC7, MST1R, PIDD1, EIF2AK2, ARHGEF28, ASAP1, MAGEA2, AKAP13, OAS1, PXK, DENND2D, OCRL, NPRL2, KRAS, VRK3, DIABLO, RAP1GAP2, PPP2R2D, DVL3, ARHGEF39, DENND1A, JTB, T…	1507	2357	16792	1.21969	0.901652	0.0117038	0.59072
GOTERM_BP_ALL	GO:0043085	positive regulation of catalytic activity	178	10.2358	0.000454739	HMGN1, IL18, BTRC, TIRAP, RGL3, ITSN2, AURKB, TBC1D15, FNTA, PICALM, CD44, HTRA2, DDX11, AGAP9, RALB, ASPH, CAB39, FAS, RAPGEF2, NSMAF, INSR, DNAJC2, ANAPC1, MAGEA2B, PIK3CB, NCF4, RAP1GDS1, CD40, TBC1D22B, HNRNPU, PPARGC1B, BCL2L11, MARK2, NCAM1, PARP16, ADRM1, SGSM2, RFC1, SIPA1L1, VEGFA, OPHN1, ANAPC7, MST1R, PIDD1, EIF2AK2, DCUN1D4, UBA52, DSCC1, ARFGAP1, FGFR2, ANAPC16, ARFGAP2, STK11, MAPKA…	1507	1559	16792	1.27222	0.971185	0.0162866	0.901984
GOTERM_BP_ALL	GO:0051345	positive regulation of hydrolase activity	106	6.09546	0.00516262	RGL3, ITSN2, TBC1D15, PICALM, FNTA, DDX11, AGAP9, HTRA2, FAS, ASPH, RAPGEF2, DNAJC2, RAP1GDS1, CD40, TBC1D22B, BCL2L11, PPARGC1B, HNRNPU, PARP16, NCAM1, ADRM1, SGSM2, SIPA1L1, VEGFA, OPHN1, PIDD1, FGFR2, ARFGAP1, ARFGAP2, ARHGEF28, SIPA1, AKAP13, ASAP1, NPRL2, OCRL, DENND2D, ITGB1, LLGL2, RASAL1, PTK2, DDX3X, VRK3, DIABLO, RAP1GAP2, FGD6, DVL3, ARHGEF39, DENND1A, TRIO, ITGA2, TRADD, TBC1D25, BBC3…	1507	917	16792	1.28803	1	0.108046	9.79717
GOTERM_BP_ALL	GO:0043547	positive regulation of GTPase activity	74	4.25532	0.0158513	HPS4, RGL3, ITSN2, PIP5K1A, MCF2L, ARHGAP12, ARHGAP4, GARNL3, TBC1D15, RINL, AGAP9, ARHGAP1, SHC1, RAPGEF2, AGAP3, ALS2CL, AKT2, AGAP4, RAP1GDS1, ARHGAP27, CD40, ARHGAP29, ARHGEF12, TBC1D22B, ARHGEF10, TBCK, ANKRD27, NCAM1, SGSM2, TBCD, SIPA1L1, OPHN1, ARFGAP1, FGFR2, ARFGAP2, RAP1GAP, ARHGEF28, SIPA1, AKAP13, ASAP1, KITLG, DENND2D, OCRL, NPRL2, FAM13A, ITGB1, LLGL2, PLEKHG4, RASAL1, PLEKHG2, PTK…	1507	634	16792	1.30056	1	0.240468	27.2615
GOTERM_BP_ALL	GO:0051336	regulation of hydrolase activity	143	8.22312	0.0175154	RGL3, PKMYT1, ITSN2, AIP, TBC1D15, FNTA, PICALM, CD44, HTRA2, DDX11, AGAP9, ASPH, FAS, RAPGEF2, DNAJC2, PPP1R37, PLXNB2, RAP1GDS1, NEIL1, CHP1, CD40, TBC1D22B, HNRNPU, PPARGC1B, BCL2L11, NCAM1, PARP16, ADRM1, SGSM2, PAM16, SIPA1L1, VEGFA, OPHN1, PIDD1, FGFR2, ARFGAP1, ARFGAP2, ARHGEF28, SIPA1, AKAP13, ASAP1, OAS1, PXK, DENND2D, OCRL, NPRL2, ITGB1, SRC, LLGL2, RASAL1, PTK2, DDX3X, VRK3, NPM1, DIAB…	1507	1337	16792	1.19177	1	0.25458	29.6728
GOTERM_BP_ALL	GO:0043087	regulation of GTPase activity	79	4.54284	0.0201185	HPS4, RGL3, ITSN2, PIP5K1A, MCF2L, ARHGAP12, ARHGAP4, GARNL3, TBC1D15, RINL, AGAP9, ARHGAP1, MKKS, SHC1, RAPGEF2, AGAP3, ALS2CL, AKT2, AGAP4, PLXNB2, RAP1GDS1, ARHGAP27, CD40, ARHGAP29, ARHGEF12, TBC1D22B, TBCK, ARHGEF10, ANKRD27, NCAM1, SGSM2, TBCD, SIPA1L1, ITGB1BP1, OPHN1, ARFGAP1, FGFR2, ARFGAP2, RAP1GAP, ARHGEF28, SIPA1, AKAP13, ASAP1, KITLG, NPRL2, DENND2D, OCRL, FAM13A, ITGB1, LLGL2, PLEKH…	1507	691	16792	1.27391	1	0.278751	33.2931
Annotation Cluster 19	Enrichment Score: 2.665559339557529
Category	Term		Count	%	PValue	Genes	List Total	Pop Hits	Pop Total	Fold Enrichment	Bonferroni	Benjamini	FDR
GOTERM_BP_ALL	GO:0036498	IRE1-mediated unfolded protein response	17	0.977573	0.000377871	ARFGAP1, SEC31A, SYVN1, TMBIM6, BCL2L11, SEC63, DCTN1, SSR1, ACADVL, BFAR, DDX11, BBC3, BAX, SULT1A3, SHC1, PLA2G4B, ADD1	1507	70	16792	2.70608	0.947513	0.0141368	0.750061
GOTERM_BP_ALL	GO:0034976	response to endoplasmic reticulum stress	41	2.35768	0.00101666	ARFGAP1, ATG10, SEC31A, HM13, SYVN1, PDIA3, DNAJC10, EDEM2, STUB1, UBAC2, SEC63, SSR1, BAG6, DDX11, BOK, COL4A3BP, SULT1A3, CDK5RAP3, SHC1, USP13, NPLOC4, OPA1, TMBIM6, FLOT1, CCDC47, UBE2J2, DCTN1, BCL2L11, ACADVL, TMEM67, PARP16, BFAR, ATXN3, BBC3, BAX, PLA2G6, EIF2AK2, PLA2G4B, UGGT1, EIF2AK4, ADD1	1507	269	16792	1.69832	0.999641	0.0317296	2.00591
GOTERM_BP_ALL	GO:0030968	endoplasmic reticulum unfolded protein response	24	1.3801	0.00147057	ARFGAP1, SEC31A, SYVN1, TMBIM6, EDEM2, STUB1, BCL2L11, SEC63, DCTN1, SSR1, PARP16, ACADVL, BFAR, DDX11, BOK, BBC3, BAX, SULT1A3, CDK5RAP3, SHC1, EIF2AK2, PLA2G4B, UGGT1, ADD1	1507	132	16792	2.02594	0.99999	0.042856	2.88908
GOTERM_BP_ALL	GO:0034620	cellular response to unfolded protein	24	1.3801	0.00199554	ARFGAP1, SEC31A, SYVN1, TMBIM6, EDEM2, STUB1, BCL2L11, SEC63, DCTN1, SSR1, PARP16, ACADVL, BFAR, DDX11, BOK, BBC3, BAX, SULT1A3, CDK5RAP3, SHC1, EIF2AK2, PLA2G4B, UGGT1, ADD1	1507	135	16792	1.98092	1	0.0539249	3.90109
GOTERM_BP_ALL	GO:0035967	cellular response to topologically incorrect protein	25	1.43761	0.0034594	ARFGAP1, SEC31A, SYVN1, TMBIM6, EDEM2, STUB1, SEC63, DCTN1, BCL2L11, SSR1, ACADVL, PARP16, BFAR, ATXN3, DDX11, BOK, BBC3, BAX, SULT1A3, CDK5RAP3, SHC1, EIF2AK2, UGGT1, PLA2G4B, ADD1	1507	149	16792	1.86958	1	0.0824617	6.67042
GOTERM_BP_ALL	GO:0006986	response to unfolded protein	27	1.55262	0.00575438	ARFGAP1, SEC31A, SYVN1, EDEM2, STUB1, SEC63, SSR1, DDX11, BOK, SULT1A3, SHC1, CDK5RAP3, HSPA8, HSP90AA1, TMBIM6, UBE2J2, BCL2L11, DCTN1, PARP16, ACADVL, BFAR, BBC3, BAX, EIF2AK2, PLA2G4B, UGGT1, ADD1	1507	172	16792	1.74914	1	0.116596	10.86
GOTERM_BP_ALL	GO:0035966	response to topologically incorrect protein	28	1.61012	0.00977277	ARFGAP1, SEC31A, SYVN1, EDEM2, STUB1, SEC63, SSR1, DDX11, BOK, SULT1A3, SHC1, CDK5RAP3, HSPA8, HSP90AA1, TMBIM6, UBE2J2, BCL2L11, DCTN1, PARP16, ACADVL, BFAR, ATXN3, BBC3, BAX, EIF2AK2, PLA2G4B, UGGT1, ADD1	1507	188	16792	1.65955	1	0.172678	17.769
Annotation Cluster 20	Enrichment Score: 2.4652989766988256
Category	Term		Count	%	PValue	Genes	List Total	Pop Hits	Pop Total	Fold Enrichment	Bonferroni	Benjamini	FDR
GOTERM_BP_ALL	GO:0009987	cellular process	1436	82.5762	9.40741e-06	MEF2A, PPP2R5C, MED25, VPS52, ASCC1, MED24, SYNCRIP, ITSN2, SLC52A2, SHKBP1, CUL3, SH3YL1, EPC2, INCENP, BTBD2, CAB39, DHX30, KIF5B, PIK3CB, PTBP1, ESPL1, UBE2J2, MARK3, LPCAT3, PTPDC1, TOX2, BRAP, LPCAT4, MARK2, RAD1, OGFOD1, NPC1, TMEM135, EIF2AK1, UNC13D, SCYL1, MED15, DCAF8, TMEM138, MED17, ZWINT, SIPA1L1, ZNF384, ADSL, PIDD1, EIF2AK2, DOC2B, EIF2AK4, SH3GL1, ACAA1, CRTC2, OSTF1, KIF4A, ZNF13…	1507	15558	16792	1.02847	0.0707332	0.000648987	0.0187386
GOTERM_BP_ALL	GO:0044763	single-organism cellular process	1133	65.1524	0.0240209	MEF2A, PPP2R5C, MED25, VPS52, SYNCRIP, MED24, ITSN2, SHKBP1, CUL3, SH3YL1, INCENP, CAB39, KIF5B, PIK3CB, PTBP1, ESPL1, UBE2J2, MARK3, PTPDC1, LPCAT3, BRAP, LPCAT4, MARK2, RAD1, OGFOD1, NPC1, EIF2AK1, UNC13D, TMEM138, MED17, ZWINT, SIPA1L1, ADSL, PIDD1, DOC2B, EIF2AK2, EIF2AK4, SH3GL1, ACAA1, OSTF1, KIF4A, DNAH14, CRTC1, ARHGEF28, NFKBIA, PDSS1, SLC29A1, ARIH2, NCAPG2, CKLF, GCSH, PPP2R2D, DHX9, A…	1507	12256	16792	1.03008	1	0.310989	38.3905
GOTERM_BP_ALL	GO:0044699	single-organism process	1215	69.8677	0.177846	MEF2A, PPP2R5C, MED25, VPS52, SYNCRIP, MED24, ITSN2, SLC52A2, SHKBP1, CUL3, SH3YL1, INCENP, CAB39, KIF5B, PIK3CB, PTBP1, BTBD7, ESPL1, UBE2J2, MARK3, LPCAT3, PTPDC1, BRAP, LPCAT4, MARK2, RAD1, OGFOD1, OGFOD2, NPC1, EIF2AK1, UNC13D, TMEM138, MED17, ZWINT, SIPA1L1, ADSL, PIDD1, DOC2B, EIF2AK2, EIF2AK4, SH3GL1, ACAA1, CRTC2, OSTF1, KIF4A, DNAH14, CRTC1, ARHGEF28, PABPC4, NFKBIA, PDSS1, SLC29A1, ARIH…	1507	13377	16792	1.01206	1	0.816028	97.9779
Annotation Cluster 21	Enrichment Score: 2.4302730395410816
Category	Term		Count	%	PValue	Genes	List Total	Pop Hits	Pop Total	Fold Enrichment	Bonferroni	Benjamini	FDR
GOTERM_BP_ALL	GO:0017148	negative regulation of translation	29	1.66763	0.000102387	EIF6, CNOT8, XPO5, CNOT3, CNOT2, SYNCRIP, CNOT1, IGF2BP2, CNOT7, RPS3, MOV10, DDX3X, HNRNPD, AGO2, UNK, PUM2, TNRC6A, SAMD4B, ZCCHC11, EPRS, SMAD2, ILF3, CAPRIN1, CAPRIN2, FXR1, TARBP2, EIF2AK1, EIF2AK2, EIF2AK4	1507	147	16792	2.19821	0.549977	0.00474144	0.203765
GOTERM_BP_ALL	GO:0034249	negative regulation of cellular amide metabolic process	30	1.72513	0.000108183	EIF6, ABCA7, CNOT8, XPO5, CNOT3, CNOT2, SYNCRIP, CNOT1, IGF2BP2, CNOT7, RPS3, MOV10, DDX3X, HNRNPD, AGO2, UNK, PUM2, TNRC6A, SAMD4B, ZCCHC11, EPRS, SMAD2, ILF3, CAPRIN1, CAPRIN2, FXR1, TARBP2, EIF2AK1, EIF2AK2, EIF2AK4	1507	155	16792	2.15665	0.569867	0.00495041	0.215288
GOTERM_BP_ALL	GO:0035195	gene silencing by miRNA	13	0.747556	0.00408373	EIF6, TARBP2, MOV10, ZCCHC11, CNOT8, XPO5, AGO2, SMAD2, CNOT1, PUM2, CNOT7, TNRC6A, FXR1	1507	57	16792	2.54131	1	0.091378	7.82832
GOTERM_BP_ALL	GO:0035194	posttranscriptional gene silencing by RNA	13	0.747556	0.00721451	EIF6, TARBP2, MOV10, ZCCHC11, CNOT8, XPO5, AGO2, SMAD2, CNOT1, PUM2, CNOT7, TNRC6A, FXR1	1507	61	16792	2.37467	1	0.139093	13.4319
GOTERM_BP_ALL	GO:0016441	posttranscriptional gene silencing	13	0.747556	0.00721451	EIF6, TARBP2, MOV10, ZCCHC11, CNOT8, XPO5, AGO2, SMAD2, CNOT1, PUM2, CNOT7, TNRC6A, FXR1	1507	61	16792	2.37467	1	0.139093	13.4319
GOTERM_BP_ALL	GO:0016458	gene silencing	34	1.95515	0.0185785	MORF4L1, EIF6, POLR2G, KMT2D, NUP98, CNOT8, XPO5, MORF4L2, CNOT3, CNOT2, ERI1, CNOT1, NUP188, CNOT7, MOV10, H2AFV, AGO2, H2AFY, NUP54, PUM2, TNRC6A, DNMT3A, NUP153, ZCCHC11, NUP88, UBR2, SMAD2, SIRT6, NUP155, HMGA1, SIRT2, FXR1, TARBP2, HDAC1	1507	253	16792	1.49743	1	0.264513	31.1733
GOTERM_BP_ALL	GO:0031047	gene silencing by RNA	23	1.3226	0.0269848	EIF6, POLR2G, NUP153, NUP98, CNOT8, ZCCHC11, XPO5, NUP88, CNOT3, ERI1, CNOT2, NUP188, SMAD2, CNOT1, CNOT7, NUP155, FXR1, TARBP2, MOV10, AGO2, PUM2, NUP54, TNRC6A	1507	159	16792	1.61183	1	0.337025	42.0124
GOTERM_BP_ALL	GO:0040029	regulation of gene expression, epigenetic	34	1.95515	0.0306062	MORF4L1, EIF6, TAF1C, KMT2D, CNOT8, XPO5, MORF4L2, ARID4B, CNOT1, CNOT7, SF3B1, MOV10, H2AFV, PRMT7, SMARCD1, AGO2, H2AFY, PUM2, TNRC6A, AEBP2, DNMT3A, ZCCHC11, MTA1, UBR2, SMAD2, SIRT6, HMGA1, SIRT2, BRCA1, FXR1, TARBP2, HDAC1, TDG, GLMN	1507	263	16792	1.4405	1	0.362722	46.1636
Annotation Cluster 22	Enrichment Score: 2.413509880805752
Category	Term		Count	%	PValue	Genes	List Total	Pop Hits	Pop Total	Fold Enrichment	Bonferroni	Benjamini	FDR
GOTERM_BP_ALL	GO:0044267	cellular protein metabolic process	563	32.3749	6.07631e-13	RPL17, MEF2A, PPP2R5C, MED24, SYNCRIP, CUL3, EPC2, BRPF3, PPP1R1C, CLK2, INCENP, BTBD2, TLK1, CAB39, FAS, TLK2, CDCA3, IBTK, PTPRK, TADA2A, PIK3CB, PTBP1, PTPRS, EIF2S3, DPAGT1, NAA25, PTPRU, UBE2J2, MARK3, PTPDC1, BCL2L11, BRAP, MARK2, WDR83, OGFOD1, RPS18, NPC1, EIF2AK1, DCAF8, SCYL1, MELTF, MED17, RPS13, PIDD1, MST1R, EIF2AK2, EIF2AK4, CRTC2, PABPC4, NFKBIA, MAGEA2, MTIF2, CTIF, ARIH2, DIABLO,…	1507	4900	16792	1.28027	4.73826e-09	6.76894e-10	1.21043e-09
GOTERM_BP_ALL	GO:0044260	cellular macromolecule metabolic process	878	50.4888	8.79388e-12	MEF2A, PPP2R5C, ASCC1, MED25, SYNCRIP, MED24, CUL3, EPC2, BTBD2, INCENP, CAB39, DHX30, PIK3CB, PTBP1, UBE2J2, MARK3, PTPDC1, BRAP, TOX2, MARK2, RAD1, OGFOD1, NPC1, EIF2AK1, SCYL1, DCAF8, MED15, MED17, ZNF384, PIDD1, EIF2AK2, EIF2AK4, CRTC2, ZN
