# Supplementary material for: Chromatin modifier MTA1 regulates mitotic transition and tumorigenesis by orchestrating mitotic mRNA processing
Source: Nat Commun. 2020 Sep 8;11:4455. doi: 10.1038/s41467-020-18259-1 (PMC7479136; doi:10.1038/s41467-020-18259-1)
Supplement: Supplementary file 11 — Source Data [file 41467_2020_18259_MOESM11_ESM.xlsx]

## Sheet: Fig.1a
Term	ACC	BLCA	BRCA	CESC	CHOL	COADREAD	DLBC	ESCA	GBM	HNSC	KICH	KIRC	KIRP	LAML	LGG	LIHC	LUAD	LUSC	MESO	OV	PAAD	PCPG	PRAD	SARC	SKCM	STAD	TGCT	THCA	THYM	UCEC	UCS	UVM
gene expression	8.77508	4.97386	12	1.55089	0.609882	4.80864	5.60491	3.75427	11.0643	3.8947	12	3.43126	5.21102	12	12	11.3482	3.00334	1.26578	4.8612	0	0.150519	12.7443	12	12	12	5.78748	1.1e-06	12	2.25346	4.39159	12	12
RNA splicing	7.56218	5.06851	9.07959	1.16826	1.03334	4.28733	5.60491	2.8038	9.86959	1.53276	4.26569	6.17034	7.96212	3.71459	9.24766	12	7.77716	1.97487	5.83291	0	1.6847	10.4107	7.86949	12	11.669	6.53108	0.106783	10.4353	11.674	2.92163	7.84831	12.4772
nuclear mRNA splicing, via spliceosome	10.6334	4.67798	9.07959	1.20475	1.5149	3.25667	5.1976	5.1461	7.93611	1.57152	3.78011	5.56772	8.14731	5.07521	8.28772	13.2899	4.92162	1.64815	5.83291	0	1.24763	7.89437	10.5059	13.4632	10.8919	5.40314	0.0399973	12.3355	7.76306	4.70575	9.60533	8.59032
transcription, DNA-dependent	7.30063	5.35526	5.49545	1.75844	8.72e-08	4.28733	0.000691455	2.04579	10.9451	1.83503	10.0538	12	12	0.93733	3.86256	11.1735	8.83421	0.704469	4.45453	0	1.89405	4.43593	6.1338	13.7643	6.7353	5.7401	2.26838	6.6556	2.55974	4.57919	0.0705582	9.74078
regulation of transcription, DNA-dependent	5.8655	6.02207	5.22972	1.17203	1.71e-10	4.80864	2.04e-06	0.732747	11.2209	1.96422	3.69115	12	12	0.31556	6.27082	10.6629	6.58357	1.01496	1.99607	0	1.39913	3.28101	8.61686	5.89299	4.96588	2.34366	2.32419	5.93213	1.81401	8.40706	0.121518	8.75382
DNA repair	1.03192	4.97386	8.81894	2.99567	0.662751	6.20052	0.449459	9.4642	6.679	2.96096	7.88504	8.45186	3.81331	9.40038	3.37656	2.45263	5.57993	1.7446	5.39757	0	1.47013	3.75035	4.04714	2.80189	4.96588	4.67356	0.173321	5.38568	6.68438	1.54542	2.9931	12
viral reproduction	0.992497	6.02207	12	0.885202	1.85208	3.14965	4.58884	2.10368	2.79958	1.813	12	0.0555709	0.637641	12	7.43385	1.36918	1.46125	1.39894	0.717771	2.25443	0.227767	6.38413	8.57039	6.90818	12	1.07819	0.00257736	5.5602	1.32571	0.707866	12	12
viral infectious cycle	6.76139	6.08702	12	0	1.59277	1.43091	3.181	0.212101	0.0706787	0	12	9.99e-12	0.278943	12.0497	12	0	0	0	0	0	1.03e-06	3.4963	12	12	12	0	1.1e-06	8.24203	3.97e-09	0	12	9.05392
translational termination	6.90014	7.28254	12	0	1.84316	0.878809	3.181	0	0.0721983	0	12	0	0	8.58676	12	0	0	0	0	0	0	3.32797	12	13.8312	12	0	1.1e-06	8.41147	0	0	12	9.30677
RNA metabolic process	5.06996	3.48595	12	0	0.869862	2.00278	4.15527	0.959564	1.21831	0.479947	12	0.0936072	0.0899605	7.37357	12	0.60327	0.203441	0.241472	0.21402	0	1.03e-06	2.75085	13.1704	9.51053	12	1.24319	1.1e-06	7.23429	0.163022	1.69002	12	12
viral transcription	7.254	6.75655	12	0	1.81748	0.918206	3.00309	0	0.0558838	0	12	0	0	9.26447	12	0	0	0	0	0	0	2.89321	12	14.2414	12	0	0	7.40145	0	0	12	9.07031
nuclear-transcribed mRNA catabolic process, nonsense-mediated decay	5.30127	6.08702	12	0	1.98636	0.824255	3.20266	0.0179201	0.154921	0	12	9.99e-12	0.0109556	7.99036	12	0	0	0	0	0	0	2.97886	12	13.384	12	0	1.1e-06	7.91759	0.0244991	0	12	10.3349
mRNA metabolic process	4.53829	3.94984	12	0	1.00841	1.12619	3.2224	0.373338	0.980576	0	12	0.0484459	0.151529	7.79288	12	0.728269	0.187915	0	0.122418	0	1.03e-06	2.47294	11.1661	11.348	12	0.608553	1.1e-06	6.93038	0.210584	1.77693	12	13.1462
SRP-dependent cotranslational protein targeting to membrane	6.12318	5.88551	12	0	0.907981	0.63926	2.45255	0.010913	0.568585	0	12	9.99e-12	0	9.21938	12	0	0	0	0	0	0	3.16023	12	11.4828	12	0	0.00130905	7.87628	3.97e-09	0	12	11.2232
translational elongation	7.76002	6.3656	12	0	1.73485	0.813221	2.7507	0.035112	0.0314795	0	12	0	0	9.40038	12	0	0	0	0	0	0	2.24465	12	12	12	0	1.1e-06	6.03629	0	0	12	8.7452
translational initiation	4.72674	5.43856	12	0	1.16924	0.809902	3.3394	0.293113	0.0923662	0	12	9.99e-12	0	7.72807	12	0	0	0	0	0	0	3.13941	13.7267	12	12	0	1.1e-06	6.85874	3.97e-09	0	12	9.2832
cellular protein metabolic process	0.332882	4.31607	13.871	0	0.0735	0.63926	2.82576	0.8715	0.385175	0.0790571	8.2223	0.10325	0.211937	5.87098	13.6069	0	0.107767	0.295352	0.00313601	0	1.03e-06	12.7443	12	5.38433	12	0.627263	0.012237	7.91544	0.0960783	0.744138	12	10.755
translation	2.27244	4.31607	12	0	0.265618	0.505963	1.63609	0.29613	1.32376	0	12	9.99e-12	0.0910597	7.73865	12	0	0.0571238	0.512023	0.000199669	0	1.03e-06	4.82176	9.13595	10.2306	12	0.399165	1.1e-06	6.93038	3.97e-09	0	12	13.1462
mRNA processing	5.05358	3.98981	4.24662	0	0.52091	3.14965	4.63445	0.977912	4.65866	1.06922	0.770136	4.38926	4.91072	0.994943	4.44466	9.51219	5.47935	1.67282	3.3553	0	1.41219	8.39409	3.68191	7.43068	2.91096	5.04983	0.624022	6.47728	6.64323	1.9792	1.50085	5.4399
termination of RNA polymerase II transcription	5.0786	0	1.97691	2.99567	1.34983	2.23386	0.852224	2.35539	1.11169	2.96096	1.00928	3.70167	4.91072	0.83096	2.46614	7.00648	3.32933	0	1.79556	0	0.447656	2.20763	3.54257	4.68499	2.69403	4.87036	0.31392	5.67265	4.11063	0	1.79506	2.48581
mitotic cell cycle	0.0130258	0.31435	0.912963	0.618814	2.02066	1.1156	0.353415	12.2356	1.78611	0.315605	5.92242	0.985996	0.356571	0.647822	0	3.37346	0.937968	0.637547	11.7332	0	1.03e-06	1.41825	1.18234	0.110153	0.587114	3.78513	0.00856513	0.891744	12	0	1.28132	12
transcription from RNA polymerase II promoter	1.24804	1.81943	4.03525	1.55089	0.866484	2.25531	0.585058	1.45016	0.775105	3.30896	1.10196	1.66921	1.88663	1.94251	0.702063	5.13892	2.2385	0.968995	0.996333	0	0.953821	3.28101	5.666	5.25525	3.4938	4.09959	0.624022	4.08839	3.23862	2.36956	2.18304	6.37775
RNA processing	2.0157	1.82692	0.868902	0	0.569944	2.75612	1.42735	0.314308	1.93675	0	0.354321	2.40755	1.99216	1.05352	5.26114	8.2999	0	1.26578	1.54157	0	1.71927	4.55011	4.62287	7.61202	1.36925	1.40241	0.772653	3.95049	3.96158	5.57597	0.22147	3.84832
mRNA 3-end processing	4.36645	0	1.40487	0	1.72181	2.40975	1.02454	2.21433	1.17843	2.39351	0.742056	3.71693	4.96099	0.675759	1.95245	7.36732	2.92136	0	1.9873	0	0.293978	2.13954	3.46601	4.17038	2.25313	4.35691	0.279063	5.29409	4.11063	0	2.14189	2.05835
mitosis	0.106999	1.32109	5.35225	0.88755	2.97923	0.966771	0.0506204	2.22122	0.81883	0.312085	7.56903	0.681802	1.9188	1.01318	0.174677	1.75056	0.758649	0.774769	3.41432	0	0.149901	0.59735	6.05866	0.0689328	0.959103	5.78748	0.058104	1.24172	12	0	1.14868	4.28328
protein transport	0.457768	0.794112	2.26482	0.407226	0.0997828	1.11639	1.07954	1.68569	4.70299	1.53276	3.36976	1.74848	4.55556	5.87098	2.24488	0.362523	1.27254	0.805477	0.171609	0	1.41219	2.74777	2.29396	0.0190199	0.880578	0.105878	0.616935	9.91045	1.65245	0	0.509977	8.59032
negative regulation of nuclear mRNA splicing, via spliceosome	1.37143	0	1.46189	0	0.773597	0	2.66418	0	1.06986	0	0.391531	2.40755	4.38631	0.739131	1.95898	7.36732	3.80547	0	3.3553	0	0.888566	0.839834	2.97803	7.0261	2.91096	5.51472	0	2.86286	4.987	0	1.74022	0.332153
vesicle-mediated transport	0.281051	2.27331	4.03525	0	0.211726	2.88637	0.380553	0.650939	1.21831	1.56713	5.17353	2.13668	2.8426	4.85951	2.84164	0	0.804549	1.01496	0.137505	0	0.910359	1.81011	3.01891	0	1.63922	0	0.588544	5.70685	0.772117	0	0.228354	6.21576
protein phosphorylation	0.812309	2.06805	3.06559	0.798419	1.16924	1.27077	2.04e-06	0.626793	0.467034	1.91212	4.63806	1.84909	0.651858	4.102	0.707179	2.1566	1.99394	1.29258	0.702124	0	2.8172	0.839834	2.04105	0.649783	0.995124	0.712209	0.48518	3.73907	0.683701	1.69002	1.90259	6.28655
rRNA processing	0.575762	1.07213	6.34811	0	0.348951	0	4.28899	0.676062	0.323417	0	2.08869	0.00554392	0	2.36183	4.11191	2.18243	0.926351	0	0.27488	0	0.0139756	1.96151	2.54925	2.66899	3.85803	4.14847	0.146002	2.12469	0.0343668	0	3.59844	4.93686

## Sheet: Fig.1d
Term	Count	%	PValue	Genes	List Total	Pop Hits	Pop Total	Fold Enrichment	Bonferroni	Benjamini	FDR
mRNA metabolic process	27	47.3684	5.81843e-22	RPL17, RPL14, RPS3, NONO, HNRNPM, HNRNPK, RPL7, RPS3A, RPL9, RPLP0, RPLP1, HNRNPD, RPL11, PABPC1, RPL12, HSPA8, DHX9, PTBP1, HNRNPA2B1, RPS4X, DDX5, HNRNPA1, RPS5, HNRNPU, RPS7, SFPQ, RPS10	57	672	16792	11.8365	1.22303e-18	1.22303e-18	1.00619e-18
translational initiation	18	31.5789	2.34996e-20	RPL17, RPL14, PTBP1, RPS4X, RPS5, RPS3, RPS7, DDX3X, RPL7, RPS3A, RPL9, RPLP0, RPLP1, NPM1, RPL11, RPS10, PABPC1, RPL12	57	189	16792	28.0568	4.93962e-17	2.46981e-17	4.0638e-17
RNA processing	27	47.3684	1.12326e-18	RPL17, RPL14, RPS3, NONO, HNRNPM, HNRNPK, RPL7, RPS3A, RPL9, RPLP0, RPLP1, HNRNPD, RPL11, PABPC1, RPL12, HSPA8, DHX9, PTBP1, HNRNPA2B1, RPS4X, DDX5, HNRNPA1, RPS5, HNRNPU, RPS7, SFPQ, RPS10	57	910	16792	8.74078	2.3611e-15	7.87034e-16	1.94247e-15
nuclear-transcribed mRNA catabolic process, nonsense-mediated decay	15	26.3158	2.63384e-18	RPL17, RPL14, RPS4X, RPS5, RPS3, RPS7, RPL7, RPS3A, RPL9, RPLP0, RPLP1, RPL11, RPS10, PABPC1, RPL12	57	123	16792	35.9264	5.53632e-15	1.38408e-15	4.55471e-15
SRP-dependent cotranslational protein targeting to membrane	14	24.5614	4.56742e-18	RPL17, RPL14, RPS4X, RPS5, RPS3, RPS7, RPL7, RPS3A, RPL9, RPLP0, RPLP1, RPL11, RPS10, RPL12	57	96	16792	42.962	9.60072e-15	1.92014e-15	7.89847e-15
viral process	27	47.3684	4.87423e-18	XRCC5, HSP90AB1, RPL17, RPL14, XRCC6, RPS3, HNRNPK, DDX3X, RPL7, RPS3A, RPL9, RPLP0, RPLP1, NPM1, RPL11, PABPC1, RPL12, HSPA8, SLC25A5, PTBP1, RPS4X, DDX5, HNRNPA1, RPS5, RPS7, RPS10, HSPD1	57	966	16792	8.23406	1.02456e-14	1.70761e-15	8.42904e-15
multi-organism cellular process	27	47.3684	5.81748e-18	XRCC5, HSP90AB1, RPL17, RPL14, XRCC6, RPS3, HNRNPK, DDX3X, RPL7, RPS3A, RPL9, RPLP0, RPLP1, NPM1, RPL11, PABPC1, RPL12, HSPA8, SLC25A5, PTBP1, RPS4X, DDX5, HNRNPA1, RPS5, RPS7, RPS10, HSPD1	57	973	16792	8.17483	1.22284e-14	1.74691e-15	1.00602e-14
symbiosis, encompassing mutualism through parasitism	27	47.3684	1.0821e-17	XRCC5, HSP90AB1, RPL17, RPL14, XRCC6, RPS3, HNRNPK, DDX3X, RPL7, RPS3A, RPL9, RPLP0, RPLP1, NPM1, RPL11, PABPC1, RPL12, HSPA8, SLC25A5, PTBP1, RPS4X, DDX5, HNRNPA1, RPS5, RPS7, RPS10, HSPD1	57	998	16792	7.97005	2.27458e-14	2.84322e-15	1.87128e-14
interspecies interaction between organisms	27	47.3684	1.0821e-17	XRCC5, HSP90AB1, RPL17, RPL14, XRCC6, RPS3, HNRNPK, DDX3X, RPL7, RPS3A, RPL9, RPLP0, RPLP1, NPM1, RPL11, PABPC1, RPL12, HSPA8, SLC25A5, PTBP1, RPS4X, DDX5, HNRNPA1, RPS5, RPS7, RPS10, HSPD1	57	998	16792	7.97005	2.27458e-14	2.84322e-15	1.87128e-14
cotranslational protein targeting to membrane	14	24.5614	1.18957e-17	RPL17, RPL14, RPS4X, RPS5, RPS3, RPS7, RPL7, RPS3A, RPL9, RPLP0, RPLP1, RPL11, RPS10, RPL12	57	103	16792	40.0422	2.50048e-14	2.77831e-15	2.05713e-14
protein targeting to ER	14	24.5614	1.35601e-17	RPL17, RPL14, RPS4X, RPS5, RPS3, RPS7, RPL7, RPS3A, RPL9, RPLP0, RPLP1, RPL11, RPS10, RPL12	57	104	16792	39.6572	2.85033e-14	2.85033e-15	2.34495e-14
establishment of protein localization to endoplasmic reticulum	14	24.5614	2.25923e-17	RPL17, RPL14, RPS4X, RPS5, RPS3, RPS7, RPL7, RPS3A, RPL9, RPLP0, RPLP1, RPL11, RPS10, RPL12	57	108	16792	38.1884	4.7489e-14	4.31718e-15	3.9069e-14
translation	23	40.3509	2.63844e-17	EEF1A1, RPL17, EEF1B2, RPL14, SLC25A5, PTBP1, HNRNPA2B1, RPS4X, RPS5, RPS3, RPS7, DDX3X, RPL7, RPS3A, RPLP0, RPL9, RPLP1, NPM1, HNRNPD, RPL11, RPS10, PABPC1, RPL12	57	641	16792	10.5705	5.54601e-14	4.62167e-15	4.56268e-14
peptide biosynthetic process	23	40.3509	6.07664e-17	EEF1A1, RPL17, EEF1B2, RPL14, SLC25A5, PTBP1, HNRNPA2B1, RPS4X, RPS5, RPS3, RPS7, DDX3X, RPL7, RPS3A, RPLP0, RPL9, RPLP1, NPM1, HNRNPD, RPL11, RPS10, PABPC1, RPL12	57	667	16792	10.1585	2.33369e-13	1.79856e-14	1.88738e-13

## Sheet: Fig. 2b
Region	MTA1 IP	Ctrl RNA-seq
CDS	0.4706	0.6515
Intron	0.2193	0.0436
3'UTR	0.178	0.1973
Intergenic	0.0559	0.0167
nc_exon	0.0366	0.0585
antisense	0.023	0.0165
5'UTR	0.0166	0.0169

## Sheet: Fig.2d
region	Target	Background
boundary	0.311267	0.129505
CDS	0.049602	0.0928656
five_prime_UTR	0.079668	0.0921162
three_prime_UTR	0.0991185	0.126472
intron	0.108553	0.111195
antisense	0.092021	0.0809552

## Sheet: Fig. 2h
Zero	One	Two	Three	Four	Five	Six	Seven	Eight	Nine	>=Ten
10	36	27	63	64	165	52	213	185	95	291
7	8	49	89	88	34	144	184	122	184	230
20	90	25	46	59	176	131	406	184	171	196
13	39	37	49	40	12	79	168	127	300	454
65	32	131	81	138	60	96	184	91	122	396
5	110	56	54	186	185	171	339	166	280	177
4	113	77	36	45	290	98	599	286	235	317
14	105	20	93	149	136	199	269	231	309	233
39	88	8	48	221	153	94	160	215	247	219
28	73	19	40	106	182	108	95	225	178	363
17	80	110	88	179	107	250	201	152	108	216
6	16	11	9	104	134	174	237	330	433	422
11	17	83	51	196	170	66	223	594	259	383
19	17	62	78	113	158	167	59	485	120	433
73	18	94	139	143	241	222	530	146	226	276
20	21	32	128	80	95	280	126	264	103	167
44	5	50	79	66	279	165	223	144	189	269
39	26	10	137	93	243	204	114	331	323	204
34	57	13	9	123	142	64	195	41	428	108
19	16	12	57	139	160	111	267	186	222	128
13	5	5	48	77	169	175	75	181	156	269
10	24	28	83	158	108	177	136	525	311	308
41	13	34	91	20	75	129	96	123	158	249
8	11	21	29	135	152	299	130	256	91	218
48	33	20	59	57	36	196	326	162	527	201
37	49	27	72	129	100	47	107	250	249	161
17	37	3	135	60	201	77	315	282	92	418
14	3	15	212	29	116	278	293	363	220	250
10	38	10	50	67	203	122	91	693	208	227
8	28	3	271	115	149	325	294	40	171	165
12	4	43	154	194	250	345	170	96	150	52
16	9	20	221	65	25	114	196	73	161	237
3	6	46	100	270	97	92	77	443	112	308
3	5	145	105	73	44	111	85	111	286	235
27	6	99	37	34	104	170	267	233	263	194
9	12	70	58	270	47	343	497	234	177	330
17	3	44	13	27	114	77	284	154	213	234
12	17	87	228	60	66	199	195	185	180	215
3	3	95	18	36	114	140	101	108	212	85
8	4	161	95	173	49	114	202	85	400	625
16	9	35	70	101	62	106	252	174	209	318
4	4	59	66	95	82	52	171	288	768	219
6	16	32	76	210	50	143	115	196	118	352
12	91	92	172	56	188	111	146	108	621	580
3	10	50	43	140	36	155	174	194	136	327
11	218	30	130	108	133	65	195	117	147	283
4	10	99	9	165	125	159	469	156		355
8	5	53	22	112	187	139	277	265		147
5	24	150	264	165	107	131	173	164		833
19	41	121	122	55	163	619	246	201		105
3	4	45	50	82	28	277	229	328		400
6	20	43	35	116	132	55	112	170		441
3	41	31	162	51	141	86	165	151		487
3	25	112	288	120	151	149	116	209		427
3	97	101	192	115	204	138	154	157		419
12	10	48	31	84	231	223	53	139		225
4	145	18	58	267	130	219	294	258		278
3	68	60	54	150	167	180	148	162		194
24	4	114	63	162	105	126	86	370		117
9	127	35	280	76	191	231	281	512		267
4	70	102	151	69	63	184	122	134		259
4	148	38	132	65	78	814	236	328		714
3	51	47	123	79	270	217	149	127		189
37	123	243	87	36	106	410	269	319		308
9	13	181	46	34	136	56	198	173		327
7	4	172	10	104	79	136	126	346		286
6	18	24	159	52	146	77	190	227		428
4	174	26	126	191	94	146	197	80		365
3	114	66	64	148	123	46	262	210		249
7	24	137	148	57	117	91	168			399
5	52	42	101	40	323	210	227			372
3	6	160	53	120	240	350	240			437
3	25	78	85	56	205	106	101			759
4	30	30	82	44	157	124	141			398
3	47	20	51	104	98	70	150			184
7	58	8	32	93	53	110	32			407
3	104	98	71	233	374	112	121			1043
4	20	138	154	92	137	132	615
3	60	32	27	45	78	101	109
6	49	36	138	15	91	243	151
6	22	62	70	55	154	337	91
4	28	110	122	23	74	151	69
12	8	78	59	26	123	96	128
11	66	78	86	130	67	62	125
9	91	14	95	213	195	454	180
8	81	230	100	137	69	49	73
4	43	78	89	121	119	59	43
6	10	38	488	241	91	192	164
4	87	21	117	97	262	202	77
6	3	178	152	93	47	229	74
4	52	59	90	136	146	216	618
6	45	11	11	112	141	130	133
3	70	22	74	131	168	152	160
7	19	22	78	18	82	308	247
8	23	109	86	186	81	163	130
5	88	60	92	380	140	310	93
5	30	114	77	104	134	19	327
4	265	49	58	324	46	129	188
4	25	171	83	180	79	92	65
4	13	131	111	106	52	214	327
8	56	7	149	151	321	222	203
13	13	200	164	70	65	308	83
9	104	111	27	112	112	80	137
6	75	49	76	50	130	97	124
4	47	95	35	74	51	180	174
3	92	143	83	161	96	51	149
5	5	74	81	118	42	119	347
12	55	41	45	92	66	51	180
7	63	303	23	61	153	71	190
20	29	77	156	43	78	159	99
4	36	58	72	160	196	76
5	92	26	62	87	134	237
3	35	14	33	49	64	343
75	52	31	39	78	84	144
46	3	10	27	134	185	254
7	9	118	24	184	94	98
39	50	94	37	63	102	400
17	69	39	62	122	73	357
10	32	46	185	175	258	91
4	29	73	36	75	280	154
5	38	127	62	78	242	150
63	24	29	47	165	113	193
42	42	48	95	213	130	139
73	47	36	121	94	47	120
16	26	8	43	193	87	165
22	7	14	25	87	39	118
101	4	27	39	63	125	134
29	13	69	191	101	126	144
9	10	10	137	87	94	248
4	33	23	82	91	224	110
19	21	27	24	22	154	223
4	51	82	63	41	112	283
3	17	41	45	89	222	179
46	26	70	87	206	118	104
48	46	40	71	95	56	129
185	49	58	139	91	42	72
16	55	64	107	61	199	194
3	210	83	49	32	34	55
13	3	75	50	54	164	45
22	4	153	46	130	83	299
8	4	15	52	76	153	39
27	25	158	18	97	148	61
5	21	110	101	150	143	146
10	73	44	8	136	129	94
7	22	32	64	96	134	67
4	25	176	114	78	116	209
12	79	51	163	30	108	132
19	26	109	66	159	60	30
11	6	81	14	87	264	122
3	39	148	74	100	24	70
3	83	53	144	66	76	75
3	317	27	69	30	459	178
20	23	88	162	87	138	94
182	88	71	48	114	51	195
3	3	110	58	113	213	80
4	12	70	67	96	105	165
14	222	231	37	474	370	63
5	55	38	38	138	82	101
25	76	60	63	58	44	257
11	4	45	55	42	70	120
19	4	86	44	110	63	113
4	14	195	159	93	135	59
8	3	40	137	82	58	140
13	36	17	128	129	166	358
4	90	76	85	180	61	124
62	35	29	24	240	26	131
95	95	26	47	150	161	70
53	6	99	41	84	69	110
327	39	61	63	58	93	166
4	22	118	24	71	94	215
9	61	48	73	48	97	162
10	25	24	159	62	114	119
20	69	40	125	54	77	78
16	66	23	55	60	106	207
9	50	21	165	324	309	207
42	17	42	166	138	214	203
7	21	57	110	196	84	319
11	97	481	28	119	142	52
11	105	142	80	112	79	164
76	17	4	51	28	133	175
38	8	284	97	116	66	79
71	11	34	126	165	130	68
3	21	33	123	69	132	127
5	42	191	99	97	136	126
40	110	79	85	45	39	152
6	53	47	19	78	90	145
3	44	43	101	72	93	151
15	8	27	93	135	142	161
15	60	67	109	78	42	168
36	82	43	86	126	104	178
53	11	73	51	110	41	263
71	17	57	31	207	104	68
12	31	24	14	67	113	255
3	69	40	83	165	96	55
15	90	37	64	54	134	225
64	33	103	76	100	130	173
3	53	170	64	148	126	141
26	42	96	29	108	167	131
3	25	111	72	54	181	203
4	40	28	47	162	80	128
8	36	57	57	107	286	134
19	30	7	112	80	149	84
4	4	37	35	39	131	272
62	20	21	89	232	106	213
37	7	44	76	163	73	258
28	115	57	71	105	146	67
3	45	27	47	36	169	217
3	35	39	154	139	89	95
31	74	40	78	135	233	90
11	48	79	27	11	171	97
24	13	125	212	57	123	165
54	62	26	215	68	65	106
3	20	4	85	278	28	151
10	18	21	68	50	77
29	33	67	100	225	57
4	99	27	60	170	133
21	43	14	261	26	76
21	74	38	63	79	94
18	59	51	125	218	180
27	21	51	71	59	127
21	9	21	108	86	95
26	41	69	109	65	59
30	3	38	41	50	93
16	68	27	25	70	81
10	9	52	7	108	88
6	36	23	53	283	130
11	18	105	63	35	169
33	31	52	170	96	75
4	72	31	142	50	96
19	24	21	18	234	212
4	39	103	68	157	307
13	56	17	108	156	196
5	119	10	84	79	105
10	25	22	96	123	192
172	59	42	146	102	82
12	60	26	149	121	108
45	18	30	64	105	81
13	148	104	96	48	534
24	25	93	58	53	75
77	7	102	131	132	124
81	63	64	82	90	61
4	45	100	68	160	132
47	21	59	46	44	62
38	57	3	54	198	165
69	66	62	67	158	249
13	13	38	193	87	110
13	19	36	107	175	64
16	12	11	7	145	199
4	47	101	330	200	43
323	62	115	164	92	185
10	41	78	7	113	32
4	100	48	113	31	87
9	106	18	54	113	31
48	60	130	96	42	73
6	55	60	60	90	81
3	7	47	148	178	58
5	51	123	52	41	78
42	62	40	88	90	142
6	67	64	34	30	77
5	68	262	61	137	187
18	14	69	114	200	64
18	75	69	218	89	84
21	69	23	134	141	231
62	28	61	32	103	199
24	36	24	49	174	205
15	17	163	19	29	130
58	21	13	24	77	48
7	56	5	29	50	68
39	90	82	100	226	87
5	74	10	97	142	247
54	30	34	63	228	73
102	10	26	197	60	117
5	57	123	128	46	136
16	11	17	90	73	58
4	13	28	173	45	70
5	84	23	50	145	53
3	79	78	218	104	105
12	58	114	44	315	142
3	71	30	96	112	83
18	13	37	67	171	157
18	35	31	57	160	75
21	13	42	81	94	246
17	14	105	29	207	285
51	34	43	48	63	117
44	194	33	137	93	138
67	19	40	46	192	205
36	15	24	232	142	155
22	104	66	59	104	76
3	11	47	93	149	157
50	8	21	91	230	128
18	54	24	129	111	190
81	33	13	130	73	127
4	27	38	65	53	139
144	10	17	41	118	88
9	19	60	120	45	98
95	27	40	64	60	64
13	34	69	77	105	192
3	49	56	242	159	171
15	103	26	18	31	43
12	104	75	59	101	130
8	73	2905	19	180	35
4	99	76	157	11	237
3	43	58	43	51	63
16	19	67	68	125	149
60	13	100	45	121	263
81	42	27	82	84	94
25	56	49	10	156	221
32	19	17	40	14	144
31	36	46	21	92	77
73	15	3	188	188	152
8	23	95	46	87	153
8	52	107	48	270	189
28	63	23	112	221	78
50	27	11	75	77	130
31	127	181	138	81	109
5	12	58	70	124	237
63	13	80	84	69	115
4	8	164	51	126	265
32	9	60	90	221	36
3	12	5	34	43	121
3	49	139	100	82	68
67	25	23	111	193	207
6	60	125	108	108	152
4	28	89	109	70	200
6	71	67	40	66	91
8	15	80	89	4	140
117	14	162	51	300	81
14	60	8	88	69	147
5	72	11	259	147	86
4	122	60	71	133	148
7	4	127	80	68	56
8	9	84	161	52	95
91	19	75	110	106	250
7	38	92	83	545	129
4	25	42	63	65	118
7	68	18	47	47	141
34	4	65	84	150	82
269	22	128	179	272	133
4	12	30	68	134	85
17	80	94	24	184	127
28	4	57	59	53	182
6	17	45	88	76	500
31	73	24	172	34	49
3	14	34	51	119	71
63	29	37	17	88	89
88	110	31	33	99	116
4	6	7	42	23	199
10	114	103	30	307	110
13	8	53	68	52	118
36	19	65	152	45	153
25	58	92	35	36	178
35	15	64	52	182	41
5	29	42	89	127	90
17	18	119	48	134	302
3	5	9	38	247	87
51	45	71	41	184	131
15	37	34	62	123	174
12	27	92	99	143	40
22	30	18	173	54	92
8	3	141	46	151	98
4	23	106	43	78	86
606	36	65	49	24	184
35	17	16	37	134	218
28	35	44	38	84	61
52	119	37	60	20	49
29	44	14	74	49	162
20	9	150	73	140	127
76	11	31	107	95	116
4	9	79	55	90	16
21	6	33	116	48	219
4	36	49	36	107	343
8	18	68	28	113	89
20	28	212	41	177
34	31	78	87	168
15	30	204	75	85
56	29	45	142	85
28	23	122	64	68
17	3	9	60	236
47	5	73	107	141
16	39	28	23	29
47	36	75	118	195
40	94	99	233	203
25	13	91	47	55
19	28	28	69	98
84	81	83	38	54
29	16	22	40	78
4	122	177	24	44
64	13	47	266	74
16	13	44	62	43
3	15	195	95	342
73	96	121	185	209
3	53	77	87	73
14	128	33	76	80
10	31	47	87	148
3	44	131	163	27
17	7	63	85	67
13	4	61	107	23
15	143	54	41	75
16	4	128	148	79
18	77	21	171	70
6	26	24	16	66
59	11	85	79	61
73	4	128	92	58
68	47	63	49	134
66	4	80	132	201
18	39	26	54	52
29	15	48	85	103
3	4	25	18	79
8	11	28	163	102
4	44	10	67	103
12	31	109	197	92
3	21	10	19	205
9	114	54	63	62
16	79	9	174	72
14	45	15	50	150
62	125	84	132	67
24	5	5	40	179
23	12	13	59	66
18	25	58	87	232
4	5	53	46	131
32	27	46	206	36
4	16	9	52	192
6	15	207	90	26
31	20	40	67	186
57	14	103	177	60
76	26	35	174	58
15	4	29	53	119
46	7	5	68	98
41	7	120	96	46
3	27	111	74	121
7	35	41	12	66
3	33	114	102	114
13	13	118	189	147
14	140	13	55	200
14	19	50	111	30
9	49	39	198	81
58	18	28	118	87
38	69	122	170	53
15	32	69	120	20
76	25	132	25	198
14	95	15	74	82
35	24	104	57	76
4	12	22	244	84
14	72	61	100	92
8	6	264	40	77
3	20	37	266	76
41	9	89	167	60
8	10	59	146	53
53	36	73	241	96
17	149	89	76	115
6	20	89	43	179
35	344	107	75	153
11	28	22	205	113
4	7	157	114	97
54	24	105	73	76
18	263	140	87	25
31	8	130	59	92
77	49	25	120	107
18	212	18	106	37
58	139	111	57	73
103	11	4	198	116
48	78	53	99	60
11	7	17	100	130
7	8	150	61	143
58	69	22	204	141
21	125	149	58	70
39	21	37	27	75
82	70	63	80	62
4	97	93	206	90
71	19	33	60	134
24	11	28	305	32
6	36	38	37	80
12	74	78	97	75
74	31	13	30	115
4	56	103	32	51
55	5	37	69	168
62	25	48	71	54
18	12	42	62	157
95	18	78	35	114
10	37	35	29	310
5	30	52	220	57
25	12	179	6	109
4	103	9	70	23
5	32	33	52	122
4	46	52	120	137
3	14	30	94	177
6	38	15	40	7
9	36	15	34	55
7	6	19	73	87
11	68	128	137	205
30	48	56	115	66
3	40	68	67	86
20	10	55	183	112
32	20	39	54	224
22	4	80	112	50
49	53	34	57	96
7	60	50	166	64
9	82	103	99	8
9	10	54	148	102
9	3	48	78	61
4	106	41	47	57
5	9	114	86	59
56	25	20	134	57
10	31	19	99	64
6	90	146	59	283
4	25	63	116	82
19	37	54	156	88
8	64	105	74	48
69	37	35	41	16
6	14	173	127	101
3	100	18	223	111
34	30	41	128	150
18	13	181	63	95
5	44	110	103	179
23	74	188	53	139
20	58	34	38	46
9	24	90	13	120
21	28	44	90	70
19	20	12	91	371
22	30	46	59	213
32	169	28	41	132
7	110	608	77	47
39	48	97	137	25
8	101	159	61	19
8	27	35	97	135
13	18	122	48	115
3	55	34	71	166
9	46	48	139	50
8	7	23	104	82
6	29	72	169	76
49	22	91	100	64
33	8	71	67	59
9	34	76	54	110
9	18	125	15	72
14	6	27	80	357
13	20	14	60	69
16	45	49	67	65
3	59	30	101	135
35	40	25	75	205
6	42	16	33	97
133	68	257	22	30
3	52	34	49	41
24	47	187	90	88
8	21	70	155	208
3	100	30	149	67
14	12	28	76	151
7	41	49	108	46
10	110	14	183	50
5	17	75	57	122
15	20	26	85	273
8	35	137	54	172
8	24	28	40	82
5	105	135	68	109
17	4	379	46	64
6	59	72	130	39
18	17	162	94	74
11	51	10	72	98
20	13	78	33	32
3	11	52	201	44
77	332	41	20	70
6	9	23	63	202
10	62	77	167	50
8	34	115	188	340
8	28	183	64	104
4	19	115	66	57
22	110	14	48	72
74	17	102	115	47
26	38	34	229	28
12	18	16	220	95
5	8	30	31	86
46	14	106	84	158
9	82	12	103	40
8	27	99	22	97
6	88	121	198	262
7	54	130	140	115
3	8	32	85	101
7	17	60	113	176
29	4	58	19	199
222	143	37	73	97
6	48	54	50	85
21	70	8	76	275
4	38	54	57	284
29	8	17	32	122
17	31	39	74	87
35	13	51	173	89
42	17	15	82	99
10	12	9	114	61
16	59	10	87	52
13	19	36	91	89
54	71	55	120	96
6	141	6	32	81
18	118	72	27	154
8	6	125	254	48
4	23	20	27	155
4	7	22	286	52
4	5	80	47	96
4	27	44	98	168
53	63	36	62	145
3	33	168	6	90
15	36	89	116	174
8	19	85	64	229
29	7	50	112	137
3	14	40	85	174
3	4	24	162	9
58	5	43	161	125
14	4	20	145	96
32	3	58	88	143
4	91	29	153	52
4	16	32	106	63
3	25	40	33	82
4	46	148	89	183
19	4	32	58	42
20	5	82	263	117
5	11	26	55	101
27	76	74	86	172
62	9	56	113	35
3	20	251	65	281
38	6	103	58	49
4	9	137	29	99
50	36	61	61	101
11	44	184	56	173
42	64	46	35	83
12	3	36	67	56
74	18	85	37	60
6	85	70	204	153
218	117	46	38	61
21	45	89	39	68
20	263	90	40	102
18	62	45	39	198
29	32	14	98	144
41	137	84	35	91
3	55	214	157	170
4	11	30	65	100
3	24	30	52	171
12	28	65	83	114
12	17	51	81	278
49	163	57	72	88
7	24	68	10	50
107	8	57	72	112
6	13	67	117	49
4	61	95	60	240
4	6	98	123	130
21	43	58	53	294
31	16	25	125	212
39	173	66	78	101
29	55	58	66	115
17	11	67	112	157
6	7	126	124	156
4	16	10	175	166
16	4	135	120	50
22	27	33	170	21
22	27	197	51	68
16	17	159	80	238
64	17	4	187	114
19	111	78	111	181
11	104	68	153	148
5	59	33	29	78
6	21	41	55	58
4	48	87	42	157
3	130	70	76	89
8	63	61	139	95
19	58	89	76	78
6	29	54	26	100
30	57	23	197	119
6	22	69	55	75
24	6	60	45	94
5	30	6	62	36
3	89	104	98	88
4	50	66	111	75
3	92	30	103	73
4	8	15	86	331
3	32	124	72	156
10	4	45	32	78
10	15	51	100	70
3	23	29	34	32
4	114	10	113	95
8	90	33	147	51
22	38	67	148	93
23	71	48	97	56
3	43	29	88	44
17	183	53	279	82
6	42	140	261
40	67	76	55
30	21	88	43
10	12	70	45
22	11	75	80
3	61	87	65
21	53	50	29
54	58	53	63
6	4	111	128
15	62	27	72
55	39	78	83
76	171	17	14
32	66	50	147
23	61	87	103
8	37	65	133
14	129	287	107
123	64	81	81
5	98	11	279
14	4	109	56
22	38	54	23
11	31	75	120
19	20	34	106
109	5	39	92
3	54	31	54
77	47	71	21
6	14	107	72
22	142	36	114
4	72	21	72
5	27	20	75
44	10	159	183
26	6	108	59
36	77	66	43
73	385	106	19
14	26	4	20
13	11	39	204
6	45	31	108
31	74	115	64
3	37	26	54
14	61	69	52
5	120	92	74
28	65	42	29
36	54	120	54
4	45	65	60
65	93	59	121
20	29	9	32
20	72	37	98
53	110	39	76
70	17	197	81
16	15	39	110
24	197	123	83
11	138	130	239
4	108	17	193
12	5	222	253
34	44	92	73
3	67	184	36
17	88	164	63
5	56	104	248
23	16	20	104
91	5	21	36
39	6	28	25
16	18	56	51
16	57	99	127
4	28	47	57
7	20	112	103
49	23	137	93
72	62	17	19
47	166	103	47
13	54	140	167
3	3	40	17
3	18	42	79
35	13	24	50
3	155	124	40
8	40	90	80
60	22	39	187
4	8	17	133
33	83	57	99
38	4	42	69
16	77	210	82
14	23	20	101
78	209	31	85
10	59	65	68
7	48	47	36
24	9	127	174
3	122	40	68
70	49	139	216
44	16	37	133
23	50	47	156
5	161	288	84
5	30	175	229
4	7	205	70
7	3	74	159
23	58	105	94
4	33	77	83
18	112	193	172
20	47	113	125
18	30	114	64
12	49	149	63
14	64	136	84
64	91	122	74
10	50	40	38
146	43	40	111
26	19	52	133
14	13	24	44
105	191	31	25
90	67	5	105
6	75	61	55
33	49	30	16
3	7	143	49
26	37	163	50
9	142	152	75
4	79	101	79
4	4	64	139
12	22	55	58
10	80	26	68
4	181	106	18
61	32	71	38
11	152	8	3
57	15	18	21
21	47	94	17
194	102	68	34
6	14	96	33
49	372	8	65
20	34	105	6
7	12	78	56
13	13	47	37
342	73	10	3
25	42	20	104
5	22	86	9
35	23	172	39
54	24	34	36
4	59	3	43
4	126	19	67
14	32	105	103
4	116	38	96
635	20	136	98
48	19	74	62
83	64	123	8
3	29	93	93
3	119	206	37
46	51	28	105
4	10	37	12
47	103	22	30
14	29	57	76
25	74	245	50
15	72	44	42
31	23	59	91
30	109	46	222
11	46	14	61
11	91	96	46
25	94	29	77
5	92	38	80
26	26	14	80
4	91	45	95
4	52	18	50
29	20	31	40
8	193	18	77
3	59	8	26
29	38	46	77
44	54	15	49
11	106	63	45
36	27	48	114
114	38	122	52
51	96	117	136
57	86	37	18
4	15	150	108
3	10	64	7
6	3	39	34
15	4	229	118
17	22	59	86
21	16	5	61
25	40	6	113
37	45	61	89
3	32	156	25
4	23	45	64
4	62	235	124
6	8	37	77
4	13	167	61
40	61	206	80
169	24	145	95
3	11	97	79
37	11	21	26
23	132	33	58
18	69	80	34
53	90	31	133
20	18	31	114
14	79	7	186
7	19	14	127
174	7	34	91
96	13	58	45
72	44	85	73
39	179	75	271
16	33	37	76
22	25	33	26
4	4	279	36
39	18	14	112
43	7	76	17
37	21	19	77
16	14	26	183
31	37	95	32
26	35	35	14
7	15	41	126
51	28	28	57
6	40	28	51
18	104	18	110
54	3	122	212
6	17	15	95
7	154	66	175
14	15	23	62
3	96	34	103
10	56	21	81
19	20	28	232
60	12	117	98
41	32	99	65
20	115	74	74
13	95	116	91
40	22	88	88
4	23	41	101
45	58	69	79
28	17	81	119
24	6	88	18
11	21	18	60
3	19	74	51
11	26	34	161
6	18	84	111
20	35	68	36
37	63	101	88
4	19	89	141
36	60	134	240
16	11	63	54
8	28	140	126
29	16	18	136
30	4	159	60
17	42	166	69
25	54	65	59
14	64	276	62
4	9	86	114
6	117	42	36
10	27	76	86
35	26	24	23
7	29	81	33
3	100	19	49
3	3	118	61
88	39	32	95
35	50	22	63
3	3	42	46
33	9	22	50
3	3	149	48
38	12	26	28
36	203	29	62
66	79	44	101
108	41	33	56
5	24	110	96
3	32	121	225
3	44	215	91
4	10	43	101
3	21	122	100
3	42	113	94
4	36	103	104
3	27	192	101
3	39	62	87
4	31	11	39
4	5	188	65
8	34	24	72
8	3	21	72
124	4	176	83
3	66	153	52
55	40	45	17
4	3	14	179
8	3	13	147
8	19	23	123
4	27	312	162
4	26	101	102
3	86	36	98
4	4	93	33
3	25	58	36
3	6	17	322
7	6	56	195
3	24	29	104
76	15	24	35
4	22	58	44
39	4	24	83
6	54	22	122
14	3	96	76
8	32	45	147
3	24	55	57
4	3	40	64
9	51	54	53
4	71	10	26
8	42	30	34
3	36	122	155
3	143	35	69
119	91	81	79
42	20	74	226
3	58	85	62
13	122	54	50
4	28	128	82
3	86	4	28
8	34	30	172
13	42	7	214
15	27	7	177
4	4	86	100
4	20	77	94
4	105	63	214
81	40	37	92
4	112	60	57
3	17	61	87
5	12	101	36
10	26	75	48
6	21	13	46
4	31	37	97
3	218	206	45
17	17	149	150
3	39	58	79
3	276	67	42
16	146	92	59
17	40	176	33
3	16	38	112
68	137	49	25
7	30	20	42
3	5	14	21
6	49	13	147
8	39	161	39
3	10	12	92
66	7	56	37
4	52	54	91
4	25	21	277
19	41	81	283
4	74	60	159
4	17	82	41
73	106	69	52
3	5	55	25
29	13	44	181
6	14	37	118
6	81	17	54
33	20	50	240
6	17	147	46
7	23	28	122
4	40	80	98
4	6	20	98
4	69	133	74
4	68	50	111
7	10	94	55
5	7	100	71
3	8	54	106
5	9	11	114
7	28	165	76
4	19	6	190
6	20	83	113
4	23	28	64
5	142	99	195
79	112	72	187
87	52	3	61
8	19	65	197
7	22	70	64
11	48	53	180
6	42	84	151
42	50	165	58
43	40	67	73
65	14	22	160
37	6	34	87
12	36	47	117
61	14	59	57
4	26	222	339
18	150	12	78
6	35	82	42
3	15	25	60
20	112	33	73
21	28	45	56
91	114	49	34
16	93	82	215
87	12	15	76
37	142	48	86
119	13	5	101
46	48	93	41
90	30	85	174
238	75	138	64
45	107	83	83
47	49	17	162
3	42	133	111
4	97	26	62
3	30	120	102
26	77	212	70
4	38	35	74
21	23	58	95
32	20	18	49
56	25	70	92
15	28	197	99
30	205	102	89
3	13	100	117
81	63	80	82
3	17	33	49
19	26	150	199
4	6	25	95
22	4	19	184
27	37	70	99
5	44	90	87
142	23	45	81
41	29	8	256
9	73	63	231
20	81	114	35
4	15	27	288
9	25	319	95
7	128	50	15
4	29	216	10
18	16	33	71
16	142	36	82
4	47	21	69
7	36	121	17
25	46	60	20
3	106	154	128
11	59	54	44
78	15	24	39
5	26	56	95
5	3	148	93
4	93	24	66
38	90	147	10
18	174	71	186
44	44	77	52
33	97	121	49
38	30	23	23
47	4	61	28
54	18	91	61
37	12	113	56
17	23	148	22
7	3	56	30
28	26	147	107
3	3	52	33
38	13	68	171
7	32	79	30
4	64	97	12
52	97	59	61
103	21	50	28
52	94	19	180
28	4	11	44
24	12	63	49
45	123	113	30
9	145	162	119
112	44	68	112
10	3	94
4	38	31
11	85	13
4	31	35
64	42	9
289	138	48
17	17	48
41	36	45
41	28	67
32	14	64
13	23	124
22	25	81
34	37	29
34	7	58
135	8	50
3	4	57
33	50	59
38	55	6
30	16	8
13	9	84
14	12	26
7	41	66
22	17	76
5	11	59
8	87	18
10	3	95
5	91	31
6	53	127
44	19	22
20	57	126
35	152	324
7	74	62
3	25	49
16	62	148
5	67	17
62	22	29
61	34	26
57	120	34
10	12	69
12	14	26
6	6	24
17	27	34
76	22	113
70	8	152
6	54	72
24	11	77
3	3	104
4	44	32
92	19	63
6	30	86
6	49	27
30	38	97
4	31	150
22	639	44
81	118	51
7	34	33
31	89	70
13	50	9
3	150	33
3	5	47
19	20	79
19	6	60
8	83	107
54	71	142
4	95	86
107	13	15
12	81	41
14	127	104
23	49	47
5	12	49
13	19	124
44	33	40
21	7	26
10	20	102
38	57	32
13	3	57
5	187	183
5	28	110
6	6	51
14	81	138
140	43	57
17	88	12
13	91	29
47	3	106
7	12	68
29	16	47
6	15	39
152	31	87
4	127	32
27	11	77
9	124	12
34	68	65
51	41	34
12	45	29
10	126	6
35	28	39
40	20	82
14	49	39
42	23	38
92	59	42
8	66	36
4	66	65
39	51	67
5	19	27
146	10	22
18	40	91
86	18	135
14	141	43
15	16	59
30	12	64
5	131	3
5	15	106
19	89	53
13	4	37
16	42	67
56	89	106
7	59	60
6	17	70
8	135	14
31	34	35
91	7	22
3	3	49
28	31	196
16	36	40
21	51	37
10	18	54
65	32	335
16	59	82
12	24	134
36	37	12
81	32	194
33	31	244
33	63	56
68	22	45
9	44	62
14	27	151
13	4	74
86	82	75
18	7	66
12	24	101
3	19	140
15	6	104
15	29	49
34	12	87
3	8	35
16	3	157
39	39	8
14	54	25
6	4	117
71	5	74
3	22	33
12	54	46
19	33	57
159	57	137
3	37	29
8	12	108
43	202	24
107	29	40
19	10	104
41	79	41
16	70	4
10	8	52
7	36	46
21	32	73
28	47	79
4	7	98
21	68	75
46	58	16
9	41	96
14	74	83
8	12	174
107	28	29
22	66	68
20	46	10
15	72	30
9	67	19
35	160	114
42	53	177
5	73	25
20	42	119
9	56	34
12	71	93
32	27	62
4	66	23
24	105	131
4	36	66
3	18	108
37	81	114
22	131	25
3	158	41
3	3	12
73	4	73
3	20	34
3	11	55
3	81	123
62	29	29
11	18	77
139	49	90
36	20	29
15	4	153
15	66	64
18	6	28
9	111	22
36	13	14
72	65	26
4	35	17
200	98	40
127	56	100
3	95	4
24	5	31
7	7	4
96	6	29
4	21	38
27	54	122
4	48	30
25	4	30
10	4	43
4	62	55
32	62	8
8	39	30
28	15	12
29	3	96
14	47	33
3	4	4
3	6	23
5	25	8
52	9	44
12	49	19
19	5	18
80	4	8
6	8	35
3	6	7
144	8	19
4	10	3
4	6	87
54	10	4
12	12	43
6	50	57
7	13	10
29	5	12
13	3	96
56	46	73
37	6	12
67	12	41
22	4	5
81	5	131
47	3	90
7	11	71
4	11	65
7	12	27
11	31	63
7	6	46
22	6	45
38	30	37
14	141	99
22	13	10
8	97	92
4	15	5
24	31	40
24	70	6
29	16	54
58	5	129
13	11	51
9	61	84
5	34	111
23	23	71
21	5	49
3	4	80
16	20	58
24	17	106
62	21	78
107	11	42
6	10	24
12	26	38
8	8	22
20	50	521
6	71	41
24	18	126
14	49	37
4	63	37
4	29	27
82	102	96
6	20	101
8	30	25
20	27	22
39	31	105
17	3	109
5	9	63
21	4	38
91	8	46
10	33	16
7	165	23
23	48	53
10	19	66
21	22	42
40	111	7
27	13	16
8	9	147
437	81	124
24	4	128
8	17	34
21	156	20
50	70	211
49	23	120
6	11	19
25	9	22
6	15	27
4	61	21
6	35	28
19	91	11
36	43	144
12	48	90
11	32	61
39	116	20
7	22	100
12	23	93
4	39	219
12	28	43
51	38	36
5	33	23
47	76	73
4	49	52
3	20	26
7	49	138
3	41	74
6	42	61
7	17	41
54	658	120
42	19	37
8	34	181
3	15	103
172	77	42
34	7	32
16	15	17
48	65	56
9	86	53
61	25	13
42	97	28
20	40	88
6	58	30
4	131	15
30	140	60
120	29	74
14	84	141
36	3	39
23	131	49
6	52	41
7	21	69
18	26	77
4	41	25
132	20	62
18	65	59
8	8	85
40	31	68
122	17	36
39	60	44
32	5	32
20	28	27
5	24	11
3	33	166
33	50	45
3	81	96
34	61	37
3	61	31
5	140	60
3	127	46
15	34	21
74	38	33
8	152	67
8	8	35
16	28	134
3	30	15
8	14	157
12	55	10
4	57	105
6	29	105
3	104	70
3	14	120
114	5	58
64	13	127
3	7	11
3	51	73
3	6	75
7	61	48
20	39	22
21	27	261
23	42	307
25	17	61
14	75	213
22	82	66
54	21	102
5	77	125
36	29	27
4	94	82
3	32	49
60	192	41
57	40	93
3	22	46
10	15	104
4	14	55
16	8	154
3	19	54
31	14	19
6	89	159
8	66	46
24	74	73
76	67	128
8	34	89
4	22	35
4	60	10
10	55	41
68	16	98
4	92	61
3	4	57
61	8	20
50	14	106
17	25	198
41	58	66
13	43	71
6	21	7
16	49	520
6	18	133
30	54	82
3	30	58
12	37	36
13	7	54
71	34	33
34	26	104
27	16	51
63	17	63
37	28	13
8	22	71
54	18	163
5	36	42
22	31	90
60	25	168
9	45	77
61	21	64
241	32	37
12	44	136
29	47	15
7	8	36
27	76	19
73	49	61
3	29	91
7	18	85
89	40	66
4	42	4
41	116	15
22	49	91
50	17	27
18	38	46
57	769	53
4	8	66
6	71	29
33	233	27
14	89	45
4	60	112
27	13	76
89	5	81
5	106	3
48	104	40
49	17	20
11	35	107
9	18	43
39	175	76
68	64	63
26	15	71
85	115	102
4	13	89
4	66	57
19	25	39
32	12	45
73	34	54
6	79	106
7	4	23
24	53	65
6	31	98
37	34	8
4	67	139
7	8	15
4	15	63
10	389	36
20	53	19
66	56	50
67	20	34
4	15	38
4	110	65
103	52	102
7	4	84
34	15	45
35	36	42
36	11	83
95	122	114
14	26	43
36	16	80
20	26	33
75	96	88
78	37	65
7	45	147
27	29	64
34	88	37
19	65	38
15	59	52
67	30	134
9	3	4
11	149	89
27	279	131
3	49	56
5	3	124
10	5	81
4	30	40
26	11	85
29	13	38
9	64	24
40	28	28
12	19	134
39	8	61
13	28	74
6	52	82
15	46	12
84	48	38
5	25	19
10	79	51
16	5	16
38	55	39
41	116	79
50	30	76
7	368	95
10	67	16
5	7	78
8	3	18
9	5	30
17	142	6
19	70	28
19	45	32
12	41	105
19	109	38
20	10	107
7	60	60
11	21	90
7	113	36
9	47	46
11	17	38
5	8	30
13	15	76
31	124	33
10	34	35
60	30	28
61	38	107
4	8	40
183	80	33
20	45	67
83	12	36
27	27	35
9	61	51
3	66	4
3	35	59
21	17	36
3	7	47
12	4	116
4	30	63
23	31	40
6	15	31
4	5	68
5	9	12
6	65	133
5	42	57
8	59	20
5	26	48
13	25	66
33	71	117
3	125	213
11	24	33
23	26	18
25	52	361
41	6	12
37	43	56
3	18	14
10	38	77
3	25	48
7	9	202
3	26	105
81	32	12
46	17	41
76	44	75
20	5	38
6	28	44
13	45	34
115	45	27
10	29	66
4	24	49
4	80	87
30	36	44
38	34	61
10	14	65
25	31	26
22	30	30
51	31	70
25	35	100
35	57	31
30	42	164
14	8	52
671	50	24
10	12	53
3	12	37
3	22	155
43	46	8
4	26	47
66	199	25
14	217	98
28	3	65
19	138	47
65	91	124
31	97	94
21	92	122
13	37	67
90	3	78
3	28	92
92	99	29
28	52	69
4	38	54
12	75	60
11	4	21
13	49	62
29	36	120
3	830	17
3	58	120
3	22	133
44	18	76
4	4	79
22	41	91
17	35	132
19	68	85
3	77	40
18	41	83
3	106	71
26	8	127
21	28	56
43	32	17
134	8	66
16	39	34
48	40	98
8	17	44
69	6	58
4	95	52
33	7	47
4	43	74
36	37	239
72	40	81
28	4	105
26	18	197
40	10	110
6	27	32
4	67	14
35	13	54
6	172	87
13	20	22
20	42	76
6	67	214
124	45	55
24	16	25
36	53	15
68	11	17
25	14	66
10	13	35
44	22	42
21	16	250
4	72	81
89	26	16
63	124	80
32	24	84
21	9	93
12	24	47
21	18	122
6	68	48
54	28	74
6	72	69
14	12	53
23	33	88
18	42	121
22	33	111
12	150	57
3	38	25
10	40	13
105	49	35
19	44	52
4	21	11
61	33	16
7	14	23
7	6	29
89	78	52
121	63	17
38	18	98
4	4	4
22	55	23
7	20	44
9	21	111
12	73	103
77	43	51
7	12	32
5	5	119
3	57	67
3	18	236
5	69	15
6	13	19
19	10	88
81	9	164
3	48	43
23	8	78
45	19	34
8	41	73
3	8	99
6	29	62
16	7	18
10	20	95
4	69	33
21	19	43
9	57	97
3	59	30
4	4	18
97	135	66
72	92	60
77	56	4
33	29	30
12	7	46
15	11	61
14	57	33
26	138	22
16	109	41
12	28	38
9	66	9
102	15	51
8	140	23
49	4	64
82	33	13
33	19	74
6	47	50
5	81	34
3	12	9
5	62	27
34	84	28
4	11	63
3	11	23
5	70	78
74	68	26
13	40	37
3	59	140
12	45
28	21
4	12
23	27
3	48
25	105
3	47
45	29
64	217
18	12
3	8
43	23
107	34
32	18
29	7
53	19
6	22
13	104
3	37
6	50
11	69
3	124
3	86
140	8
10	119
11	79
45	22
67	279
77	80
32	35
3	9
3	17
26	4
24	53
14	45
24	7
34	6
92	73
62	124
4	12
32	115
6	36
78	25
47	46
3	92
26	132
31	24
29	9
5	78
13	136
4	91
37	8
46	34
121	24
3	26
28	39
13	21
13	12
23	68
14	60
4	18
12	7
7	27
22	54
21	66
31	12
84	59
10	99
4	93
3	15
8	102
65	45
4	59
38	65
32	18
11	8
3	29
55	20
103	60
33	59
8	8
3	61
22	29
22	209
8	25
11	56
7	123
8	44
13	39
32	3
38	56
47	118
48	19
6	33
42	6
30	18
8	24
16	8
20	80
14	7
5	24
6	47
4	36
59	4
9	25
8	46
26	24
5	24
3	170
19	68
8	48
44	5
12	95
4	73
16	134
28	16
23	8
28	20
6	26
4	29
3	110
13	9
14	76
3	74
8	7
8	162
30	145
3	5
17	111
9	5
8	35
18	62
[truncated: 3,045 more rows]

## Sheet: Fig.2i
ITGB4
	Input	IgG	MTA1
rep1	0.587889	0.246898	0.476699
rep2	1.26851	0.146678	0.561334
rep3	1.1436	0	0.936088
EIF4G4
	Input	IgG	MTA1
rep1	1.69124	0	0.747328
rep2	0.609459	0
rep3	0.6993	0	0.725551

## Sheet: Fig.3b
Gene	logFC	logCPM	PValue	FDR	Ctrl_1	Ctrl_2	Ctrl_3	CrMTA1_1	CrMTA1_2	CrMTA1_3	Symbol	Chr	GeneType	Description
ENSG00000164054.15	-0.33581	4.84426	0.000135581	0.0042234	7.96	8.36	9.6	6.77	6.43	6.82	SHISA5	chr3	protein_coding	shisa family member 5
ENSG00000180881.19	0.746263	1.9102	4.20989e-06	0.000231368	0.62	0.63	0.68	1.28	0.99	0.9	CAPS2	chr12	protein_coding	calcyphosine 2
ENSG00000165480.15	0.348632	4.23553	0.000219441	0.00619178	5.57	5.51	4.73	6.63	6.32	6.6	SKA3	chr13	protein_coding	spindle and kinetochore associated complex subunit 3
ENSG00000131323.14	-0.413546	6.11305	1.6389e-07	1.32924e-05	9.58	9.52	9.24	6.7	6.23	7.75	TRAF3	chr14	protein_coding	TNF receptor-associated factor 3
ENSG00000167157.10	-0.397707	4.12428	4.49838e-05	0.00171647	13.88	13.44	14.76	9.39	10.06	11.61	PRRX2	chr9	protein_coding	paired related homeobox 2
ENSG00000169679.14	0.401922	5.70286	2.34332e-07	1.85163e-05	11.28	11.6	11.44	15.5	13.68	14.93	BUB1	chr2	protein_coding	BUB1 mitotic checkpoint serine/threonine kinase
ENSG00000179091.4	-0.289081	6.95034	0.000129086	0.00406256	97.94	97.92	109.87	77.69	78.64	87.02	CYC1	chr8	protein_coding	cytochrome c-1
ENSG00000214160.9	-0.386724	4.54751	2.24987e-05	0.000953335	10.88	11.62	12.83	8.63	8.35	9.34	ALG3	chr3	protein_coding	ALG3, alpha-1,3- mannosyltransferase
ENSG00000236714.1	0.791264	0.947731	0.000274172	0.00731032	0.34	0.67	0.68	0.88	1.04	0.98	AC005592.1	chr5	lincRNA	--
ENSG00000202198.1	0.907359	0.828348	2.81637e-05	0.00115198	3.41	2.83	3.89	5.74	6.76	6.01	RN7SK	chr6	misc_RNA	RNA, 7SK small nuclear
ENSG00000013441.15	0.455952	5.49964	1.55658e-08	1.70078e-06	15.34	14.19	13.51	19.98	19.69	17.64	CLK1	chr2	protein_coding	CDC-like kinase 1
ENSG00000198843.12	-0.289653	5.36654	0.000358717	0.00901616	11.39	9.6	10.36	8.48	7.77	8.67	SELT	chr3	protein_coding	--
ENSG00000148346.11	-2.08752	5.73701	1.4793e-139	2.72354e-135	71.19	77.38	82.33	16.6	18.41	17.8	LCN2	chr9	protein_coding	lipocalin 2
ENSG00000100242.15	0.296369	6.10677	0.000123552	0.00391518	11.7	12.74	13.58	14.82	15.02	15.6	SUN2	chr22	protein_coding	Sad1 and UNC84 domain containing 2
ENSG00000144043.11	-0.461852	3.78763	9.22414e-06	0.000457751	4.1	3.95	4.87	3.15	2.83	3.16	TEX261	chr2	protein_coding	testis expressed 261
ENSG00000101057.15	0.555797	5.56022	1.01783e-11	2.00419e-09	11.87	12.53	13.89	16.9	18.65	19.24	MYBL2	chr20	protein_coding	v-myb avian myeloblastosis viral oncogene homolog-like 2
ENSG00000108821.13	0.368387	3.9719	0.000260863	0.00703698	1.9	1.79	1.97	2.13	2.65	2.33	COL1A1	chr17	protein_coding	collagen, type I, alpha 1
ENSG00000105855.9	-1.40953	0.807927	2.48009e-09	3.20428e-07	0.3	0.25	0.21	0.08	0.13	0.06	ITGB8	chr7	protein_coding	integrin, beta 8
ENSG00000127124.13	0.536098	3.06714	5.12277e-06	0.000274571	0.46	0.52	0.55	0.66	0.75	0.74	HIVEP3	chr1	protein_coding	human immunodeficiency virus type I enhancer binding protein 3
ENSG00000089723.9	-0.412187	4.80934	1.54187e-06	9.6885e-05	6.76	7.04	7.16	4.86	5.03	5.44	OTUB2	chr14	protein_coding	OTU deubiquitinase, ubiquitin aldehyde binding 2
ENSG00000078269.13	0.53872	5.61228	3.7307e-12	7.98673e-10	3.91	4.09	3.92	5.56	5.48	5.82	SYNJ2	chr6	protein_coding	synaptojanin 2
ENSG00000134824.13	-0.414	3.43623	0.000134208	0.00419509	2.12	2.41	2.36	1.6	1.77	1.67	FADS2	chr11	protein_coding	fatty acid desaturase 2
ENSG00000100612.13	-0.332684	6.74465	7.30634e-06	0.00037314	51.85	46.25	45.53	36.57	35.8	38.4	DHRS7	chr14	protein_coding	dehydrogenase/reductase (SDR family) member 7
ENSG00000187867.8	0.49467	4.60385	9.18734e-08	8.18971e-06	7.65	8.23	8.93	12.07	11.93	10.05	PALM3	chr19	protein_coding	paralemmin 3
ENSG00000174928.15	-0.456954	3.26465	0.000115716	0.00369622	6.42	5.52	4.51	3.81	3.55	4.24	C3orf33	chr3	protein_coding	chromosome 3 open reading frame 33
ENSG00000196152.10	-0.461987	2.64977	0.000348334	0.00876118	2.62	3.01	3.12	2	2.2	1.98	ZNF79	chr9	protein_coding	zinc finger protein 79
ENSG00000123179.13	-0.378135	3.9743	0.00019558	0.00566167	12.65	11.01	12.2	9.92	7.66	9.26	EBPL	chr13	protein_coding	emopamil binding protein-like
ENSG00000131067.16	0.609181	2.27641	2.81878e-05	0.00115198	1.38	1.16	1.47	1.72	2.21	2.02	GGT7	chr20	protein_coding	gamma-glutamyltransferase 7
ENSG00000155980.11	0.407125	3.5686	0.000114446	0.00367406	1.5	1.68	1.68	1.97	2.21	2.1	KIF5A	chr12	protein_coding	kinesin family member 5A
ENSG00000204839.8	-0.35362	5.32359	2.15938e-05	0.000925643	10.68	10.96	12	8.59	9.21	7.81	MROH6	chr8	protein_coding	maestro heat-like repeat family member 6
ENSG00000137801.10	-0.861939	4.48197	2.00023e-21	1.29215e-18	3.68	3.36	3.3	1.96	1.84	1.72	THBS1	chr15	protein_coding	thrombospondin 1
ENSG00000278615.4	-0.383311	4.07116	0.000173229	0.00516487	24.33	22.98	25.25	17.63	20.93	15.45	C11orf98	chr11	protein_coding	chromosome 11 open reading frame 98
ENSG00000170836.11	-0.460672	5.92623	2.32286e-09	3.0117e-07	14.36	13.87	12.59	9.93	9.3	9.59	PPM1D	chr17	protein_coding	protein phosphatase, Mg2+/Mn2+ dependent, 1D
ENSG00000026103.19	-1.17356	3.63336	1.3704e-27	1.32792e-24	5.88	5.69	6.09	2.97	2.37	2.29	FAS	chr10	protein_coding	Fas cell surface death receptor
ENSG00000122861.15	-1.16679	8.2043	2.45519e-54	1.0045e-50	130.41	142.22	150.7	60.2	58.7	64.52	PLAU	chr10	protein_coding	plasminogen activator, urokinase
ENSG00000180628.14	-0.342053	4.60443	0.000105712	0.00344777	3.49	3.47	3.47	2.87	2.47	2.66	PCGF5	chr10	protein_coding	polycomb group ring finger 5
ENSG00000138160.5	0.380624	4.93317	2.98861e-05	0.00120798	5.33	5.41	4.49	7.09	6.51	5.64	KIF11	chr10	protein_coding	kinesin family member 11
ENSG00000143228.12	0.356699	5.60384	8.71429e-05	0.00293039	22.54	18.98	17.32	26.81	25.93	20.33	NUF2	chr1	protein_coding	NUF2, NDC80 kinetochore complex component
ENSG00000196498.13	0.408194	7.51737	9.87389e-08	8.698e-06	15.42	16.43	18.51	20.63	21.29	23.1	NCOR2	chr12	protein_coding	nuclear receptor corepressor 2
ENSG00000158470.5	0.423518	6.75397	1.08221e-08	1.23201e-06	17.33	18.15	18.92	23.73	22.48	24.79	B4GALT5	chr20	protein_coding	UDP-Gal:betaGlcNAc beta 1,4- galactosyltransferase, polypeptide 5
ENSG00000003137.8	0.550023	4.07355	8.35742e-09	9.73851e-07	2.74	2.48	2.69	3.66	3.9	3.68	CYP26B1	chr2	protein_coding	cytochrome P450, family 26, subfamily B, polypeptide 1
ENSG00000172667.10	-0.533913	4.90523	2.05671e-10	3.4268e-08	3.61	3.43	3.33	2.32	2.21	2.43	ZMAT3	chr3	protein_coding	zinc finger, matrin-type 3
ENSG00000160145.15	0.587283	2.38325	1.45487e-05	0.00067048	0.21	0.23	0.22	0.31	0.33	0.32	KALRN	chr3	protein_coding	kalirin, RhoGEF kinase
ENSG00000128849.10	0.445404	3.61441	1.45944e-05	0.000671742	1.26	1.34	1.39	1.78	1.75	1.76	CGNL1	chr15	protein_coding	cingulin-like 1
ENSG00000127022.14	0.537088	9.18647	3.90293e-14	1.11406e-11	99.3	101.1	97.71	143.96	134.26	142.37	CANX	chr5	protein_coding	calnexin
ENSG00000143847.15	0.948658	2.71539	2.72158e-13	6.95932e-11	0.6	0.47	0.58	1.08	1.07	0.94	PPFIA4	chr1	protein_coding	protein tyrosine phosphatase, receptor type, f polypeptide (PTPRF), interacting protein (liprin), alpha 4
ENSG00000152782.16	-0.459777	3.22974	0.000117491	0.00374892	1.49	1.39	1.33	1.1	0.78	1.1	PANK1	chr10	protein_coding	pantothenate kinase 1
ENSG00000165244.6	0.36561	4.00607	0.00024296	0.00665644	3.57	3.72	3.42	4.98	3.93	4.52	ZNF367	chr9	protein_coding	zinc finger protein 367
ENSG00000182742.5	-1.34647	3.87491	6.95781e-39	1.16455e-35	5.25	5.29	5.06	1.92	1.75	2.29	HOXB4	chr17	protein_coding	homeobox B4
ENSG00000129007.14	0.370024	3.89009	0.000215559	0.00610094	2.53	2.68	2.55	3.04	3.12	3.6	CALML4	chr15	protein_coding	calmodulin-like 4
ENSG00000183742.12	-0.357683	4.60748	3.69735e-05	0.00145764	2.77	2.69	2.78	2.09	2.03	2.13	MACC1	chr7	protein_coding	metastasis associated in colon cancer 1
ENSG00000162599.15	-0.494517	3.69239	1.27198e-06	8.10324e-05	1.33	1.34	1.43	1	0.91	0.92	NFIA	chr1	protein_coding	nuclear factor I/A
ENSG00000268714.3	1.20022	2.04198	2.70578e-13	6.95932e-11	6.15	5.17	5.14	13.44	13.82	9.32	CTD-2287O16.3	chr5	protein_coding	--
ENSG00000150459.12	0.275444	7.51641	0.000141036	0.00436041	66.96	66.53	67.33	78.54	82.43	75.26	SAP18	chr13	protein_coding	Sin3A-associated protein, 18kDa
ENSG00000167740.9	-0.416625	3.45187	0.000114902	0.00368547	5.57	5.62	5.7	3.67	4.42	4.2	CYB5D2	chr17	protein_coding	cytochrome b5 domain containing 2
ENSG00000147872.9	0.463525	4.74118	1.16416e-07	9.92284e-06	8.75	8.77	9.66	12.12	11.35	13.01	PLIN2	chr9	protein_coding	perilipin 2
ENSG00000282393.1	-0.431317	3.21658	0.000264224	0.0070913	3.57	3.36	2.91	2.7	2.37	2.01	CTD-3113P16.11	chr19	lincRNA	--
ENSG00000198203.9	0.927806	1.14587	5.97854e-06	0.000312701	0.5	0.43	0.49	1.06	0.65	0.92	SULT1C2	chr2	protein_coding	sulfotransferase family, cytosolic, 1C, member 2
ENSG00000109107.13	0.612307	5.7231	1.6959e-12	3.83107e-10	18.87	17.88	20.35	28.88	23.6	32.49	ALDOC	chr17	protein_coding	aldolase C, fructose-bisphosphate
ENSG00000109771.15	0.740307	1.65552	9.42911e-06	0.000466038	0.29	0.32	0.28	0.45	0.5	0.47	LRP2BP	chr4	protein_coding	LRP2 binding protein
ENSG00000073331.17	0.428175	4.22749	7.27824e-06	0.00037281	2.85	2.51	2.85	3.5	3.88	3.36	ALPK1	chr4	protein_coding	alpha-kinase 1
ENSG00000090889.11	0.465446	5.55267	3.73136e-09	4.68929e-07	8.59	8.86	7.82	11.27	11.02	11.62	KIF4A	chrX	protein_coding	kinesin family member 4A
ENSG00000029993.14	0.326678	7.11301	9.44742e-06	0.000466318	30.39	31.21	29.81	34.77	38.89	37.75	HMGB3	chrX	protein_coding	high mobility group box 3
ENSG00000125378.15	1.22275	5.05621	1.11923e-47	2.94375e-44	8.74	8.31	9.36	19.14	20.14	20.66	BMP4	chr14	protein_coding	bone morphogenetic protein 4
ENSG00000250722.5	1.03461	0.883024	3.8932e-06	0.00021853	0.56	0.34	0.33	0.73	0.83	0.84	SEPP1	chr5	protein_coding	selenoprotein P, plasma, 1
ENSG00000253368.3	-0.580955	6.96635	8.44706e-15	2.59198e-12	66.61	71.17	75.56	45.63	44.5	48.61	TRNP1	chr1	protein_coding	TMF1-regulated nuclear protein 1
ENSG00000273079.4	0.771865	4.85222	3.27607e-19	1.82775e-16	0.69	0.62	0.66	1.07	1.15	1.03	GRIN2B	chr12	protein_coding	glutamate receptor, ionotropic, N-methyl D-aspartate 2B
ENSG00000023171.14	0.988349	3.14475	5.0645e-17	2.07205e-14	0.57	0.65	0.6	1.31	1.15	1.04	GRAMD1B	chr11	protein_coding	GRAM domain containing 1B
ENSG00000173334.3	0.551118	7.42531	2.32737e-14	6.85588e-12	33.33	32.46	33.65	45.69	46.5	49.44	TRIB1	chr8	protein_coding	tribbles pseudokinase 1
ENSG00000188488.13	-0.557334	3.43163	2.8119e-07	2.1661e-05	4.36	4.76	4.54	2.99	3.25	2.79	SERPINA5	chr14	protein_coding	serpin peptidase inhibitor, clade A (alpha-1 antiproteinase, antitrypsin), member 5
ENSG00000149289.10	-0.598697	3.28182	5.88827e-08	5.48906e-06	1.16	1.05	1.15	0.76	0.68	0.71	ZC3H12C	chr11	protein_coding	zinc finger CCCH-type containing 12C
ENSG00000051341.13	0.471377	3.53146	1.12224e-05	0.00053387	1.09	0.98	0.9	1.39	1.36	1.25	POLQ	chr3	protein_coding	polymerase (DNA directed), theta
ENSG00000120075.5	-0.859773	3.28463	6.98815e-14	1.91907e-11	5.44	5.7	5.97	2.97	3.49	2.69	HOXB5	chr17	protein_coding	homeobox B5
ENSG00000135318.11	-0.296301	7.97625	4.8783e-05	0.00183108	62.57	58.67	61.26	52.24	45.61	46.63	NT5E	chr6	protein_coding	5'-nucleotidase, ecto (CD73)
ENSG00000142945.12	0.455752	6.66218	1.47159e-09	1.99216e-07	24.74	26.1	22.81	31.83	31.71	34.65	KIF2C	chr1	protein_coding	kinesin family member 2C
ENSG00000177738.3	-0.72995	0.938278	0.000336861	0.00854263	1.02	0.96	0.92	0.61	0.53	0.55	CTD-2201E18.3	chr5	sense_overlapping	--
ENSG00000183605.16	-0.332999	5.0904	4.8142e-05	0.00181372	25.1	27.01	25.49	20.28	19.39	20.26	SFXN4	chr10	protein_coding	sideroflexin 4
ENSG00000152256.13	0.355261	4.35506	0.000217355	0.00614705	1.26	1.09	1.17	1.62	1.26	1.49	PDK1	chr2	protein_coding	pyruvate dehydrogenase kinase, isozyme 1
ENSG00000213762.10	0.641362	1.48094	0.000297692	0.00777972	0.3	0.44	0.43	0.64	0.59	0.58	ZNF134	chr19	protein_coding	zinc finger protein 134
ENSG00000261448.1	0.89529	0.43354	0.000248505	0.00677767	1.15	1.27	1.53	2.15	2.56	2.49	CTD-2576D5.4	chr16	antisense	--
ENSG00000116514.16	-0.348819	5.20332	6.38536e-05	0.00228052	13.8	14.67	15.56	10.48	10.24	12.94	RNF19B	chr1	protein_coding	ring finger protein 19B
ENSG00000197261.11	0.568817	2.51638	2.49093e-05	0.00104347	2.9	3	2.91	4.14	4.79	3.74	C6orf141	chr6	protein_coding	chromosome 6 open reading frame 141
ENSG00000163739.4	-1.83553	3.21397	1.7061e-46	4.18814e-43	14.59	12.01	10.22	3.8	2.86	3.36	CXCL1	chr4	protein_coding	chemokine (C-X-C motif) ligand 1 (melanoma growth stimulating activity, alpha)
ENSG00000122034.12	-0.285293	6.3099	0.000192027	0.00561774	61.11	56.39	58.22	48.41	42.15	49.62	GTF3A	chr13	protein_coding	general transcription factor IIIA
ENSG00000187688.14	0.969602	0.356651	9.94072e-05	0.00327111	0.29	0.28	0.26	0.47	0.57	0.54	TRPV2	chr17	protein_coding	transient receptor potential cation channel, subfamily V, member 2
ENSG00000180346.3	-0.364706	3.98062	0.000241226	0.0066213	4.95	5.17	5.24	4.35	3.68	3.58	TIGD2	chr4	protein_coding	tigger transposable element derived 2
ENSG00000154764.5	-1.02353	3.96905	1.38428e-24	1.04025e-21	4.56	4.64	5.25	2.19	2.23	2.5	WNT7A	chr3	protein_coding	wingless-type MMTV integration site family, member 7A
ENSG00000112984.11	0.45884	5.34961	5.94971e-09	7.23038e-07	10.28	9.82	9.8	13.74	12.84	13.37	KIF20A	chr5	protein_coding	kinesin family member 20A
ENSG00000162520.14	-0.492903	2.44643	0.000320883	0.00823709	1.53	1.69	1.96	1.18	1.23	1.18	SYNC	chr1	protein_coding	syncoilin, intermediate filament protein
ENSG00000165832.5	-0.399846	4.50343	1.86885e-05	0.000824127	6.97	6.31	7.8	5.52	4.75	5.28	TRUB1	chr10	protein_coding	TruB pseudouridine (psi) synthase family member 1
ENSG00000153993.13	0.6263	1.84318	0.000257856	0.00697633	0.43	0.29	0.4	0.67	0.55	0.45	SEMA3D	chr7	protein_coding	sema domain, immunoglobulin domain (Ig), short basic domain, secreted, (semaphorin) 3D
ENSG00000184831.13	-0.427072	3.70931	7.11625e-05	0.00249557	10.44	13.58	13.21	8.88	9.1	9.03	APOO	chrX	protein_coding	apolipoprotein O
ENSG00000101000.4	-0.379332	6.10599	5.86363e-07	4.12043e-05	56.83	53.2	51.09	40.13	38.21	42.02	PROCR	chr20	protein_coding	protein C receptor, endothelial
ENSG00000180822.11	-0.530958	3.58577	6.41431e-07	4.43962e-05	2.42	2.16	2.22	1.33	1.63	1.6	PSMG4	chr6	protein_coding	proteasome (prosome, macropain) assembly chaperone 4
ENSG00000100058.12	-0.434799	3.65923	5.76317e-05	0.00209488	6.33	6.78	7.65	5.33	5.25	4.38	CRYBB2P1	chr22	transcribed_unprocessed_pseudogene	crystallin, beta B2 pseudogene 1
ENSG00000206337.10	-0.923676	3.43469	9.11425e-18	4.24816e-15	4.75	4.84	5.22	2.44	2.57	2.58	HCP5	chr6	sense_overlapping	HLA complex P5 (non-protein coding)
ENSG00000166387.11	0.649179	2.2501	1.79972e-05	0.000800353	0.93	0.68	0.88	1.05	1.44	1.28	PPFIBP2	chr11	protein_coding	PTPRF interacting protein, binding protein 2 (liprin beta 2)
ENSG00000165507.8	0.615635	2.29925	4.28518e-05	0.00165051	1.57	1.37	2.12	2.27	2.45	2.85	C10orf10	chr10	protein_coding	chromosome 10 open reading frame 10
ENSG00000138678.10	0.386724	5.51736	6.51663e-07	4.49354e-05	13.27	13.29	12.56	16.85	16.47	16.39	AGPAT9	chr4	protein_coding	1-acylglycerol-3-phosphate O-acyltransferase 9
ENSG00000197746.13	0.27583	8.99281	0.000197026	0.0056901	138.67	148.53	158.73	168.84	169.21	187.05	PSAP	chr10	protein_coding	prosaposin
ENSG00000236255.1	0.56079	2.86296	5.99718e-06	0.000313232	1.38	1.23	1.4	2.06	2.02	1.68	AC009404.2	chr2	lincRNA	--
ENSG00000177575.12	-5.91277	-3.27208	0.000406803	0.00992006	0.03	0.04	0.02	0	0	0	CD163	chr12	protein_coding	CD163 molecule
ENSG00000076641.4	1.07257	2.04536	2.02625e-12	4.54942e-10	0.21	0.26	0.21	0.45	0.45	0.49	PAG1	chr8	protein_coding	phosphoprotein membrane anchor with glycosphingolipid microdomains 1
ENSG00000175592.8	0.404657	8.5024	2.91412e-08	2.98896e-06	151.68	152.85	168.36	195.53	201.32	211.82	FOSL1	chr11	protein_coding	FOS-like antigen 1
ENSG00000157911.9	-0.443816	4.49251	8.49401e-07	5.62529e-05	7.68	8.37	8.73	6.01	5.89	5.85	PEX10	chr1	protein_coding	peroxisomal biogenesis factor 10
ENSG00000248905.8	-0.756672	0.90813	0.000306233	0.00795774	0.1	0.12	0.11	0.07	0.07	0.06	FMN1	chr15	protein_coding	formin 1
ENSG00000115641.18	-0.336848	6.60524	5.11176e-06	0.000274381	16.17	15.74	17.33	12.72	12.21	12.99	FHL2	chr2	protein_coding	four and a half LIM domains 2
ENSG00000166123.13	0.303705	6.40554	5.064e-05	0.00188923	16.59	14.92	15.85	18.32	19.72	18.73	GPT2	chr16	protein_coding	glutamic pyruvate transaminase (alanine aminotransferase) 2
ENSG00000196743.8	-0.270506	6.40001	0.000376424	0.00935469	20.28	23.22	22.53	18.1	17.27	17.89	GM2A	chr5	protein_coding	GM2 ganglioside activator
ENSG00000110911.14	-0.307171	4.97004	0.000248557	0.00677767	4.54	4.15	4.71	3.57	3.4	3.56	SLC11A2	chr12	protein_coding	solute carrier family 11 (proton-coupled divalent metal ion transporter), member 2
ENSG00000100889.11	0.27064	6.67525	0.00033963	0.00859509	25.87	26.5	28.36	30.13	33.83	30.71	PCK2	chr14	protein_coding	phosphoenolpyruvate carboxykinase 2 (mitochondrial)
ENSG00000111276.10	0.331025	5.13834	7.40731e-05	0.00257313	11.89	10.55	10.3	13.32	12.49	14.18	CDKN1B	chr12	protein_coding	cyclin-dependent kinase inhibitor 1B (p27, Kip1)
ENSG00000112297.14	-0.4315	5.56388	1.31215e-07	1.0956e-05	5.25	4.92	5.11	3.57	3.3	4.14	AIM1	chr6	protein_coding	absent in melanoma 1
ENSG00000203644.3	-0.717659	1.43949	0.000207082	0.00589728	3.85	2.87	3.5	2.58	1.36	2.12	RP11-332M2.1	chr3	sense_intronic	--
ENSG00000072682.18	0.488137	5.25686	9.79311e-10	1.41969e-07	7.81	7.99	8.08	10.98	10.42	11.17	P4HA2	chr5	protein_coding	prolyl 4-hydroxylase, alpha polypeptide II
ENSG00000141458.12	0.29472	6.00906	0.000129943	0.00408257	10.86	10.18	10.24	12.34	11.56	13.39	NPC1	chr18	protein_coding	Niemann-Pick disease, type C1
ENSG00000165617.14	0.893039	2.13657	2.0466e-09	2.67299e-07	0.59	0.7	0.65	1.14	1.05	1.32	DACT1	chr14	protein_coding	dishevelled-binding antagonist of beta-catenin 1
ENSG00000125877.12	-0.331093	4.58713	0.000164054	0.00492725	22.33	20.53	20.13	15.77	16.79	16.03	ITPA	chr20	protein_coding	inosine triphosphatase (nucleoside triphosphate pyrophosphatase)
ENSG00000240771.6	0.539461	2.14381	0.000316165	0.00814683	1.34	1.04	1.01	1.62	1.45	1.7	ARHGEF25	chr12	protein_coding	Rho guanine nucleotide exchange factor (GEF) 25
ENSG00000035687.9	-0.303173	5.70275	0.000127213	0.00400704	20.29	18.47	18.94	16.58	14.56	14.3	ADSS	chr1	protein_coding	adenylosuccinate synthase
ENSG00000136274.8	-4.69118	-2.79647	4.72019e-05	0.0017863	0.05	0.02	0.06	0	0	0	NACAD	chr7	protein_coding	NAC alpha domain containing
ENSG00000065485.17	0.289761	5.40397	0.000231941	0.00644083	20.27	19.91	18.86	22.72	23.32	24.07	PDIA5	chr3	protein_coding	protein disulfide isomerase family A, member 5
ENSG00000125968.8	0.531137	7.60992	5.1759e-13	1.30539e-10	115.63	117.3	128.28	168.27	161.38	178.06	ID1	chr20	protein_coding	inhibitor of DNA binding 1, dominant negative helix-loop-helix protein
ENSG00000115540.14	-0.465361	4.10089	3.00621e-06	0.00017463	4.76	4.21	3.93	3.43	2.85	2.79	MOB4	chr2	protein_coding	MOB family member 4, phocein
ENSG00000247271.6	-0.816066	1.10742	0.000118227	0.00376913	1.5	1.07	2	0.86	0.83	0.84	ZBED5-AS1	chr11	antisense	ZBED5 antisense RNA 1
ENSG00000133943.20	0.374554	5.71119	1.26785e-06	8.09092e-05	9.41	9.59	9.52	11.65	12.52	11.76	C14orf159	chr14	protein_coding	chromosome 14 open reading frame 159
ENSG00000163050.16	-0.326734	5.71614	4.67957e-05	0.00177407	9.22	9.99	9.71	6.92	7.26	8.24	ADCK3	chr1	protein_coding	aarF domain containing kinase 3
ENSG00000048392.11	-0.465173	7.37731	3.27537e-10	5.22102e-08	36.45	34.04	33.98	26.69	22.88	24	RRM2B	chr8	protein_coding	ribonucleotide reductase M2 B (TP53 inducible)
ENSG00000256235.1	-0.371689	5.36885	9.48402e-06	0.000466872	17.79	17.19	20.68	14.13	12.83	14.93	SMIM3	chr5	protein_coding	small integral membrane protein 3
ENSG00000263528.7	-0.738784	2.52378	1.90458e-08	2.02689e-06	2.07	2.05	1.81	1.09	1.14	1.21	IKBKE	chr1	protein_coding	inhibitor of kappa light polypeptide gene enhancer in B-cells, kinase epsilon
ENSG00000136147.16	-0.338103	4.87082	0.000220576	0.00620524	15.62	11.99	12.12	10.14	9.45	10.89	PHF11	chr13	protein_coding	PHD finger protein 11
ENSG00000124788.17	0.564124	4.01852	3.89103e-09	4.87332e-07	1.13	1.19	1.11	1.69	1.58	1.66	ATXN1	chr6	protein_coding	ataxin 1
ENSG00000120694.19	-0.324398	7.46372	1.79397e-05	0.000799727	35.19	31.88	29.46	26.17	25.46	23.25	HSPH1	chr13	protein_coding	heat shock 105kDa/110kDa protein 1
ENSG00000160781.15	0.776275	3.56335	5.92554e-11	1.05918e-08	2.8	3.41	3.85	5.21	6.68	4.92	PAQR6	chr1	protein_coding	progestin and adipoQ receptor family member VI
ENSG00000137878.16	0.327862	6.22395	1.0081e-05	0.000489715	24.64	24.54	24.98	29.95	29.43	31.14	GCOM1	chr15	protein_coding	GRINL1A complex locus 1
ENSG00000137807.13	0.41022	6.05563	5.33455e-08	5.07568e-06	13.98	13.47	13.37	18.43	17.19	17.11	KIF23	chr15	protein_coding	kinesin family member 23
ENSG00000169884.13	-0.56942	2.01573	0.000233098	0.00646322	2.2	1.78	1.91	1.06	1.32	1.46	WNT10B	chr12	protein_coding	wingless-type MMTV integration site family, member 10B
ENSG00000116459.10	-0.282254	7.58995	9.57299e-05	0.00316855	64.16	63.05	59.63	52.6	48.18	48.56	ATP5F1	chr1	protein_coding	ATP synthase, H+ transporting, mitochondrial Fo complex, subunit B1
ENSG00000261335.1	-0.923966	0.596098	0.000220593	0.00620524	1.18	1.22	0.76	0.45	0.45	0.71	RP11-318A15.2	chr17	antisense	--
ENSG00000075213.10	2.00104	4.28467	1.23311e-86	6.48654e-83	0.99	0.92	0.72	3.59	3.3	3.24	SEMA3A	chr7	protein_coding	sema domain, immunoglobulin domain (Ig), short basic domain, secreted, (semaphorin) 3A
ENSG00000261087.1	0.672535	2.14428	1.43892e-05	0.00066396	0.96	1.28	1.08	1.52	2.05	1.58	KB-1460A1.5	chr8	lincRNA	--
ENSG00000185000.9	-0.354452	4.34575	0.000220436	0.00620524	5.1	5.63	6.36	4.27	4.59	4.16	DGAT1	chr8	protein_coding	diacylglycerol O-acyltransferase 1
ENSG00000152926.14	0.691209	1.8799	2.91186e-05	0.00118345	0.27	0.31	0.28	0.53	0.47	0.35	ZNF117	chr7	protein_coding	zinc finger protein 117
ENSG00000152117.17	0.438875	3.36266	6.79434e-05	0.00239867	1.84	2.23	2.11	2.8	2.78	2.59	AC093838.4	chr2	transcribed_processed_pseudogene	--
ENSG00000185088.12	-0.493072	6.24882	3.24654e-10	5.19756e-08	11.61	9.96	9.68	7.65	7.11	6.8	RPS27L	chr15	protein_coding	ribosomal protein S27-like
ENSG00000272512.1	2.025	-1.63246	0.000142237	0.00439365	0.04	0.03	0.07	0.21	0.23	0.15	RP11-54O7.17	chr1	lincRNA	--
ENSG00000179958.8	-0.404427	5.0139	2.04326e-06	0.000122299	19.96	21.33	23.5	16.14	15.26	16.28	DCTPP1	chr16	protein_coding	dCTP pyrophosphatase 1
ENSG00000115295.19	-0.664368	5.25881	4.52056e-16	1.70295e-13	8.47	8.42	7.91	5.45	5.05	4.71	CLIP4	chr2	protein_coding	CAP-GLY domain containing linker protein family, member 4
ENSG00000260461.1	0.561406	2.15207	0.000132713	0.00415895	1.45	1.21	1.5	1.88	2.09	1.99	RP11-541N10.3	chr10	sense_overlapping	--
ENSG00000273259.2	-1.19025	1.72154	9.32229e-12	1.86557e-09	2.28	2.5	3.16	1.3	0.98	1.13	SERPINA3	chr14	protein_coding	serpin peptidase inhibitor, clade A (alpha-1 antiproteinase, antitrypsin), member 3
ENSG00000135114.12	0.786897	3.55235	7.03585e-14	1.91907e-11	2.49	2.43	2.41	4.12	3.81	4.36	OASL	chr12	protein_coding	2'-5'-oligoadenylate synthetase-like
ENSG00000097046.12	0.355591	4.50841	7.46025e-05	0.00258528	5.95	5.24	5.33	7.01	6.95	6.56	CDC7	chr1	protein_coding	cell division cycle 7
ENSG00000184445.11	0.339617	4.03326	0.000391202	0.0096289	1.84	1.69	1.72	2.11	2.23	2.1	KNTC1	chr12	protein_coding	kinetochore associated 1
ENSG00000143797.11	0.487318	4.29721	8.71873e-08	7.83027e-06	1.92	1.98	1.97	2.68	2.59	2.74	MBOAT2	chr2	protein_coding	membrane bound O-acyltransferase domain containing 2
ENSG00000138772.12	-0.752203	7.53281	6.08791e-25	4.76955e-22	125.11	121.49	113.87	72.92	67.7	67.38	ANXA3	chr4	protein_coding	annexin A3
ENSG00000100101.15	1.56695	0.914749	3.62622e-12	7.80846e-10	0.24	0.13	0.17	0.56	0.46	0.5	RP1-37E16.12	chr22	protein_coding	--
ENSG00000167766.18	0.400778	5.04974	1.5571e-05	0.000709596	4.29	3.89	3.95	5.52	5.8	4.22	ZNF83	chr19	protein_coding	zinc finger protein 83
ENSG00000166900.14	0.311774	5.07309	0.00014313	0.00441402	4.27	4.52	4.45	5.24	5.48	5.28	STX3	chr11	protein_coding	syntaxin 3
ENSG00000156398.12	-0.73996	2.66047	4.38858e-09	5.47784e-07	1.08	1.09	1.03	0.61	0.63	0.62	SFXN2	chr10	protein_coding	sideroflexin 2
ENSG00000140526.16	0.293368	5.53833	0.000184209	0.00545253	4.14	4.11	4.34	4.87	4.82	5.32	ABHD2	chr15	protein_coding	abhydrolase domain containing 2
ENSG00000115414.18	0.908813	4.03159	9.8521e-19	4.90235e-16	1.02	1.28	1.17	1.88	2.17	2.29	FN1	chr2	protein_coding	fibronectin 1
ENSG00000180626.9	0.558678	2.14223	0.000157819	0.00479078	0.65	0.62	0.7	0.84	0.92	1.07	ZNF594	chr17	protein_coding	zinc finger protein 594
ENSG00000114686.8	-0.290359	7.15818	6.95611e-05	0.0024464	84.31	81.19	77.85	66.13	60.42	66.88	MRPL3	chr3	protein_coding	mitochondrial ribosomal protein L3
ENSG00000032742.17	0.361973	3.98001	0.000340327	0.00860294	3.97	4.54	3.65	5.47	4.98	4.75	IFT88	chr13	protein_coding	intraflagellar transport 88
ENSG00000010310.8	0.395926	4.72116	2.0599e-05	0.000890255	5.66	6.48	6.64	7.75	9.04	7.26	GIPR	chr19	protein_coding	gastric inhibitory polypeptide receptor
ENSG00000004142.11	-0.297176	5.48372	0.000170631	0.00509982	20.44	21.66	22.69	17.13	16.64	17.53	POLDIP2	chr17	protein_coding	polymerase (DNA-directed), delta interacting protein 2
ENSG00000231131.6	-0.387612	4.60163	8.89256e-06	0.000444894	21.97	21.29	21.86	16.93	15.92	15.54	LINC01468	chr10	lincRNA	long intergenic non-protein coding RNA 1468
ENSG00000170776.19	0.312021	6.20914	2.94309e-05	0.00119351	3.7	3.79	3.52	4.45	4.45	4.39	AKAP13	chr15	protein_coding	A kinase (PRKA) anchor protein 13
ENSG00000120756.12	-0.306867	5.56452	0.000158173	0.00479757	12.32	10.9	11.81	9.84	9.41	8.25	PLS1	chr3	protein_coding	plastin 1
ENSG00000067082.14	0.387625	6.8253	1.07328e-07	9.34289e-06	15.37	15.38	15.09	19.93	18.33	20.05	KLF6	chr10	protein_coding	Kruppel-like factor 6
ENSG00000157557.11	0.376553	5.51051	1.27839e-06	8.13e-05	9	9.32	8.79	11.51	11.21	11.51	ETS2	chr21	protein_coding	v-ets avian erythroblastosis virus E26 oncogene homolog 2
ENSG00000176678.5	0.545544	2.85142	2.52609e-05	0.00105262	1.55	1.67	1.24	1.94	1.98	2.4	FOXL1	chr16	protein_coding	forkhead box L1
ENSG00000168952.15	3.73974	-1.33526	3.48293e-10	5.50423e-08	0.02	0.01	0	0.08	0.17	0.08	STXBP6	chr14	protein_coding	syntaxin binding protein 6 (amisyn)
ENSG00000266086.1	0.408857	6.62792	5.79942e-07	4.0831e-05	107.03	114.37	111.69	138.23	165.54	125.9	RP11-159D12.5	chr17	protein_coding	--
ENSG00000095397.13	0.378949	4.50322	3.7366e-05	0.00147154	3.02	3.43	3.71	4.3	4.41	4.16	DFNB31	chr9	protein_coding	deafness, autosomal recessive 31
ENSG00000021300.13	-0.327865	4.42647	0.000268111	0.00717469	7.66	8.03	7.36	5.73	6.02	6.08	PLEKHB1	chr11	protein_coding	pleckstrin homology domain containing, family B (evectins) member 1
ENSG00000123384.13	0.649242	3.46834	1.83595e-09	2.42313e-07	0.46	0.52	0.44	0.71	0.69	0.76	LRP1	chr12	protein_coding	low density lipoprotein receptor-related protein 1
ENSG00000147642.16	-0.392175	4.10997	4.00923e-05	0.00155269	2.89	3.3	3.02	2.3	2.28	2.25	SYBU	chr8	protein_coding	syntabulin (syntaxin-interacting)
ENSG00000169247.11	-0.565191	3.22026	9.18593e-07	6.01858e-05	1.47	1.65	1.81	1.02	1.12	1.11	SH3TC2	chr5	protein_coding	SH3 domain and tetratricopeptide repeats 2
ENSG00000168137.15	0.345614	6.9904	1.95801e-06	0.000118	14.41	15.22	14.8	18.04	18.61	18.25	SETD5	chr3	protein_coding	SET domain containing 5
ENSG00000185630.18	0.95025	4.6896	3.27876e-27	3.01827e-24	2.17	2.24	2.1	3.83	4.12	4.27	PBX1	chr1	protein_coding	pre-B-cell leukemia homeobox 1
ENSG00000135506.15	0.34729	8.27287	1.98863e-06	0.000119649	82.3	90.74	92.08	106.41	110.84	110.75	OS9	chr12	protein_coding	osteosarcoma amplified 9, endoplasmic reticulum lectin
ENSG00000015475.18	-0.509263	4.52769	1.05647e-08	1.20811e-06	8.95	8.5	9.42	6.03	5.92	6.41	BID	chr22	protein_coding	BH3 interacting domain death agonist
ENSG00000136450.12	0.300624	7.15375	0.000198825	0.00571517	39.84	35.97	35.36	45.73	49.35	37.87	SRSF1	chr17	protein_coding	serine/arginine-rich splicing factor 1
ENSG00000104327.7	3.75603	-0.649391	1.56257e-14	4.67779e-12	0.05	0.01	0.02	0.38	0.2	0.56	CALB1	chr8	protein_coding	calbindin 1, 28kDa
ENSG00000143179.12	-0.358202	4.82802	2.45622e-05	0.0010301	14.44	14.74	15.36	10.84	11.37	11.58	UCK2	chr1	protein_coding	uridine-cytidine kinase 2
ENSG00000183337.16	0.342137	5.04818	3.49194e-05	0.00138556	3.29	3.44	3.08	4.04	3.96	4.07	BCOR	chrX	protein_coding	BCL6 corepressor
ENSG00000023445.13	-0.7683	5.84548	4.69704e-19	2.43598e-16	11.5	9.56	8.21	5.75	5.31	5.61	BIRC3	chr11	protein_coding	baculoviral IAP repeat containing 3
ENSG00000223839.7	0.67856	2.80794	1.43879e-06	9.07176e-05	0.47	0.7	0.71	0.94	1.17	0.82	FAM95B1	chr9	lincRNA	family with sequence similarity 95, member B1
ENSG00000129757.12	0.409519	3.6465	0.000313192	0.0081098	5.72	4.02	4.87	7.17	5.59	6.07	CDKN1C	chr11	protein_coding	cyclin-dependent kinase inhibitor 1C (p57, Kip2)
ENSG00000181904.8	-0.52034	5.62911	4.40393e-10	6.84226e-08	11.15	9.47	9.93	7.84	6.37	6.48	C5orf24	chr5	protein_coding	chromosome 5 open reading frame 24
ENSG00000154358.19	0.548859	5.22787	1.02626e-10	1.75762e-08	1.03	1	0.93	1.37	1.55	1.28	OBSCN	chr1	protein_coding	obscurin, cytoskeletal calmodulin and titin-interacting RhoGEF
ENSG00000074964.16	-0.361809	5.10096	8.87066e-06	0.000444459	7.45	7.8	7.65	5.7	5.87	5.77	ARHGEF10L	chr1	protein_coding	Rho guanine nucleotide exchange factor (GEF) 10-like
ENSG00000165887.11	-1.33783	0.744469	1.40124e-08	1.54564e-06	1.1	1.79	1.62	0.54	0.66	0.54	ANKRD2	chr10	protein_coding	ankyrin repeat domain 2 (stretch responsive muscle)
ENSG00000260272.1	-0.28075	6.80176	0.000151185	0.00462371	57.81	57.63	60.05	46.48	43.79	50.22	RP11-20I23.1	chr16	protein_coding	--
ENSG00000188042.7	-0.85679	5.58107	4.93289e-27	4.43022e-24	13.43	14.55	14.82	7.79	7.23	7.99	ARL4C	chr2	protein_coding	ADP-ribosylation factor-like 4C
ENSG00000205542.10	0.286071	7.63305	7.75238e-05	0.00265461	98.98	99.92	93.66	117.47	118.87	110.34	TMSB4X	chrX	protein_coding	thymosin beta 4, X-linked
ENSG00000175130.6	0.331889	6.09709	1.48275e-05	0.000679923	31.91	32	35.48	39.05	40.83	41.8	MARCKSL1	chr1	protein_coding	MARCKS-like 1
ENSG00000152689.17	-1.46724	1.18051	2.5522e-12	5.62736e-10	0.57	0.47	0.67	0.25	0.21	0.14	RASGRP3	chr2	protein_coding	RAS guanyl releasing protein 3 (calcium and DAG-regulated)
ENSG00000111817.16	-0.304293	5.93591	6.52916e-05	0.00232287	5.83	5.46	5.89	4.66	4.29	4.58	DSE	chr6	protein_coding	dermatan sulfate epimerase
ENSG00000150347.14	0.409377	3.36223	0.000159526	0.00482651	0.94	1.03	1.03	1.26	1.33	1.29	ARID5B	chr10	protein_coding	AT rich interactive domain 5B (MRF1-like)
ENSG00000138658.15	0.521635	3.5193	5.38197e-05	0.00198175	1.56	1.15	1.18	2	2.09	1.31	ZGRF1	chr4	protein_coding	zinc finger, GRF-type containing 1
ENSG00000188064.9	0.349743	4.95727	7.39646e-05	0.00257313	4.8	4.73	5.52	6.21	5.6	6.86	WNT7B	chr22	protein_coding	wingless-type MMTV integration site family, member 7B
ENSG00000143641.9	0.319589	6.46142	1.80315e-05	0.000800911	16.29	16.06	16.71	19.39	18.91	21.23	GALNT2	chr1	protein_coding	polypeptide N-acetylgalactosaminyltransferase 2
ENSG00000246982.6	1.162	0.0918472	6.52725e-05	0.00232287	0.73	0.37	0.36	1.08	1.13	0.9	RP1-179N16.6	chr6	antisense	--
ENSG00000101695.8	-0.485667	3.29552	1.33499e-05	0.000620669	1.88	1.75	1.67	1.33	1.1	1.24	RNF125	chr18	protein_coding	ring finger protein 125, E3 ubiquitin protein ligase
ENSG00000164219.9	-0.33044	4.74408	0.000314936	0.00812682	3.2	2.77	2.75	2.57	2.14	2.02	PGGT1B	chr5	protein_coding	protein geranylgeranyltransferase type I, beta subunit
ENSG00000236824.1	0.829574	3.73844	6.29396e-15	1.98082e-12	0.6	0.72	0.67	1.11	1.27	1.05	BCYRN1	chr2	lincRNA	brain cytoplasmic RNA 1
ENSG00000102057.9	0.743173	1.51207	1.72544e-05	0.000775755	0.34	0.31	0.37	0.58	0.58	0.51	KCND1	chrX	protein_coding	potassium channel, voltage gated Shal related subfamily D, member 1
ENSG00000188549.12	-0.544038	5.7588	8.51513e-11	1.47898e-08	10.59	11.09	11.6	6.94	8.49	6.76	C15orf52	chr15	protein_coding	chromosome 15 open reading frame 52
ENSG00000107798.17	-0.361001	5.67225	1.83548e-05	0.000812334	17.78	17.71	16.65	14.17	10.97	14.36	LIPA	chr10	protein_coding	lipase A, lysosomal acid, cholesterol esterase
ENSG00000007402.11	0.357105	4.03893	0.000197883	0.00569915	2.27	2.29	2.5	2.86	3.05	2.88	CACNA2D2	chr3	protein_coding	calcium channel, voltage-dependent, alpha 2/delta subunit 2
ENSG00000069535.13	1.14211	5.10967	1.49235e-42	3.23243e-39	7.21	8.15	7.98	16.96	16.71	16.5	MAOB	chrX	protein_coding	monoamine oxidase B
ENSG00000082438.15	-0.645179	3.6869	2.6835e-10	4.39163e-08	1.61	1.42	1.45	0.97	0.9	0.92	COBLL1	chr2	protein_coding	cordon-bleu WH2 repeat protein-like 1
ENSG00000067798.13	-0.671834	2.67561	3.5599e-07	2.67516e-05	0.8	0.75	0.66	0.43	0.39	0.53	NAV3	chr12	protein_coding	neuron navigator 3
ENSG00000153904.18	-0.405582	4.30593	1.83102e-05	0.000811334	4.73	4.21	4.79	3.74	3.16	3.18	DDAH1	chr1	protein_coding	dimethylarginine dimethylaminohydrolase 1
ENSG00000226950.6	-0.412611	4.43768	6.26886e-06	0.000326034	10.55	10.7	11.97	8.42	8.12	7.76	DANCR	chr4	processed_transcript	differentiation antagonizing non-protein coding RNA
ENSG00000126249.7	-0.478562	4.80095	1.55569e-07	1.26734e-05	20.41	24.83	25.55	16.71	15.49	17.33	PDCD2L	chr19	protein_coding	programmed cell death 2-like
ENSG00000163536.12	0.627199	1.58495	0.000212506	0.00603308	0.95	0.99	1	1.38	1.61	1.42	SERPINI1	chr3	protein_coding	serpin peptidase inhibitor, clade I (neuroserpin), member 1
ENSG00000111605.16	0.330728	6.29463	1.47666e-05	0.000677974	10.59	9.19	9.06	11.98	11.71	11.53	CPSF6	chr12	protein_coding	cleavage and polyadenylation specific factor 6, 68kDa
ENSG00000095303.14	0.586114	3.31079	5.1363e-07	3.65114e-05	1.02	1.33	1.44	1.75	1.91	1.91	PTGS1	chr9	protein_coding	prostaglandin-endoperoxide synthase 1 (prostaglandin G/H synthase and cyclooxygenase)
ENSG00000136098.16	0.444688	4.04082	4.70348e-06	0.000255069	4.7	4.6	4.86	6.21	6.75	5.78	NEK3	chr13	protein_coding	NIMA-related kinase 3
ENSG00000168916.15	0.560198	2.86182	4.17824e-06	0.000230662	1.01	0.87	0.86	1.31	1.27	1.34	ZNF608	chr5	protein_coding	zinc finger protein 608
ENSG00000134222.16	0.472883	4.13822	7.5264e-07	5.09443e-05	6.57	7.27	7.3	8.89	9.89	9.78	PSRC1	chr1	protein_coding	proline/serine-rich coiled-coil 1
ENSG00000172071.11	0.43009	4.49867	1.7115e-06	0.000105739	3.67	3.84	3.59	4.53	4.98	5.02	EIF2AK3	chr2	protein_coding	eukaryotic translation initiation factor 2-alpha kinase 3
ENSG00000100567.12	-0.382985	6.80925	1.32606e-06	8.38972e-05	136.98	118.18	108.16	97.57	88.69	84.28	PSMA3	chr14	protein_coding	proteasome (prosome, macropain) subunit, alpha type, 3
ENSG00000117724.12	0.430099	7.55172	1.94402e-07	1.54941e-05	15.21	14.59	13.32	20.16	20.67	15.58	CENPF	chr1	protein_coding	centromere protein F, 350/400kDa
ENSG00000185681.12	2.08741	-1.64988	0.00016712	0.00500708	0.1	0.17	0.13	0.34	0.72	0.65	MORN5	chr9	protein_coding	MORN repeat containing 5
ENSG00000167377.17	0.349022	5.02105	3.17177e-05	0.00126753	6.26	5.61	5.66	7.28	7.53	6.87	ZNF23	chr16	protein_coding	zinc finger protein 23
ENSG00000135363.11	-0.566748	3.15519	1.11985e-06	7.19636e-05	3.96	4.51	3.75	2.69	2.44	2.9	LMO2	chr11	protein_coding	LIM domain only 2 (rhombotin-like 1)
ENSG00000162645.12	0.520027	2.80302	2.06597e-05	0.00089183	2.55	2.25	2.37	3.41	3.35	3.22	GBP2	chr1	protein_coding	guanylate binding protein 2, interferon-inducible
ENSG00000165959.11	-0.29492	6.76711	7.65011e-05	0.00262283	8.12	8.77	8.97	6.91	6.47	7.13	CLMN	chr14	protein_coding	calmin (calponin-like, transmembrane)
ENSG00000114902.13	-0.291741	5.4669	0.000371636	0.00927753	10.06	9.14	11.22	8.18	7.68	8.32	SPCS1	chr3	protein_coding	signal peptidase complex subunit 1 homolog (S. cerevisiae)
ENSG00000141985.9	0.292606	6.13031	0.000373374	0.00930832	20.56	22.89	26.22	26.49	26.58	30.03	SH3GL1	chr19	protein_coding	SH3-domain GRB2-like 1
ENSG00000012124.14	0.64312	4.02612	1.77721e-09	2.37103e-07	2.81	3.96	3.95	5.59	5.74	5.02	CD22	chr19	protein_coding	CD22 molecule
ENSG00000131669.9	-0.315207	5.1318	0.00022141	0.00622348	28.11	26.62	29.8	21.35	20.1	24.65	NINJ1	chr9	protein_coding	ninjurin 1
ENSG00000260170.1	-0.375939	4.18831	7.06418e-05	0.00247967	18.37	17.38	18.33	14.22	12.13	14.19	RP11-96O20.4	chr15	protein_coding	--
ENSG00000237190.3	-0.335041	4.3644	0.000239262	0.00658453	12.58	11.27	12.57	9.78	9.08	9.21	CDKN2AIPNL	chr5	protein_coding	CDKN2A interacting protein N-terminal like
ENSG00000136451.8	-0.339692	5.24017	5.42876e-05	0.00199698	15.48	16.7	16.48	13.57	11	12.88	VEZF1	chr17	protein_coding	vascular endothelial zinc finger 1
ENSG00000232224.5	1.24627	0.573793	2.97885e-07	2.28992e-05	0.16	0.19	0.18	0.4	0.49	0.34	LINC00202-1	chr10	lincRNA	long intergenic non-protein coding RNA 202-1
ENSG00000145431.10	-0.414687	3.66553	0.000223601	0.00627007	3.67	3.43	2.6	2.58	2.09	2.38	PDGFC	chr4	protein_coding	platelet derived growth factor C
ENSG00000147853.16	-0.334892	5.50241	3.8616e-05	0.00150857	10.82	9.84	10.78	8.72	7.19	8.33	AK3	chr9	protein_coding	adenylate kinase 3
ENSG00000086289.11	-0.397572	3.55279	0.000160664	0.00484843	4.7	4.16	4.12	3.11	3.02	3.43	EPDR1	chr7	protein_coding	ependymin related 1
ENSG00000156853.11	-0.436987	3.26253	6.7007e-05	0.00236788	2.86	2.92	2.87	2.05	2.08	2.08	ZNF689	chr16	protein_coding	zinc finger protein 689
ENSG00000119927.13	0.389905	4.45943	1.78613e-05	0.0007972	2.02	1.76	1.79	2.51	2.27	2.31	GPAM	chr10	protein_coding	glycerol-3-phosphate acyltransferase, mitochondrial
ENSG00000129474.15	-0.387059	4.95089	5.62164e-06	0.000296987	7.08	6.83	6.55	5.37	4.55	5.29	AJUBA	chr14	protein_coding	ajuba LIM protein
ENSG00000167785.8	0.356971	4.9523	1.58583e-05	0.000721796	3.54	3.51	3.45	4.45	4.36	4.27	ZNF558	chr19	protein_coding	zinc finger protein 558
ENSG00000114019.14	-0.296537	5.71205	0.000158314	0.00479789	10.9	11.1	11.69	8.35	9.34	8.97	AMOTL2	chr3	protein_coding	angiomotin like 2
ENSG00000172361.5	0.392479	4.447	7.48942e-05	0.00259141	10.18	9.54	8.68	12.4	13.66	10.08	CFAP53	chr18	protein_coding	cilia and flagella associated protein 53
ENSG00000164733.20	0.406966	8.90911	9.29905e-08	8.231e-06	85.88	94.05	96.71	111.16	113.4	132.23	CTSB	chr8	protein_coding	cathepsin B
ENSG00000072401.14	-0.49567	3.34754	2.51856e-05	0.00105262	4.6	3.52	4.34	3.06	2.38	3.15	UBE2D1	chr10	protein_coding	ubiquitin-conjugating enzyme E2D 1
ENSG00000183778.17	-0.815863	1.44638	1.66575e-05	0.000755371	0.25	0.19	0.26	0.15	0.14	0.09	B3GALT5	chr21	protein_coding	UDP-Gal:betaGlcNAc beta 1,3-galactosyltransferase, polypeptide 5
ENSG00000100100.12	-0.906269	0.737484	5.499e-05	0.00201678	0.69	0.65	0.81	0.42	0.31	0.39	PIK3IP1	chr22	protein_coding	phosphoinositide-3-kinase interacting protein 1
ENSG00000158089.14	-0.398979	3.84152	6.81091e-05	0.00239992	4.4	4.59	4.89	3.21	3.43	3.6	GALNT14	chr2	protein_coding	polypeptide N-acetylgalactosaminyltransferase 14
ENSG00000159335.15	0.326407	8.99065	4.81958e-06	0.000260597	335.53	345.42	344.77	419.77	429.56	400.87	PTMS	chr12	protein_coding	parathymosin
ENSG00000143320.8	0.449526	7.64918	9.74279e-10	1.41798e-07	135.72	142.55	151.73	182.15	191.39	197.51	CRABP2	chr1	protein_coding	cellular retinoic acid binding protein 2
ENSG00000163872.15	0.337849	6.05021	8.50761e-06	0.000430312	8.18	8.22	8.67	9.84	10.43	10.54	YEATS2	chr3	protein_coding	YEATS domain containing 2
ENSG00000019549.8	0.869993	0.969242	3.02636e-05	0.00122055	0.63	0.46	0.58	0.94	0.91	1.09	SNAI2	chr8	protein_coding	snail family zinc finger 2
ENSG00000130703.15	0.372354	6.22393	5.7729e-07	4.07221e-05	14.74	15.4	15.13	18.94	18.56	19.5	OSBPL2	chr20	protein_coding	oxysterol binding protein-like 2
ENSG00000166455.13	0.363047	4.19089	0.000115739	0.00369622	6.6	6.77	6.8	8.03	8.03	9.18	C16orf46	chr16	protein_coding	chromosome 16 open reading frame 46
ENSG00000173267.13	0.859141	6.37369	4.83314e-29	5.08474e-26	65.68	70.59	74.44	117.38	126.43	128.07	SNCG	chr10	protein_coding	synuclein, gamma (breast cancer-specific protein 1)
ENSG00000078487.17	-0.69515	1.5598	5.29361e-05	0.00195312	1.45	1.37	1.26	0.73	0.95	0.76	ZCWPW1	chr7	protein_coding	zinc finger, CW type with PWWP domain 1
ENSG00000137824.15	0.30677	5.33231	0.000237588	0.00655991	10.71	10.8	10.47	11.44	14.11	12.87	RMDN3	chr15	protein_coding	regulator of microtubule dynamics 3
ENSG00000144744.16	-0.395048	5.43594	4.7763e-07	3.44849e-05	20.55	20.34	19.3	15.5	14.35	14.64	UBA3	chr3	protein_coding	ubiquitin-like modifier activating enzyme 3
ENSG00000072110.13	0.269281	8.14886	0.00029902	0.00780334	53.71	57.93	60.7	62.86	67.92	71.2	ACTN1	chr14	protein_coding	actinin, alpha 1
ENSG00000183978.7	-0.525004	2.90993	2.67145e-05	0.00110434	11.01	9.99	10.93	8.59	6.21	6.81	COA3	chr17	protein_coding	cytochrome c oxidase assembly factor 3
ENSG00000179152.18	-0.408452	4.42169	1.0207e-05	0.000494294	4.59	3.82	4.03	3.27	2.85	2.99	TCAIM	chr3	protein_coding	T cell activation inhibitor, mitochondrial
ENSG00000157224.15	-0.390285	5.68967	8.64624e-07	5.70559e-05	16.61	14.58	14.57	11.36	10.54	12.01	CLDN12	chr7	protein_coding	claudin 12
ENSG00000163584.17	-0.305888	7.49327	0.00017048	0.00509945	94.1	82.71	76.98	72.91	56.32	70.34	RPL22L1	chr3	protein_coding	ribosomal protein L22-like 1
ENSG00000163319.10	-0.370857	5.18002	1.97621e-05	0.00086423	25.34	23.92	20.13	18.92	17.11	16.08	MRPS18C	chr4	protein_coding	mitochondrial ribosomal protein S18C
ENSG00000241852.9	0.534121	3.25976	9.00746e-06	0.000449421	3.38	3.53	3.62	4.44	4.31	6.09	C8orf58	chr8	protein_coding	chromosome 8 open reading frame 58
ENSG00000085117.11	-0.376561	4.43319	0.000144667	0.00444653	8.22	10.49	10.91	6.97	7.23	8.06	CD82	chr11	protein_coding	CD82 molecule
ENSG00000076770.14	-0.676559	2.00619	1.07307e-05	0.000514485	0.35	0.37	0.43	0.22	0.24	0.25	MBNL3	chrX	protein_coding	muscleblind-like splicing regulator 3
ENSG00000122952.16	0.375695	5.13868	6.77469e-06	0.00034938	13.5	13.2	14.7	16.99	18.63	16.59	ZWINT	chr10	protein_coding	ZW10 interacting kinetochore protein
ENSG00000127586.16	0.320335	5.11839	8.2489e-05	0.00279945	7.34	7.47	7.54	9.09	9.32	8.73	CHTF18	chr16	protein_coding	CTF18, chromosome transmission fidelity factor 18 homolog (S. cerevisiae)
ENSG00000163840.9	-0.346619	5.15057	3.57557e-05	0.00141418	6.49	6.14	6.25	4.82	4.31	5.31	DTX3L	chr3	protein_coding	deltex 3 like, E3 ubiquitin ligase
ENSG00000089486.16	1.31563	0.381671	2.49919e-07	1.95798e-05	0.22	0.2	0.19	0.41	0.48	0.57	CDIP1	chr16	protein_coding	cell death-inducing p53 target 1
ENSG00000178935.5	-0.669029	2.31301	2.28597e-06	0.000135328	2.28	2.41	2.49	1.65	1.27	1.48	ZNF552	chr19	protein_coding	zinc finger protein 552
ENSG00000161791.13	1.01469	0.680232	1.2199e-05	0.000575149	0.06	0.08	0.09	0.13	0.18	0.14	FMNL3	chr12	protein_coding	formin-like 3
ENSG00000213931.5	0.383489	6.05238	3.69731e-07	2.75592e-05	57.73	56.57	61.1	74	72.81	75.7	HBE1	chr11	protein_coding	hemoglobin, epsilon 1
ENSG00000234171.2	-0.442341	3.58232	2.14026e-05	0.000919589	10.97	10.93	9.64	7.49	7.42	7.61	RNASEH1-AS1	chr2	antisense	RNASEH1 antisense RNA 1
ENSG00000273702.1	0.681087	1.2614	0.000250655	0.00681655	1.53	1.37	1.45	2.5	2.04	2.23	RP11-758H9.2	chr17	lincRNA	--
ENSG00000165124.17	-1.52825	-0.787674	0.000333017	0.00846398	0.03	0.06	0.08	0.03	0.01	0.02	SVEP1	chr9	protein_coding	sushi, von Willebrand factor type A, EGF and pentraxin domain containing 1
ENSG00000161956.12	-0.287857	6.06203	0.000238317	0.00656833	24.81	26.43	27.14	19.05	21.87	21.5	SENP3	chr17	protein_coding	SUMO1/sentrin/SMT3 specific peptidase 3
ENSG00000107960.10	0.405789	6.27083	5.68603e-08	5.35475e-06	44.41	42.78	42.33	53.11	55.97	57.64	OBFC1	chr10	protein_coding	oligonucleotide/oligosaccharide-binding fold containing 1
ENSG00000134533.6	1.39826	0.499256	7.48544e-09	8.75012e-07	0.23	0.25	0.26	0.67	0.61	0.62	RERG	chr12	protein_coding	RAS-like, estrogen-regulated, growth inhibitor
ENSG00000110046.12	0.363042	4.33997	0.000126625	0.00399194	2.31	2.53	2.9	3.12	3.2	3.38	ATG2A	chr11	protein_coding	autophagy related 2A
ENSG00000124882.3	0.461944	6.78867	3.36544e-09	4.27318e-07	20.38	17.66	18.14	27.42	22.17	25.6	EREG	chr4	protein_coding	epiregulin
ENSG00000005884.17	0.456948	9.74417	3.42971e-09	4.33982e-07	122.37	135.76	154.05	175.4	186.73	188.12	ITGA3	chr17	protein_coding	integrin, alpha 3 (antigen CD49C, alpha 3 subunit of VLA-3 receptor)
ENSG00000183856.10	0.533147	4.0956	1.48276e-07	1.21329e-05	1.89	2.02	2.56	3.01	3.14	2.98	IQGAP3	chr1	protein_coding	IQ motif containing GTPase activating protein 3
ENSG00000138685.12	-1.21033	2.63961	4.17441e-19	2.22768e-16	1.32	1.06	1.19	0.56	0.52	0.41	FGF2	chr4	protein_coding	fibroblast growth factor 2 (basic)
ENSG00000213965.3	-0.421548	3.50158	0.000294786	0.00772569	4.14	4.01	4	3.65	2.8	2.39	NUDT19	chr19	protein_coding	nudix (nucleoside diphosphate linked moiety X)-type motif 19
ENSG00000174307.6	-0.371009	5.432	5.67712e-06	0.000298632	16.18	15.75	18.43	12.05	13.25	12.57	PHLDA3	chr1	protein_coding	pleckstrin homology-like domain, family A, member 3
ENSG00000146674.14	1.96494	2.66112	2.40585e-31	2.95294e-28	1.13	0.74	0.86	3.17	2.4	4.72	IGFBP3	chr7	protein_coding	insulin-like growth factor binding protein 3
ENSG00000168427.8	1.02537	0.287458	0.000107999	0.00350991	0.2	0.22	0.16	0.31	0.4	0.44	KLHL30	chr2	protein_coding	kelch-like family member 30
ENSG00000131759.17	0.35112	4.55541	8.91204e-05	0.00299142	4.32	4.47	5.01	5.97	5.48	5.7	RARA	chr17	protein_coding	retinoic acid receptor, alpha
ENSG00000175938.6	-0.824117	1.1948	2.04728e-05	0.000885838	0.93	1.12	1.2	0.61	0.64	0.54	ORAI3	chr16	protein_coding	ORAI calcium release-activated calcium modulator 3
ENSG00000172818.9	0.475465	3.90558	1.25903e-06	8.04863e-05	3.21	3.56	3.61	4.65	4.6	4.81	OVOL1	chr11	protein_coding	ovo-like zinc finger 1
ENSG00000134317.17	0.460161	4.09468	1.08236e-06	6.99208e-05	3.78	3.74	3.54	5	4.74	5.05	GRHL1	chr2	protein_coding	grainyhead-like 1 (Drosophila)
ENSG00000136883.12	0.615342	2.4476	4.32536e-06	0.000235953	1.95	1.98	2.02	2.92	3.18	2.76	KIF12	chr9	protein_coding	kinesin family member 12
ENSG00000144048.10	-0.328183	4.46514	0.000258419	0.00698641	7.49	7.05	6.95	5.95	5.39	5.29	DUSP11	chr2	protein_coding	dual specificity phosphatase 11 (RNA/RNP complex 1-interacting)
ENSG00000105808.17	0.696365	4.04545	5.40254e-13	1.35328e-10	1.74	1.88	1.79	2.86	2.64	3.01	RASA4	chr7	protein_coding	RAS p21 protein activator 4
ENSG00000182841.12	0.420015	4.43918	2.3795e-05	0.00100135	6.65	7.47	7.6	9.11	11.04	8.13	RRP7BP	chr22	transcribed_unprocessed_pseudogene	ribosomal RNA processing 7 homolog B (S. cerevisiae), pseudogene
ENSG00000006459.10	0.443116	4.76677	2.39086e-07	1.8771e-05	2.35	2.19	2.38	3.19	3.03	2.94	KDM7A	chr7	protein_coding	lysine (K)-specific demethylase 7A
ENSG00000196218.11	0.464771	3.43796	2.23528e-05	0.000948243	0.48	0.56	0.6	0.73	0.7	0.78	RYR1	chr19	protein_coding	ryanodine receptor 1 (skeletal)
ENSG00000135476.11	0.354723	4.07125	0.000281844	0.00746086	1.9	2.04	2.22	2.35	2.66	2.67	ESPL1	chr12	protein_coding	extra spindle pole bodies homolog 1 (S. cerevisiae)
ENSG00000156170.12	-0.467941	3.69739	5.67138e-06	0.000298632	5.31	4.74	5.07	3.87	3.49	3.28	NDUFAF6	chr8	protein_coding	NADH dehydrogenase (ubiquinone) complex I, assembly factor 6
ENSG00000147437.9	0.811473	0.95046	0.000281324	0.00745244	0.77	0.68	0.72	1.31	1.55	0.83	GNRH1	chr8	protein_coding	gonadotropin-releasing hormone 1 (luteinizing-releasing hormone)
ENSG00000130513.6	-0.521635	8.77926	9.59916e-13	2.28039e-10	383.82	415.66	403.76	260.36	286.98	267.4	GDF15	chr19	protein_coding	growth differentiation factor 15
ENSG00000076043.9	-0.428266	6.00499	1.08406e-08	1.23201e-06	51.52	50.27	50.92	36.78	36.52	37	REXO2	chr11	protein_coding	RNA exonuclease 2
ENSG00000101224.17	0.49919	7.08614	8.60329e-12	1.74061e-09	25.05	26.55	27.48	35.89	36.21	36.61	CDC25B	chr20	protein_coding	cell division cycle 25B
ENSG00000151090.17	-0.552018	2.21007	0.000197229	0.00569151	0.64	0.57	0.63	0.35	0.37	0.5	THRB	chr3	protein_coding	thyroid hormone receptor, beta
ENSG00000272639.1	-0.387278	5.29486	1.74119e-06	0.000107035	77.34	69.98	72.64	50.9	57.21	55.14	RP11-66B24.8	chr15	processed_transcript	--
ENSG00000008513.14	0.340265	5.53113	1.51821e-05	0.000694453	5.22	5.47	5.49	6.55	6.32	7.07	ST3GAL1	chr8	protein_coding	ST3 beta-galactoside alpha-2,3-sialyltransferase 1
ENSG00000187678.8	0.670837	5.74449	1.11422e-17	5.00338e-15	7.23	7.89	8.02	11.81	11.55	12.5	SPRY4	chr5	protein_coding	sprouty homolog 4 (Drosophila)
ENSG00000228315.11	0.389704	3.69163	0.000231743	0.00644083	2.48	3.05	2.61	3.46	3.69	3.23	GUSBP11	chr22	processed_transcript	glucuronidase, beta pseudogene 11
ENSG00000108854.15	-0.449746	8.17035	3.33647e-10	5.29549e-08	107.07	104.35	106.45	79.39	71.54	75.36	SMURF2	chr17	protein_coding	SMAD specific E3 ubiquitin protein ligase 2
ENSG00000251201.8	0.396589	4.94288	3.71338e-06	0.000210037	7.6	6.53	6.39	8.98	8.37	8.87	TMED7-TICAM2	chr5	protein_coding	TMED7-TICAM2 readthrough
ENSG00000131747.14	0.415188	6.83251	9.22383e-08	8.18971e-06	17.13	15.8	14.39	21.63	21.1	18.55	TOP2A	chr17	protein_coding	topoisomerase (DNA) II alpha 170kDa
ENSG00000130402.11	0.268349	9.83497	0.000328038	0.00836496	143.29	157.46	164.64	169.17	188.61	187.22	ACTN4	chr19	protein_coding	actinin, alpha 4
ENSG00000178209.14	0.449051	10.4893	1.09786e-09	1.53708e-07	67.9	69.82	68.3	85.61	99.26	88.42	PLEC	chr8	protein_coding	plectin
ENSG00000121957.12	0.329338	5.54274	4.79456e-05	0.00180887	5.2	4.97	5.32	6.72	5.57	6.64	GPSM2	chr1	protein_coding	G-protein signaling modulator 2
ENSG00000186352.8	2.73051	4.57768	9.33406e-125	8.59247e-121	6.83	4.12	4.46	32.67	28.04	37.63	ANKRD37	chr4	protein_coding	ankyrin repeat domain 37
ENSG00000106070.17	0.321796	5.12741	0.000101906	0.00333545	4.27	4.51	4.63	5.62	5	5.71	GRB10	chr7	protein_coding	growth factor receptor-bound protein 10
ENSG00000167670.15	0.522929	6.2269	1.67258e-11	3.24146e-09	15.81	18.36	17.11	22.84	24.73	24.1	CHAF1A	chr19	protein_coding	chromatin assembly factor 1, subunit A (p150)
ENSG00000168077.13	-0.600382	3.77609	4.4585e-09	5.54632e-07	3.67	3.51	4.2	2.49	2.41	2.41	SCARA3	chr8	protein_coding	scavenger receptor class A, member 3
ENSG00000102897.9	-0.406288	4.79912	1.76348e-06	0.000108119	13.52	12.14	13.02	9.29	9.44	9.61	LYRM1	chr16	protein_coding	LYR motif containing 1
ENSG00000272905.1	4.45765	-2.81354	7.26036e-05	0.00253404	0.03	0	0	0.18	0.27	0.34	RP11-265E18.1	chr7	lincRNA	--
ENSG00000142875.19	0.651539	4.27105	5.62597e-12	1.17704e-09	2.27	2.18	2.18	3.77	3.21	3.14	PRKACB	chr1	protein_coding	protein kinase, cAMP-dependent, catalytic, beta
ENSG00000242759.6	-1.71739	-1.34048	0.000285962	0.00754276	0.21	0.16	0.13	0.07	0.02	0.06	LINC00882	chr3	lincRNA	long intergenic non-protein coding RNA 882
ENSG00000052802.12	-0.589259	4.9032	1.80855e-09	2.40413e-07	13.7	12.27	13.55	9.78	6.53	9.27	MSMO1	chr4	protein_coding	methylsterol monooxygenase 1
ENSG00000177311.10	-0.441407	4.68617	3.08893e-07	2.35976e-05	3.54	3.43	3.7	2.61	2.5	2.53	ZBTB38	chr3	protein_coding	zinc finger and BTB domain containing 38
ENSG00000186153.16	0.495073	3.06697	1.75347e-05	0.000785478	2.23	2.03	2.08	2.78	2.91	2.97	WWOX	chr16	protein_coding	WW domain containing oxidoreductase
ENSG00000249209.2	-0.308517	5.60408	0.000100876	0.00331352	45.15	45.59	48.34	39.49	35.09	34.68	AP000304.12	chr21	protein_coding	--
ENSG00000183570.16	0.914817	1.81482	1.85669e-08	1.99321e-06	0.95	0.89	0.84	1.47	1.72	1.7	PCBP3	chr21	protein_coding	poly(rC) binding protein 3
ENSG00000017483.14	-0.667194	3.73535	1.01719e-09	1.45739e-07	4.05	4.8	5.54	3.14	2.9	2.81	SLC38A5	chrX	protein_coding	solute carrier family 38, member 5
ENSG00000260027.4	-0.667095	6.3763	4.2643e-18	2.06605e-15	67.6	74.91	64.72	43.4	39.91	43.62	HOXB7	chr17	protein_coding	homeobox B7
ENSG00000103145.10	0.430446	3.7914	3.05456e-05	0.00122789	10.48	9.74	11.22	12.36	14.82	14	HCFC1R1	chr16	protein_coding	host cell factor C1 regulator 1 (XPO1 dependent)
ENSG00000099331.13	0.384062	7.06862	2.35426e-07	1.85629e-05	13.4	14.43	14.7	17.15	17.8	19.04	MYO9B	chr19	protein_coding	myosin IXB
ENSG00000136003.15	-0.404407	6.51794	4.72565e-08	4.56714e-06	40.92	42.44	39.49	31.23	30.02	28.98	ISCU	chr12	protein_coding	iron-sulfur cluster assembly enzyme
ENSG00000066279.16	0.332313	5.54797	0.000151826	0.00463944	3.89	3.5	3.18	4.72	4.55	3.64	ASPM	chr1	protein_coding	asp (abnormal spindle) homolog, microcephaly associated (Drosophila)
ENSG00000145860.11	0.421674	6.56206	1.71054e-08	1.85251e-06	16.7	17.86	17.29	23.4	20.85	23.32	RNF145	chr5	protein_coding	ring finger protein 145
ENSG00000164300.15	0.345376	5.55754	9.37467e-06	0.00046397	5.65	5.87	6	7.09	7.03	7.52	SERINC5	chr5	protein_coding	serine incorporator 5
ENSG00000065328.16	0.368749	4.43763	3.32592e-05	0.00132397	3.74	3.78	3.81	4.83	4.62	4.79	MCM10	chr10	protein_coding	minichromosome maintenance complex component 10
ENSG00000142871.15	-0.366312	4.33583	5.26051e-05	0.00194807	9.55	9.08	9.03	7.18	6.62	7.05	CYR61	chr1	protein_coding	cysteine-rich, angiogenic inducer, 61
ENSG00000137868.18	2.30917	-1.88033	0.000195046	0.00566004	0.01	0	0.03	0.09	0.04	0.06	STRA6	chr15	protein_coding	stimulated by retinoic acid 6
ENSG00000135966.12	-0.377885	4.53898	2.52706e-05	0.00105262	3.85	4.35	3.98	3.1	2.9	3.12	TGFBRAP1	chr2	protein_coding	transforming growth factor, beta receptor associated protein 1
ENSG00000150961.14	0.366456	4.37411	6.33182e-05	0.0022658	3.93	3.98	4.2	5.16	4.65	5.4	SEC24D	chr4	protein_coding	SEC24 family member D
ENSG00000112996.9	-0.377018	5.67054	4.61785e-06	0.000251164	35.51	30.56	29.6	26.41	22.04	23.1	MRPS30	chr5	protein_coding	mitochondrial ribosomal protein S30
ENSG00000128595.16	0.269189	8.22491	0.000180147	0.00534951	57.62	57.36	56.25	64.9	64.44	71.27	CALU	chr7	protein_coding	calumenin
ENSG00000183780.12	-0.403023	4.77407	3.13755e-06	0.000181367	8.72	9.38	9.04	7.11	6.28	6.59	SLC35F3	chr1	protein_coding	solute carrier family 35, member F3
ENSG00000260001.6	-0.513595	2.47507	0.000135095	0.00421565	5.03	4.16	5.19	3.3	3.1	3.39	TGFBR3L	chr19	protein_coding	transforming growth factor, beta receptor III-like
ENSG00000145703.15	0.919908	1.55935	1.27433e-07	1.07376e-05	0.3	0.29	0.34	0.51	0.55	0.65	IQGAP2	chr5	protein_coding	IQ motif containing GTPase activating protein 2
ENSG00000107669.17	-0.523154	4.60109	4.96172e-09	6.13088e-07	5.3	4.58	4.6	3.24	3.42	3.11	ATE1	chr10	protein_coding	arginyltransferase 1
ENSG00000123908.11	0.304749	6.33266	5.51018e-05	0.00201887	4.71	4.52	4.55	5.68	5.04	5.83	AGO2	chr8	protein_coding	argonaute RISC catalytic component 2
ENSG00000008394.12	-0.321705	6.2772	7.54045e-05	0.00259733	42.32	33.69	33.02	26.63	28.67	29.34	MGST1	chr12	protein_coding	microsomal glutathione S-transferase 1
ENSG00000109654.14	-0.333032	5.81905	1.31011e-05	0.000611418	7.51	7.18	7.36	5.88	5.37	5.77	TRIM2	chr4	protein_coding	tripartite motif containing 2
ENSG00000169567.11	-0.317741	5.61254	8.86361e-05	0.00297788	34.94	31.49	29.58	27.3	23.36	24.18	HINT1	chr5	protein_coding	histidine triad nucleotide binding protein 1
ENSG00000183527.11	-0.322171	5.19954	8.03548e-05	0.00273712	17.88	17.99	16.94	14.46	13.85	12.75	PSMG1	chr21	protein_coding	proteasome (prosome, macropain) assembly chaperone 1
ENSG00000182544.8	-0.726578	2.39209	3.36296e-07	2.54796e-05	2.34	2.9	2.95	1.39	1.62	1.82	MFSD5	chr12	protein_coding	major facilitator superfamily domain containing 5
ENSG00000162390.17	0.369744	4.69607	2.28958e-05	0.000968137	2.51	2.85	2.77	3.5	3.38	3.34	ACOT11	chr1	protein_coding	acyl-CoA thioesterase 11
ENSG00000198517.9	0.301433	6.08059	5.74228e-05	0.00208935	17.19	16.73	16.27	19.79	20.26	20.04	MAFK	chr7	protein_coding	v-maf avian musculoaponeurotic fibrosarcoma oncogene homolog K
ENSG00000165304.7	0.328427	4.79195	0.000102696	0.00335536	9.28	8.84	9.39	11.16	11.18	11.24	MELK	chr9	protein_coding	maternal embryonic leucine zipper kinase
ENSG00000076382.16	0.347528	5.77149	6.74339e-06	0.000348533	10.5	11.19	11.45	13.9	13.15	13.99	SPAG5	chr17	protein_coding	sperm associated antigen 5
ENSG00000138834.12	0.277517	5.88005	0.000291911	0.0076703	8.27	9.07	8.84	10.28	10.19	10.41	MAPK8IP3	chr16	protein_coding	mitogen-activated protein kinase 8 interacting protein 3
ENSG00000126870.15	0.348241	5.91742	4.87685e-06	0.000262921	13.7	12.59	13.05	16.11	16.66	15.88	WDR60	chr7	protein_coding	WD repeat domain 60
ENSG00000256683.6	1.03789	0.36419	0.000145368	0.00445691	0.3	0.46	0.22	0.81	0.56	0.57	ZNF350	chr19	protein_coding	zinc finger protein 350
ENSG00000169994.18	2.97067	-1.66433	9.29118e-07	6.07673e-05	0.01	0.02	0	0.07	0.05	0.08	MYO7B	chr2	protein_coding	myosin VIIB
ENSG00000104936.17	0.33191	5.5368	2.34739e-05	0.000990099	9.76	10.62	10.75	12.76	12.42	12.97	DMPK	chr19	protein_coding	dystrophia myotonica-protein kinase
ENSG00000166823.5	-0.811587	0.791035	0.000189294	0.00554952	0.94	0.83	0.78	0.48	0.42	0.52	MESP1	chr15	protein_coding	mesoderm posterior basic helix-loop-helix transcription factor 1
ENSG00000165272.14	1.92286	5.26716	1.42866e-101	8.76767e-98	7.02	8.6	8.51	28.08	32.82	28.35	AQP3	chr9	protein_coding	aquaporin 3 (Gill blood group)
ENSG00000171435.13	0.523982	3.09247	5.25421e-06	0.000280392	0.38	0.36	0.36	0.54	0.47	0.52	KSR2	chr12	protein_coding	kinase suppressor of ras 2
ENSG00000134352.19	-0.540752	4.76057	6.55776e-10	9.97809e-08	3.37	3.1	3.38	2.32	1.98	2.29	IL6ST	chr5	protein_coding	interleukin 6 signal transducer
ENSG00000140022.9	1.17195	1.08982	5.75297e-09	7.01443e-07	0.3	0.25	0.25	0.62	0.6	0.53	STON2	chr14	protein_coding	stonin 2
ENSG00000160014.16	0.277184	8.70442	0.000134783	0.00420948	130.22	136.1	141.73	151.86	162.59	166.31	CALM3	chr19	protein_coding	calmodulin 3 (phosphorylase kinase, delta)
ENSG00000279806.1	0.964014	0.697328	3.69502e-05	0.00145764	0.37	0.73	0.59	1.21	1.01	1.05	RP11-58O9.2	chr17	TEC	--
ENSG00000110104.11	-0.310318	6.05729	6.1078e-05	0.0022006	30.96	34.09	35.42	26.23	25.5	27.12	CCDC86	chr11	protein_coding	coiled-coil domain containing 86
ENSG00000230439.2	-1.04394	2.42264	5.07774e-14	1.42727e-11	3.78	3.64	4.55	1.89	1.9	1.87	RP11-488P3.1	chr1	sense_intronic	--
ENSG00000250337.5	-0.955003	1.58203	5.42006e-07	3.83803e-05	1.45	1.36	1.32	0.96	0.68	0.44	LINC01021	chr5	lincRNA	long intergenic non-protein coding RNA 1021
ENSG00000212864.3	-0.450343	3.08133	0.00014235	0.00439365	7.18	7.52	8.86	5.3	5.76	5.75	RNF208	chr9	protein_coding	ring finger protein 208
ENSG00000053372.4	-0.297372	6.03955	0.000108364	0.00351557	27.31	30.79	29.17	22.9	22.65	23.55	MRTO4	chr1	protein_coding	mRNA turnover 4 homolog (S. cerevisiae)
ENSG00000165030.3	0.443063	6.16851	9.38831e-09	1.0803e-06	27.93	27.49	26.09	36.23	32.73	38.79	NFIL3	chr9	protein_coding	nuclear factor, interleukin 3 regulated
ENSG00000146411.5	-0.355739	4.00485	0.000266138	0.00713226	3.8	3.69	3.73	3.01	2.95	2.56	SLC2A12	chr6	protein_coding	solute carrier family 2 (facilitated glucose transporter), member 12
ENSG00000213347.10	0.583864	3.89466	4.42733e-08	4.30141e-06	3.42	3.23	3.41	4.67	5.77	4.19	MXD3	chr5	protein_coding	MAX dimerization protein 3
ENSG00000185269.11	0.4921	2.65729	9.69407e-05	0.00319566	1.91	2.15	2.16	2.75	2.9	2.89	NOTUM	chr17	protein_coding	notum pectinacetylesterase homolog (Drosophila)
ENSG00000178896.6	-0.499388	4.90046	1.0967e-08	1.24255e-06	33.68	35.91	40.18	23.96	25.93	25.68	EXOSC4	chr8	protein_coding	exosome component 4
ENSG00000181016.9	0.696118	1.73569	0.000204142	0.0058316	1.08	1.1	1.3	1.95	2.36	1.19	LSMEM1	chr7	protein_coding	leucine-rich single-pass membrane protein 1
ENSG00000166619.12	-0.420195	4.82403	1.08928e-06	7.02442e-05	11.47	11.81	11.34	8.7	8.76	7.69	BLCAP	chr20	protein_coding	bladder cancer associated protein
ENSG00000168496.3	0.315427	5.77858	3.84372e-05	0.00150407	19.48	19.77	20.11	23.14	24.49	24.18	FEN1	chr11	protein_coding	flap structure-specific endonuclease 1
ENSG00000114378.16	-0.496506	3.55093	5.39417e-06	0.000286202	3.61	4.12	4.53	2.86	2.62	3.01	HYAL1	chr3	protein_coding	hyaluronoglucosaminidase 1
ENSG00000164237.8	-0.407406	6.08051	3.08477e-07	2.35976e-05	30.57	31.11	30.43	24.01	19.49	24.07	CMBL	chr5	protein_coding	carboxymethylenebutenolidase homolog (Pseudomonas)
ENSG00000130956.13	0.355565	6.58155	1.30681e-06	8.29645e-05	29.06	29.94	30.41	35.83	37.17	38.24	HABP4	chr9	protein_coding	hyaluronan binding protein 4
ENSG00000070182.17	0.47321	4.0008	3.54595e-06	0.000201496	1.13	1.24	1.19	1.46	1.48	1.87	SPTB	chr14	protein_coding	spectrin, beta, erythrocytic
ENSG00000123485.11	0.558339	6.03592	1.16655e-12	2.73596e-10	15.86	16.23	14.3	21.48	20.93	23.98	HJURP	chr2	protein_coding	Holliday junction recognition protein
ENSG00000101665.8	0.680317	2.85736	2.90992e-08	2.98896e-06	1.65	1.68	1.51	2.32	2.69	2.52	SMAD7	chr18	protein_coding	SMAD family member 7
ENSG00000105499.13	-0.508711	2.49959	0.000172866	0.00515825	2.2	2.44	2.62	1.51	1.58	1.88	PLA2G4C	chr19	protein_coding	phospholipase A2, group IVC (cytosolic, calcium-independent)
ENSG00000043591.5	-0.666102	2.09279	1.09836e-05	0.000524562	1.93	1.62	1.55	0.9	1.18	1.02	ADRB1	chr10	protein_coding	adrenoceptor beta 1
ENSG00000010626.14	0.474238	2.65376	0.000189697	0.0055569	1.86	1.93	2	2.42	2.74	2.68	LRRC23	chr12	protein_coding	leucine rich repeat containing 23
ENSG00000197444.9	0.55431	3.8514	4.17176e-08	4.10729e-06	2.6	2.86	3.17	4.14	3.91	4.31	OGDHL	chr10	protein_coding	oxoglutarate dehydrogenase-like
ENSG00000157927.16	0.767873	1.28015	5.843e-05	0.00211763	0.37	0.4	0.56	0.79	0.65	0.78	RADIL	chr7	protein_coding	Ras association and DIL domains
ENSG00000135127.11	0.403316	3.90546	6.62443e-05	0.00235221	3.93	3.91	3.91	4.56	4.85	5.7	CCDC64	chr12	protein_coding	coiled-coil domain containing 64
ENSG00000047346.12	-0.511969	2.73486	7.6398e-05	0.00262174	0.94	0.92	1.12	0.76	0.67	0.61	FAM214A	chr15	protein_coding	family with sequence similarity 214, member A
ENSG00000163535.17	0.366992	4.70461	0.000222117	0.00623383	5.45	4.22	4.56	6.73	6.17	4.9	SGOL2	chr2	protein_coding	shugoshin-like 2 (S. pombe)
ENSG00000116663.10	-0.45753	3.95026	9.26842e-06	0.000459329	10.02	10.41	12.28	7.24	7.3	8.66	FBXO6	chr1	protein_coding	F-box protein 6
ENSG00000171365.15	0.419887	3.90703	2.35704e-05	0.000993031	1.18	1.17	1.01	1.49	1.46	1.42	CLCN5	chrX	protein_coding	chloride channel, voltage-sensitive 5
ENSG00000181143.15	1.65891	0.75762	2.48187e-12	5.50526e-10	0.02	0.01	0.02	0.05	0.05	0.06	MUC16	chr19	protein_coding	mucin 16, cell surface associated
ENSG00000170293.8	-0.497198	3.79835	4.03646e-06	0.000224179	13.03	13.34	12.22	9.94	7.09	9.59	CMTM8	chr3	protein_coding	CKLF-like MARVEL transmembrane domain containing 8
ENSG00000160888.6	0.389208	7.68228	4.19636e-08	4.12049e-06	54.71	53.1	53.64	68.78	68.06	68.67	IER2	chr19	protein_coding	immediate early response 2
ENSG00000173269.13	0.729317	3.34629	3.69329e-11	6.83388e-09	1.58	1.58	1.7	2.4	2.68	2.76	MMRN2	chr10	protein_coding	multimerin 2
ENSG00000088766.11	-0.331011	4.52429	0.000247784	0.00676847	6.37	5.52	5.47	4.64	4.16	4.6	CRLS1	chr20	protein_coding	cardiolipin synthase 1
ENSG00000132429.9	-0.489314	3.22315	1.05095e-05	0.000506521	7.94	7.42	7.2	5.05	5.39	5.14	POPDC3	chr6	protein_coding	popeye domain containing 3
ENSG00000168906.12	0.383169	7.72207	1.60785e-06	0.000100516	46.55	44	45.67	58.59	64.89	49.07	MAT2A	chr2	protein_coding	methionine adenosyltransferase II, alpha
ENSG00000080819.6	0.56066	7.78788	4.62919e-15	1.46945e-12	59.6	58.6	58.07	85.15	80.34	87.28	CPOX	chr3	protein_coding	coproporphyrinogen oxidase
ENSG00000181392.14	-0.480768	3.434	1.71432e-05	0.000772642	7.77	8.76	9.27	6.41	5.26	6.39	SYNE4	chr19	protein_coding	spectrin repeat containing, nuclear envelope family member 4
ENSG00000164338.9	-0.293238	5.48927	0.000404479	0.00988303	9.39	9.51	8.16	7.73	7.27	6.46	UTP15	chr5	protein_coding	UTP15, U3 small nucleolar ribonucleoprotein, homolog (S. cerevisiae)
ENSG00000135074.15	0.327125	6.11777	2.29187e-05	0.000968137	7.91	8.31	8.15	9.1	10.12	10.5	ADAM19	chr5	protein_coding	ADAM metallopeptidase domain 19
ENSG00000243960.1	-0.405676	4.13708	2.1215e-05	0.000912592	25.08	26.62	25.47	19.37	19.95	17.31	RP11-552M11.4	chr1	sense_overlapping	--
ENSG00000188153.12	0.506157	4.22181	5.41004e-08	5.13424e-06	2.17	2.1	2.34	3.12	3.08	2.94	COL4A5	chrX	protein_coding	collagen, type IV, alpha 5
ENSG00000102554.13	0.493405	6.3534	5.0574e-11	9.17357e-09	17.42	16.36	16.73	23.58	21.37	24.17	KLF5	chr13	protein_coding	Kruppel-like factor 5 (intestinal)
ENSG00000145349.16	0.473917	5.49764	1.15176e-09	1.60645e-07	5.28	5.17	5.04	7.18	6.7	7.02	CAMK2D	chr4	protein_coding	calcium/calmodulin-dependent protein kinase II delta
ENSG00000261221.3	-0.415901	4.16726	9.94859e-06	0.000485845	4.71	4.51	5.05	3.57	3.3	3.54	ZNF865	chr19	protein_coding	zinc finger protein 865
ENSG00000106089.11	0.625095	6.17847	2.02132e-15	6.70534e-13	21.47	23.52	23.92	32.17	37.21	33.97	STX1A	chr7	protein_coding	syntaxin 1A (brain)
ENSG00000134690.10	0.410922	4.69345	3.39018e-06	0.00019354	8.57	7.75	8.74	11.63	9.95	10.82	CDCA8	chr1	protein_coding	cell division cycle associated 8
ENSG00000015171.18	-0.327098	5.8126	1.95206e-05	0.000856719	12.14	11.4	11.3	9.22	8.54	9.24	ZMYND11	chr10	protein_coding	zinc finger, MYND-type containing 11
ENSG00000154451.14	6.44767	-2.83649	1.63934e-05	0.000745232	0	0	0	0.15	0.03	0.1	GBP5	chr1	protein_coding	guanylate binding protein 5
ENSG00000147862.14	-0.376159	4.85917	1.52499e-05	0.000696691	3.22	2.99	2.92	2.53	2.1	2.21	NFIB	chr9	protein_coding	nuclear factor I/B
ENSG00000212724.3	-1.52529	3.32911	4.00732e-41	7.76619e-38	15.21	15.3	16.88	5.46	5.52	5.04	KRTAP2-3	chr17	protein_coding	keratin associated protein 2-3
ENSG00000004866.18	-0.420934	3.45952	0.000115608	0.00369622	2.24	2.14	2.38	1.73	1.74	1.45	ST7	chr7	protein_coding	suppression of tumorigenicity 7
ENSG00000272913.1	-0.713641	1.09804	0.000307128	0.00797538	1.42	1.45	1.7	0.81	0.99	0.91	RP11-440D17.3	chr2	lincRNA	--
ENSG00000166851.14	0.369048	5.4852	4.71241e-06	0.000255177	14.86	16.79	17.19	20.92	19.32	21.21	PLK1	chr16	protein_coding	polo-like kinase 1
ENSG00000185507.19	0.603712	4.5904	7.36957e-10	1.11214e-07	8.36	7.78	8.73	10.77	11.22	14.77	IRF7	chr11	protein_coding	interferon regulatory factor 7
ENSG00000130734.9	-0.391428	4.0172	7.14652e-05	0.0025038	8.45	8.86	8.91	6.37	5.86	7.23	ATG4D	chr19	protein_coding	autophagy related 4D, cysteine peptidase
ENSG00000272047.1	-0.351839	4.61898	0.000195316	0.00566016	3.95	3.18	3.14	2.78	2.71	2.31	GTF2H5	chr6	protein_coding	general transcription factor IIH, polypeptide 5
ENSG00000119917.13	-0.666316	3.5476	5.90825e-10	9.06473e-08	5.36	5.25	4.52	2.99	2.88	3.39	IFIT3	chr10	protein_coding	interferon-induced protein with tetratricopeptide repeats 3
ENSG00000171903.16	0.375731	4.28309	5.54585e-05	0.0020279	3.52	4.05	4.12	4.88	4.9	5	CYP4F11	chr19	protein_coding	cytochrome P450, family 4, subfamily F, polypeptide 11
ENSG00000113140.10	0.908579	5.0864	1.97045e-28	2.01544e-25	5.74	6.03	5.99	10.61	10.82	11	SPARC	chr5	protein_coding	secreted protein, acidic, cysteine-rich (osteonectin)
ENSG00000118263.14	0.440297	4.65308	9.59298e-07	6.25191e-05	2.11	2.19	2.58	3.05	3	3.04	KLF7	chr2	protein_coding	Kruppel-like factor 7 (ubiquitous)
ENSG00000267940.1	0.737781	1.18318	0.000175819	0.0052294	0.97	1.02	1.43	1.87	2.08	1.64	RP11-290F24.6	chr11	lincRNA	--
ENSG00000187730.7	0.400787	3.51511	0.000241317	0.0066213	4.91	4.96	4.35	5.82	5.56	6.85	GABRD	chr1	protein_coding	gamma-aminobutyric acid (GABA) A receptor, delta
ENSG00000080031.9	0.399879	4.03578	0.000136619	0.00424523	2.84	3.17	4.1	4.28	4.42	4.34	PTPRH	chr19	protein_coding	protein tyrosine phosphatase, receptor type, H
ENSG00000129422.13	-0.695602	7.15202	2.11387e-21	1.34202e-18	23.21	20.91	21.14	12.92	13.39	12.83	MTUS1	chr8	protein_coding	microtubule associated tumor suppressor 1
ENSG00000124406.16	0.809765	1.06757	4.36111e-05	0.00167102	0.14	0.12	0.15	0.24	0.21	0.25	ATP8A1	chr4	protein_coding	ATPase, aminophospholipid transporter (APLT), class I, type 8A, member 1
ENSG00000148175.12	-0.379458	4.0961	7.16886e-05	0.00250746	5.57	5.8	5.45	4.53	3.9	4.16	STOM	chr9	protein_coding	stomatin
ENSG00000165804.15	-0.53914	4.78245	2.59232e-10	4.28047e-08	8.8	8.75	8.5	5.75	5.54	6.13	ZNF219	chr14	protein_coding	zinc finger protein 219
ENSG00000109971.13	-0.359113	10.7587	3.34264e-07	2.53778e-05	677.54	676.39	658.01	505.84	498.44	520.55	HSPA8	chr11	protein_coding	heat shock 70kDa protein 8
ENSG00000172936.12	-0.423386	3.32909	0.000293747	0.00770945	3.53	3.21	4.38	2.5	2.84	2.74	MYD88	chr3	protein_coding	myeloid differentiation primary response 88
ENSG00000151012.13	0.3069	5.26243	0.000340641	0.00860294	3.64	3.16	3.12	4.37	4	3.54	SLC7A11	chr4	protein_coding	solute carrier family 7 (anionic amino acid transporter light chain, xc- system), member 11
ENSG00000129451.11	-0.5309	4.85442	2.17603e-09	2.8313e-07	8.68	9.65	10.01	6.49	5.74	6.88	KLK10	chr19	protein_coding	kallikrein-related peptidase 10
ENSG00000169442.8	4.62199	-2.72735	2.73371e-05	0.00112814	0	0	0.03	0.41	0.54	0.28	CD52	chr1	protein_coding	CD52 molecule
ENSG00000135919.12	0.292542	6.48361	0.000101258	0.00332311	24.45	22.46	24.31	29.67	26	29.15	SERPINE2	chr2	protein_coding	serpin peptidase inhibitor, clade E (nexin, plasminogen activator inhibitor type 1), member 2
ENSG00000076864.19	0.345653	5.14908	3.10378e-05	0.00124496	7.16	7.18	7.5	8.54	8.61	9.86	RAP1GAP	chr1	protein_coding	RAP1 GTPase activating protein
ENSG00000198121.13	-0.643126	5.08857	6.40414e-15	1.99842e-12	9.71	10.51	9.66	6.4	6.11	6.1	LPAR1	chr9	protein_coding	lysophosphatidic acid receptor 1
ENSG00000157168.18	-1.97709	-0.0743771	2.95738e-10	4.75531e-08	0.14	0.12	0.18	0.05	0.03	0.02	NRG1	chr8	protein_coding	neuregulin 1
ENSG00000136542.8	-0.491079	5.89751	1.23882e-10	2.11185e-08	11.04	10.31	10.13	7.55	7.09	7.12	GALNT5	chr2	protein_coding	polypeptide N-acetylgalactosaminyltransferase 5
ENSG00000180767.9	-1.84446	-0.743907	1.72039e-06	0.000106111	0.43	0.36	0.59	0.13	0.11	0.14	CHST13	chr3	protein_coding	carbohydrate (chondroitin 4) sulfotransferase 13
ENSG00000215032.2	1.35239	-0.602759	0.000154495	0.00470512	0.15	0.29	0.14	0.47	0.52	0.48	GNL3LP1	chr5	processed_pseudogene	guanine nucleotide binding protein-like 3 (nucleolar)-like pseudogene 1
ENSG00000131373.14	-0.458991	4.7386	1.03273e-07	9.03255e-06	11.95	12.62	13.05	8.78	9.07	8.77	HACL1	chr3	protein_coding	2-hydroxyacyl-CoA lyase 1
ENSG00000149428.18	0.475756	8.22101	6.07618e-10	9.2837e-08	43.98	51.36	51.83	61.52	68.31	69.24	HYOU1	chr11	protein_coding	hypoxia up-regulated 1
ENSG00000171951.4	0.37448	5.53343	7.56024e-06	0.000385572	15.24	15.07	13.35	18.18	20.25	16.51	SCG2	chr2	protein_coding	secretogranin II
ENSG00000085840.12	0.497419	3.38074	1.88526e-05	0.000829379	2.42	2.1	3.07	3.64	3.41	3.4	ORC1	chr1	protein_coding	origin recognition complex, subunit 1
ENSG00000116455.13	-0.557452	3.01091	3.05582e-06	0.000176921	3.47	3.08	3.79	2.11	2.39	2.33	WDR77	chr1	protein_coding	WD repeat domain 77
ENSG00000154153.13	-0.550173	3.89991	2.84497e-08	2.94262e-06	4.6	4.67	4.11	2.89	3.12	2.87	FAM134B	chr5	protein_coding	family with sequence similarity 134, member B
ENSG00000159714.10	-0.447124	2.93494	0.000340572	0.00860294	3.67	3.62	4.65	2.6	2.94	3.01	ZDHHC1	chr16	protein_coding	zinc finger, DHHC-type containing 1
ENSG00000128833.12	-0.296996	5.69936	0.000108566	0.00351868	7.92	7.61	7.38	6.17	6.04	5.91	MYO5C	chr15	protein_coding	myosin VC
ENSG00000124766.5	0.773374	7.16834	8.76272e-27	7.6824e-24	16.93	16.56	17.1	28.63	27.89	27.55	SOX4	chr6	protein_coding	SRY (sex determining region Y)-box 4
ENSG00000171148.13	0.291862	6.46939	0.00030446	0.00792285	19.5	21.1	23.82	23.12	25.83	27.78	TADA3	chr3	protein_coding	transcriptional adaptor 3
ENSG00000164465.18	0.291674	5.49005	0.000199764	0.00573321	10.14	9.52	9.45	11.19	11.35	12.08	DCBLD1	chr6	protein_coding	discoidin, CUB and LCCL domain containing 1
ENSG00000162949.16	1.28962	0.318375	2.02407e-06	0.000121385	0.28	0.18	0.27	0.76	0.45	0.52	CAPN13	chr2	protein_coding	calpain 13
ENSG00000104371.4	4.7911	-0.423641	9.36781e-24	6.50833e-21	0.1	0.06	0	1.44	1.57	1.06	DKK4	chr8	protein_coding	dickkopf WNT signaling pathway inhibitor 4
ENSG00000124762.13	-0.77704	8.36741	4.10422e-24	2.96325e-21	137.8	155.44	170.03	85.97	86.04	90.99	CDKN1A	chr6	protein_coding	cyclin-dependent kinase inhibitor 1A (p21, Cip1)
ENSG00000187231.13	0.769561	4.11405	1.03773e-15	3.63917e-13	1.22	1.12	1.02	1.86	1.85	1.85	SESTD1	chr2	protein_coding	SEC14 and spectrin domains 1
ENSG00000258441.1	0.693907	2.62568	1.33092e-07	1.10876e-05	2.39	2.51	2.49	3.73	4.41	3.51	LINC00641	chr14	processed_transcript	long intergenic non-protein coding RNA 641
ENSG00000108417.3	2.55059	-1.45909	8.95892e-07	5.90135e-05	0.06	0.07	0.04	0.32	0.29	0.4	KRT37	chr17	protein_coding	keratin 37, type I
ENSG00000186141.8	-0.355872	4.65892	4.21929e-05	0.00162854	13.18	14.23	14.05	10.58	10.51	10.44	POLR3C	chr1	protein_coding	polymerase (RNA) III (DNA directed) polypeptide C (62kD)
ENSG00000102144.13	0.324414	8.32584	5.19071e-06	0.000277809	54.72	53.8	54.07	65.01	63.75	69.16	PGK1	chrX	protein_coding	phosphoglycerate kinase 1
ENSG00000224081.7	0.355353	5.3512	0.000225295	0.00629264	12.45	15.35	19.46	19.14	20.69	19.13	LINC01057	chr1	lincRNA	long intergenic non-protein coding RNA 1057
ENSG00000050344.8	-0.441692	7.11982	2.58281e-09	3.31374e-07	44.18	39.22	37.86	29.5	27.8	29.43	NFE2L3	chr7	protein_coding	nuclear factor, erythroid 2-like 3
ENSG00000170955.9	-0.497569	3.4006	1.36717e-05	0.000634029	9.95	8.23	8.9	6.93	5.13	6.59	PRKCDBP	chr11	protein_coding	protein kinase C, delta binding protein
ENSG00000197256.10	0.502935	5.10053	8.12594e-10	1.20651e-07	4.8	4.82	4.66	6.63	6.19	6.85	KANK2	chr19	protein_coding	KN motif and ankyrin repeat domains 2
ENSG00000038427.15	-0.586803	5.28192	1.18214e-12	2.75498e-10	3.48	3.15	3.26	2.33	2.11	1.95	VCAN	chr5	protein_coding	versican
ENSG00000019505.7	-0.530646	2.40335	7.52303e-05	0.00259461	1.1	1.1	1.16	0.72	0.78	0.77	SYT13	chr11	protein_coding	synaptotagmin XIII
ENSG00000154127.9	-0.411655	5.80056	9.87188e-08	8.698e-06	8.84	8.57	8.25	6.23	5.89	6.64	UBASH3B	chr11	protein_coding	ubiquitin associated and SH3 domain containing B
ENSG00000176396.9	-0.497678	4.16689	2.36956e-07	1.86436e-05	10.49	9.94	9.14	7.41	6.76	6.16	EID2	chr19	protein_coding	EP300 interacting inhibitor of differentiation 2
ENSG00000119326.14	-0.315195	7.77484	1.77762e-05	0.000795328	88.04	78.39	79.11	68.3	60.49	63	CTNNAL1	chr9	protein_coding	catenin (cadherin-associated protein), alpha-like 1
ENSG00000279744.1	0.855424	1.6914	1.16133e-06	7.43693e-05	1.3	1.55	0.99	2.11	2.51	2.09	RP13-20L14.10	chr17	TEC	--
ENSG00000164362.18	0.956708	0.967456	4.02943e-06	0.000224126	0.25	0.36	0.29	0.53	0.58	0.58	TERT	chr5	protein_coding	telomerase reverse transcriptase
ENSG00000175324.9	-0.297806	5.43935	0.000181369	0.00537279	39.82	38.74	37.74	31.48	32.05	28.37	LSM1	chr8	protein_coding	LSM1, U6 small nuclear RNA associated
ENSG00000173221.13	0.4826	5.39675	1.04219e-09	1.48025e-07	16.59	15.34	16.6	22.94	21.06	21.92	GLRX	chr5	protein_coding	glutaredoxin (thioltransferase)
ENSG00000198182.12	0.548106	3.02702	2.45533e-06	0.000144862	1.3	1.44	1.3	1.98	1.87	1.91	ZNF607	chr19	protein_coding	zinc finger protein 607
ENSG00000276043.4	0.49679	6.50424	3.24741e-11	6.06986e-09	12.94	14.12	13.72	17.83	18.9	19.23	UHRF1	chr19	protein_coding	ubiquitin-like with PHD and ring finger domains 1
ENSG00000166130.14	-0.350806	4.68333	0.000157244	0.00477725	7.29	6.31	5.7	5.45	4.59	4.64	IKBIP	chr12	protein_coding	IKBKB interacting protein
ENSG00000150867.13	0.353627	5.85018	3.60242e-06	0.000204389	11.55	11.93	11.65	15.05	13.84	14.77	PIP4K2A	chr10	protein_coding	phosphatidylinositol-5-phosphate 4-kinase, type II, alpha
ENSG00000152229.18	-0.625827	5.86395	1.65389e-15	5.63884e-13	22.73	21.48	21.47	14.39	12.37	14.63	PSTPIP2	chr18	protein_coding	proline-serine-threonine phosphatase interacting protein 2
ENSG00000115946.7	-0.44041	5.14861	1.15464e-07	9.88752e-06	17.28	14.97	17.55	11.64	12.05	11.97	PNO1	chr2	protein_coding	partner of NOB1 homolog (S. cerevisiae)
ENSG00000107731.12	0.331733	5.09969	0.000238082	0.00656679	3.51	4.1	4.72	4.7	5.05	5.39	UNC5B	chr10	protein_coding	unc-5 homolog B (C. elegans)
ENSG00000137955.15	0.451499	6.81042	7.38488e-09	8.66006e-07	59.56	56.61	54.23	75.78	83.2	67.28	RABGGTB	chr1	protein_coding	Rab geranylgeranyltransferase, beta subunit
ENSG00000279419.1	1.64854	-0.903517	5.57359e-05	0.00203602	0.12	0.03	0.1	0.25	0.22	0.28	RP5-907C10.3	chr7	TEC	--
ENSG00000124782.19	0.358496	5.65072	1.37899e-05	0.000638706	4.38	4.53	4.79	5.3	5.3	6.49	RREB1	chr6	protein_coding	ras responsive element binding protein 1
ENSG00000182141.9	0.787796	1.39176	1.08334e-05	0.000518736	0.36	0.42	0.36	0.64	0.59	0.69	ZNF708	chr19	protein_coding	zinc finger protein 708
ENSG00000116120.9	-0.331908	6.09717	1.30035e-05	0.000608405	21.1	20.05	21.98	17.1	16.05	15.61	FARSB	chr2	protein_coding	phenylalanyl-tRNA synthetase, beta subunit
ENSG00000204991.10	0.366855	5.32552	4.19967e-06	0.000231368	6.62	6.88	6.92	8.27	8.88	8.46	SPIRE2	chr16	protein_coding	spire-type actin nucleation factor 2
ENSG00000001617.11	0.349035	3.98377	0.000325829	0.00832016	2.9	3.15	3.35	4.01	3.73	3.94	SEMA3F	chr3	protein_coding	sema domain, immunoglobulin domain (Ig), short basic domain, secreted, (semaphorin) 3F
ENSG00000129595.12	-0.453793	2.92993	0.000217978	0.0061552	1.82	1.61	1.76	1.32	1.03	1.34	EPB41L4A	chr5	protein_coding	erythrocyte membrane protein band 4.1 like 4A
ENSG00000197948.10	0.30863	5.30909	0.000249532	0.00679102	6.71	7.37	7.77	8.36	9.66	8.31	FCHSD1	chr5	protein_coding	FCH and double SH3 domains 1
ENSG00000136811.16	0.396693	6.85326	1.10544e-07	9.57757e-06	18.05	20.04	19.92	23.69	25.38	25.22	ODF2	chr9	protein_coding	outer dense fiber of sperm tails 2
ENSG00000155097.11	-0.378324	5.89691	7.70507e-07	5.19626e-05	11.6	11.1	10.5	8.65	8.06	8.12	ATP6V1C1	chr8	protein_coding	ATPase, H+ transporting, lysosomal 42kDa, V1 subunit C1
ENSG00000152253.8	0.386692	4.34725	0.000194478	0.00566004	15.18	10.47	10.75	16.13	15.5	14.39	SPC25	chr2	protein_coding	SPC25, NDC80 kinetochore complex component
ENSG00000198901.13	0.28108	7.18842	0.000110868	0.00357165	28.87	30.83	28.38	34.21	34.46	35.38	PRC1	chr15	protein_coding	protein regulator of cytokinesis 1
ENSG00000156521.13	-0.432497	3.54417	3.89694e-05	0.00152005	3.2	3.25	3.58	2.44	2.33	2.46	TYSND1	chr10	protein_coding	trypsin domain containing 1
ENSG00000169035.11	-0.612244	4.54856	6.30081e-12	1.29614e-09	13.14	11.75	12.65	8.28	7.43	8.16	KLK7	chr19	protein_coding	kallikrein-related peptidase 7
ENSG00000188039.13	-0.880524	1.86676	4.40729e-08	4.29326e-06	0.59	0.48	0.61	0.28	0.28	0.33	NWD1	chr19	protein_coding	NACHT and WD repeat domain containing 1
ENSG00000137496.17	0.549085	2.41201	7.40208e-05	0.00257313	0.89	0.93	1.05	1.45	1.48	1.17	IL18BP	chr11	protein_coding	interleukin 18 binding protein
ENSG00000007341.18	-0.486516	2.78528	8.38339e-05	0.00283205	1.6	1.53	1.51	1.2	0.99	1.03	ST7L	chr1	protein_coding	suppression of tumorigenicity 7 like
ENSG00000198356.11	-0.319162	5.39426	8.23643e-05	0.0027978	29.46	31.12	34.44	25.4	24.42	24.32	ASNA1	chr19	protein_coding	arsA arsenite transporter, ATP-binding, homolog 1 (bacterial)
ENSG00000141293.15	-0.578665	4.30762	1.97309e-09	2.59476e-07	11.43	12.06	12.11	6.86	7.45	8.88	SKAP1	chr17	protein_coding	src kinase associated phosphoprotein 1
ENSG00000243566.6	1.54381	-0.862076	0.000109007	0.00352712	0.1	0.06	0.13	0.36	0.2	0.26	UPK3B	chr7	protein_coding	uroplakin 3B
ENSG00000163406.10	0.977655	0.135492	0.000405601	0.0098973	0.09	0.12	0.14	0.25	0.26	0.16	SLC15A2	chr3	protein_coding	solute carrier family 15 (oligopeptide transporter), member 2
ENSG00000118193.11	0.537496	4.26203	1.68847e-08	1.83401e-06	2.15	1.97	1.87	3.06	2.81	2.57	KIF14	chr1	protein_coding	kinesin family member 14
ENSG00000108375.12	0.550243	4.3042	7.30974e-09	8.59934e-07	2.09	1.78	2.2	2.79	3.03	2.8	RNF43	chr17	protein_coding	ring finger protein 43
ENSG00000180806.4	-0.359536	3.98154	0.000320225	0.00822841	11.67	10.98	9.13	7.98	8.17	7.86	HOXC9	chr12	protein_coding	homeobox C9
ENSG00000136068.14	0.535977	7.99062	8.88893e-13	2.12538e-10	18.02	20.29	21.05	26.73	27.95	29.05	FLNB	chr3	protein_coding	filamin B, beta
ENSG00000102003.10	0.733296	2.22755	7.33022e-07	4.98916e-05	0.9	1.01	0.95	1.72	1.66	1.27	SYP	chrX	protein_coding	synaptophysin
ENSG00000116815.15	-0.499335	2.90294	0.000202916	0.00580558	4.66	4.83	4.43	3.87	3.41	2.3	CD58	chr1	protein_coding	CD58 molecule
ENSG00000054118.13	0.266011	8.24767	0.000224388	0.00628321	54.48	59.37	54.73	64.55	65.77	66.78	THRAP3	chr1	protein_coding	thyroid hormone receptor associated protein 3
ENSG00000173041.11	0.870627	2.90937	5.94002e-12	1.23573e-09	1.11	0.96	0.99	2.01	1.88	1.52	ZNF680	chr7	protein_coding	zinc finger protein 680
ENSG00000139800.8	-0.35245	4.07234	0.000285762	0.00754276	3.72	3.92	3.67	3.13	2.58	2.92	ZIC5	chr13	protein_coding	Zic family member 5
ENSG00000259321.1	-1.13375	-0.119369	0.000129323	0.00406657	1.24	1.61	1.68	0.82	0.7	0.5	RP11-468E2.5	chr14	lincRNA	--
ENSG00000238269.8	1.27273	-0.60159	0.00033307	0.00846398	0.68	0.73	0.57	1.31	1.65	1.71	PAGE2B	chrX	protein_coding	P antigen family, member 2B
ENSG00000108963.17	-0.383845	5.20865	1.16514e-05	0.000551449	16.07	16.03	17.89	12.31	14.02	10.91	DPH1	chr17	protein_coding	diphthamide biosynthesis 1
ENSG00000072864.12	0.345137	4.60125	0.000132268	0.00414853	4.75	4.77	5.29	5.71	5.91	6.69	NDE1	chr16	protein_coding	nudE neurodevelopment protein 1
ENSG00000198125.12	0.790569	1.88824	5.99162e-07	4.20235e-05	1.71	1.47	1.41	2.42	2.53	2.72	MB	chr22	protein_coding	myoglobin
ENSG00000139117.13	-0.458831	3.31861	4.6757e-05	0.00177407	2.95	2.37	2.4	1.88	1.66	1.9	CPNE8	chr12	protein_coding	copine VIII
ENSG00000135447.16	1.08636	1.48103	6.99096e-08	6.43553e-06	0.21	0.5	0.5	0.72	0.97	0.85	PPP1R1A	chr12	protein_coding	protein phosphatase 1, regulatory (inhibitor) subunit 1A
ENSG00000173227.13	0.873359	2.80804	1.3733e-11	2.67553e-09	0.86	0.84	1.1	1.52	1.67	1.84	SYT12	chr11	protein_coding	synaptotagmin XII
ENSG00000164077.13	-0.40874	3.52859	0.000108651	0.00351868	4.5	4.84	5.07	3.45	3.61	3.51	MON1A	chr3	protein_coding	MON1 secretory trafficking family member A
ENSG00000242866.9	1.17428	-0.0130089	8.0089e-05	0.00273059	0.1	0.12	0.06	0.2	0.18	0.24	STRC	chr15	protein_coding	stereocilin
ENSG00000236333.3	-0.853784	2.29471	1.09491e-09	1.53708e-07	0.89	0.91	0.98	0.52	0.51	0.46	TRHDE-AS1	chr12	processed_transcript	TRHDE antisense RNA 1
ENSG00000164111.14	0.371255	8.32972	3.64327e-07	2.72667e-05	148.01	148.34	147.65	175.76	180.26	202.29	ANXA5	chr4	protein_coding	annexin A5
ENSG00000182481.8	0.307931	7.36355	2.99863e-05	0.0012107	52.3	49.82	45.65	61.59	59.42	56.72	KPNA2	chr17	protein_coding	karyopherin alpha 2 (RAG cohort 1, importin alpha 1)
ENSG00000105137.12	-0.729321	2.06937	2.78841e-06	0.000162718	0.98	1.28	1.38	0.69	0.76	0.7	SYDE1	chr19	protein_coding	synapse defective 1, Rho GTPase, homolog 1 (C. elegans)
ENSG00000156970.12	0.389133	5.86804	7.34987e-07	4.9933e-05	13.68	12.29	11.49	16.04	16.18	15.38	BUB1B	chr15	protein_coding	BUB1 mitotic checkpoint serine/threonine kinase B
ENSG00000185361.8	0.313796	5.35722	0.000109391	0.00353527	7.76	8.88	9.06	10.47	10.23	10.41	TNFAIP8L1	chr19	protein_coding	tumor necrosis factor, alpha-induced protein 8-like 1
ENSG00000244115.1	-0.27727	7.07327	0.000314444	0.00812682	103.23	94.05	87.02	82.72	69.11	76.15	DNAJC25-GNG10	chr9	protein_coding	DNAJC25-GNG10 readthrough
ENSG00000184731.5	0.650544	6.17732	4.29082e-17	1.77524e-14	14.69	13.1	13.98	21.77	19.39	22.57	FAM110C	chr2	protein_coding	family with sequence similarity 110, member C
ENSG00000109320.11	-0.414555	5.02602	6.45256e-07	4.45771e-05	5.99	6.1	6.67	4.56	4.49	4.66	NFKB1	chr4	protein_coding	nuclear factor of kappa light polypeptide gene enhancer in B-cells 1
ENSG00000215156.5	-1.9545	-0.917471	7.38569e-07	5.0084e-05	0.21	0.2	0.21	0.05	0.05	0.05	RP11-1023L17.2	chr5	processed_pseudogene	--
ENSG00000128016.5	0.605431	5.28741	2.13651e-12	4.76792e-10	12.89	14.06	16.84	22.3	21.06	21.58	ZFP36	chr19	protein_coding	ZFP36 ring finger protein
ENSG00000276023.4	-0.431123	3.9775	2.19615e-05	0.000935958	6.2	6.55	7.36	5.21	4.27	5.07	DUSP14	chr17	protein_coding	dual specificity phosphatase 14
ENSG00000115756.12	0.393198	7.22644	8.53572e-08	7.72242e-06	41.95	43.4	46.48	55.4	54.5	58.5	HPCAL1	chr2	protein_coding	hippocalcin-like 1
ENSG00000184254.16	-0.491241	11.1492	4.89821e-12	1.03064e-09	448.51	458.31	457.13	306.27	307.32	329.79	ALDH1A3	chr15	protein_coding	aldehyde dehydrogenase 1 family, member A3
ENSG00000154920.14	0.436106	3.8736	2.51777e-05	0.00105262	4.12	5.38	5.03	6.27	6.73	6.18	EME1	chr17	protein_coding	essential meiotic structure-specific endonuclease 1
ENSG00000054148.17	-0.322901	5.58115	0.000115671	0.00369622	51.71	42.83	53.52	38.44	40.84	35.68	PHPT1	chr9	protein_coding	phosphohistidine phosphatase 1
ENSG00000125266.6	0.884771	5.53225	1.42632e-27	1.34667e-24	6.09	7.16	7.03	11.77	12.22	12.47	EFNB2	chr13	protein_coding	ephrin-B2
ENSG00000198743.5	0.43822	4.8417	7.27963e-06	0.00037281	2.18	1.64	2.05	2.76	2.13	2.84	SLC5A3	chr21	protein_coding	solute carrier family 5 (sodium/myo-inositol cotransporter), member 3
ENSG00000197024.8	0.288715	5.11118	0.000400893	0.00981495	5.09	4.96	4.64	5.86	5.67	5.89	ZNF398	chr7	protein_coding	zinc finger protein 398
ENSG00000128655.16	-0.878017	1.01398	4.76505e-05	0.00179958	0.22	0.27	0.24	0.18	0.11	0.1	PDE11A	chr2	protein_coding	phosphodiesterase 11A
ENSG00000262877.4	0.946539	0.535125	0.000187244	0.00551804	0.35	0.67	0.67	1.1	1.31	0.8	RP11-1055B8.4	chr17	lincRNA	--
ENSG00000140678.16	0.624651	1.67169	0.000149139	0.0045687	0.38	0.4	0.41	0.63	0.56	0.6	ITGAX	chr16	protein_coding	integrin, alpha X (complement component 3 receptor 4 subunit)
ENSG00000167460.14	0.464893	9.96625	6.13655e-11	1.08635e-08	249.01	266.25	259.66	347.94	344.13	347.9	TPM4	chr19	protein_coding	tropomyosin 4
ENSG00000198934.4	0.530757	2.49201	9.56888e-05	0.00316855	0.98	1.16	1.35	1.67	1.72	1.56	MAGEE1	chrX	protein_coding	melanoma antigen family E1
ENSG00000169047.5	-0.271096	6.59437	0.000228717	0.00637052	10.03	10	10.32	8.06	7.79	8.6	IRS1	chr2	protein_coding	insulin receptor substrate 1
ENSG00000142303.13	-0.49226	2.94693	3.97715e-05	0.00154348	1.99	1.91	1.87	1.31	1.47	1.19	ADAMTS10	chr19	protein_coding	ADAM metallopeptidase with thrombospondin type 1 motif, 10
ENSG00000182871.14	0.443976	5.51472	1.94363e-08	2.06249e-06	5.17	5.36	5.28	6.56	7.29	7.05	COL18A1	chr21	protein_coding	collagen, type XVIII, alpha 1
ENSG00000166710.17	-0.434899	9.14972	6.69096e-09	7.97328e-07	284.77	239.84	238.43	177.13	177.44	193.74	B2M	chr15	protein_coding	beta-2-microglobulin
ENSG00000163359.15	0.974695	0.935872	1.90212e-05	0.000835799	0.08	0.12	0.12	0.15	0.21	0.27	COL6A3	chr2	protein_coding	collagen, type VI, alpha 3
ENSG00000002079.12	-0.500473	4.54583	3.71952e-08	3.71165e-06	3.91	4.15	4.04	2.52	3.01	2.78	MYH16	chr7	unitary_pseudogene	myosin, heavy chain 16 pseudogene
ENSG00000118514.13	1.04683	0.00185013	0.000405528	0.0098973	0.3	0.14	0.25	0.49	0.5	0.38	ALDH8A1	chr6	protein_coding	aldehyde dehydrogenase 8 family, member A1
ENSG00000164543.5	-0.566333	6.29752	6.64598e-14	1.83999e-11	26.81	25.12	25.8	18	15.7	17.33	STK17A	chr7	protein_coding	serine/threonine kinase 17a
ENSG00000273356.1	0.797847	0.837709	0.000237172	0.00655643	0.63	0.51	0.59	1.05	1.05	0.82	RP11-804H8.6	chr3	lincRNA	--
ENSG00000140853.15	-0.639599	3.06759	5.79458e-08	5.42922e-06	1.28	1.39	1.48	0.82	0.95	0.83	NLRC5	chr16	protein_coding	NLR family, CARD domain containing 5
ENSG00000165672.6	-0.279556	6.57464	0.000245165	0.00671052	62.75	55.05	65.38	50.95	48.76	46.97	PRDX3	chr10	protein_coding	peroxiredoxin 3
ENSG00000175087.9	-0.445917	3.24768	7.56898e-05	0.00260472	2.24	2.43	2.04	1.7	1.56	1.54	PDIK1L	chr1	protein_coding	PDLIM1 interacting kinase 1 like
ENSG00000272414.5	0.341042	4.89411	4.3284e-05	0.00166021	8.27	7.78	8.08	9.8	9.93	9.97	FAM47E-STBD1	chr4	protein_coding	FAM47E-STBD1 readthrough
ENSG00000124429.17	0.646759	2.01202	1.6975e-05	0.000767877	0.76	0.72	0.67	1.14	1.06	1.08	POF1B	chrX	protein_coding	premature ovarian failure, 1B
ENSG00000168143.8	-0.568096	2.2566	6.93018e-05	0.00243961	1.78	1.59	1.62	1.24	0.96	1.08	FAM83B	chr6	protein_coding	family with sequence similarity 83, member B
ENSG00000169926.9	0.288568	6.07275	0.000195063	0.00566004	7.89	8.11	8.54	9.06	9.64	10.45	KLF13	chr15	protein_coding	Kruppel-like factor 13
ENSG00000084073.8	-0.343188	5.72529	8.87181e-06	0.000444459	18.24	17.74	17.09	14.34	13.19	13.13	ZMPSTE24	chr1	protein_coding	zinc metallopeptidase STE24
ENSG00000167191.11	0.436799	3.4751	6.69509e-05	0.00236788	1.34	1.47	1.57	1.81	1.81	2.17	GPRC5B	chr16	protein_coding	G protein-coupled receptor, class C, group 5, member B
ENSG00000111252.10	0.479024	5.66956	1.16979e-09	1.62544e-07	6.72	7.02	7.51	10	9.03	9.8	SH2B3	chr12	protein_coding	SH2B adaptor protein 3
ENSG00000064300.8	0.632231	3.74329	5.88174e-10	9.06181e-08	2.62	2.56	2.75	3.83	3.78	4.36	NGFR	chr17	protein_coding	nerve growth factor receptor
ENSG00000148688.13	-0.432063	2.99346	0.00024078	0.00661643	3.13	2.89	3.18	2.07	2.37	2.18	RPP30	chr10	protein_coding	ribonuclease P/MRP 30kDa subunit
ENSG00000231925.11	-0.379352	5.47937	3.00728e-06	0.00017463	10.28	10.95	12.25	8.2	8.42	8.44	TAPBP	chr6	protein_coding	TAP binding protein (tapasin)
ENSG00000105559.11	0.648552	4.26351	3.53477e-12	7.65631e-10	4.12	4.72	4.62	6.76	6.86	6.94	PLEKHA4	chr19	protein_coding	pleckstrin homology domain containing, family A (phosphoinositide binding specific) member 4
ENSG00000250317.8	-0.375573	4.48045	4.81727e-05	0.00181372	21.46	18.99	18.6	15.81	15.13	13.23	SMIM20	chr4	protein_coding	small integral membrane protein 20
ENSG00000259623.1	-0.463584	3.80129	4.0531e-06	0.000224426	5.24	5.01	5.09	3.85	3.25	3.73	RP11-156E6.1	chr17	sense_overlapping	--
ENSG00000259583.2	-0.676533	1.78011	0.000376759	0.00935469	0.51	0.76	0.45	0.45	0.34	0.25	RP11-66B24.4	chr15	antisense	--
ENSG00000001036.13	-0.345737	5.85362	5.33257e-06	0.000283342	25.29	25.23	26.03	19.92	18.87	19.79	FUCA2	chr6	protein_coding	fucosidase, alpha-L- 2, plasma
ENSG00000159307.18	0.679129	2.89403	7.36462e-08	6.74578e-06	0.4	0.44	0.57	0.78	0.68	0.75	SCUBE1	chr22	protein_coding	signal peptide, CUB domain, EGF-like 1
ENSG00000092421.16	0.61617	3.07629	2.06296e-07	1.64065e-05	0.59	0.63	0.77	1.04	0.97	0.99	SEMA6A	chr5	protein_coding	sema domain, transmembrane domain (TM), and cytoplasmic domain, (semaphorin) 6A
ENSG00000134013.15	0.333423	6.06863	2.75871e-05	0.00113499	15.64	14.7	16.3	18.56	17.31	21.28	LOXL2	chr8	protein_coding	lysyl oxidase-like 2
ENSG00000069943.9	-0.500781	3.2718	1.15536e-05	0.000548232	4.84	5.04	4.59	3.54	3.55	2.84	PIGB	chr15	protein_coding	phosphatidylinositol glycan anchor biosynthesis, class B
ENSG00000236081.1	-0.440722	3.17482	0.000101866	0.00333545	9.1	9.96	10.12	6.75	6.83	7.36	ELFN1-AS1	chr7	lincRNA	ELFN1 antisense RNA 1
ENSG00000089597.16	0.293213	7.86199	0.000169998	0.00508916	42.36	49.53	53.12	55.33	60.15	57.38	GANAB	chr11	protein_coding	glucosidase, alpha; neutral AB
ENSG00000167325.14	0.348188	6.42125	2.12238e-06	0.000125846	20.65	21.28	20.64	25.78	25.67	25.98	RRM1	chr11	protein_coding	ribonucleotide reductase M1
ENSG00000111843.13	-0.332469	5.52844	4.01014e-05	0.00155269	40.28	40.17	40.31	34.17	27.61	31.55	TMEM14C	chr6	protein_coding	transmembrane protein 14C
ENSG00000123815.11	0.421204	3.02871	0.000278339	0.007384	2.71	2.55	2.61	3.36	3.28	3.6	ADCK4	chr19	protein_coding	aarF domain containing kinase 4
ENSG00000257913.2	-0.37466	3.60838	0.000247638	0.00676847	5.94	5.78	5.73	4.32	4.42	4.33	RP11-386G11.5	chr12	antisense	--
ENSG00000078237.5	-0.38781	4.04459	7.0209e-05	0.00246683	6.3	6.18	6.23	4.13	4.71	5.06	TIGAR	chr12	protein_coding	TP53 induced glycolysis regulatory phosphatase
ENSG00000241081.1	0.757502	1.15891	0.000269317	0.0071965	5	3.16	4.06	8.43	5.7	5.85	RP11-488C13.1	chr14	processed_pseudogene	--
ENSG00000174276.6	-0.530133	2.39518	0.000348288	0.00876118	4.2	3.79	5.17	2.88	2.44	3.57	ZNHIT2	chr11	protein_coding	zinc finger, HIT-type containing 2
ENSG00000094631.18	0.328683	5.63512	4.68305e-05	0.00177407	9.56	9.54	10	11.39	13.08	11.05	HDAC6	chrX	protein_coding	histone deacetylase 6
ENSG00000271127.1	-0.929192	1.20337	4.44252e-06	0.000241986	2.16	1.78	2.05	1.12	1.25	0.68	LL22NC03-N64E9.1	chr22	sense_intronic	--
ENSG00000214655.10	0.293317	5.29846	0.00028562	0.00754276	5	5.39	5.73	6.31	6.48	6.45	ZSWIM8	chr10	protein_coding	zinc finger, SWIM-type containing 8
ENSG00000126218.11	1.03948	1.49716	9.21818e-09	1.0674e-06	1.32	1.01	1.03	2	2.12	2.53	F10	chr13	protein_coding	coagulation factor X
ENSG00000160886.13	1.21541	1.061	3.03271e-09	3.86404e-07	0.21	0.31	0.33	0.59	0.69	0.64	LY6K	chr8	protein_coding	lymphocyte antigen 6 complex, locus K
ENSG00000092853.13	0.351988	5.47822	2.18693e-05	0.000933107	7.51	7.79	6.65	9.45	9.55	8.22	CLSPN	chr1	protein_coding	claspin
ENSG00000173894.10	0.311959	4.6652	0.00032101	0.00823709	3.82	3.79	4.11	4.66	4.6	4.89	CBX2	chr17	protein_coding	chromobox homolog 2
ENSG00000258168.5	-0.535758	3.36821	6.39153e-07	4.43218e-05	2	1.85	1.9	1.3	1.23	1.32	RP11-588H23.3	chr12	antisense	--
ENSG00000188993.3	1.50997	-0.718939	8.3005e-05	0.00280662	0.11	0.08	0.06	0.19	0.26	0.23	LRRC66	chr4	protein_coding	leucine rich repeat containing 66
ENSG00000142669.13	0.331409	5.94812	0.000165429	0.00496044	23.48	28.01	33.68	34.11	33.82	36.51	SH3BGRL3	chr1	protein_coding	SH3 domain binding glutamate-rich protein like 3
ENSG00000122873.11	-0.360814	4.75644	3.54014e-05	0.00140167	12.41	10.51	11.25	9.07	8.18	8.59	CISD1	chr10	protein_coding	CDGSH iron sulfur domain 1
ENSG00000147689.16	1.0336	0.7966	3.19871e-06	0.000184613	0.21	0.16	0.17	0.35	0.32	0.41	FAM83A	chr8	protein_coding	family with sequence similarity 83, member A
ENSG00000135111.14	0.726299	3.55904	8.90619e-12	1.79204e-09	1.75	1.54	1.87	2.71	2.88	2.71	TBX3	chr12	protein_coding	T-box 3
ENSG00000095739.10	0.811255	1.75478	6.09974e-07	4.25387e-05	1.14	1.18	1.27	2.13	1.85	2.16	BAMBI	chr10	protein_coding	BMP and activin membrane-bound inhibitor
ENSG00000169403.11	-0.46578	3.52912	1.73472e-05	0.000778753	2.57	2.51	2.83	2.07	1.65	1.86	PTAFR	chr1	protein_coding	platelet-activating factor receptor
ENSG00000116350.15	0.359889	8.36336	1.32067e-06	8.37e-05	102.96	119.6	114.21	134.68	143.66	141.98	SRSF4	chr1	protein_coding	serine/arginine-rich splicing factor 4
ENSG00000070882.12	-0.411992	6.45674	1.85204e-08	1.99321e-06	13.8	13.82	13.74	10.28	9.78	10.16	OSBPL3	chr7	protein_coding	oxysterol binding protein-like 3
ENSG00000198053.11	-0.376505	4.58911	2.54635e-05	0.00105826	4.69	5.2	5.04	3.56	3.63	4	SIRPA	chr20	protein_coding	signal-regulatory protein alpha
ENSG00000120800.4	-0.298033	5.17526	0.000213962	0.00606041	4.17	4.2	3.94	3.29	3.16	3.27	UTP20	chr12	protein_coding	UTP20, small subunit (SSU) processome component, homolog (yeast)
ENSG00000179833.4	0.316008	7.5435	9.46893e-06	0.000466753	28.28	27.53	27.72	33.46	32.87	34.75	SERTAD2	chr2	protein_coding	SERTA domain containing 2
ENSG00000270011.6	0.874468	0.653189	0.000210798	0.00598919	0.36	0.31	0.28	0.58	0.65	0.44	ZNF559-ZNF177	chr19	protein_coding	ZNF559-ZNF177 readthrough
ENSG00000196557.10	0.3085	5.70818	0.000208249	0.00592135	4.75	5.37	5.96	6.25	6.12	7.02	CACNA1H	chr16	protein_coding	calcium channel, voltage-dependent, T type, alpha 1H subunit
ENSG00000261488.1	1.09981	-0.145733	0.000277809	0.00737525	0.33	0.22	0.25	0.5	0.65	0.49	RP11-757F18.5	chr3	antisense	--
ENSG00000115657.12	0.326346	4.48737	0.00026302	0.00706413	5.71	6.24	6.4	7.6	7.48	7.33	ABCB6	chr2	protein_coding	ATP-binding cassette, sub-family B (MDR/TAP), member 6 (Langereis blood group)
ENSG00000103512.14	0.308245	6.48436	4.0202e-05	0.00155496	16.56	16.86	17.77	19.28	21.16	21.19	NOMO1	chr16	protein_coding	NODAL modulator 1
ENSG00000253187.2	-0.602156	4.0364	2.93216e-10	4.73544e-08	15.54	15.73	16.15	9.99	10.56	9.81	HOXA10-AS	chr7	antisense	HOXA10 antisense RNA
ENSG00000168702.16	1.47318	1.51446	8.33611e-17	3.3731e-14	0.08	0.09	0.08	0.23	0.24	0.22	LRP1B	chr2	protein_coding	low density lipoprotein receptor-related protein 1B
ENSG00000141934.9	-0.343306	5.79504	1.06459e-05	0.000511753	34.38	37.22	35.39	27.57	25.6	28.88	PPAP2C	chr19	protein_coding	phosphatidic acid phosphatase type 2C
ENSG00000254726.2	0.346544	4.51102	0.000122723	0.00389225	3.3	2.97	2.86	3.66	3.65	3.97	MEX3A	chr1	protein_coding	mex-3 RNA binding family member A
ENSG00000005001.9	-0.548679	2.91842	1.00168e-05	0.000487238	5.79	6.24	5.94	4.21	3.28	4.49	PRSS22	chr16	protein_coding	protease, serine, 22
ENSG00000186472.19	0.417797	3.71483	0.000122208	0.00388277	0.53	0.44	0.41	0.63	0.63	0.53	PCLO	chr7	protein_coding	piccolo presynaptic cytomatrix protein
ENSG00000130489.12	-0.417259	3.458	0.000125083	0.00395349	8.03	8.11	9.49	6.5	6.12	6.09	SCO2	chr22	protein_coding	SCO2 cytochrome c oxidase assembly protein
ENSG00000168209.4	0.434143	9.30275	1.34581e-09	1.83539e-07	277.89	286.83	292.18	366.89	363.75	395.12	DDIT4	chr10	protein_coding	DNA-damage-inducible transcript 4
ENSG00000113621.14	-0.352394	4.3679	0.000160772	0.00484843	6.7	5.85	5.64	4.64	4.23	4.96	TXNDC15	chr5	protein_coding	thioredoxin domain containing 15
ENSG00000279407.1	0.794522	1.36684	2.14718e-05	0.000921486	0.73	0.49	0.52	0.99	0.91	1.01	AC007191.4	chr19	TEC	--
ENSG00000145687.15	0.816466	0.988142	6.27283e-05	0.00224687	0.14	0.15	0.15	0.22	0.25	0.29	SSBP2	chr5	protein_coding	single-stranded DNA binding protein 2
ENSG00000182866.16	2.41017	-2.1068	0.000396402	0.00972439	0.02	0.04	0.01	0.12	0.09	0.14	LCK	chr1	protein_coding	LCK proto-oncogene, Src family tyrosine kinase
ENSG00000168936.10	-0.364117	4.60081	7.45168e-05	0.00258528	8.09	8.86	9.82	6.32	7.06	6.86	TMEM129	chr4	protein_coding	transmembrane protein 129, E3 ubiquitin protein ligase
ENSG00000173432.10	-3.48874	-1.1678	4.27818e-11	7.87656e-09	0.45	1.29	0.98	0.05	0.08	0.11	SAA1	chr11	protein_coding	serum amyloid A1
ENSG00000112742.9	0.514933	4.64239	1.10947e-07	9.58993e-06	5.37	5.19	4.48	7.33	7.7	5.82	TTK	chr6	protein_coding	TTK protein kinase
ENSG00000244468.1	1.54692	-1.14626	0.000226358	0.00630958	0.29	0.42	0.33	0.89	1.11	1.01	RP11-206M11.7	chr3	antisense	--
ENSG00000227036.6	-0.362969	4.84137	2.78131e-05	0.00114046	4.28	4.48	4.76	3.62	3.15	3.47	LINC00511	chr17	lincRNA	long intergenic non-protein coding RNA 511
ENSG00000149679.11	0.454732	3.70904	9.07002e-06	0.000451319	2.9	2.72	2.5	3.47	3.61	3.7	CABLES2	chr20	protein_coding	Cdk5 and Abl enzyme substrate 2
ENSG00000102265.11	0.619001	5.62979	2.75262e-12	6.03316e-10	20.98	24.32	29.14	34.48	38.36	38.55	TIMP1	chrX	protein_coding	TIMP metallopeptidase inhibitor 1
ENSG00000176171.11	0.457302	6.35015	5.15433e-09	6.32643e-07	24.57	20.46	22.02	29.69	27.58	32.15	BNIP3	chr10	protein_coding	BCL2/adenovirus E1B 19kDa interacting protein 3
ENSG00000137338.5	0.455599	3.16279	7.39193e-05	0.00257313	2.17	2.41	2.17	3.14	2.69	3.2	PGBD1	chr6	protein_coding	piggyBac transposable element derived 1
ENSG00000128564.6	2.16189	7.17426	8.23207e-178	3.03121e-173	18.31	18	18.09	75.87	82.9	77.8	VGF	chr7	protein_coding	VGF nerve growth factor inducible
ENSG00000197702.11	-0.412043	4.17563	1.71922e-05	0.000773903	4.04	4.12	4.71	3.3	2.98	3.14	PARVA	chr11	protein_coding	parvin, alpha
ENSG00000181381.13	0.431934	5.07729	6.59261e-07	4.53744e-05	4.15	3.46	3.49	5.26	4.81	4.47	DDX60L	chr4	protein_coding	DEAD (Asp-Glu-Ala-Asp) box polypeptide 60-like
ENSG00000197535.14	-0.356931	5.42712	8.54602e-06	0.000431662	3.77	3.82	3.34	2.75	2.65	2.9	MYO5A	chr15	protein_coding	myosin VA (heavy chain 12, myoxin)
ENSG00000054523.16	0.279824	5.83863	0.000382844	0.00948022	2.76	3.1	2.91	3.45	3.22	3.7	KIF1B	chr1	protein_coding	kinesin family member 1B
ENSG00000142102.15	0.335626	4.61692	0.000272089	0.00726531	4.82	4.89	5.21	6.22	6.73	5.35	ATHL1	chr11	protein_coding	ATH1, acid trehalase-like 1 (yeast)
ENSG00000164379.5	-0.981316	0.889546	3.96444e-06	0.00022118	1.24	1.49	1.2	0.72	0.64	0.57	FOXQ1	chr6	protein_coding	forkhead box Q1
ENSG00000178184.15	-0.472277	3.8422	5.42059e-06	0.00028719	3.74	3.55	3.83	2.83	2.18	2.8	PARD6G	chr18	protein_coding	par-6 family cell polarity regulator gamma
ENSG00000170949.17	0.450572	4.64956	4.42536e-07	3.23315e-05	3.59	3.24	3.4	4.92	4.5	4.16	ZNF160	chr19	protein_coding	zinc finger protein 160
ENSG00000205765.8	-0.346185	4.17449	0.000276332	0.00735727	3.46	3.55	3.72	2.97	2.73	2.52	C5orf51	chr5	protein_coding	chromosome 5 open reading frame 51
ENSG00000198695.2	0.488719	10.7011	1.15667e-08	1.30247e-06	2196.64	2647.53	2510.59	3154.62	3960.73	2914.39	MT-ND6	chrM	protein_coding	mitochondrially encoded NADH dehydrogenase 6
ENSG00000132274.15	-1.81803	1.24063	1.79355e-19	1.01603e-16	1.04	1.05	1.3	0.26	0.37	0.31	TRIM22	chr11	protein_coding	tripartite motif containing 22
ENSG00000110002.15	0.661401	2.57981	7.23453e-07	4.93315e-05	0.59	0.71	0.78	1.13	0.96	1.14	VWA5A	chr11	protein_coding	von Willebrand factor A domain containing 5A
ENSG00000075218.18	0.465215	3.49189	1.02263e-05	0.000494294	2.69	2.84	2.9	3.89	3.57	3.88	GTSE1	chr22	protein_coding	G-2 and S-phase expressed 1
ENSG00000162851.7	-0.31081	5.25454	0.000251845	0.00683722	24.23	20.83	18.77	16.44	17.24	16.21	TFB2M	chr1	protein_coding	transcription factor B2, mitochondrial
ENSG00000240021.9	3.12997	-2.51243	0.000372396	0.00929022	0	0.01	0.01	0.02	0.08	0.13	TEX35	chr1	protein_coding	testis expressed 35
ENSG00000203499.10	-0.589394	3.05434	1.02629e-06	6.65318e-05	2.92	3.38	3.8	2.32	2.07	2.18	FAM83H-AS1	chr8	lincRNA	FAM83H antisense RNA 1 (head to head)
ENSG00000177494.5	-0.980928	4.26607	1.02106e-25	8.74361e-23	9.79	10.46	10.5	4.9	4.84	5.42	ZBED2	chr3	protein_coding	zinc finger, BED-type containing 2
ENSG00000278535.4	-0.529534	2.58986	6.55506e-05	0.00232983	3.7	4.08	4.54	2.78	3.02	2.51	DHRS11	chr17	protein_coding	dehydrogenase/reductase (SDR family) member 11
ENSG00000100351.16	-1.8947	-1.48707	0.000110113	0.00355043	0.12	0.14	0.08	0.02	0.03	0.04	GRAP2	chr22	protein_coding	GRB2-related adaptor protein 2
ENSG00000112208.11	-0.53211	5.52268	2.59596e-11	4.90198e-09	8.34	7.41	7.05	5.04	5.2	5.06	BAG2	chr6	protein_coding	BCL2-associated athanogene 2
ENSG00000230487.7	0.564833	1.84563	0.000390242	0.00962081	0.42	0.46	0.41	0.56	0.62	0.68	PSMG3-AS1	chr7	lincRNA	PSMG3 antisense RNA 1 (head to head)
ENSG00000144659.10	-0.347298	5.10137	5.8547e-05	0.0021177	15.03	17.78	17.58	12.69	12.03	13.87	SLC25A38	chr3	protein_coding	solute carrier family 25, member 38
ENSG00000138759.17	-0.505432	5.80423	5.76885e-11	1.0362e-08	3.51	3.4	3.31	2.28	2.23	2.49	FRAS1	chr4	protein_coding	Fraser extracellular matrix complex subunit 1
ENSG00000185567.6	0.386527	7.55459	1.3971e-07	1.1511e-05	8.02	8.28	8.5	10.09	11.17	10.26	AHNAK2	chr14	protein_coding	AHNAK nucleoprotein 2
ENSG00000174652.17	0.465209	2.8323	0.000187553	0.00551804	1.1	1.01	1.15	1.53	1.26	1.59	ZNF266	chr19	protein_coding	zinc finger protein 266
ENSG00000111801.15	-0.461749	3.55142	1.16115e-05	0.000550269	4.41	4.33	3.85	2.98	2.79	3.11	BTN3A3	chr6	protein_coding	butyrophilin, subfamily 3, member A3
ENSG00000136205.16	-0.486534	3.40979	6.04517e-06	0.000315291	1.53	1.51	1.39	0.96	1.03	1.07	TNS3	chr7	protein_coding	tensin 3
ENSG00000281376.1	-1.34308	-0.346618	4.64814e-05	0.00176812	0.53	0.63	0.43	0.27	0.17	0.16	ABALON	chr20	antisense	apoptotic BCL2L1-antisense long non-coding RNA
ENSG00000005436.13	-0.414642	4.22194	1.47246e-05	0.00067689	4.44	4.05	3.78	3.14	3.11	2.69	GCFC2	chr2	protein_coding	GC-rich sequence DNA-binding factor 2
ENSG00000164828.17	0.257696	7.25711	0.000384507	0.00950222	28.91	26.82	26.73	31.98	30.53	33.31	SUN1	chr7	protein_coding	Sad1 and UNC84 domain containing 1
ENSG00000137312.14	0.88277	6.38297	4.47947e-31	5.15447e-28	26.54	29.13	29.82	49.72	52.31	51.35	FLOT1	chr6	protein_coding	flotillin 1
ENSG00000071246.10	0.343228	5.20541	8.559e-05	0.0028858	4.24	5.25	5.18	5.58	6.44	6.1	VASH1	chr14	protein_coding	vasohibin 1
ENSG00000010704.18	-0.479781	2.80688	0.00030156	0.00785848	1.12	1.63	1.46	1.01	0.89	1.05	HFE	chr6	protein_coding	hemochromatosis
ENSG00000135486.17	0.294353	10.5094	7.17058e-05	0.00250746	262.97	310.45	279.12	341.77	343.74	331.24	HNRNPA1	chr12	protein_coding	heterogeneous nuclear ribonucleoprotein A1
ENSG00000167754.12	-0.84292	1.23908	6.61987e-06	0.000342837	1.85	1.62	1.85	0.97	1.05	0.86	KLK5	chr19	protein_coding	kallikrein-related peptidase 5
ENSG00000171552.12	-0.381888	8.26888	4.04165e-07	2.9681e-05	102.8	116.52	120.9	81.85	82.4	89.74	BCL2L1	chr20	protein_coding	BCL2-like 1
ENSG00000132436.11	0.41652	4.45996	8.6711e-06	0.000436781	3.79	3.57	3.4	5	4.85	4.08	FIGNL1	chr7	protein_coding	fidgetin-like 1
ENSG00000169918.9	0.817336	2.04956	5.42431e-08	5.13455e-06	0.28	0.23	0.25	0.44	0.45	0.43	OTUD7A	chr15	protein_coding	OTU deubiquitinase 7A
ENSG00000110108.9	-0.364046	4.4853	3.83722e-05	0.00150313	9.5	9.8	9.69	7.36	7.12	7.43	TMEM109	chr11	protein_coding	transmembrane protein 109
ENSG00000112531.16	0.365193	4.76006	3.45626e-05	0.00137288	1.51	1.39	1.28	1.82	1.61	1.79	QKI	chr6	protein_coding	QKI, KH domain containing, RNA binding
ENSG00000187514.14	0.390608	11.7703	4.70566e-08	4.55979e-06	1438.15	1520.04	1485.08	1843.85	1958.55	1859.74	PTMA	chr2	protein_coding	prothymosin, alpha
ENSG00000085719.11	-0.355626	6.43803	3.64736e-06	0.00020662	18.41	17.89	18.92	14.9	12.43	14.66	CPNE3	chr8	protein_coding	copine III
ENSG00000100181.21	0.577759	3.77762	1.15191e-07	9.88708e-06	0.76	0.98	1.12	1.4	1.34	1.44	TPTEP1	chr22	lincRNA	transmembrane phosphatase with tensin homology pseudogene 1
ENSG00000188342.11	-0.336575	7.33848	1.0229e-05	0.000494294	83.7	73.88	67.54	60.66	54.77	57.74	GTF2F2	chr13	protein_coding	general transcription factor IIF, polypeptide 2, 30kDa
ENSG00000100644.16	-0.3025	7.08362	6.69001e-05	0.00236788	33.11	32.04	32.99	28.61	25.33	23.42	HIF1A	chr14	protein_coding	hypoxia inducible factor 1, alpha subunit (basic helix-loop-helix transcription factor)
ENSG00000170260.8	0.421274	3.76459	3.16993e-05	0.00126753	3.8	4.08	3.62	4.75	5.08	5.13	ZNF212	chr7	protein_coding	zinc finger protein 212
ENSG00000171848.13	0.373049	6.95855	4.95323e-06	0.000266649	30.24	27.12	24.94	35.57	29.48	38.54	RRM2	chr2	protein_coding	ribonucleotide reductase M2
ENSG00000070371.15	0.506846	2.58005	8.28894e-05	0.00280529	0.8	0.77	0.84	1.06	1.1	1.17	CLTCL1	chr22	protein_coding	clathrin, heavy chain-like 1
ENSG00000112096.16	-0.308528	6.46683	3.03331e-05	0.00122072	5.28	5.16	4.96	4.2	3.81	4.07	SOD2	chr6	protein_coding	superoxide dismutase 2, mitochondrial
ENSG00000111665.11	0.607543	3.87714	8.81597e-09	1.02404e-06	2.2	2.58	2.79	3.55	4.22	3.48	CDCA3	chr12	protein_coding	cell division cycle associated 3
ENSG00000185222.7	0.299672	6.39438	0.000268708	0.00718546	68.97	64.29	58.68	78.45	84.7	66.16	WBP5	chrX	protein_coding	WW domain binding protein 5
ENSG00000125730.16	-0.917627	3.78629	4.45862e-18	2.13215e-15	2.89	3.02	3.62	1.51	1.72	1.68	C3	chr19	protein_coding	complement component 3
ENSG00000111011.17	0.38503	7.73157	1.70563e-07	1.37429e-05	50.98	48.91	46.17	61.08	65.68	58.53	RSRC2	chr12	protein_coding	arginine/serine-rich coiled-coil 2
ENSG00000089472.16	1.8531	0.310373	6.48698e-12	1.32702e-09	0.08	0.06	0.07	0.29	0.2	0.25	HEPH	chrX	protein_coding	hephaestin
ENSG00000073792.15	0.257165	8.32954	0.000305635	0.00794781	70.49	72.23	70.87	84.15	78.82	85.25	IGF2BP2	chr3	protein_coding	insulin-like growth factor 2 mRNA binding protein 2
ENSG00000198919.12	0.451712	5.68179	4.78686e-08	4.59758e-06	7.71	6.55	6.28	9.97	8.68	8.61	DZIP3	chr3	protein_coding	DAZ interacting zinc finger protein 3
ENSG00000111859.16	1.66291	3.01282	3.49814e-39	6.44043e-36	0.49	0.52	0.39	1.56	1.3	1.46	NEDD9	chr6	protein_coding	neural precursor cell expressed, developmentally down-regulated 9
ENSG00000164949.7	0.728128	4.34982	1.56896e-15	5.39927e-13	6.7	6.12	6.45	10.21	9.95	10.86	GEM	chr8	protein_coding	GTP binding protein overexpressed in skeletal muscle
ENSG00000259820.1	0.605616	2.14173	9.68297e-05	0.00319486	0.62	0.48	0.45	0.89	0.65	0.75	AC083843.1	chr8	lincRNA	--
ENSG00000112146.16	-0.361202	5.94854	3.40935e-06	0.000194333	14	11.76	12.2	9.56	9.51	9.61	FBXO9	chr6	protein_coding	F-box protein 9
ENSG00000144063.3	0.520997	6.30149	9.73772e-12	1.93818e-09	19.09	19.49	20.39	27.82	25.13	29.39	MALL	chr2	protein_coding	mal, T-cell differentiation protein-like
ENSG00000177606.6	0.370116	6.6721	4.81815e-07	3.4719e-05	23.38	24.07	22.61	28.41	28.95	30.66	JUN	chr1	protein_coding	jun proto-oncogene
ENSG00000146054.17	-0.518195	4.28235	9.23016e-08	8.18971e-06	4.21	4.52	4.45	3.46	2.67	2.84	TRIM7	chr5	protein_coding	tripartite motif containing 7
ENSG00000196611.4	1.74135	0.5237	3.22928e-12	7.03602e-10	0.21	0.3	0.37	0.99	1.02	0.94	MMP1	chr11	protein_coding	matrix metallopeptidase 1
ENSG00000124588.19	0.316239	5.72863	5.16357e-05	0.00192054	3.69	4.06	4.16	4.79	4.86	4.77	NQO2	chr6	protein_coding	NAD(P)H dehydrogenase, quinone 2
ENSG00000103254.9	-0.453557	3.05791	0.000122213	0.00388277	8.11	7.37	6.37	5.21	5.38	4.86	FAM173A	chr16	protein_coding	family with sequence similarity 173, member A
ENSG00000233098.8	1.22608	-0.557016	0.000402425	0.00984592	0.04	0.03	0.06	0.11	0.1	0.09	CCDC144NL-AS1	chr17	antisense	CCDC144NL antisense RNA 1
ENSG00000120278.14	-0.532442	3.55817	4.71528e-07	3.41112e-05	1.91	1.75	1.61	1.24	1.1	1.2	PLEKHG1	chr6	protein_coding	pleckstrin homology domain containing, family G (with RhoGef domain) member 1
ENSG00000248323.5	0.671573	3.25235	5.04431e-09	6.21209e-07	2.41	2.38	2.24	4.02	3.12	3.75	LUCAT1	chr5	lincRNA	lung cancer associated transcript 1 (non-protein coding)
ENSG00000103888.15	0.537819	2.65069	2.88302e-05	0.00117432	0.62	0.58	0.72	0.85	0.92	0.95	CEMIP	chr15	protein_coding	cell migration inducing protein, hyaluronan binding
ENSG00000010278.11	0.269846	7.71039	0.000311679	0.00807645	96.43	93.52	96.28	117.67	98.82	119.16	CD9	chr12	protein_coding	CD9 molecule
ENSG00000164938.13	-0.450953	4.89388	1.12372e-07	9.66766e-06	5.89	5.5	5.47	4.32	3.86	3.81	TP53INP1	chr8	protein_coding	tumor protein p53 inducible nuclear protein 1
ENSG00000077522.12	1.95075	-0.902078	2.45882e-06	0.000144862	0.04	0.03	0.04	0.19	0.09	0.13	ACTN2	chr1	protein_coding	actinin, alpha 2
ENSG00000034510.5	0.643655	10.551	3.83716e-17	1.62405e-14	2267.31	2067.75	2250.47	2939.66	3418.18	3638.91	TMSB10	chr2	protein_coding	thymosin beta 10
ENSG00000104852.14	0.289567	8.09688	7.51168e-05	0.00259461	144.45	133.41	136.65	159.02	175.62	157.5	SNRNP70	chr19	protein_coding	small nuclear ribonucleoprotein 70kDa (U1)
ENSG00000234745.9	-0.315588	7.64556	4.0836e-05	0.00157782	118.38	138.45	143.09	99.8	103.44	109.4	HLA-B	chr6	protein_coding	major histocompatibility complex, class I, B
ENSG00000166228.8	-0.431517	4.67249	4.00752e-06	0.000223245	23.34	27.77	29.82	19.95	17.93	20.65	PCBD1	chr10	protein_coding	pterin-4 alpha-carbinolamine dehydratase/dimerization cofactor of hepatocyte nuclear factor 1 alpha
ENSG00000104341.16	-0.272072	6.86039	0.000379263	0.00940418	35.45	36.74	39.44	33.07	27.79	29.11	LAPTM4B	chr8	protein_coding	lysosomal protein transmembrane 4 beta
ENSG00000174460.3	1.42089	0.309093	1.3572e-07	1.1281e-05	0.26	0.35	0.21	0.59	0.86	0.66	ZCCHC12	chrX	protein_coding	zinc finger, CCHC domain containing 12
ENSG00000164626.8	0.386783	3.3304	0.000361365	0.00906415	2.14	2.15	2.15	2.68	2.65	2.86	KCNK5	chr6	protein_coding	potassium channel, two pore domain subfamily K, member 5
ENSG00000103260.8	-0.522469	4.68556	4.84221e-09	6.00336e-07	7.7	7.74	8.92	5.54	5.7	5.26	METRN	chr16	protein_coding	meteorin, glial cell differentiation regulator
ENSG00000172164.13	-1.51931	2.82326	1.26914e-32	1.66901e-29	2.02	1.63	1.92	0.65	0.62	0.62	SNTB1	chr8	protein_coding	syntrophin, beta 1 (dystrophin-associated protein A1, 59kDa, basic component 1)
ENSG00000133316.15	-0.282902	6.41806	0.000239562	0.00658786	42.15	41.51	44.6	31.26	36.85	34.33	WDR74	chr11	protein_coding	WD repeat domain 74
ENSG00000088325.15	0.38181	7.48021	1.85207e-07	1.47933e-05	38.86	40.45	40.59	49.52	48.05	54.37	TPX2	chr20	protein_coding	TPX2, microtubule-associated
ENSG00000111602.11	0.376425	6.41891	3.98671e-07	2.93597e-05	13.18	13.8	13.5	16.38	17.11	17.62	TIMELESS	chr12	protein_coding	timeless circadian clock
ENSG00000196072.11	-0.311032	5.56243	0.000382048	0.00946688	19.42	16.15	15.49	14.67	13.84	11.42	BLOC1S2	chr10	protein_coding	biogenesis of lysosomal organelles complex-1, subunit 2
ENSG00000186204.14	0.884897	1.52084	5.00336e-07	3.5913e-05	0.81	0.94	0.88	1.65	1.74	1.36	CYP4F12	chr19	protein_coding	cytochrome P450, family 4, subfamily F, polypeptide 12
ENSG00000149115.13	0.289192	7.039	0.000251972	0.00683722	16.23	18.67	19.67	19.75	22.76	22.36	TNKS1BP1	chr11	protein_coding	tankyrase 1 binding protein 1, 182kDa
ENSG00000007516.13	0.54969	4.9888	1.72366e-10	2.88493e-08	4.57	4.52	5.02	6.56	7.27	6.26	BAIAP3	chr16	protein_coding	BAI1-associated protein 3
ENSG00000115129.13	-0.789343	3.78322	3.19335e-14	9.18637e-12	7.93	8.04	7.9	4.07	5.12	4.21	TP53I3	chr2	protein_coding	tumor protein p53 inducible protein 3
ENSG00000162148.10	0.569681	2.2948	6.24847e-05	0.00224032	1.39	1.6	1.54	1.99	2.46	2.11	PPP1R32	chr11	protein_coding	protein phosphatase 1, regulatory subunit 32
ENSG00000136827.11	-0.348229	4.44145	0.000221784	0.00622925	11.69	10.16	10.8	9.04	7.16	8.75	TOR1A	chr9	protein_coding	torsin family 1, member A (torsin A)
ENSG00000268089.2	0.466418	2.91093	0.000180562	0.00535751	0.81	0.98	1.03	1.42	1.1	1.3	GABRQ	chrX	protein_coding	gamma-aminobutyric acid (GABA) A receptor, theta
ENSG00000099250.17	-0.676978	2.22007	3.75128e-06	0.000211855	0.47	0.52	0.47	0.35	0.25	0.29	NRP1	chr10	protein_coding	neuropilin 1
ENSG00000116096.5	-0.293564	5.62379	0.000198546	0.0057116	33.51	33.72	35.02	25.75	28.97	26.35	SPR	chr2	protein_coding	sepiapterin reductase (7,8-dihydrobiopterin:NADP+ oxidoreductase)
ENSG00000142173.14	0.292106	7.16272	8.28051e-05	0.00280529	25.96	26.59	28.99	30.77	32.77	33.55	COL6A2	chr21	protein_coding	collagen, type VI, alpha 2
ENSG00000244255.5	-0.718671	3.06671	2.55898e-09	3.29464e-07	2.14	2.6	2.37	1.31	1.3	1.6	XXbac-BPG116M5.17	chr6	protein_coding	--
ENSG00000171223.5	0.275072	6.75032	0.00030366	0.00790761	46.89	49.07	53.19	57.75	54.53	63.33	JUNB	chr19	protein_coding	jun B proto-oncogene
ENSG00000157214.13	-0.52827	3.97368	2.58717e-07	2.01832e-05	2.57	2.07	2.56	1.81	1.5	1.54	STEAP2	chr7	protein_coding	STEAP family member 2, metalloreductase
ENSG00000129128.12	-0.281115	6.12126	0.000368735	0.00921762	16.47	15.2	14.92	13.76	11.13	12.39	SPCS3	chr4	protein_coding	signal peptidase complex subunit 3 homolog (S. cerevisiae)
ENSG00000154310.16	0.663478	6.02686	3.74468e-18	1.83849e-15	6.34	6.73	6.31	9.56	9.99	10.3	TNIK	chr3	protein_coding	TRAF2 and NCK interacting kinase
ENSG00000163053.10	-0.517408	2.56978	0.00011244	0.00361851	1.33	1.62	1.45	1.1	0.88	1.03	SLC16A14	chr2	protein_coding	solute carrier family 16, member 14
ENSG00000179965.11	-0.457176	3.24698	4.58158e-05	0.00174641	1.72	1.85	1.83	1.33	1.16	1.35	ZNF771	chr16	protein_coding	zinc finger protein 771
ENSG00000130589.16	0.428476	5.28015	3.8833e-07	2.8713e-05	2.77	3.39	3.41	4.17	4.08	4.3	HELZ2	chr20	protein_coding	helicase with zinc finger 2, transcriptional coactivator
ENSG00000149782.11	0.298356	7.35378	4.66309e-05	0.00177197	27.99	27.09	29.33	31.76	34.68	34.45	PLCB3	chr11	protein_coding	phospholipase C, beta 3 (phosphatidylinositol-specific)
ENSG00000156463.17	-0.604259	3.16347	1.55176e-07	1.26694e-05	1.43	1.56	1.73	1.02	1.01	0.99	SH3RF2	chr5	protein_coding	SH3 domain containing ring finger 2
ENSG00000260834.1	0.611664	3.31231	4.56804e-07	3.32055e-05	4.49	4.95	6.81	7.75	8.67	7.86	RP11-256I9.2	chr16	lincRNA	--
ENSG00000105971.14	-0.655013	6.37961	1.28131e-14	3.86726e-12	23.98	22.48	22.14	16.54	11.56	14.28	CAV2	chr7	protein_coding	caveolin 2
ENSG00000116852.14	0.400802	4.68646	3.37333e-06	0.000193177	2.06	2.05	2.1	2.56	2.65	2.77	KIF21B	chr1	protein_coding	kinesin family member 21B
ENSG00000250072.5	-1.55458	-0.924387	5.24649e-05	0.00194548	0.19	0.2	0.21	0.06	0.06	0.08	CTC-529P8.1	chr5	lincRNA	--
ENSG00000175084.11	0.550753	3.43146	3.40403e-07	2.56851e-05	3.44	3.94	3.43	5.18	4.94	5.29	DES	chr2	protein_coding	desmin
ENSG00000135245.9	0.986019	4.02989	2.97104e-22	1.95357e-19	7.58	7.39	6.96	13.85	12.29	16.07	HILPDA	chr7	protein_coding	hypoxia inducible lipid droplet-associated
ENSG00000179431.6	-0.63163	2.87762	1.05849e-06	6.84987e-05	3.57	3.29	3.26	2.22	1.63	2.51	FJX1	chr11	protein_coding	four jointed box 1 (Drosophila)
ENSG00000226145.7	1.39336	0.44998	7.09058e-08	6.51096e-06	0.38	0.4	0.31	0.75	1.17	0.84	KRT16P6	chr17	transcribed_unprocessed_pseudogene	keratin 16 pseudogene 6
ENSG00000277247.1	0.870643	0.848025	0.000107155	0.00348864	1.91	2.51	2.86	3.51	4.11	5.46	RP11-785D18.3	chr12	antisense	--
ENSG00000171004.17	-0.585922	4.50085	6.37129e-11	1.12251e-08	6.01	5.16	5.44	3.58	3.61	3.54	HS6ST2	chrX	protein_coding	heparan sulfate 6-O-sulfotransferase 2
ENSG00000186522.14	0.328286	6.77803	5.6091e-06	0.00029675	25.52	25.2	25.14	31.62	30.18	30.8	2018-09-10	chr2	protein_coding	septin 10
ENSG00000163885.11	1.99765	-1.73022	0.000280659	0.0074402	0.02	0.05	0.05	0.13	0.14	0.22	CCDC37	chr3	protein_coding	coiled-coil domain containing 37
ENSG00000153094.21	0.520687	4.49275	3.24911e-08	3.30494e-06	3.12	2.6	2.75	3.83	3.56	4.39	BCL2L11	chr2	protein_coding	BCL2-like 11 (apoptosis facilitator)
ENSG00000167904.14	-0.443399	4.30117	1.77617e-06	0.000108641	3.1	2.71	2.77	2.19	1.96	1.98	TMEM68	chr8	protein_coding	transmembrane protein 68
ENSG00000154237.12	-0.409838	4.32754	5.89928e-06	0.000308995	2.71	2.68	2.66	1.94	1.92	2.04	LRRK1	chr15	protein_coding	leucine-rich repeat kinase 1
ENSG00000137310.11	0.544088	3.91503	2.59079e-08	2.71017e-06	3.33	3.39	3.65	4.79	4.83	5.1	TCF19	chr6	protein_coding	transcription factor 19
ENSG00000161179.13	-0.457657	4.3825	1.95741e-06	0.000118	15.52	15.97	18.21	10.39	11.9	12.92	YDJC	chr22	protein_coding	YdjC homolog (bacterial)
ENSG00000227300.12	1.22566	0.531501	1.91012e-06	0.000115682	0.37	0.59	0.58	0.88	1.07	1.6	KRT16P2	chr17	transcribed_unprocessed_pseudogene	keratin 16 pseudogene 2
ENSG00000152284.4	0.378667	4.23765	7.59967e-05	0.00261284	4.77	5.09	5.49	6.12	6.14	7.2	TCF7L1	chr2	protein_coding	transcription factor 7-like 1 (T-cell specific, HMG-box)
ENSG00000131725.13	0.367815	5.80104	3.22041e-06	0.000185574	11.55	11.06	10.12	14.55	12.64	13.86	WDR44	chrX	protein_coding	WD repeat domain 44
ENSG00000005100.12	-0.319025	5.02165	0.000234148	0.00647768	5.52	5.69	6.66	4.66	4.81	4.46	DHX33	chr17	protein_coding	DEAH (Asp-Glu-Ala-His) box polypeptide 33
ENSG00000179094.13	0.628501	4.78126	5.83092e-13	1.44098e-10	3.55	3.53	3.93	5.26	5.4	5.91	PER1	chr17	protein_coding	period circadian clock 1
ENSG00000136002.16	0.369052	5.15702	8.13025e-06	0.000412641	3.3	3.4	3.71	4.23	4.57	4.28	ARHGEF4	chr2	protein_coding	Rho guanine nucleotide exchange factor (GEF) 4
ENSG00000170915.8	0.43222	3.7821	2.52558e-05	0.00105262	2.2	2	2.49	2.87	2.84	3.08	PAQR8	chr6	protein_coding	progestin and adipoQ receptor family member VIII
ENSG00000090861.15	0.272328	8.91518	0.000205339	0.00585746	108.32	122.28	119.97	132.61	140.91	138.21	AARS	chr16	protein_coding	alanyl-tRNA synthetase
ENSG00000121621.6	0.412736	4.08855	9.57743e-05	0.00316855	4.23	3.81	3.36	5.5	5.17	4.04	KIF18A	chr11	protein_coding	kinesin family member 18A
ENSG00000162063.12	0.475276	4.59172	1.11734e-07	9.63528e-06	4.15	4.56	4.4	5.67	5.63	6.43	CCNF	chr16	protein_coding	cyclin F
ENSG00000111490.12	-0.332796	4.56137	0.000145122	0.00445307	3.13	3	3.16	2.46	2.29	2.42	TBC1D30	chr12	protein_coding	TBC1 domain family, member 30
ENSG00000104885.17	0.393204	6.01001	3.31258e-07	2.52016e-05	6.91	6.98	6.99	8.58	8.42	9.66	DOT1L	chr19	protein_coding	DOT1-like histone H3K79 methyltransferase
ENSG00000167880.7	0.356807	7.04176	1.62349e-06	0.00010098	15.58	16.01	16.62	19.23	21.41	19.37	EVPL	chr17	protein_coding	envoplakin
ENSG00000158985.13	-0.364626	5.32169	5.2752e-06	0.000280698	9.57	9.07	9.38	7.4	6.52	7.24	CDC42SE2	chr5	protein_coding	CDC42 small effector 2
ENSG00000163898.9	0.299084	5.25821	0.00018478	0.00546066	7.93	8.07	7.75	9.17	9.36	9.87	LIPH	chr3	protein_coding	lipase, member H
ENSG00000166938.12	-0.386044	4.85889	1.49973e-05	0.000686853	7.5	8.27	7.4	5.57	5.2	6.48	DIS3L	chr15	protein_coding	DIS3 like exosome 3'-5' exoribonuclease
ENSG00000100294.12	-0.357267	3.91371	0.000388047	0.00957685	6.94	8.14	7.79	5.75	5.42	6.23	MCAT	chr22	protein_coding	malonyl CoA:ACP acyltransferase (mitochondrial)
ENSG00000217801.9	0.424505	4.08002	8.3022e-06	0.0004205	6.62	6.48	6.29	7.97	8.76	8.55	RP11-465B22.3	chr1	transcribed_unprocessed_pseudogene	--
ENSG00000182979.17	-0.512396	7.46395	1.38607e-12	3.20992e-10	65.9	67.61	66.74	44.55	43.98	47.97	MTA1	chr14	protein_coding	metastasis associated 1
ENSG00000115008.5	-2.43797	-1.54349	2.54966e-06	0.000149735	0.24	0.21	0.25	0.03	0.04	0.05	IL1A	chr2	protein_coding	interleukin 1, alpha
ENSG00000148200.16	0.471128	3.03617	5.03187e-05	0.00188296	0.87	0.94	0.89	1.15	1.2	1.29	NR6A1	chr9	protein_coding	nuclear receptor subfamily 6, group A, member 1
ENSG00000136810.12	-0.309369	7.03549	7.25422e-05	0.00253404	167.79	154.15	144.17	127.19	129.92	108.16	TXN	chr9	protein_coding	thioredoxin
ENSG00000225630.1	-0.6304	5.69998	3.28974e-11	6.11792e-09	56.76	49.76	62.09	42.4	35.45	28.07	MTND2P28	chr1	unprocessed_pseudogene	MT-ND2 pseudogene 28
ENSG00000185716.11	-0.384208	4.39342	8.93921e-05	0.00299756	3.65	3.53	4.33	3.25	2.74	2.6	C16orf52	chr16	protein_coding	chromosome 16 open reading frame 52
ENSG00000023839.10	0.42047	5.76087	8.24415e-08	7.49546e-06	7	6.82	7.43	9.69	9.39	8.59	ABCC2	chr10	protein_coding	ATP-binding cassette, sub-family C (CFTR/MRP), member 2
ENSG00000151748.14	-0.346177	6.01186	1.21428e-05	0.000573234	23.16	21.5	21.09	17.55	14.79	17.95	SAV1	chr14	protein_coding	salvador family WW domain containing protein 1
ENSG00000117472.9	-0.775621	3.39799	1.52388e-12	3.48523e-10	7.94	7.66	7.31	4.82	4.25	3.94	TSPAN1	chr1	protein_coding	tetraspanin 1
ENSG00000100591.7	-0.258525	7.89758	0.000317363	0.00816057	124.94	121.48	119.27	96.86	103.52	96.64	AHSA1	chr14	protein_coding	AHA1, activator of heat shock 90kDa protein ATPase homolog 1 (yeast)
ENSG00000197565.15	0.962391	1.55418	1.57475e-07	1.28003e-05	0.31	0.23	0.25	0.53	0.39	0.59	COL4A6	chrX	protein_coding	collagen, type IV, alpha 6
ENSG00000258947.6	1.06799	0.956668	2.69e-07	2.08969e-05	0.32	0.36	0.35	0.68	0.78	0.65	TUBB3	chr16	protein_coding	tubulin, beta 3 class III
ENSG00000165689.16	-0.270967	6.37631	0.000277003	0.00736901	35.22	34.21	36.7	27.4	28.48	29.63	SDCCAG3	chr9	protein_coding	serologically defined colon cancer antigen 3
ENSG00000059804.15	2.78246	1.00852	4.24229e-31	5.03902e-28	0.17	0.09	0.1	0.7	0.74	0.93	SLC2A3	chr12	protein_coding	solute carrier family 2 (facilitated glucose transporter), member 3
ENSG00000135778.11	-0.365469	5.38497	4.04743e-06	0.000224426	5.86	5.85	5.77	4.58	4.07	4.55	NTPCR	chr1	protein_coding	nucleoside-triphosphatase, cancer-related
ENSG00000162777.16	-0.304482	4.97034	0.000291012	0.00765951	14.56	15.02	14.46	10.81	11.51	12.34	DENND2D	chr1	protein_coding	DENN/MADD domain containing 2D
ENSG00000263465.3	-0.609997	5.5379	1.07662e-14	3.27632e-12	13.54	13.11	12.21	8.42	8.46	7.85	SRSF8	chr11	protein_coding	serine/arginine-rich splicing factor 8
ENSG00000108830.9	1.03449	0.449918	3.93141e-05	0.00152864	0.23	0.22	0.14	0.39	0.39	0.37	RND2	chr17	protein_coding	Rho family GTPase 2
ENSG00000196923.13	0.320709	7.1199	8.80062e-06	0.000442096	50.25	52.72	51.85	62.32	62.52	63.17	PDLIM7	chr5	protein_coding	PDZ and LIM domain 7 (enigma)
ENSG00000142156.14	0.274689	7.16425	0.000262053	0.00704845	27.23	27.47	30.61	31.21	34.58	34.55	COL6A1	chr21	protein_coding	collagen, type VI, alpha 1
ENSG00000204305.13	0.581734	2.61334	6.95528e-06	0.000357292	2.56	2.87	2.62	3.83	4.2	3.7	AGER	chr6	protein_coding	advanced glycosylation end product-specific receptor
ENSG00000087116.13	0.958767	2.05309	3.5388e-09	4.46252e-07	0.42	0.34	0.34	0.56	0.66	0.85	ADAMTS2	chr5	protein_coding	ADAM metallopeptidase with thrombospondin type 1 motif, 2
ENSG00000160191.17	0.356239	6.16536	2.02161e-06	0.000121385	28.51	26.43	27.12	33.51	33.18	35.39	PDE9A	chr21	protein_coding	phosphodiesterase 9A
ENSG00000175793.11	-0.412646	8.40739	1.49475e-08	1.63809e-06	266.44	271.21	281.36	191.71	191.48	215.09	SFN	chr1	protein_coding	stratifin
ENSG00000108848.15	0.325197	9.79017	0.000323332	0.00828512	108.42	101.2	98.59	131.52	147.94	95.47	LUC7L3	chr17	protein_coding	LUC7-like 3 (S. cerevisiae)
ENSG00000112312.9	0.316399	5.81797	9.4338e-05	0.00313229	39.19	33.21	30.8	41.52	41.17	41.98	GMNN	chr6	protein_coding	geminin, DNA replication inhibitor
ENSG00000188827.10	0.367962	3.8529	0.000277173	0.00736901	1.51	1.57	1.72	1.83	2.12	2.08	SLX4	chr16	protein_coding	SLX4 structure-specific endonuclease subunit
ENSG00000196542.8	0.896764	1.57064	5.12294e-07	3.64868e-05	0.73	0.47	0.57	1.11	0.94	1.13	SPTSSB	chr3	protein_coding	serine palmitoyltransferase, small subunit B
ENSG00000101236.16	0.70996	3.11346	1.26933e-09	1.744e-07	0.73	0.75	0.89	1.32	1.16	1.31	RNF24	chr20	protein_coding	ring finger protein 24
ENSG00000213390.10	0.422464	4.5968	1.5975e-06	0.00010004	3.62	3.39	3.39	4.34	4.72	4.47	ARHGAP19	chr10	protein_coding	Rho GTPase activating protein 19
ENSG00000105364.13	-0.310508	6.34698	5.26405e-05	0.00194807	31.15	33.54	35.15	25.07	25.32	27.94	MRPL4	chr19	protein_coding	mitochondrial ribosomal protein L4
ENSG00000152778.8	-0.333906	4.55843	0.000187658	0.00551804	6.43	5.81	6	5.07	4.35	4.64	IFIT5	chr10	protein_coding	interferon-induced protein with tetratricopeptide repeats 5
ENSG00000099337.4	0.323548	6.08331	2.98784e-05	0.00120798	9.12	10.17	10.02	12.45	12.05	11.19	KCNK6	chr19	protein_coding	potassium channel, two pore domain subfamily K, member 6
ENSG00000084636.17	-0.73121	1.23997	0.000194732	0.00566004	0.36	0.44	0.51	0.29	0.27	0.21	COL16A1	chr1	protein_coding	collagen, type XVI, alpha 1
ENSG00000124098.9	-0.302686	5.45746	0.000163373	0.00491408	15.07	14.24	15.08	12.8	11.26	10.94	FAM210B	chr20	protein_coding	family with sequence similarity 210, member B
ENSG00000152642.10	-0.349789	4.94429	4.30821e-05	0.00165592	7.66	7.93	8.07	5.84	5.6	6.63	GPD1L	chr3	protein_coding	glycerol-3-phosphate dehydrogenase 1-like
ENSG00000181192.11	0.540477	4.65934	1.0452e-09	1.48025e-07	3.68	3.7	3.73	4.86	5.14	5.72	DHTKD1	chr10	protein_coding	dehydrogenase E1 and transketolase domain containing 1
ENSG00000100941.8	0.539189	9.10044	9.34977e-09	1.07924e-06	113.02	113.22	107.9	158.62	193.94	118.89	PNN	chr14	protein_coding	pinin, desmosome associated protein
ENSG00000165516.10	-0.402751	4.77525	3.85587e-06	0.000217428	4.97	5.18	5.58	4.1	3.64	3.85	KLHDC2	chr14	protein_coding	kelch domain containing 2
ENSG00000077274.8	0.643533	2.94991	1.6528e-07	1.33757e-05	1.42	1.42	1.83	2.4	2.2	2.53	CAPN6	chrX	protein_coding	calpain 6
ENSG00000160862.12	-0.669427	1.56623	7.78252e-05	0.00265842	1.61	1.58	1.43	0.89	0.9	1.03	AZGP1	chr7	protein_coding	alpha-2-glycoprotein 1, zinc-binding
ENSG00000163689.18	0.723206	3.21717	1.07358e-09	1.51461e-07	1.15	1.14	0.95	1.53	1.71	1.97	C3orf67	chr3	protein_coding	chromosome 3 open reading frame 67
ENSG00000132768.13	-0.364893	4.7482	3.30365e-05	0.00131795	10.65	11.19	12.22	9.05	8.5	8.2	DPH2	chr1	protein_coding	DPH2 homolog (S. cerevisiae)
ENSG00000159399.9	0.473764	6.34344	1.00509e-09	1.44569e-07	11.04	10.13	10.74	14.14	13.06	15.87	HK2	chr2	protein_coding	hexokinase 2
ENSG00000169242.11	-0.412	3.77274	5.53347e-05	0.00202538	7.05	7.18	8.28	5.39	5.51	5.57	EFNA1	chr1	protein_coding	ephrin-A1
ENSG00000169992.9	0.325038	5.40338	7.46334e-05	0.00258528	6.11	5.98	6.76	7.16	8.29	7.51	NLGN2	chr17	protein_coding	neuroligin 2
ENSG00000181472.4	-0.493926	2.39789	0.000288125	0.00758894	1.7	1.82	2	1.2	1.33	1.29	ZBTB2	chr6	protein_coding	zinc finger and BTB domain containing 2
ENSG00000112667.12	-0.305165	5.70119	7.62964e-05	0.0026207	64.12	66.83	67.33	51.42	50.7	53.98	DNPH1	chr6	protein_coding	2'-deoxynucleoside 5'-phosphate N-hydrolase 1
ENSG00000214026.10	-0.344423	5.28784	2.9266e-05	0.00118813	24.32	26.24	22.96	19.02	17.31	19.99	MRPL23	chr11	protein_coding	mitochondrial ribosomal protein L23
ENSG00000135373.12	-0.833032	6.99138	2.54629e-30	2.84119e-27	40.07	37.63	37.29	20.84	20.39	21.49	EHF	chr11	protein_coding	ets homologous factor
ENSG00000145779.7	0.530353	4.55775	2.03175e-08	2.1498e-06	2.19	1.85	1.64	2.76	2.49	2.69	TNFAIP8	chr5	protein_coding	tumor necrosis factor, alpha-induced protein 8
ENSG00000240065.7	-0.808148	3.57001	5.60787e-13	1.39522e-10	12.52	17.08	15.94	8.64	8.34	8.4	PSMB9	chr6	protein_coding	proteasome (prosome, macropain) subunit, beta type, 9
ENSG00000204954.9	-0.60733	2.87233	4.4542e-07	3.24777e-05	2.84	2.53	2.74	1.81	1.62	1.75	C12orf73	chr12	protein_coding	chromosome 12 open reading frame 73
ENSG00000167470.12	0.53393	6.30485	9.96154e-12	1.97206e-09	14.48	15.27	17.68	22.02	22.22	22.61	MIDN	chr19	protein_coding	midnolin
ENSG00000161513.11	-0.274252	6.07615	0.000307861	0.00798877	27.75	28.95	30.56	23.22	23.02	23.96	FDXR	chr17	protein_coding	ferredoxin reductase
ENSG00000043143.20	-0.571182	4.9544	2.79903e-11	5.25847e-09	4.71	5.07	4.76	3.21	2.88	3.44	JADE2	chr5	protein_coding	jade family PHD finger 2
ENSG00000146700.8	-0.788727	1.65582	3.31765e-06	0.000190581	1.37	1.39	1.19	0.62	0.8	0.79	SSC4D	chr7	protein_coding	scavenger receptor cysteine rich family, 4 domains
ENSG00000152270.8	-0.757537	2.86661	5.62687e-09	6.88348e-07	1.28	1.38	1.52	0.99	0.71	0.71	PDE3B	chr11	protein_coding	phosphodiesterase 3B, cGMP-inhibited
ENSG00000214944.9	-0.414879	3.79479	5.06093e-05	0.00188923	2.16	2.26	2.22	1.58	1.8	1.47	ARHGEF28	chr5	protein_coding	Rho guanine nucleotide exchange factor (GEF) 28
ENSG00000132330.16	-0.414876	3.3712	0.000223749	0.00627007	2.83	3.52	3.32	2.43	2.2	2.45	SCLY	chr2	protein_coding	selenocysteine lyase
ENSG00000135249.7	-0.507055	3.76972	2.78614e-06	0.000162718	5.25	4.89	4.83	4.14	3.09	3.01	RINT1	chr7	protein_coding	RAD50 interactor 1
ENSG00000108515.17	0.591456	2.53453	9.75214e-06	0.000478154	2.57	2.86	2.61	3.46	4.29	4.02	ENO3	chr17	protein_coding	enolase 3 (beta, muscle)
ENSG00000132749.10	0.35064	3.99917	0.000324907	0.00830636	2.51	2.58	2.5	2.88	3.33	3.2	MTL5	chr11	protein_coding	metallothionein-like 5, testis-specific (tesmin)
ENSG00000146070.16	-0.406698	3.97772	3.75303e-05	0.00147643	9.2	7.59	7.92	6.19	6.18	5.7	PLA2G7	chr6	protein_coding	phospholipase A2, group VII (platelet-activating factor acetylhydrolase, plasma)
ENSG00000170545.16	-0.385263	4.43262	0.000198997	0.00571566	5.8	6.26	7.76	4.59	4.41	5.8	SMAGP	chr12	protein_coding	small cell adhesion glycoprotein
ENSG00000091436.16	0.319437	4.99714	0.000124043	0.00392734	2.59	2.72	2.46	3.12	3.2	3.1	pk	chr2	protein_coding	--
ENSG00000142235.8	0.487162	5.00052	6.1471e-08	5.71588e-06	4.49	4.44	5.44	5.93	7.08	6.58	LMTK3	chr19	protein_coding	lemur tyrosine kinase 3
ENSG00000248101.2	-0.528018	2.7204	0.000138199	0.0042907	5.8	5.66	7.62	4.29	5.06	3.54	AC002116.8	chr19	processed_transcript	--
ENSG00000135414.9	-0.418457	4.28168	6.23917e-06	0.000324949	2.3	2.38	2.47	1.66	1.83	1.71	GDF11	chr12	protein_coding	growth differentiation factor 11
ENSG00000072071.16	0.275554	5.97724	0.000339402	0.00859509	6.61	6.62	6.99	7.62	8.4	7.78	ADGRL1	chr19	protein_coding	adhesion G protein-coupled receptor L1
ENSG00000019186.9	-0.354533	4.7163	3.66356e-05	0.00144742	7.77	7.86	7.55	6.17	5.67	5.78	CYP24A1	chr20	protein_coding	cytochrome P450, family 24, subfamily A, polypeptide 1
ENSG00000136231.13	0.3736	6.84596	2.80917e-07	2.1661e-05	22.64	21.27	21.85	28.7	27.23	26.88	IGF2BP3	chr7	protein_coding	insulin-like growth factor 2 mRNA binding protein 3
ENSG00000197279.3	0.336983	4.71046	0.000115457	0.00369622	10.75	10.07	9.78	12.99	11.51	13.06	ZNF165	chr6	protein_coding	zinc finger protein 165
ENSG00000165655.15	0.384941	5.90654	6.04579e-07	4.22425e-05	14.51	14.11	14.7	17.13	18.48	19.37	ZNF503	chr10	protein_coding	zinc finger protein 503
ENSG00000130638.15	-0.353627	6.84248	2.115e-06	0.00012561	37.19	33.16	31.89	26.95	24.99	25.79	ATXN10	chr22	protein_coding	ataxin 10
ENSG00000180694.13	-0.518972	4.47736	3.92424e-08	3.89484e-06	4.68	4.39	4.17	3.3	2.54	3.14	TMEM64	chr8	protein_coding	transmembrane protein 64
ENSG00000146670.9	0.448581	4.51236	8.21309e-07	5.46876e-05	6.03	6.93	6.54	8.8	7.98	9.15	CDCA5	chr11	protein_coding	cell division cycle associated 5
ENSG00000149357.9	-0.314789	5.59592	0.000189207	0.00554952	18.41	21.46	21.23	15.96	14.18	17.71	LAMTOR1	chr11	protein_coding	late endosomal/lysosomal adaptor, MAPK and MTOR activator 1
ENSG00000106976.18	0.444877	2.81356	0.000276268	0.00735727	1.15	1.04	1.16	1.49	1.37	1.57	DNM1	chr9	protein_coding	dynamin 1
ENSG00000137962.12	-0.764455	7.96677	1.07012e-25	8.95547e-23	45.88	41.77	41.47	25.6	23.11	25.17	ARHGAP29	chr1	protein_coding	Rho GTPase activating protein 29
ENSG00000255872.3	0.348258	5.81504	1.98672e-05	0.000867112	16.32	17.87	19.04	20.32	21.31	24.32	RP11-613M10.9	chr9	protein_coding	--
ENSG00000127824.13	-0.502148	4.3824	4.79461e-08	4.59758e-06	7.89	8.92	8.61	5.74	5.61	6.13	TUBA4A	chr2	protein_coding	tubulin, alpha 4a
ENSG00000228300.13	-0.440243	3.4703	5.92998e-05	0.00214072	10.65	10.85	11.74	8.97	7.11	7.81	C19orf24	chr19	protein_coding	chromosome 19 open reading frame 24
ENSG00000163009.8	1.641	-0.99354	9.03947e-05	0.00302317	0.12	0.09	0.11	0.39	0.38	0.22	C2orf48	chr2	lincRNA	chromosome 2 open reading frame 48
ENSG00000170425.3	-0.374938	4.94625	9.51056e-06	0.000467554	18.55	17.27	20.06	14.18	13.71	14.03	ADORA2B	chr17	protein_coding	adenosine A2b receptor
ENSG00000168404.12	-0.436801	4.2792	4.20967e-06	0.000231368	7.91	9.02	7.35	5.75	5.88	5.81	MLKL	chr16	protein_coding	mixed lineage kinase domain-like
ENSG00000272734.1	0.749116	2.2374	1.4105e-07	1.15932e-05	0.75	0.85	0.8	1.24	1.37	1.33	ADIRF-AS1	chr10	processed_transcript	ADIRF antisense RNA 1
ENSG00000170017.12	-0.271029	6.76829	0.000317084	0.00815909	25.07	21.86	23.24	20.26	18.39	17.85	ALCAM	chr3	protein_coding	activated leukocyte cell adhesion molecule
ENSG00000072182.12	0.882662	1.11787	1.42478e-05	0.000658259	0.57	0.47	0.49	0.94	1.05	0.73	ASIC4	chr2	protein_coding	acid sensing (proton gated) ion channel family member 4
ENSG00000139131.12	-0.349267	3.92571	0.00038409	0.00949831	7.19	7.62	7.5	6.13	5.52	5.4	YARS2	chr12	protein_coding	tyrosyl-tRNA synthetase 2, mitochondrial
ENSG00000214145.6	1.51103	0.250539	1.87765e-08	2.0085e-06	0.16	0.09	0.15	0.35	0.38	0.37	LINC00887	chr3	lincRNA	long intergenic non-protein coding RNA 887
ENSG00000071127.16	0.310617	8.59397	2.29269e-05	0.000968137	96.45	103.03	106.28	116.9	120.87	131	WDR1	chr4	protein_coding	WD repeat domain 1
ENSG00000179820.15	0.27996	6.62007	0.000163483	0.00491408	22.67	25.01	23.76	27.2	28.59	28.58	MYADM	chr19	protein_coding	myeloid-associated differentiation marker
ENSG00000018699.11	-0.362446	5.30019	8.74919e-06	0.000440113	15.07	14.79	13.11	10.67	10.33	11.47	TTC27	chr2	protein_coding	tetratricopeptide repeat domain 27
ENSG00000169136.8	0.723801	4.27074	8.03143e-14	2.17451e-11	4.79	5.42	5.5	8.05	9.36	7.85	ATF5	chr19	protein_coding	activating transcription factor 5
ENSG00000152952.11	0.318876	5.69235	0.000264567	0.00709534	11.26	8.77	8.9	12.43	10.12	12.48	PLOD2	chr3	protein_coding	procollagen-lysine, 2-oxoglutarate 5-dioxygenase 2
ENSG00000105383.14	1.51027	-0.607837	2.65552e-05	0.00109991	0.07	0.13	0.17	0.31	0.34	0.39	CD33	chr19	protein_coding	CD33 molecule
ENSG00000089048.14	-0.338131	7.28639	0.000262649	0.00705933	53.55	52.06	45.56	44.05	42.89	29.21	ESF1	chr20	protein_coding	ESF1, nucleolar pre-rRNA processing protein, homolog (S. cerevisiae)
ENSG00000272068.1	0.50021	4.4214	1.19388e-07	1.01293e-05	4.51	5.14	5.65	7.04	7.42	6.63	RP11-284F21.9	chr1	lincRNA	--
ENSG00000143543.14	-0.296911	6.32937	0.000130958	0.00411094	58.9	56.63	50.74	47.02	43.83	40.63	JTB	chr1	protein_coding	jumping translocation breakpoint
ENSG00000136770.10	0.281475	5.90307	0.000316533	0.00815062	24.36	24.39	22.75	28	25.97	30.52	DNAJC1	chr10	protein_coding	DnaJ (Hsp40) homolog, subfamily C, member 1
ENSG00000149243.15	-0.71629	1.87021	2.01567e-05	0.000874216	1.64	2.41	2.4	1.13	1.44	1.26	KLHL35	chr11	protein_coding	kelch-like family member 35
ENSG00000168398.6	1.1181	-0.00929534	6.80872e-05	0.00239992	0.08	0.07	0.09	0.18	0.19	0.15	BDKRB2	chr14	protein_coding	bradykinin receptor B2
ENSG00000130540.13	0.519038	3.34753	3.88135e-06	0.00021853	3.17	3.5	2.76	4.5	4.45	4.16	SULT4A1	chr22	protein_coding	sulfotransferase family 4A, member 1
ENSG00000185238.12	-0.341006	4.78027	6.11511e-05	0.00220108	11.4	10.48	10.38	8.31	8.34	8.08	PRMT3	chr11	protein_coding	protein arginine methyltransferase 3
ENSG00000186814.12	0.347993	3.96988	0.000390351	0.00962081	1.93	1.75	1.65	2.15	2.26	2.16	ZSCAN30	chr18	protein_coding	zinc finger and SCAN domain containing 30
ENSG00000106617.13	-0.424081	5.93967	1.39737e-07	1.1511e-05	16.4	15.08	13.51	11.88	10.22	10.48	PRKAG2	chr7	protein_coding	protein kinase, AMP-activated, gamma 2 non-catalytic subunit
ENSG00000085185.15	0.292531	5.38428	0.000337582	0.00855501	4.35	4.93	5.07	5.42	5.72	5.98	BCORL1	chrX	protein_coding	BCL6 corepressor-like 1
ENSG00000160216.18	-0.310735	6.15827	4.30594e-05	0.00165592	9.9	10.63	10.91	8.07	8.1	8.49	AGPAT3	chr21	protein_coding	1-acylglycerol-3-phosphate O-acyltransferase 3
ENSG00000075624.13	0.590092	10.397	7.02658e-16	2.58733e-13	488.29	527.68	549.26	753.99	733.39	804.26	ACTB	chr7	protein_coding	actin, beta
ENSG00000140534.13	0.588321	3.22689	3.51026e-07	2.64324e-05	1.13	1.01	0.92	1.54	1.33	1.61	TICRR	chr15	protein_coding	TOPBP1-interacting checkpoint and replication regulator
ENSG00000279508.1	-0.700067	1.75139	1.99035e-05	0.000867112	1.32	1.53	1.34	0.84	0.9	0.76	AL589743.1	chr14	protein_coding	--
ENSG00000197872.11	0.648109	2.36962	1.02879e-05	0.000496488	0.6	0.81	0.86	1.24	0.96	1.3	FAM49A	chr2	protein_coding	family with sequence similarity 49, member A
ENSG00000162433.14	-0.587955	5.71336	8.92188e-14	2.36346e-11	8.52	8.13	7.47	5.28	4.85	5.46	AK4	chr1	protein_coding	adenylate kinase 4
ENSG00000163110.14	0.965484	6.32459	1.64776e-36	2.63799e-33	5.71	5.48	5.17	10.74	9.53	10.77	PDLIM5	chr4	protein_coding	PDZ and LIM domain 5
ENSG00000178913.7	0.391898	6.5667	9.11807e-08	8.14916e-06	34.01	32.79	31.17	42.27	41.33	41.3	TAF7	chr5	protein_coding	TAF7 RNA polymerase II, TATA box binding protein (TBP)-associated factor, 55kDa
ENSG00000204681.10	0.443488	4.29968	7.52551e-05	0.00259461	2.57	2.7	2.92	3.71	4.44	2.68	GABBR1	chr6	protein_coding	gamma-aminobutyric acid (GABA) B receptor, 1
ENSG00000100629.16	0.389	3.78193	0.000159346	0.00482521	2.37	2.45	2.11	3.09	3.05	2.67	CEP128	chr14	protein_coding	centrosomal protein 128kDa
ENSG00000166200.14	-0.479261	6.00579	7.29444e-09	8.59934e-07	11.96	9.68	9.73	8.07	7.02	6.75	COPS2	chr15	protein_coding	COP9 signalosome subunit 2
ENSG00000168394.10	-0.488121	6.04902	3.75072e-10	5.85207e-08	23.04	23.57	26.17	16.09	16.66	17.73	TAP1	chr6	protein_coding	transporter 1, ATP-binding cassette, sub-family B (MDR/TAP)
ENSG00000186897.4	0.437913	3.82828	2.20903e-05	0.000940358	5.95	5.04	5.25	6.93	7.8	6.57	C1QL4	chr12	protein_coding	complement component 1, q subcomponent-like 4
ENSG00000099219.13	0.274456	6.39522	0.000197958	0.00569915	13.62	12.68	13.21	15.54	15.03	15.87	ERMP1	chr9	protein_coding	endoplasmic reticulum metallopeptidase 1
ENSG00000089050.14	-0.459176	2.89623	0.000299279	0.00780457	2.2	1.85	2.15	1.76	1.31	1.31	RBBP9	chr20	protein_coding	retinoblastoma binding protein 9
ENSG00000170802.15	-0.495643	3.14904	2.80032e-05	0.00114698	1.9	1.56	1.88	1.39	1.12	1.17	FOXN2	chr2	protein_coding	forkhead box N2
ENSG00000218739.9	-0.289573	5.34759	0.000359306	0.00902001	11.53	10.1	10.64	8.59	9.04	7.99	CEBPZOS	chr2	protein_coding	CEBPZ opposite strand
ENSG00000258790.1	-0.266581	7.58787	0.0001949	0.00566004	51.86	49.85	50.21	41.54	39.03	42.19	RP11-561B11.2	chr14	protein_coding	--
ENSG00000108439.9	-0.310571	5.45793	9.2117e-05	0.00306962	18.84	18.61	19.12	14.85	15.67	13.81	PNPO	chr17	protein_coding	pyridoxamine 5'-phosphate oxidase
ENSG00000131016.16	0.310754	12.3205	1.20246e-05	0.000568385	497.78	490.36	468.77	570.72	575.35	610.44	AKAP12	chr6	protein_coding	A kinase (PRKA) anchor protein 12
ENSG00000108468.14	0.297249	7.82135	3.39891e-05	0.00135156	68.31	71.07	65.95	81.05	82.95	81.25	CBX1	chr17	protein_coding	chromobox homolog 1
ENSG00000118194.18	0.731656	2.734	6.34632e-09	7.64989e-07	3.17	3.17	3.41	4.76	5.41	5.59	TNNT2	chr1	protein_coding	troponin T type 2 (cardiac)
ENSG00000065615.13	-0.463254	3.66215	6.46785e-06	0.000335435	1.54	1.42	1.35	1.07	0.98	0.98	CYB5R4	chr6	protein_coding	cytochrome b5 reductase 4
ENSG00000231255.1	4.56279	-2.75622	3.86341e-05	0.00150857	0	0.07	0	0.65	0.94	0.49	AC005009.1	chr7	antisense	--
ENSG00000121236.19	0.662156	2.94178	8.66932e-08	7.80493e-06	1.55	1.72	1.26	2.25	2.36	2.33	TRIM6	chr11	protein_coding	tripartite motif containing 6
ENSG00000161921.14	-0.567104	5.86365	1.01232e-12	2.38947e-10	24.47	27.91	27.37	16.82	16.84	18.72	CXCL16	chr17	protein_coding	chemokine (C-X-C motif) ligand 16
ENSG00000198763.3	-0.317702	11.4142	2.67222e-05	0.00110434	2503.55	2661.01	2937.31	2241.71	2135.14	1944.15	MT-ND2	chrM	protein_coding	mitochondrially encoded NADH dehydrogenase 2
ENSG00000139793.18	-0.35991	6.05868	3.24567e-06	0.000186738	14.87	13.45	14.71	11.7	10.65	10.24	MBNL2	chr13	protein_coding	muscleblind-like splicing regulator 2
ENSG00000277534.1	-0.737838	2.51715	8.30189e-08	7.52937e-06	2.8	2.22	2.04	1.47	1.39	1.23	RP11-9E17.1	chr18	sense_intronic	--
ENSG00000275149.1	2.39077	-2.04676	0.000325063	0.00830636	0	0.01	0.03	0.04	0.08	0.14	RP11-427J23.1	chr13	lincRNA	--
ENSG00000179912.19	0.362986	4.80563	1.70995e-05	0.000771616	4.83	4.76	4.63	5.87	5.99	5.91	R3HDM2	chr12	protein_coding	R3H domain containing 2
ENSG00000086200.16	-0.29688	4.93034	0.000386377	0.00954202	6.99	6.47	6.38	5.47	5.02	5.21	IPO11	chr5	protein_coding	importin 11
ENSG00000104856.13	-0.317383	4.60008	0.000376003	0.00935469	10.11	11.46	10.98	8.51	8.06	8.88	RELB	chr19	protein_coding	v-rel avian reticuloendotheliosis viral oncogene homolog B
ENSG00000159388.5	-0.459979	5.12252	3.37131e-08	3.41979e-06	12.71	14.42	14.28	9.71	9.52	10.07	BTG2	chr1	protein_coding	BTG family, member 2
ENSG00000090924.14	0.427309	3.86806	0.000112519	0.00361851	1.11	1.29	1.72	1.82	1.76	1.85	PLEKHG2	chr19	protein_coding	pleckstrin homology domain containing, family G (with RhoGef domain) member 2
ENSG00000175063.16	0.43085	4.26858	1.2654e-05	0.000594317	10.24	11.8	13.39	17.01	15.24	14.36	UBE2C	chr20	protein_coding	ubiquitin-conjugating enzyme E2C
ENSG00000110917.7	0.319309	8.24847	2.08267e-05	0.000896938	36.01	39.2	38.62	44.16	43.11	50.89	MLEC	chr12	protein_coding	malectin
ENSG00000196924.14	0.489365	8.91529	1.55556e-10	2.62746e-08	39.98	43.65	47.84	55.48	60.86	63.14	FLNA	chrX	protein_coding	filamin A, alpha
ENSG00000261490.1	0.592167	2.30359	9.32581e-05	0.00310203	0.91	0.9	1.28	1.53	1.74	1.27	RP11-448G15.3	chr4	sense_overlapping	--
ENSG00000139044.10	0.356785	4.32025	0.000136496	0.00424499	2.94	3.33	3.33	3.71	4.12	4.15	B4GALNT3	chr12	protein_coding	beta-1,4-N-acetyl-galactosaminyl transferase 3
ENSG00000058085.14	0.44406	7.73332	1.61965e-09	2.16869e-07	25.62	29.04	28.16	35.61	36.55	37.42	LAMC2	chr1	protein_coding	laminin, gamma 2
ENSG00000197140.14	0.916779	0.716988	0.000104595	0.00341437	0.46	0.41	0.29	0.66	0.6	0.86	ADAM32	chr8	protein_coding	ADAM metallopeptidase domain 32
ENSG00000115486.11	0.437796	4.28078	3.32579e-06	0.000190751	1.83	2.02	2.19	2.52	2.71	2.74	GGCX	chr2	protein_coding	gamma-glutamyl carboxylase
ENSG00000164674.15	-0.386583	7.0699	7.89457e-08	7.1954e-06	49.84	47.42	49.33	36.31	35.57	37.11	SYTL3	chr6	protein_coding	synaptotagmin-like 3
ENSG00000080824.18	-0.354731	12.3979	3.96412e-06	0.00022118	1496.35	1407.31	1292.24	1109.56	1138.55	939.39	HSP90AA1	chr14	protein_coding	heat shock protein 90kDa alpha (cytosolic), class A member 1
ENSG00000107201.9	-0.33292	5.2501	4.31636e-05	0.00165732	9.38	9.46	8.32	7.05	7.12	6.77	DDX58	chr9	protein_coding	DEAD (Asp-Glu-Ala-Asp) box polypeptide 58
ENSG00000168282.5	-0.353545	4.01732	0.000341816	0.00862671	6.05	5.95	6.79	4.91	4.34	5.09	MGAT2	chr14	protein_coding	mannosyl (alpha-1,6-)-glycoprotein beta-1,2-N-acetylglucosaminyltransferase
ENSG00000132326.11	0.48161	3.61538	6.94445e-06	0.000357292	1.57	1.46	1.43	2.01	1.77	2.27	PER2	chr2	protein_coding	period circadian clock 2
ENSG00000121281.12	-0.442855	3.86875	9.17375e-06	0.000455865	2.36	2.57	2.52	1.83	1.63	1.88	ADCY7	chr16	protein_coding	adenylate cyclase 7
ENSG00000168918.13	-0.78042	1.36664	2.84623e-05	0.00116191	0.64	0.62	0.45	0.29	0.31	0.36	INPP5D	chr2	protein_coding	inositol polyphosphate-5-phosphatase, 145kDa
ENSG00000247626.4	-0.493812	3.47221	4.26496e-06	0.000233697	3.71	4.08	4.14	2.9	2.77	2.59	MARS2	chr2	protein_coding	methionyl-tRNA synthetase 2, mitochondrial
ENSG00000129455.15	-0.532907	3.57042	4.22139e-07	3.09026e-05	8.31	8.77	9.64	6.09	5.84	6.07	KLK8	chr19	protein_coding	kallikrein-related peptidase 8
ENSG00000113583.7	-0.287124	5.87581	0.000194205	0.00566004	26.17	25.62	24.52	21.02	20.77	18.97	C5orf15	chr5	protein_coding	chromosome 5 open reading frame 15
ENSG00000100441.9	0.278762	6.37267	0.000233778	0.00647231	9.6	10.12	10.45	11.18	12.39	12.02	KHNYN	chr14	protein_coding	KH and NYN domain containing
ENSG00000182810.6	-0.446252	3.27177	5.77959e-05	0.00209878	4.48	4.76	5.02	3.33	3.32	3.54	DDX28	chr16	protein_coding	DEAD (Asp-Glu-Ala-Asp) box polypeptide 28
ENSG00000010292.12	0.279333	7.58744	0.000144816	0.00444738	27.45	29.7	30.15	33.31	33.33	36.41	NCAPD2	chr12	protein_coding	non-SMC condensin I complex, subunit D2
ENSG00000120949.14	3.40803	-1.81209	8.41114e-07	5.58045e-05	0.01	0.02	0	0.11	0.06	0.15	TNFRSF8	chr1	protein_coding	tumor necrosis factor receptor superfamily, member 8
ENSG00000136048.13	-0.504668	5.19562	3.56397e-10	5.60823e-08	11.39	11.52	11.13	7.92	7.42	7.99	DRAM1	chr12	protein_coding	DNA-damage regulated autophagy modulator 1
ENSG00000260877.1	0.697109	1.88982	2.17942e-05	0.000932065	5.53	6.81	8.51	11.36	12.14	9.68	RP11-211G23.2	chr11	lincRNA	--
ENSG00000164251.4	0.330919	6.8629	7.57187e-06	0.000385631	32.95	31.38	34.31	39.87	38.1	42.66	F2RL1	chr5	protein_coding	coagulation factor II (thrombin) receptor-like 1
ENSG00000021355.12	0.583314	7.56359	1.15902e-15	4.02616e-13	54.79	53.4	53.05	81.15	72.28	81.47	SERPINB1	chr6	protein_coding	serpin peptidase inhibitor, clade B (ovalbumin), member 1
ENSG00000164038.14	-0.504903	3.0796	3.77885e-05	0.00148501	2.45	2.41	2.43	1.36	1.61	2.01	SLC9B2	chr4	protein_coding	solute carrier family 9, subfamily B (NHA2, cation proton antiporter 2), member 2
ENSG00000111674.8	0.710146	6.33096	4.97001e-21	3.0501e-18	19.05	17.51	17.31	28.41	27.14	30.08	ENO2	chr12	protein_coding	enolase 2 (gamma, neuronal)
ENSG00000175832.12	0.407895	5.02266	5.63817e-06	0.000297434	7.82	9.43	10.44	11.79	11.49	12.56	ETV4	chr17	protein_coding	ets variant 4
ENSG00000088992.17	-0.768097	4.38572	2.08439e-17	9.24716e-15	24.24	22.83	23.42	12.77	13.76	13.67	TESC	chr12	protein_coding	tescalcin
ENSG00000175634.14	-0.319755	5.65125	6.05395e-05	0.00218334	27.41	30.27	31.98	23.16	22.79	23.98	RPS6KB2	chr11	protein_coding	ribosomal protein S6 kinase, 70kDa, polypeptide 2
ENSG00000023041.11	0.384744	5.85697	6.13178e-07	4.26814e-05	13.79	12.94	13.17	17.2	17.51	15.88	ZDHHC6	chr10	protein_coding	zinc finger, DHHC-type containing 6
ENSG00000115364.13	-0.324899	6.31138	2.86605e-05	0.0011687	22.83	21.34	19.68	18.06	15.77	15.7	MRPL19	chr2	protein_coding	mitochondrial ribosomal protein L19
ENSG00000230479.1	3.18882	-2.45773	0.000133767	0.00418484	0.03	0.02	0.03	0.16	0.22	0.4	AP000695.6	chr21	antisense	--
ENSG00000119900.7	-0.474079	5.29605	2.98762e-08	3.05583e-06	5.51	4.88	4.79	3.97	3.52	3.13	OGFRL1	chr6	protein_coding	opioid growth factor receptor-like 1
ENSG00000151849.14	0.509743	5.2367	1.4447e-09	1.96298e-07	5.87	5.63	5.01	7.77	8.05	6.97	CENPJ	chr13	protein_coding	centromere protein J
ENSG00000196968.10	0.491279	2.99946	6.67557e-05	0.00236581	2.74	2.82	2.89	4.41	3.14	4.05	FUT11	chr10	protein_coding	fucosyltransferase 11 (alpha (1,3) fucosyltransferase)
ENSG00000229314.5	-1.22108	0.675553	8.88504e-08	7.96022e-06	2.7	2.53	2.41	0.91	1.12	1.14	ORM1	chr9	protein_coding	orosomucoid 1
ENSG00000100170.9	-0.783471	1.36787	0.000225395	0.00629264	0.68	0.49	0.55	0.38	0.17	0.42	SLC5A1	chr22	protein_coding	solute carrier family 5 (sodium/glucose cotransporter), member 1
ENSG00000224877.3	-0.595675	6.13177	8.39987e-14	2.24131e-11	144.18	126.05	112.68	82.17	80.89	82.89	C17orf89	chr17	protein_coding	chromosome 17 open reading frame 89
ENSG00000260328.1	0.59057	2.86589	8.00895e-07	5.35456e-05	1.73	1.8	1.71	2.58	2.56	2.53	RP11-416I2.1	chr17	lincRNA	--
ENSG00000042445.13	0.440252	6.58547	6.64987e-09	7.95005e-07	22.23	25.78	25.2	31.56	32.44	32.67	RETSAT	chr2	protein_coding	retinol saturase (all-trans-retinol 13,14-reductase)
ENSG00000170571.11	-0.675123	3.62302	5.70895e-11	1.03047e-08	3.23	3.05	2.99	1.98	1.77	1.89	EMB	chr5	protein_coding	embigin
ENSG00000117318.8	0.719431	3.15259	2.28376e-07	1.81234e-05	3.95	4.46	6.42	7.88	6.22	9.83	ID3	chr1	protein_coding	inhibitor of DNA binding 3, dominant negative helix-loop-helix protein
ENSG00000163808.16	0.466579	4.50245	7.64463e-07	5.16497e-05	3.85	3.59	3.29	5.14	5.04	4.19	KIF15	chr3	protein_coding	kinesin family member 15
ENSG00000176697.18	0.280016	5.5293	0.000398164	0.00976113	5.07	5.26	4.69	6.18	5.68	5.86	BDNF	chr11	protein_coding	brain-derived neurotrophic factor
ENSG00000255248.6	0.382014	6.30362	2.37332e-06	0.000140274	17.96	15.44	14.9	21.51	21.44	18.13	RP11-166D19.1	chr11	sense_overlapping	--
ENSG00000132470.13	0.419844	9.04926	1.24169e-07	1.04866e-05	60.3	65.59	78.29	84.79	87.6	93.32	ITGB4	chr17	protein_coding	integrin, beta 4
ENSG00000173546.7	0.663644	4.65533	4.71714e-12	9.98244e-10	1.81	2.16	2.56	3.4	3.43	3.26	CSPG4	chr15	protein_coding	chondroitin sulfate proteoglycan 4
ENSG00000261150.2	0.533343	4.16309	1.79087e-08	1.93382e-06	0.82	0.83	0.89	1.11	1.24	1.23	EPPK1	chr8	protein_coding	epiplakin 1
ENSG00000142731.10	0.591711	3.38206	5.02413e-08	4.80516e-06	1.92	1.86	2.01	2.94	2.92	2.64	PLK4	chr4	protein_coding	polo-like kinase 4
ENSG00000213463.4	-0.338092	5.75877	1.30313e-05	0.000608931	8.54	7.9	7.59	6.46	5.98	6.03	SYNJ2BP	chr14	protein_coding	synaptojanin 2 binding protein
ENSG00000047597.5	-0.637522	1.60599	0.000181364	0.00537279	0.74	0.59	0.64	0.44	0.44	0.35	XK	chrX	protein_coding	X-linked Kx blood group
ENSG00000241935.8	-1.72411	0.217414	1.61e-10	2.70701e-08	0.68	0.61	0.67	0.23	0.2	0.14	HOGA1	chr10	protein_coding	4-hydroxy-2-oxoglutarate aldolase 1
ENSG00000011422.11	0.369815	6.11599	7.84269e-07	5.26017e-05	26.58	25.04	25.07	32.76	31.05	32.5	PLAUR	chr19	protein_coding	plasminogen activator, urokinase receptor
ENSG00000261884.2	-0.619504	3.45631	3.43586e-08	3.47569e-06	18.84	24.44	21.12	14.59	13.41	12.87	CTC-479C5.12	chr16	protein_coding	--
ENSG00000076706.14	-0.312114	5.66055	0.000133725	0.00418484	14.75	15.59	16.77	11.24	12.18	13.5	MCAM	chr11	protein_coding	melanoma cell adhesion molecule
ENSG00000162194.12	-1.02181	2.11071	7.73552e-12	1.57369e-09	1.73	2.03	1.72	0.92	0.83	0.88	LBHD1	chr11	protein_coding	LBH domain containing 1
ENSG00000164045.11	0.5136	2.51948	8.6346e-05	0.00290625	1.18	1.13	1.15	1.55	1.53	1.72	CDC25A	chr3	protein_coding	cell division cycle 25A
ENSG00000167964.12	-0.41832	3.95653	1.99693e-05	0.000867112	8.72	8.47	9.43	6.19	6.85	6.32	RAB26	chr16	protein_coding	RAB26, member RAS oncogene family
ENSG00000148671.13	0.4849	5.46831	6.9688e-08	6.43121e-06	30.34	37.59	43.92	50.93	51.34	50.38	ADIRF	chr10	protein_coding	adipogenesis regulatory factor
ENSG00000184588.17	2.08035	0.711383	3.59991e-17	1.55948e-14	0.07	0.11	0.1	0.46	0.3	0.4	PDE4B	chr1	protein_coding	phosphodiesterase 4B, cAMP-specific
ENSG00000185055.10	-1.07302	-0.00908697	0.000196785	0.00568761	0.44	0.62	0.55	0.3	0.17	0.28	EFCAB10	chr7	protein_coding	EF-hand calcium binding domain 10
ENSG00000174840.8	-0.456342	4.43808	3.92643e-07	2.89737e-05	2.65	2.51	2.64	1.97	1.76	1.8	PDE12	chr3	protein_coding	phosphodiesterase 12
ENSG00000261183.5	-0.583021	2.83514	1.66969e-06	0.000103504	8.52	8.28	8.98	5.92	5.67	5.16	RP11-532F12.5	chr15	antisense	--
ENSG00000127540.11	-0.584323	3.58929	2.81899e-08	2.92397e-06	6.47	7.13	7.24	4.23	4.54	4.76	UQCR11	chr19	protein_coding	ubiquinol-cytochrome c reductase, complex III subunit XI
ENSG00000214182.5	0.290001	8.1018	9.56301e-05	0.00316855	186.7	200.89	205.34	256.24	221.36	227.66	PTMAP5	chr13	transcribed_processed_pseudogene	prothymosin, alpha pseudogene 5
ENSG00000108511.9	-0.980341	5.2628	5.35594e-34	7.58525e-31	24.96	23.87	23.65	11.33	12	12.35	HOXB6	chr17	protein_coding	homeobox B6
ENSG00000261373.1	-0.466136	3.26034	5.84909e-05	0.0021177	5.24	5.72	6.62	4.38	4.25	3.78	VPS9D1-AS1	chr16	antisense	VPS9D1 antisense RNA 1
ENSG00000272275.1	0.907623	1.01871	2.21162e-05	0.000940372	3.82	3.64	2.42	5.1	6.26	6.44	RP11-791G15.2	chr2	lincRNA	--
ENSG00000173237.4	3.78817	-1.75139	7.57042e-08	6.91707e-06	0	0.04	0.03	0.16	0.3	0.62	C11orf86	chr11	protein_coding	chromosome 11 open reading frame 86
ENSG00000083444.16	0.548618	7.66735	8.0347e-13	1.93368e-10	48.52	50.55	57.42	69.43	73.96	79.24	PLOD1	chr1	protein_coding	procollagen-lysine, 2-oxoglutarate 5-dioxygenase 1
ENSG00000204856.11	-0.582667	4.19168	3.80465e-08	3.78635e-06	15.88	12.31	10.48	8.12	7.85	9.04	FAM216A	chr12	protein_coding	family with sequence similarity 216, member A
ENSG00000129116.17	0.449	6.74966	9.06922e-10	1.33579e-07	12.23	12.54	11.74	15.79	15.85	16.82	PALLD	chr4	protein_coding	palladin, cytoskeletal associated protein
ENSG00000164096.12	0.360971	5.37358	1.98882e-05	0.000867112	12.06	9.82	10.28	14.33	11.96	13.82	C4orf3	chr4	protein_coding	chromosome 4 open reading frame 3
ENSG00000164171.10	0.463702	6.89414	3.61172e-10	5.65919e-08	11.52	11.54	12.35	16.63	14.82	16.06	ITGA2	chr5	protein_coding	integrin, alpha 2 (CD49B, alpha 2 subunit of VLA-2 receptor)
ENSG00000185338.4	1.05143	0.890863	1.76469e-06	0.000108119	0.83	0.75	1.09	1.85	2.09	1.47	SOCS1	chr16	protein_coding	suppressor of cytokine signaling 1
ENSG00000196405.12	0.457854	3.82109	3.91967e-06	0.000219434	1.72	1.69	1.7	2.16	2.27	2.38	EVL	chr14	protein_coding	Enah/Vasp-like
ENSG00000008083.13	0.402148	6.67551	4.22744e-08	4.13997e-06	13.63	14.35	13.73	17.43	17.59	18.57	JARID2	chr6	protein_coding	jumonji, AT rich interactive domain 2
ENSG00000197747.8	0.623572	6.63994	3.67625e-17	1.57403e-14	61.92	55.19	56.95	86.53	83.96	90.04	S100A10	chr1	protein_coding	S100 calcium binding protein A10
ENSG00000105357.15	0.352889	8.38821	2.89348e-06	0.000168582	37.71	40.37	38.53	43.16	50.59	51	MYH14	chr19	protein_coding	myosin, heavy chain 14, non-muscle
ENSG00000158234.12	-0.484831	4.13315	9.33373e-07	6.09373e-05	11.34	11.18	8.95	7.62	6.85	7.36	FAIM	chr3	protein_coding	Fas apoptotic inhibitory molecule
ENSG00000128886.11	-0.349762	4.60429	6.65537e-05	0.00236093	10.67	10.77	10.83	8.13	8.64	7.84	ELL3	chr15	protein_coding	elongation factor RNA polymerase II-like 3
ENSG00000178814.15	-0.357081	3.92224	0.000332257	0.008455	3.7	3.99	4.05	3.18	3.02	2.73	OPLAH	chr8	protein_coding	5-oxoprolinase (ATP-hydrolysing)
ENSG00000183696.13	0.348559	5.52448	1.26902e-05	0.000595261	17.32	19.2	20.01	23.21	23.9	22.95	UPP1	chr7	protein_coding	uridine phosphorylase 1
ENSG00000183773.15	-0.857865	1.72632	8.26173e-07	5.49122e-05	1.4	1.37	1.87	0.82	0.98	0.7	AIFM3	chr22	protein_coding	apoptosis-inducing factor, mitochondrion-associated, 3
ENSG00000269343.6	-0.528251	2.60749	4.74426e-05	0.00179356	1.52	1.55	1.77	1.18	1.05	1.04	ZNF587B	chr19	protein_coding	zinc finger protein 587B
ENSG00000136111.12	-0.295776	5.33757	0.000328528	0.00837166	6.32	6.54	6.62	5.64	4.59	5.22	TBC1D4	chr13	protein_coding	TBC1 domain family, member 4
ENSG00000165572.7	-0.340117	4.19934	0.000295478	0.00773832	3.89	3.64	3.52	2.91	2.94	2.61	KBTBD6	chr13	protein_coding	kelch repeat and BTB (POZ) domain containing 6
ENSG00000117525.13	-1.03469	6.8658	1.80009e-42	3.68239e-39	68.88	62.43	59.88	31.75	28.02	30.93	F3	chr1	protein_coding	coagulation factor III (thromboplastin, tissue factor)
ENSG00000185989.10	0.301682	5.87697	9.24295e-05	0.00307725	11.23	12.22	11.54	13.38	14.16	14.41	RASA3	chr13	protein_coding	RAS p21 protein activator 3
ENSG00000187098.14	-0.492929	2.40626	0.000257317	0.00696686	0.99	0.91	0.91	0.7	0.61	0.63	MITF	chr3	protein_coding	microphthalmia-associated transcription factor
ENSG00000234546.2	-1.19026	0.248807	7.30267e-06	0.00037314	1.64	1.58	1.35	0.78	0.71	0.45	RP3-510D11.2	chr1	lincRNA	--
ENSG00000026950.16	-0.350395	4.14708	0.000245298	0.00671052	4.08	4.45	4.65	3.37	3.49	3.2	BTN3A1	chr6	protein_coding	butyrophilin, subfamily 3, member A1
ENSG00000120029.12	-0.342288	4.7016	0.000102151	0.00334049	5.95	6.1	6.74	4.91	4.52	5	C10orf76	chr10	protein_coding	chromosome 10 open reading frame 76
ENSG00000130558.18	1.22923	3.3081	4.72165e-25	3.77958e-22	1.07	1.01	1.3	2.31	2.46	2.96	OLFM1	chr9	protein_coding	olfactomedin 1
ENSG00000146966.12	-1.22441	1.23319	2.62518e-10	4.31537e-08	0.64	0.54	0.68	0.25	0.3	0.22	DENND2A	chr7	protein_coding	DENN/MADD domain containing 2A
ENSG00000162819.11	-0.312947	5.02669	0.000277413	0.00737005	8.09	7.58	8.17	7.02	5.73	5.92	BROX	chr1	protein_coding	BRO1 domain and CAAX motif containing
ENSG00000156510.12	-0.931139	4.95748	1.80858e-25	1.4799e-22	9.18	11.06	10.52	4.93	5.67	5.09	HKDC1	chr10	protein_coding	hexokinase domain containing 1
ENSG00000153930.10	2.36246	-1.86056	0.000108349	0.00351557	0	0.01	0.04	0.07	0.08	0.11	ANKFN1	chr17	protein_coding	ankyrin-repeat and fibronectin type III domain containing 1
ENSG00000153292.15	-0.484625	6.6641	8.68285e-11	1.50103e-08	18.76	17.75	17.56	13.56	12.15	11.85	ADGRF1	chr6	protein_coding	adhesion G protein-coupled receptor F1
ENSG00000179388.8	1.243	0.127837	7.78279e-05	0.00265842	0.23	0.09	0.08	0.25	0.27	0.37	EGR3	chr8	protein_coding	early growth response 3
ENSG00000130477.14	0.418947	6.8456	1.36664e-08	1.51573e-06	8.79	9.22	9.19	11.31	12.34	11.7	UNC13A	chr19	protein_coding	unc-13 homolog A (C. elegans)
ENSG00000204060.5	0.522456	2.87657	2.03709e-05	0.000882469	2.06	2.36	2.52	3.35	2.93	3.48	FOXO6	chr1	protein_coding	forkhead box O6
ENSG00000135924.15	0.3365	5.33177	2.78131e-05	0.00114046	9.85	10.4	10.95	12.29	12.81	13.23	DNAJB2	chr2	protein_coding	DnaJ (Hsp40) homolog, subfamily B, member 2
ENSG00000085871.8	-0.678423	2.78612	5.16613e-08	4.92817e-06	6.22	5.85	5.6	3.94	3.59	3.19	MGST2	chr4	protein_coding	microsomal glutathione S-transferase 2
ENSG00000121417.13	0.565784	2.1768	0.0001853	0.00547163	1.09	1.42	1.25	1.79	2.1	1.55	ZNF211	chr19	protein_coding	zinc finger protein 211
ENSG00000122884.12	0.576041	6.64846	3.98401e-12	8.47972e-10	28.44	23.21	25.17	38.4	31.4	41.47	P4HA1	chr10	protein_coding	prolyl 4-hydroxylase, alpha polypeptide I
ENSG00000234857.2	0.290002	8.4991	5.06279e-05	0.00188923	73.81	78.41	74.63	87.67	91.55	90.42	HNRNPUL2-BSCL2	chr11	protein_coding	HNRNPUL2-BSCL2 readthrough (NMD candidate)
ENSG00000102804.14	0.260094	8.1134	0.000261071	0.00703746	36.83	33.9	34.18	41.23	40.4	40.45	TSC22D1	chr13	protein_coding	TSC22 domain family, member 1
ENSG00000205129.8	0.789172	1.48426	9.97309e-06	0.000486396	1.79	1.49	1.69	2.93	2.33	3.09	C4orf47	chr4	protein_coding	chromosome 4 open reading frame 47
ENSG00000168497.4	-2.25575	-1.06251	1.88426e-06	0.000114492	0.21	0.11	0.31	0.02	0.07	0.03	SDPR	chr2	protein_coding	serum deprivation response
ENSG00000163072.14	1.15438	1.70994	4.4155e-11	8.08893e-09	0.79	0.47	0.62	1.38	1.36	1.28	NOSTRIN	chr2	protein_coding	nitric oxide synthase trafficking
ENSG00000132688.10	0.91225	5.88832	9.6606e-32	1.22663e-28	6.52	7.01	7.06	12.17	13.08	12.45	NES	chr1	protein_coding	nestin
ENSG00000090863.11	0.583475	8.49504	3.3278e-16	1.28739e-13	27.97	28.76	29.16	40.41	41.91	42.8	GLG1	chr16	protein_coding	golgi glycoprotein 1
ENSG00000063601.16	-0.327783	4.27742	0.000336162	0.00853666	4.59	4.31	4.2	3.31	3.34	3.49	MTMR1	chrX	protein_coding	myotubularin related protein 1
ENSG00000244509.3	-0.331313	5.66874	1.85084e-05	0.000818147	17.92	18.82	19.3	14.59	14.2	14.53	APOBEC3C	chr22	protein_coding	apolipoprotein B mRNA editing enzyme, catalytic polypeptide-like 3C
ENSG00000028116.16	-0.331481	5.12726	0.000125915	0.00397297	14.69	12.34	12.12	11.01	9.92	9.26	VRK2	chr2	protein_coding	vaccinia related kinase 2
ENSG00000062370.16	0.612671	1.94272	0.000149781	0.00458456	0.73	0.87	0.66	1.17	1.25	0.94	ZNF112	chr19	protein_coding	zinc finger protein 112
ENSG00000173320.9	0.411973	3.18736	0.000292047	0.0076703	0.7	0.67	0.71	0.96	0.8	0.93	STOX2	chr4	protein_coding	storkhead box 2
ENSG00000125775.14	0.721736	1.77379	2.54104e-05	0.00105724	1.02	1.5	1.23	2.44	1.87	1.76	SDCBP2	chr20	protein_coding	syndecan binding protein (syntenin) 2
ENSG00000072571.19	0.300188	6.16536	0.000347809	0.00875995	20.53	18.19	15.91	24.12	21.61	19.57	HMMR	chr5	protein_coding	hyaluronan-mediated motility receptor (RHAMM)
ENSG00000113595.14	-0.588015	3.35721	1.30642e-07	1.0956e-05	2.74	2.75	2.68	1.84	1.91	1.52	TRIM23	chr5	protein_coding	tripartite motif containing 23
ENSG00000214021.15	0.471685	3.86045	8.60376e-06	0.000433983	1.64	1.58	2.03	2.47	2.53	2.1	TTLL3	chr3	protein_coding	tubulin tyrosine ligase-like family member 3
ENSG00000145358.6	1.00615	2.91269	3.83834e-15	1.23979e-12	1.84	1.61	1.88	4.01	2.89	3.52	DDIT4L	chr4	protein_coding	DNA-damage-inducible transcript 4-like
ENSG00000114315.3	0.495806	4.56691	1.70564e-07	1.37429e-05	10.31	12.67	11.66	16.1	13.98	17.55	HES1	chr3	protein_coding	hes family bHLH transcription factor 1
ENSG00000003436.14	-0.805494	3.66682	1.15855e-13	3.04715e-11	3.94	3.47	3.37	2.35	1.8	1.84	TFPI	chr2	protein_coding	tissue factor pathway inhibitor (lipoprotein-associated coagulation inhibitor)
ENSG00000077348.8	-0.521726	4.97138	1.34301e-09	1.83539e-07	29.5	29.33	33.27	19.45	20.72	22.24	EXOSC5	chr19	protein_coding	exosome component 5
ENSG00000163694.14	-0.618191	5.48747	6.04923e-14	1.68746e-11	9.79	8.67	8.42	6.13	5.74	5.13	RBM47	chr4	protein_coding	RNA binding motif protein 47
ENSG00000198833.6	-0.320689	6.00231	5.17332e-05	0.00192222	15.84	15.34	15.09	12.67	10.49	12.87	UBE2J1	chr6	protein_coding	ubiquitin-conjugating enzyme E2, J1
ENSG00000102931.7	-0.352551	4.2369	0.000175243	0.00522071	8.98	9.5	9.14	7.69	6.69	6.68	ARL2BP	chr16	protein_coding	ADP-ribosylation factor-like 2 binding protein
ENSG00000272869.5	0.890581	1.67722	3.86608e-07	2.86432e-05	1.39	1.46	0.92	2.29	2.32	2.15	CTC-487M23.8	chr5	protein_coding	--
ENSG00000261068.2	0.673973	1.85698	3.83336e-05	0.00150313	1.39	1.13	1.28	1.85	2.29	1.74	RP11-7K24.3	chr6	lincRNA	--
ENSG00000141526.14	0.287724	8.35374	6.20541e-05	0.00222923	52.74	51.55	54.53	61.53	65.6	61.28	SLC16A3	chr17	protein_coding	solute carrier family 16 (monocarboxylate transporter), member 3
ENSG00000261839.1	3.19283	-2.45425	0.000138514	0.00429684	0	0.02	0	0.09	0.07	0.08	RP1-265C24.8	chr6	lincRNA	--
ENSG00000115738.9	0.702353	4.16968	6.77784e-13	1.66382e-10	6.5	5.08	6.24	9.04	9.6	9.49	ID2	chr2	protein_coding	inhibitor of DNA binding 2, dominant negative helix-loop-helix protein
ENSG00000111321.10	-0.459486	7.36308	1.46665e-10	2.48871e-08	73.23	73.03	72.74	51.18	50.28	53.36	LTBR	chr12	protein_coding	lymphotoxin beta receptor (TNFR superfamily, member 3)
ENSG00000080823.21	-0.71949	3.86719	2.66237e-13	6.90379e-11	4.85	4.51	4.49	2.66	2.83	2.67	MOK	chr14	protein_coding	MOK protein kinase
ENSG00000105443.13	0.299538	6.41038	8.56603e-05	0.0028858	10.45	11.38	12.08	13.12	13.94	13.54	CYTH2	chr19	protein_coding	cytohesin 2
ENSG00000186687.15	-0.337953	4.12008	0.000374984	0.0093358	2.77	2.96	2.77	2.3	2.2	2.05	LYRM7	chr5	protein_coding	LYR motif containing 7
ENSG00000102879.15	0.791933	1.92098	3.65963e-07	2.73337e-05	1.42	1.2	1.37	2.29	2.1	2.31	CORO1A	chr16	protein_coding	coronin, actin binding protein, 1A
ENSG00000049130.13	0.535093	5.75352	8.07699e-11	1.40953e-08	22.84	18.83	18.55	28.48	26.04	30.15	KITLG	chr12	protein_coding	KIT ligand
ENSG00000131389.16	0.272862	6.38598	0.000241766	0.00662868	9.78	10.36	10.44	11.69	12.13	12.11	SLC6A6	chr3	protein_coding	solute carrier family 6 (neurotransmitter transporter), member 6
ENSG00000086570.12	-0.972193	0.258834	0.000213737	0.00605868	0.09	0.11	0.1	0.05	0.06	0.04	FAT2	chr5	protein_coding	FAT atypical cadherin 2
ENSG00000169744.12	1.84562	-1.18282	4.26913e-05	0.00164605	0.03	0.05	0.08	0.22	0.23	0.12	LDB2	chr4	protein_coding	LIM domain binding 2
ENSG00000120158.11	-0.379638	4.72999	1.99253e-05	0.000867112	9.81	10.83	9.36	7.51	6.89	8.03	RCL1	chr9	protein_coding	RNA terminal phosphate cyclase-like 1
ENSG00000213625.8	-0.44684	4.36551	2.04595e-06	0.000122299	4.81	4.61	4.51	3.61	3.43	2.89	LEPROT	chr1	protein_coding	leptin receptor overlapping transcript
ENSG00000176444.18	0.427437	5.85874	2.65189e-08	2.75842e-06	21.65	21.23	20.82	27.46	29.11	26.65	CLK2	chr1	protein_coding	CDC-like kinase 2
ENSG00000164070.11	-0.730362	5.49836	9.16183e-20	5.44124e-17	5.02	4.6	4.47	2.86	2.84	2.55	HSPA4L	chr4	protein_coding	heat shock 70kDa protein 4-like
ENSG00000177556.11	-0.650398	3.99762	9.72772e-11	1.6738e-08	3.51	3.41	3.68	1.93	2.46	2.16	ATOX1	chr5	protein_coding	antioxidant 1 copper chaperone
ENSG00000151364.15	-0.371025	5.52888	3.88762e-06	0.00021853	19.38	17.72	16.64	14.43	13.2	12.73	KCTD14	chr11	protein_coding	potassium channel tetramerization domain containing 14
ENSG00000138663.8	-0.339442	5.95394	1.88309e-05	0.000829379	27.51	23.19	22.73	19.34	17.71	19.31	COPS4	chr4	protein_coding	COP9 signalosome subunit 4
ENSG00000198211.8	0.363137	6.53265	9.74662e-07	6.34081e-05	26.47	27.56	27.27	32.55	33.3	35.85	TUBB3	chr16	protein_coding	tubulin, beta 3 class III
ENSG00000127418.14	0.307592	6.36154	9.05782e-05	0.00302656	15.53	17.85	18.71	19.93	20.8	22.02	FGFRL1	chr4	protein_coding	fibroblast growth factor receptor-like 1
ENSG00000184602.5	0.34769	4.49669	0.000212707	0.00603412	4.97	5.36	6.34	6.96	7.16	6.56	SNN	chr16	protein_coding	stannin
ENSG00000139364.10	1.23451	2.25658	2.52949e-17	1.10882e-14	0.22	0.22	0.27	0.5	0.54	0.58	TMEM132B	chr12	protein_coding	transmembrane protein 132B
ENSG00000106366.8	0.485825	6.03125	2.763e-10	4.50173e-08	14.69	16.32	16.56	21.47	21.74	21.62	SERPINE1	chr7	protein_coding	serpin peptidase inhibitor, clade E (nexin, plasminogen activator inhibitor type 1), member 1
ENSG00000109680.10	0.584697	2.11364	8.08294e-05	0.00275074	1.59	1.37	1.28	2.1	2.09	1.96	TBC1D19	chr4	protein_coding	TBC1 domain family, member 19
ENSG00000106351.12	-0.476428	4.23115	3.14955e-07	2.40109e-05	4.11	4.05	4.52	2.91	2.95	3	AGFG2	chr7	protein_coding	ArfGAP with FG repeats 2
ENSG00000232973.11	0.773668	1.1217	0.000391571	0.00963156	0.42	0.36	0.36	0.63	0.83	0.42	CYP1B1-AS1	chr2	antisense	CYP1B1 antisense RNA 1
ENSG00000130449.5	0.366226	3.66932	0.000376562	0.00935469	1.71	1.93	1.97	2.36	2.23	2.46	ZSWIM6	chr5	protein_coding	zinc finger, SWIM-type containing 6
ENSG00000104805.15	0.322895	7.56702	2.39334e-05	0.00100602	52.58	63.17	60.2	68.01	71.85	74.25	NUCB1	chr19	protein_coding	nucleobindin 1
ENSG00000145782.12	0.406964	7.54147	1.40199e-08	1.54564e-06	35.09	34.62	33.38	45.64	44.16	43.05	ATG12	chr5	protein_coding	autophagy related 12
ENSG00000197406.7	1.29393	-0.0879538	5.36765e-05	0.00197845	0.16	0.34	0.17	0.54	0.38	0.74	DIO3	chr14	protein_coding	deiodinase, iodothyronine, type III
ENSG00000001167.14	0.305268	6.35117	5.27154e-05	0.00194888	17.85	18.69	16.88	20.51	21.17	22.47	NFYA	chr6	protein_coding	nuclear transcription factor Y, alpha
ENSG00000105695.14	2.33354	-0.984662	2.73999e-07	2.12404e-05	0.04	0.01	0.11	0.31	0.21	0.33	MAG	chr19	protein_coding	myelin associated glycoprotein
ENSG00000108840.15	0.377929	6.34142	1.09669e-06	7.05982e-05	11.62	12.33	12.8	14.48	14.98	16.99	HDAC5	chr17	protein_coding	histone deacetylase 5
ENSG00000026652.13	0.554267	5.63532	7.26155e-13	1.77076e-10	4.48	4.55	4.45	6.59	6.43	6.22	AGPAT4	chr6	protein_coding	1-acylglycerol-3-phosphate O-acyltransferase 4
ENSG00000116574.5	0.790371	2.20891	1.43836e-07	1.17958e-05	0.85	0.62	0.68	1.35	1.06	1.18	RHOU	chr1	protein_coding	ras homolog family member U
ENSG00000020129.15	-0.33899	4.38014	0.000395698	0.0097136	4.79	5.36	5.92	4.13	3.82	4.44	NCDN	chr1	protein_coding	neurochondrin
ENSG00000151276.23	0.568537	6.16523	4.20405e-14	1.19078e-11	6.34	6.28	6.35	8.8	8.95	9.62	MAGI1	chr3	protein_coding	membrane associated guanylate kinase, WW and PDZ domain containing 1
ENSG00000179041.3	-0.296096	6.6524	5.45461e-05	0.00200249	58.4	62.62	60.12	47.06	47.56	48.84	RRS1	chr8	protein_coding	RRS1 ribosome biogenesis regulator homolog (S. cerevisiae)
ENSG00000081189.13	0.534056	4.11472	2.63367e-08	2.74722e-06	1.72	1.59	1.45	2.32	2.2	2.17	MEF2C	chr5	protein_coding	myocyte enhancer factor 2C
ENSG00000129521.13	0.461499	2.70186	0.00035936	0.00902001	1.08	1	1.03	1.38	1.2	1.59	EGLN3	chr14	protein_coding	egl-9 family hypoxia-inducible factor 3
ENSG00000198840.2	-0.42133	10.1828	6.35725e-09	7.64989e-07	3405.25	3515.21	3803.44	2699.02	2583.03	2504.37	MT-ND3	chrM	protein_coding	mitochondrially encoded NADH dehydrogenase 3
ENSG00000138442.9	-0.311367	6.79044	2.18245e-05	0.000932275	14.92	13.97	13.32	11.19	11.09	10.77	WDR12	chr2	protein_coding	WD repeat domain 12
ENSG00000140990.14	-0.302783	7.6278	4.46629e-05	0.00170599	250.06	228.75	225.73	170.4	190.48	193.9	NDUFB10	chr16	protein_coding	NADH dehydrogenase (ubiquinone) 1 beta subcomplex, 10, 22kDa
ENSG00000131771.13	1.02438	0.779147	6.4205e-06	0.00033345	0.49	0.4	0.48	0.79	1.09	0.83	PPP1R1B	chr17	protein_coding	protein phosphatase 1, regulatory (inhibitor) subunit 1B
ENSG00000237649.7	0.606055	5.97723	7.60085e-15	2.35192e-12	17.07	18.18	16.2	24.01	26.47	25.62	KIFC1	chr6	protein_coding	kinesin family member C1
ENSG00000105974.11	-0.662273	6.22948	6.38463e-19	3.26521e-16	23.65	22.56	23.59	14.69	13.82	14.36	CAV1	chr7	protein_coding	caveolin 1, caveolae protein, 22kDa
ENSG00000171992.12	0.293514	5.40944	0.000296622	0.00775725	3.31	3.46	3.74	3.97	4.05	4.52	SYNPO	chr5	protein_coding	synaptopodin
ENSG00000128510.10	-0.305602	5.11614	0.000201162	0.00575985	12.08	13.03	12.79	9.87	9.55	10.42	CPA4	chr7	protein_coding	carboxypeptidase A4
ENSG00000133424.20	3.91166	-0.210799	4.6576e-23	3.11822e-20	0.04	0.02	0.01	0.27	0.33	0.33	LARGE	chr22	protein_coding	like-glycosyltransferase
ENSG00000100485.11	-0.324848	4.41047	0.000313406	0.0081098	4.15	3.93	3.91	3.18	2.89	3.23	SOS2	chr14	protein_coding	son of sevenless homolog 2 (Drosophila)
ENSG00000205413.7	0.41142	5.79553	7.10765e-07	4.85562e-05	7.37	6.1	5.95	8.75	8.67	7.61	SAMD9	chr7	protein_coding	sterile alpha motif domain containing 9
ENSG00000149196.15	-0.520351	4.14551	2.5943e-07	2.0196e-05	9.86	8.92	10.42	7.22	5.49	7.13	C11orf73	chr11	protein_coding	chromosome 11 open reading frame 73
ENSG00000257704.3	0.452987	3.09023	0.000152354	0.00465172	5.04	5.53	5.32	6.52	8.13	6.49	INAFM1	chr19	protein_coding	InaF-motif containing 1
ENSG00000196177.12	-0.300478	5.1477	0.00032481	0.00830636	6.4	6.09	6.01	5.14	5.09	4.37	ACADSB	chr10	protein_coding	acyl-CoA dehydrogenase, short/branched chain
ENSG00000105928.13	-0.522164	3.42587	1.62264e-06	0.00010098	4.38	3.86	4.62	2.78	2.87	3.06	DFNA5	chr7	protein_coding	deafness, autosomal dominant 5
ENSG00000173442.11	0.450852	8.08789	2.0471e-09	2.67299e-07	34.51	39.53	40.44	49.37	52.69	50.14	EHBP1L1	chr11	protein_coding	EH domain binding protein 1-like 1
ENSG00000104967.6	0.610437	2.03963	5.16345e-05	0.00192054	0.4	0.38	0.37	0.56	0.62	0.53	NOVA2	chr19	protein_coding	neuro-oncological ventral antigen 2
ENSG00000101384.11	0.293642	5.19449	0.000363029	0.0090997	5.28	4.62	5.26	5.84	5.88	6.34	JAG1	chr20	protein_coding	jagged 1
ENSG00000006534.15	-0.535176	4.60687	2.61135e-09	3.33872e-07	8.93	9.09	9.36	5.64	5.95	6.78	ALDH3B1	chr11	protein_coding	aldehyde dehydrogenase 3 family, member B1
ENSG00000140961.12	0.596606	3.61481	1.61944e-08	1.76423e-06	3.2	3.27	3.49	4.76	5.35	4.53	OSGIN1	chr16	protein_coding	oxidative stress induced growth inhibitor 1
ENSG00000135862.5	0.332912	7.19251	3.38319e-06	0.000193441	15.14	15.31	15.3	18.67	18.57	18.78	LAMC1	chr1	protein_coding	laminin, gamma 1 (formerly LAMB2)
ENSG00000128262.8	-1.55682	0.751001	4.65333e-11	8.48242e-09	0.42	0.47	0.48	0.09	0.2	0.16	POM121L9P	chr22	transcribed_unprocessed_pseudogene	POM121 transmembrane nucleoporin-like 9, pseudogene
ENSG00000124942.13	0.398773	9.35973	4.02585e-08	3.97426e-06	26.39	27.37	28.35	33.3	34.56	37.38	AHNAK	chr11	protein_coding	AHNAK nucleoprotein
ENSG00000141622.13	0.484152	2.85949	0.000139968	0.004331	0.46	0.57	0.47	0.67	0.59	0.78	RNF165	chr18	protein_coding	ring finger protein 165
ENSG00000226887.7	-0.592788	3.12493	1.81778e-07	1.4551e-05	2.67	2.34	2.38	1.58	1.59	1.59	ERVMER34-1	chr4	protein_coding	endogenous retrovirus group MER34, member 1
ENSG00000261587.2	-0.870025	0.534413	0.000258827	0.00699233	1.49	1.72	2	0.98	0.95	0.85	TMEM249	chr8	protein_coding	transmembrane protein 249
ENSG00000080822.16	0.312702	7.42944	2.40387e-05	0.00100929	35.52	31.24	35.06	43.39	38.65	40.88	CLDND1	chr3	protein_coding	claudin domain containing 1
ENSG00000145632.14	-1.05271	5.62484	6.27678e-39	1.10059e-35	21.19	20.89	20.62	10.39	8.66	10.35	PLK2	chr5	protein_coding	polo-like kinase 2
ENSG00000104140.6	0.410274	3.56474	0.000164658	0.00494135	5.6	5.02	5.94	6.92	7.98	6.49	RHOV	chr15	protein_coding	ras homolog family member V
ENSG00000149294.16	0.292959	5.6433	0.000193236	0.00564709	4.28	4.61	4.82	5.31	5.58	5.46	NCAM1	chr11	protein_coding	neural cell adhesion molecule 1
ENSG00000105419.17	0.663595	4.70451	8.17638e-14	2.1976e-11	5.93	6.18	6.72	9.6	8.99	10.46	MEIS3	chr19	protein_coding	Meis homeobox 3
ENSG00000196976.6	-0.478124	2.71345	0.000225632	0.00629412	6.68	6.98	8.61	5.25	5.34	5	LAGE3	chrX	protein_coding	L antigen family, member 3
ENSG00000196083.9	0.855477	2.08031	6.19104e-07	4.30125e-05	0.31	0.29	0.24	0.46	0.35	0.65	IL1RAP	chr3	protein_coding	interleukin 1 receptor accessory protein
ENSG00000113851.13	-0.334164	4.24537	0.000298144	0.007786	9.16	8.73	8.81	6.72	6.53	7.34	CRBN	chr3	protein_coding	cereblon
ENSG00000112659.13	0.296638	5.48764	0.000255093	0.00691681	4.56	4.54	5.31	5.5	5.92	5.8	CUL9	chr6	protein_coding	cullin 9
ENSG00000160326.13	-0.509381	2.67898	4.83084e-05	0.00181697	2.65	2.82	2.78	1.78	1.95	1.9	SLC2A6	chr9	protein_coding	solute carrier family 2 (facilitated glucose transporter), member 6
ENSG00000141076.17	-0.270204	6.5918	0.000314791	0.00812682	21.28	20.3	23.36	17.41	16.94	18.01	CIRH1A	chr16	protein_coding	cirrhosis, autosomal recessive 1A (cirhin)
ENSG00000173535.13	-0.661049	3.11088	6.94278e-09	8.24668e-07	4.02	3.76	4.1	2.51	2.48	2.32	TNFRSF10C	chr8	protein_coding	tumor necrosis factor receptor superfamily, member 10c, decoy without an intracellular domain
ENSG00000167674.14	0.274663	7.90575	0.000200832	0.00575607	86.25	88.24	90.79	98.15	112.3	101.42	HDGFRP2	chr19	protein_coding	--
ENSG00000261685.2	0.532668	2.58726	0.000144605	0.00444653	1.14	1.27	1.53	1.48	2	2.08	RP11-401P9.4	chr16	lincRNA	--
ENSG00000122966.13	0.574361	4.82687	1.79569e-11	3.46183e-09	2.34	2.42	2.52	3.37	3.49	3.69	CIT	chr12	protein_coding	citron rho-interacting serine/threonine kinase
ENSG00000177570.13	-0.629377	4.27915	2.05511e-11	3.92089e-09	2.2	2.03	2.06	1.33	1.42	1.2	SAMD12	chr8	protein_coding	sterile alpha motif domain containing 12
ENSG00000110717.10	-0.307015	6.03222	7.75721e-05	0.00265461	82.35	85.12	87.51	61.86	66.48	72.08	NDUFS8	chr11	protein_coding	NADH dehydrogenase (ubiquinone) Fe-S protein 8, 23kDa (NADH-coenzyme Q reductase)
ENSG00000177084.16	0.351661	5.3402	1.26067e-05	0.000592851	4.19	4.08	4.38	4.93	5.52	5.24	POLE	chr12	protein_coding	polymerase (DNA directed), epsilon, catalytic subunit
ENSG00000261780.2	0.631368	1.84232	0.000208053	0.00592034	1.91	1.18	1.73	2.53	2.6	2.08	CTD-2354A18.1	chr18	processed_transcript	--
ENSG00000168453.14	0.35487	4.12892	0.000326534	0.00833239	2.31	2.17	2.26	2.84	2.4	3.15	HR	chr8	protein_coding	hair growth associated
ENSG00000177508.11	0.714746	2.71303	3.9857e-08	3.9452e-06	1.73	1.79	1.77	2.44	3.21	2.77	IRX3	chr16	protein_coding	iroquois homeobox 3
ENSG00000154839.9	0.431047	3.45246	4.98423e-05	0.00186894	2.81	2.89	3.06	3.77	3.71	4.03	SKA1	chr18	protein_coding	spindle and kinetochore associated complex subunit 1
ENSG00000120820.12	-0.97525	1.82979	1.03852e-09	1.48025e-07	1.77	1.49	1.59	0.82	0.79	0.78	GLT8D2	chr12	protein_coding	glycosyltransferase 8 domain containing 2
ENSG00000239713.7	0.827828	1.04671	0.000194502	0.00566004	0.59	0.54	1.04	1.02	1.26	1.53	APOBEC3G	chr22	protein_coding	apolipoprotein B mRNA editing enzyme, catalytic polypeptide-like 3G
ENSG00000145819.15	0.441239	5.28574	3.55581e-08	3.57738e-06	3.16	3.34	3.31	4.52	4.25	4.2	ARHGAP26	chr5	protein_coding	Rho GTPase activating protein 26
ENSG00000131746.12	0.930745	4.21415	2.41785e-20	1.45951e-17	2.46	2.82	3.42	5.33	5.6	5.27	TNS4	chr17	protein_coding	tensin 4
ENSG00000074527.11	-0.379526	4.13231	0.000156563	0.0047605	5.79	4.6	4.7	4.22	3.53	3.49	NTN4	chr12	protein_coding	netrin 4
ENSG00000105220.14	0.445022	7.69184	1.48796e-08	1.63552e-06	34.35	36.39	42.27	49.99	45.75	53.97	GPI	chr19	protein_coding	glucose-6-phosphate isomerase
ENSG00000049283.17	-0.765113	4.32635	4.27203e-17	1.77524e-14	5.58	5.71	5.8	3.23	3.19	3.37	EPN3	chr17	protein_coding	epsin 3
ENSG00000132780.16	0.306806	8.32211	3.505e-05	0.00138925	81.96	83.45	72.58	95.09	99.87	91.09	NASP	chr1	protein_coding	nuclear autoantigenic sperm protein (histone-binding)
ENSG00000158055.15	1.98804	0.445504	2.15043e-14	6.38574e-12	0.15	0.14	0.14	0.53	0.48	0.66	GRHL3	chr1	protein_coding	grainyhead-like 3 (Drosophila)
ENSG00000237857.2	-0.630218	2.13987	1.64872e-05	0.00074857	3.37	3.48	3.69	2.47	2.13	2.05	RP11-435O5.2	chr9	lincRNA	--
ENSG00000172175.12	-1.12121	7.201	6.27511e-51	1.92552e-47	21.22	19.37	19.44	9.49	8.95	8.37	MALT1	chr18	protein_coding	MALT1 paracaspase
ENSG00000116741.7	-0.398416	4.48777	1.11882e-05	0.00053295	18.98	16.65	16.89	12.21	12.56	13.91	RGS2	chr1	protein_coding	regulator of G-protein signaling 2
ENSG00000105321.12	0.385574	5.245	4.17546e-06	0.000230662	14.17	15.3	14.29	16.65	18.91	20.02	CCDC9	chr19	protein_coding	coiled-coil domain containing 9
ENSG00000153234.13	0.604791	3.32661	5.57115e-08	5.26002e-06	1.81	1.92	2.11	2.84	2.67	3.14	NR4A2	chr2	protein_coding	nuclear receptor subfamily 4, group A, member 2
ENSG00000171159.4	-0.483412	3.26048	5.22449e-05	0.00193928	12.58	13.57	17.28	9.77	9.62	10.94	C9orf16	chr9	protein_coding	chromosome 9 open reading frame 16
ENSG00000214425.6	-0.58536	3.54863	3.44995e-08	3.48038e-06	2.03	1.9	2.09	1.24	1.42	1.24	LRRC37A4P	chr17	transcribed_unprocessed_pseudogene	leucine rich repeat containing 37, member A4, pseudogene
ENSG00000163286.7	3.65705	-1.84124	1.27988e-07	1.07597e-05	0.02	0	0.02	0.17	0.22	0.09	ALPPL2	chr2	protein_coding	alkaline phosphatase, placental-like 2
ENSG00000249992.1	0.496799	4.01131	3.01152e-06	0.00017463	7.23	6.82	6.49	10.15	7.41	10.62	TMEM158	chr3	protein_coding	transmembrane protein 158 (gene/pseudogene)
ENSG00000157782.9	0.970639	0.980366	2.06237e-06	0.00012308	0.41	0.36	0.35	0.72	0.66	0.75	CABP1	chr12	protein_coding	calcium binding protein 1
ENSG00000117697.14	-0.393538	4.3756	1.70935e-05	0.000771616	6.35	6.26	6.52	5.02	4.31	4.85	NSL1	chr1	protein_coding	NSL1, MIS12 kinetochore complex component
ENSG00000133083.14	2.02301	-0.259137	1.26036e-09	1.73816e-07	0.01	0.04	0.04	0.12	0.13	0.11	DCLK1	chr13	protein_coding	doublecortin-like kinase 1
ENSG00000120093.11	-0.846294	3.15805	3.55277e-13	9.02207e-11	1.67	1.72	1.7	0.79	1.01	0.95	HOXB3	chr17	protein_coding	homeobox B3
ENSG00000185305.10	-0.50392	3.12288	2.773e-05	0.00113959	2.84	2.61	2.85	2.28	1.68	1.74	ARL15	chr5	protein_coding	ADP-ribosylation factor-like 15
ENSG00000179532.12	0.558716	2.45959	7.49512e-05	0.00259141	0.23	0.25	0.3	0.33	0.44	0.36	DNHD1	chr11	protein_coding	dynein heavy chain domain 1
ENSG00000178719.16	-0.291267	6.52192	0.000144441	0.00444653	46.7	44.37	52.17	38.04	35.86	39.95	GRINA	chr8	protein_coding	glutamate receptor, ionotropic, N-methyl D-aspartate-associated protein 1 (glutamate binding)
ENSG00000170689.9	-0.71868	4.74533	5.37645e-16	1.99971e-13	10.91	12.79	12.27	6.86	7.31	7.11	HOXB9	chr17	protein_coding	homeobox B9
ENSG00000106003.12	0.702799	1.70126	2.73594e-05	0.00112814	0.73	0.62	0.78	1.28	1.04	1.05	LFNG	chr7	protein_coding	LFNG O-fucosylpeptide 3-beta-N-acetylglucosaminyltransferase
ENSG00000168502.17	0.349904	5.45375	1.00159e-05	0.000487238	4.75	4.59	5.03	5.69	6.15	5.97	MTCL1	chr18	protein_coding	microtubule crosslinking factor 1
ENSG00000115963.13	-0.390544	5.63109	6.76025e-07	4.64414e-05	19.5	17.92	16.63	13.46	13.2	13.38	RND3	chr2	protein_coding	Rho family GTPase 3
ENSG00000114125.13	-0.30457	5.64232	9.60209e-05	0.00317386	19.09	18.65	17.94	14.62	13.67	15.54	RNF7	chr3	protein_coding	ring finger protein 7
ENSG00000139318.7	0.572762	6.8208	3.08686e-15	1.01486e-12	19.29	17.93	18.54	27.16	26.34	27.09	DUSP6	chr12	protein_coding	dual specificity phosphatase 6
ENSG00000091136.13	0.579159	7.70446	1.7435e-15	5.88983e-13	26.73	24.65	23.66	36.14	37.21	35.54	LAMB1	chr7	protein_coding	laminin, beta 1
ENSG00000128891.15	-0.362921	3.95002	0.000251479	0.00683393	4.01	4.7	4.57	3.39	3.26	3.42	C15orf57	chr15	protein_coding	chromosome 15 open reading frame 57
ENSG00000123358.19	0.469098	2.87058	0.000119117	0.00379424	1.32	1.42	1.46	1.78	2.07	1.8	NR4A1	chr12	protein_coding	nuclear receptor subfamily 4, group A, member 1
ENSG00000164221.12	0.472313	6.4536	2.85961e-08	2.94948e-06	25.76	21.53	19.83	31.53	32.67	26.11	CCDC112	chr5	protein_coding	coiled-coil domain containing 112
ENSG00000140545.14	0.496315	4.70909	2.05053e-08	2.16345e-06	9.34	10.61	11.17	14.31	13.83	14.65	MFGE8	chr15	protein_coding	milk fat globule-EGF factor 8 protein
ENSG00000163634.11	-0.281996	6.45458	0.000260836	0.00703698	101.24	86.35	83.68	76.23	69.34	71.09	THOC7	chr3	protein_coding	THO complex 7
ENSG00000197142.10	0.359651	7.66727	7.79954e-07	5.24078e-05	40.37	43.64	43.76	53.44	50.78	55.26	ACSL5	chr10	protein_coding	acyl-CoA synthetase long-chain family member 5
ENSG00000170175.10	-0.50757	5.01649	9.12536e-10	1.3387e-07	11.77	12.3	12.81	8.58	8.23	8.43	CHRNB1	chr17	protein_coding	cholinergic receptor, nicotinic, beta 1 (muscle)
ENSG00000106211.8	-0.379307	7.72993	5.05651e-07	3.61299e-05	193.98	207.76	229.38	150.49	155.65	165.8	HSPB1	chr7	protein_coding	heat shock 27kDa protein 1
ENSG00000141449.14	0.835552	2.69252	6.83695e-11	1.19881e-08	0.45	0.5	0.49	0.76	0.9	0.84	GREB1L	chr18	protein_coding	growth regulation by estrogen in breast cancer-like
ENSG00000136943.10	0.444722	3.527	3.79092e-05	0.00148816	2.2	1.87	1.89	2.76	2.7	2.41	CTSV	chr9	protein_coding	cathepsin V
ENSG00000184743.12	-0.397713	5.52371	5.05404e-07	3.61299e-05	6.9	6.43	6.35	5.18	4.5	4.84	ATL3	chr11	protein_coding	atlastin GTPase 3
ENSG00000196104.10	2.20834	-0.0485958	1.10404e-11	2.16239e-09	0.13	0.04	0.07	0.39	0.34	0.32	SPOCK3	chr4	protein_coding	sparc/osteonectin, cwcv and kazal-like domains proteoglycan (testican) 3
ENSG00000161638.10	0.370155	5.64557	1.27759e-05	0.000598516	8.08	8.9	10.36	11.43	10.55	12.45	ITGA5	chr12	protein_coding	integrin, alpha 5 (fibronectin receptor, alpha polypeptide)
ENSG00000079385.21	-1.18696	1.33451	1.83601e-09	2.42313e-07	0.7	0.83	1.05	0.44	0.38	0.29	CEACAM1	chr19	protein_coding	carcinoembryonic antigen-related cell adhesion molecule 1 (biliary glycoprotein)
ENSG00000198682.12	-0.402754	4.54625	7.65674e-06	0.000389415	6.28	5.7	6.71	4.68	4.37	4.7	PAPSS2	chr10	protein_coding	3'-phosphoadenosine 5'-phosphosulfate synthase 2
ENSG00000073008.14	-0.277865	6.4441	0.000229981	0.00640087	24.09	26	25.48	19.15	20.01	21.46	PVR	chr19	protein_coding	poliovirus receptor
ENSG00000227507.2	-2.83572	-0.259686	3.3564e-16	1.28739e-13	1.44	1.51	1.45	0.14	0.15	0.31	LTB	chr6	protein_coding	lymphotoxin beta (TNF superfamily, member 3)
ENSG00000011426.10	0.344608	6.52818	4.27759e-06	0.000234041	17.08	15.39	14.92	20.33	19.18	18.94	ANLN	chr7	protein_coding	anillin, actin binding protein
ENSG00000272870.1	1.45227	-0.0590312	2.65853e-06	0.000155704	0.21	0.13	0.21	0.34	0.56	0.56	RP11-798M19.6	chr4	antisense	--
ENSG00000125629.14	0.442562	5.26282	3.07983e-07	2.35976e-05	12.77	11.5	10.76	17.3	13.55	15.4	INSIG2	chr2	protein_coding	insulin induced gene 2
ENSG00000189067.12	-0.367986	5.96336	1.3768e-06	8.69583e-05	17.08	17.59	17.88	13.76	12.49	13.36	LITAF	chr16	protein_coding	lipopolysaccharide-induced TNF factor
ENSG00000147874.10	0.314068	5.53782	0.00012535	0.00395854	5.54	4.51	4.62	6.03	6	5.66	HAUS6	chr9	protein_coding	HAUS augmin-like complex, subunit 6
ENSG00000145780.7	0.487258	4.43824	1.31006e-07	1.0956e-05	2.9	2.82	2.92	4.1	3.46	4.23	FEM1C	chr5	protein_coding	fem-1 homolog c (C. elegans)
ENSG00000272031.2	-0.883452	0.849496	8.55929e-05	0.0028858	0.5	0.52	0.73	0.33	0.25	0.36	ANKRD34A	chr1	protein_coding	ankyrin repeat domain 34A
ENSG00000173621.8	-0.460129	3.61731	8.97199e-06	0.000448259	4.91	4.97	5.25	3.82	3.42	3.47	LRFN4	chr11	protein_coding	leucine rich repeat and fibronectin type III domain containing 4
ENSG00000224294.1	-1.4784	-0.935414	0.000364935	0.00913504	0.32	0.35	0.24	0.05	0.17	0.08	RP3-326I13.1	chrX	lincRNA	--
ENSG00000116299.16	-1.2419	0.407641	2.51983e-06	0.000148219	0.68	0.33	0.49	0.21	0.21	0.19	KIAA1324	chr1	protein_coding	KIAA1324
ENSG00000138434.16	0.462015	9.01387	6.04805e-11	1.07585e-08	78.41	76.87	74.63	104.37	100.9	102.57	SSFA2	chr2	protein_coding	sperm specific antigen 2
ENSG00000058668.14	0.399434	6.00558	1.16037e-07	9.91352e-06	5.65	5.58	5.65	6.99	7.25	7.41	ATP2B4	chr1	protein_coding	ATPase, Ca++ transporting, plasma membrane 4
ENSG00000010404.17	-0.320573	5.57306	5.27879e-05	0.00194961	6.13	5.54	5.76	4.77	4.14	4.66	IDS	chrX	protein_coding	iduronate 2-sulfatase
ENSG00000158560.14	2.05287	-1.60786	0.000139491	0.00431987	0.01	0.04	0.02	0.06	0.11	0.14	DYNC1I1	chr7	protein_coding	dynein, cytoplasmic 1, intermediate chain 1
ENSG00000196408.11	-1.03351	1.16013	1.38183e-07	1.1444e-05	1.82	1.46	1.78	0.67	0.79	0.93	NOXO1	chr16	protein_coding	NADPH oxidase organizer 1
ENSG00000067715.13	-0.349582	4.58334	0.000109724	0.00354099	4.92	4.7	4.37	3.89	3.21	3.57	SYT1	chr12	protein_coding	synaptotagmin I
ENSG00000229544.8	-0.575921	3.58902	8.65614e-08	7.80493e-06	4.17	3.77	3.97	2.96	2.27	2.54	NKX1-2	chr10	protein_coding	NK1 homeobox 2
ENSG00000130827.6	0.484662	5.75479	9.93703e-10	1.43491e-07	3.56	3.78	4.17	5.05	5.3	5.33	PLXNA3	chrX	protein_coding	plexin A3
ENSG00000183087.14	-0.353595	5.7747	1.06658e-05	0.000512042	22.03	21.84	24.85	16.08	17.73	18.49	GAS6	chr13	protein_coding	growth arrest-specific 6
ENSG00000161036.10	0.389012	5.10375	5.71466e-06	0.000299751	10.85	12.17	13.41	15.78	14.58	16.14	LRWD1	chr7	protein_coding	leucine-rich repeats and WD repeat domain containing 1
ENSG00000105767.2	0.310768	4.95251	0.000200873	0.00575607	11.43	11.57	12.33	13.76	14.61	14.26	CADM4	chr19	protein_coding	cell adhesion molecule 4
ENSG00000116017.10	0.445827	4.47612	5.16718e-07	3.66601e-05	3.03	2.85	2.95	3.84	3.8	4.05	ARID3A	chr19	protein_coding	AT rich interactive domain 3A (BRIGHT-like)
ENSG00000167653.4	1.9238	1.0253	9.97861e-18	4.5362e-15	0.66	0.69	0.37	1.85	2.23	2.19	PSCA	chr8	protein_coding	prostate stem cell antigen
ENSG00000144821.9	0.921211	6.88715	2.29339e-35	3.37788e-32	10.53	11.17	10.53	19.58	20.66	19.09	MYH15	chr3	protein_coding	myosin, heavy chain 15
ENSG00000139428.11	-0.366182	4.10396	0.000233372	0.00646593	3.65	3.36	3.01	2.8	2.51	2.23	MMAB	chr12	protein_coding	methylmalonic aciduria (cobalamin deficiency) cblB type
ENSG00000130066.16	0.317696	10.9497	3.06521e-05	0.00123083	1100.17	935.49	884.32	1139.18	1133.61	1262.74	SAT1	chrX	protein_coding	spermidine/spermine N1-acetyltransferase 1
ENSG00000059728.10	0.499555	3.22954	9.94059e-06	0.000485845	1.16	1.42	1.25	1.75	1.74	1.8	MXD1	chr2	protein_coding	MAX dimerization protein 1
ENSG00000106665.15	0.279236	7.28437	0.000189183	0.00554952	22.29	23.42	24.85	26.31	27.08	29.9	CLIP2	chr7	protein_coding	CAP-GLY domain containing linker protein 2
ENSG00000172932.14	-0.355415	5.17985	1.96602e-05	0.000860794	10.33	11.74	11.8	8.54	8.86	8.36	ANKRD13D	chr11	protein_coding	ankyrin repeat domain 13 family, member D
ENSG00000277194.1	0.49144	2.60251	0.000282898	0.00748339	38.81	33.64	38.67	46.18	59.67	45.58	SNORD22	chr11	snoRNA	small nucleolar RNA, C/D box 22
ENSG00000163389.10	-0.374863	3.64094	0.000324145	0.00830019	3.79	3.57	3.73	3.03	2.78	2.5	POGLUT1	chr3	protein_coding	protein O-glucosyltransferase 1
ENSG00000176909.11	-1.1194	-0.248235	0.000369854	0.00923932	0.32	0.51	0.53	0.17	0.26	0.17	MAMSTR	chr19	protein_coding	MEF2 activating motif and SAP domain containing transcriptional regulator
ENSG00000170542.5	0.293702	5.47608	0.000256493	0.00694967	9.03	8.89	9.13	10.69	9.79	11.78	SERPINB9	chr6	protein_coding	serpin peptidase inhibitor, clade B (ovalbumin), member 9
ENSG00000164104.11	0.553702	8.00233	2.81523e-14	8.1624e-12	100.23	105.31	96.54	144.78	148.87	137.31	HMGB2	chr4	protein_coding	high mobility group box 2
ENSG00000144802.11	-0.712674	2.12282	1.01423e-06	6.58659e-05	1.12	1.24	1.2	0.69	0.69	0.74	NFKBIZ	chr3	protein_coding	nuclear factor of kappa light polypeptide gene enhancer in B-cells inhibitor, zeta
ENSG00000145284.11	-0.359761	5.16933	1.34046e-05	0.000622426	8.99	9.23	8.04	6.78	6.27	6.84	SCD5	chr4	protein_coding	stearoyl-CoA desaturase 5
ENSG00000242220.6	1.28127	-0.551054	0.000314947	0.00812682	0.09	0.15	0.14	0.22	0.4	0.29	TCP10L	chr21	protein_coding	t-complex 10-like
ENSG00000108244.16	-0.472395	4.92883	3.15579e-08	3.21891e-06	14.69	15.83	13.61	10.43	10.51	9.97	KRT23	chr17	protein_coding	keratin 23, type I
ENSG00000112977.15	-0.322991	6.81508	3.91947e-05	0.00152561	45.12	49.13	54.83	36.71	37.41	41.84	DAP	chr5	protein_coding	death-associated protein
ENSG00000255330.8	-0.682825	1.64627	7.28403e-05	0.00253989	0.36	0.29	0.26	0.21	0.15	0.19	SOGA3	chr6	protein_coding	SOGA family member 3
ENSG00000100558.8	0.418032	6.27174	3.64822e-08	3.66035e-06	37.17	40.7	41.08	50.18	50.65	53.81	PLEK2	chr14	protein_coding	pleckstrin 2
ENSG00000197971.14	-0.279707	6.31661	0.0001965	0.00568384	11.05	11.29	10.81	8.57	8.51	9.47	MBP	chr18	protein_coding	myelin basic protein
ENSG00000113368.11	0.305683	6.93361	3.14992e-05	0.00126209	35.59	35.13	31.94	41.91	39.74	41.68	LMNB1	chr5	protein_coding	lamin B1
ENSG00000111885.6	0.992547	5.56818	6.86999e-34	9.36915e-31	6.35	5.4	5.9	11.5	10.4	12.23	MAN1A1	chr6	protein_coding	mannosidase, alpha, class 1A, member 1
ENSG00000154447.14	0.283074	6.11533	0.000187771	0.00551804	11.21	10.67	11.19	13.39	12.12	13.62	SH3RF1	chr4	protein_coding	SH3 domain containing ring finger 1
ENSG00000146223.14	-0.30241	7.12689	2.88765e-05	0.00117491	29.74	31.26	31.11	24.44	23.64	24.56	RPL7L1	chr6	protein_coding	ribosomal protein L7-like 1
ENSG00000139505.11	-0.362816	4.00173	0.000294459	0.00772262	2.79	2.88	3.18	2.45	1.98	2.28	MTMR6	chr13	protein_coding	myotubularin related protein 6
ENSG00000005889.15	-0.426026	3.84818	1.96328e-05	0.000860618	2.09	1.92	1.79	1.4	1.31	1.47	ZFX	chrX	protein_coding	zinc finger protein, X-linked
ENSG00000156313.12	0.358022	4.38284	0.000112976	0.00363	2.79	2.67	2.48	3.46	3.42	3.02	RPGR	chrX	protein_coding	retinitis pigmentosa GTPase regulator
ENSG00000141756.18	0.345873	5.4447	2.0702e-05	0.00089261	12.24	13.34	14.52	16.58	17.13	15.91	FKBP10	chr17	protein_coding	FK506 binding protein 10, 65 kDa
ENSG00000148180.16	0.302305	6.62169	5.80862e-05	0.00210724	13.57	14.65	15.33	17.48	16.48	18.31	GSN	chr9	protein_coding	gelsolin
ENSG00000167232.13	1.17394	0.769542	2.1e-06	0.000124921	0.2	0.11	0.19	0.46	0.38	0.24	ZNF91	chr19	protein_coding	zinc finger protein 91
ENSG00000100292.16	0.53755	4.22896	1.29316e-08	1.43857e-06	7.28	8.18	7.87	11.13	10.12	11.75	HMOX1	chr22	protein_coding	heme oxygenase 1
ENSG00000121289.17	0.287745	5.62268	0.000217687	0.00615172	4.9	4.84	4.52	5.47	5.61	5.83	CEP89	chr19	protein_coding	centrosomal protein 89kDa
ENSG00000131737.5	-2.18128	-1.62167	0.000205701	0.00586249	0.12	0.27	0.35	0.05	0	0.11	KRT34	chr17	protein_coding	keratin 34, type I
ENSG00000169045.17	0.33002	9.50668	1.06376e-05	0.000511753	151.32	175.42	155.74	195.51	207.15	186.99	HNRNPH1	chr5	protein_coding	heterogeneous nuclear ribonucleoprotein H1 (H)
ENSG00000169126.15	0.660546	2.32442	1.71099e-06	0.000105739	1.04	0.92	1.05	1.51	1.5	1.61	ARMC4	chr10	protein_coding	armadillo repeat containing 4
ENSG00000125257.13	-0.278437	5.32998	0.000403239	0.00985927	6.48	6.58	6.54	5.21	5.18	5.33	ABCC4	chr13	protein_coding	ATP-binding cassette, sub-family C (CFTR/MRP), member 4
ENSG00000148218.15	0.36309	4.53569	5.02917e-05	0.00188296	5.7	5.83	6.26	6.99	7.77	7.5	ALAD	chr9	protein_coding	aminolevulinate dehydratase
ENSG00000251369.8	2.43466	-2.00672	0.000175555	0.00522579	0	0.02	0.02	0.06	0.06	0.09	ZNF550	chr19	protein_coding	zinc finger protein 550
ENSG00000116883.8	0.802312	1.53675	2.988e-05	0.00120798	0.78	0.93	1.42	1.92	2.05	1.39	RP11-268J15.5	chr1	antisense	--
ENSG00000163734.4	-1.42322	-0.362294	1.81447e-05	0.000804968	0.97	1.22	0.66	0.32	0.36	0.33	CXCL3	chr4	protein_coding	chemokine (C-X-C motif) ligand 3
ENSG00000039068.18	0.31868	7.42459	9.06411e-06	0.000451319	28.58	29.13	27.98	33.75	34.82	35.31	CDH1	chr16	protein_coding	cadherin 1, type 1, E-cadherin (epithelial)
ENSG00000105655.18	-0.302525	6.65226	0.000262041	0.00704845	34.19	37.89	45.83	30.22	29.95	32.9	ISYNA1	chr19	protein_coding	inositol-3-phosphate synthase 1
ENSG00000179361.17	0.704107	3.32393	8.51482e-10	1.25917e-07	1.48	1.49	1.96	2.69	2.61	2.55	ARID3B	chr15	protein_coding	AT rich interactive domain 3B (BRIGHT-like)
ENSG00000185624.14	0.353707	10.1108	7.76253e-07	5.22545e-05	331.41	350.32	357.3	417.89	430.92	442.11	P4HB	chr17	protein_coding	prolyl 4-hydroxylase, beta polypeptide
ENSG00000112425.13	-0.564386	2.27681	0.000283641	0.00749765	1.39	0.99	1.21	0.76	0.61	0.99	EPM2A	chr6	protein_coding	epilepsy, progressive myoclonus type 2A, Lafora disease (laforin)
ENSG00000250920.1	0.827191	3.88265	3.7815e-15	1.23223e-12	13.62	11.4	10.71	22.98	19.68	18.74	RP11-297P16.4	chr4	lincRNA	--
ENSG00000137038.7	-0.419116	4.77429	1.13163e-06	7.25937e-05	10.78	10.91	9.98	7.81	7.2	8.01	TMEM261	chr9	protein_coding	transmembrane protein 261
ENSG00000153395.9	0.403869	6.76907	2.58042e-08	2.70701e-06	21.8	22.38	21.81	28.93	27.69	28.28	LPCAT1	chr5	protein_coding	lysophosphatidylcholine acyltransferase 1
ENSG00000121966.6	2.79191	-2.10473	9.7604e-05	0.00321465	0.05	0	0.02	0.2	0.14	0.11	CXCR4	chr2	protein_coding	chemokine (C-X-C motif) receptor 4
ENSG00000173848.18	0.310782	6.57591	2.22693e-05	0.000945792	21.54	22.15	21.34	27.22	25.67	25.54	NET1	chr10	protein_coding	neuroepithelial cell transforming 1
ENSG00000150773.10	-1.14839	0.101766	5.66799e-05	0.00206845	0.72	0.5	0.52	0.27	0.34	0.15	PIH1D2	chr11	protein_coding	PIH1 domain containing 2
ENSG00000123609.10	-0.679961	4.82805	4.44052e-15	1.42182e-12	20.99	20.54	18.52	12.77	11.23	12.43	NMI	chr2	protein_coding	N-myc (and STAT) interactor
ENSG00000170855.3	-0.552081	4.80503	4.44853e-10	6.88251e-08	28.67	25.02	24.71	18.88	15.74	17.33	TRIAP1	chr12	protein_coding	TP53 regulated inhibitor of apoptosis 1
ENSG00000277972.1	-0.385939	4.01049	0.00010144	0.0033261	7.37	8.24	8.85	5.75	6.35	6.13	CISD3	chr17	protein_coding	CDGSH iron sulfur domain 3
ENSG00000157216.15	0.366408	4.92331	5.44427e-05	0.00200069	6.37	7.3	8.45	8.73	9.48	9.58	SSBP3	chr1	protein_coding	single stranded DNA binding protein 3
ENSG00000141404.15	-0.336037	4.42928	0.000231939	0.00644083	2.88	2.89	3.05	2.17	2.16	2.48	GNAL	chr18	protein_coding	guanine nucleotide binding protein (G protein), alpha activating activity polypeptide, olfactory type
ENSG00000137812.19	0.442532	4.43809	3.43505e-06	0.000195495	2.05	1.67	1.63	2.51	2.37	2.18	CASC5	chr15	protein_coding	cancer susceptibility candidate 5
ENSG00000176046.8	-0.954735	1.62923	2.30869e-08	2.42887e-06	0.6	0.73	0.7	0.3	0.36	0.36	NUPR1	chr16	protein_coding	nuclear protein, transcriptional regulator, 1
ENSG00000166780.10	0.476342	4.72349	1.20202e-07	1.01749e-05	7.03	7.72	8.09	9.48	11.17	10.27	C16orf45	chr16	protein_coding	chromosome 16 open reading frame 45
ENSG00000118898.15	0.50262	8.35419	2.00674e-11	3.84855e-09	36.87	41.63	42.48	52.54	57.39	56.75	PPL	chr16	protein_coding	periplakin
ENSG00000223573.6	0.663743	1.64091	0.000109451	0.00353527	0.57	0.5	0.7	0.83	0.98	0.93	TINCR	chr19	lincRNA	tissue differentiation-inducing non-protein coding RNA
ENSG00000103404.14	-0.415352	3.67239	5.08745e-05	0.00189605	1.25	1.26	1.16	0.86	0.95	0.87	USP31	chr16	protein_coding	ubiquitin specific peptidase 31
ENSG00000107957.16	0.358742	4.72085	3.03341e-05	0.00122072	1.84	1.93	1.84	2.44	2.3	2.26	SH3PXD2A	chr10	protein_coding	SH3 and PX domains 2A
ENSG00000116191.17	0.385988	5.73369	1.5279e-06	9.61718e-05	5.67	5.83	5.44	7.96	6.49	7.09	RALGPS2	chr1	protein_coding	Ral GEF with PH domain and SH3 binding motif 2
ENSG00000166289.5	-0.534032	3.27406	3.92123e-06	0.000219434	4.34	4.07	4.98	2.66	2.98	3.35	PLEKHF1	chr19	protein_coding	pleckstrin homology domain containing, family F (with FYVE domain) member 1
ENSG00000197635.9	0.963825	5.82851	9.61366e-36	1.47498e-32	9.26	8.98	8.77	16.93	16.33	17.93	DPP4	chr2	protein_coding	dipeptidyl-peptidase 4
ENSG00000141682.11	-0.307358	6.83306	4.59562e-05	0.00174995	61.24	56	50.38	43.88	43.47	44.2	PMAIP1	chr18	protein_coding	phorbol-12-myristate-13-acetate-induced protein 1
ENSG00000102786.14	-0.301721	5.04594	0.000308968	0.00801186	1.61	1.43	1.4	1.22	1.1	1.17	INTS6	chr13	protein_coding	integrator complex subunit 6
ENSG00000121152.9	0.465434	4.39433	3.39177e-07	2.56451e-05	5.14	5.81	5.34	7.42	6.96	7.54	NCAPH	chr2	protein_coding	non-SMC condensin I complex, subunit H
ENSG00000158402.18	0.380399	3.82504	0.000262002	0.00704845	4.08	5.15	4.08	5.86	5.33	5.68	CDC25C	chr5	protein_coding	cell division cycle 25C
ENSG00000100906.10	-0.576677	6.37539	2.73277e-14	7.9862e-12	48.82	49.39	47.62	32.61	28.87	33.61	NFKBIA	chr14	protein_coding	nuclear factor of kappa light polypeptide gene enhancer in B-cells inhibitor, alpha
ENSG00000129566.12	0.410426	4.9253	9.07299e-07	5.95518e-05	2.25	2.35	2.19	2.88	2.87	3.02	TEP1	chr14	protein_coding	telomerase-associated protein 1
ENSG00000228278.3	-1.38878	-0.832385	0.000273817	0.00730617	1.24	0.93	0.69	0.39	0.35	0.3	ORM2	chr9	protein_coding	orosomucoid 2
ENSG00000145730.20	0.641113	7.61577	4.29995e-19	2.2619e-16	26.76	25.77	26.1	39.69	38.15	41.38	PAM	chr5	protein_coding	peptidylglycine alpha-amidating monooxygenase
ENSG00000109511.10	3.66607	1.20801	9.51482e-53	3.50355e-49	0.21	0.31	0.13	2.78	2.71	2.52	ANXA10	chr4	protein_coding	annexin A10
ENSG00000115363.13	-0.841592	1.89919	9.94233e-08	8.72645e-06	1.71	2.03	1.85	0.93	1.09	1.01	EVA1A	chr2	protein_coding	eva-1 homolog A (C. elegans)
ENSG00000138641.15	0.726614	2.90433	7.14963e-09	8.46507e-07	0.78	0.74	0.93	1.5	1.17	1.28	HERC3	chr4	protein_coding	HECT and RLD domain containing E3 ubiquitin protein ligase 3
ENSG00000128928.8	-0.397544	4.53967	1.11672e-05	0.000532642	5.37	5.43	6.14	4.12	3.99	4.42	IVD	chr15	protein_coding	isovaleryl-CoA dehydrogenase
ENSG00000171219.8	0.359965	6.80377	1.89952e-06	0.000115229	14.7	16.12	16.67	19.51	20.79	18.96	CDC42BPG	chr11	protein_coding	CDC42 binding protein kinase gamma (DMPK-like)
ENSG00000175183.9	0.413741	4.8768	8.57155e-07	5.66646e-05	20.41	19.66	19.86	25.74	24.7	27.17	CSRP2	chr12	protein_coding	cysteine and glycine-rich protein 2
ENSG00000019582.14	-1.71804	-1.09317	9.08975e-05	0.00303448	0.39	0.35	0.38	0.05	0.08	0.19	CD74	chr5	protein_coding	CD74 molecule, major histocompatibility complex, class II invariant chain
ENSG00000133030.19	0.296333	8.41497	3.32556e-05	0.00132397	24.32	25.36	25.66	29.38	29.65	30.92	MPRIP	chr17	protein_coding	myosin phosphatase Rho interacting protein
ENSG00000162980.16	-0.329979	4.81537	0.000237655	0.00655991	6.12	5.34	4.96	4.65	4.11	3.92	ARL5A	chr2	protein_coding	ADP-ribosylation factor-like 5A
ENSG00000126368.5	0.387059	5.59774	5.71013e-06	0.000299751	12.52	13.13	16.48	17.64	17.54	18.48	NR1D1	chr17	protein_coding	nuclear receptor subfamily 1, group D, member 1
ENSG00000107159.12	2.49191	-1.18538	1.18194e-07	1.00511e-05	0.1	0.02	0.09	0.34	0.35	0.43	CA9	chr9	protein_coding	carbonic anhydrase IX
ENSG00000115415.18	0.313412	8.07368	1.79788e-05	0.000800353	47.72	45.63	42.17	52.88	52.98	57.8	STAT1	chr2	protein_coding	signal transducer and activator of transcription 1, 91kDa
ENSG00000070669.16	0.334649	9.34333	2.08835e-06	0.000124429	216.8	212.11	214.34	260.76	256.39	271.39	ASNS	chr7	protein_coding	asparagine synthetase (glutamine-hydrolyzing)
ENSG00000105339.10	0.37061	5.17184	9.73458e-06	0.000477929	4.45	4.47	5.02	5.48	6.23	5.83	DENND3	chr8	protein_coding	DENN/MADD domain containing 3
ENSG00000198959.11	-0.3627	6.38405	2.65977e-06	0.000155704	15.97	16.98	18.68	12.41	13.34	13.31	TGM2	chr20	protein_coding	transglutaminase 2
ENSG00000140465.13	0.664661	5.19175	1.83279e-15	6.13519e-13	7.86	8.72	8.94	12.25	13.41	13.72	CYP1A1	chr15	protein_coding	cytochrome P450, family 1, subfamily A, polypeptide 1
ENSG00000155755.18	0.360421	4.05123	0.000159652	0.00482651	2.47	2.28	2.28	2.82	2.91	3.02	TMEM237	chr2	protein_coding	transmembrane protein 237
ENSG00000168280.16	0.371075	3.74009	0.000267691	0.00716866	1.6	1.6	1.48	1.83	2.06	1.98	KIF5C	chr2	protein_coding	kinesin family member 5C
ENSG00000169689.14	-0.300507	5.3851	0.00019376	0.00565343	48.4	45.83	43.18	33.57	36.19	38.56	STRA13	chr17	protein_coding	stimulated by retinoic acid 13
ENSG00000084234.16	0.361942	9.03987	5.5296e-07	3.90808e-05	105.63	113.51	108.56	133.13	131.61	144.81	APLP2	chr11	protein_coding	amyloid beta (A4) precursor-like protein 2
ENSG00000182180.13	-0.283879	5.73697	0.00022512	0.00629264	20.63	20.31	21.01	16.95	15.56	16.99	MRPS16	chr10	protein_coding	mitochondrial ribosomal protein S16
ENSG00000112029.9	0.428213	4.76821	4.67718e-07	3.39022e-05	9.31	8.68	9.16	12	11.79	11.73	FBXO5	chr6	protein_coding	F-box protein 5
ENSG00000108091.10	-0.39746	5.72742	3.78786e-07	2.81771e-05	9.44	9.42	10.02	7.19	6.6	7.55	CCDC6	chr10	protein_coding	coiled-coil domain containing 6
ENSG00000260423.1	4.33565	-2.94275	0.000232135	0.00644136	0	0	0	0.04	0.02	0.05	RP13-735L24.1	chr12	lincRNA	--
ENSG00000144395.17	0.63819	3.89162	1.243e-08	1.38696e-06	2.88	2.19	2.54	3.54	4.6	3.33	CCDC150	chr2	protein_coding	coiled-coil domain containing 150
ENSG00000166444.17	-0.639113	2.86322	4.57205e-07	3.32055e-05	1.3	1.33	1.38	0.68	0.84	0.98	ST5	chr11	protein_coding	suppression of tumorigenicity 5
ENSG00000072657.8	-1.44113	2.56319	4.74482e-24	3.35988e-21	0.8	0.76	0.68	0.34	0.23	0.23	TRHDE	chr12	protein_coding	thyrotropin-releasing hormone degrading enzyme
ENSG00000137193.13	0.801588	5.79749	1.1463e-24	8.79354e-22	13.54	14.51	14.56	24.59	22.52	25.19	PIM1	chr6	protein_coding	Pim-1 proto-oncogene, serine/threonine kinase
ENSG00000073605.18	0.708904	4.66245	2.62748e-16	1.02925e-13	9.88	9.6	10.1	15.46	15.92	15.63	GSDMB	chr17	protein_coding	gasdermin B
ENSG00000206530.8	0.39722	3.83419	0.000205366	0.00585746	1.08	1.16	0.98	1.42	1.53	1.17	CFAP44	chr3	protein_coding	cilia and flagella associated protein 44
ENSG00000110888.17	0.407686	5.26519	1.73472e-06	0.000106816	6.92	6.83	6.62	8.97	9.64	7.62	CAPRIN2	chr12	protein_coding	caprin family member 2
ENSG00000186918.13	0.323682	5.67275	8.28591e-05	0.00280529	7.36	8.55	8.37	9.03	9.78	10.77	ZNF395	chr8	protein_coding	zinc finger protein 395
ENSG00000196950.13	-0.464466	5.51141	6.19904e-09	7.50859e-07	9.64	8.65	8.12	6.41	6	6.18	SLC39A10	chr2	protein_coding	solute carrier family 39 (zinc transporter), member 10
ENSG00000197808.11	1.59793	-1.07751	0.000154614	0.00470512	0.06	0.07	0.09	0.16	0.29	0.22	ZNF461	chr19	protein_coding	zinc finger protein 461
ENSG00000172725.13	-0.29237	6.9376	6.24189e-05	0.00224014	58.05	60.76	62.81	47.51	47.62	49.1	CORO1B	chr11	protein_coding	coronin, actin binding protein, 1B
ENSG00000103034.14	-0.5257	3.70397	5.06301e-07	3.61299e-05	2.99	2.99	3.48	2.1	2.28	2.01	NDRG4	chr16	protein_coding	NDRG family member 4
ENSG00000205213.13	-0.572609	3.17267	1.80308e-06	0.000109922	1.78	1.86	2.06	1.38	1.02	1.34	LGR4	chr11	protein_coding	leucine-rich repeat containing G protein-coupled receptor 4
ENSG00000119723.15	-0.598945	2.40287	1.99475e-05	0.000867112	2.31	2.23	2.75	1.75	1.38	1.58	COQ6	chr14	protein_coding	coenzyme Q6 monooxygenase
ENSG00000186185.13	0.468794	3.6829	1.23723e-05	0.000582575	1.98	2.33	2.63	3.26	3.21	2.9	KIF18B	chr17	protein_coding	kinesin family member 18B
ENSG00000100345.20	0.432975	10.3797	1.88184e-08	2.0085e-06	124.05	144.06	144.49	165.66	192.83	183.1	MYH9	chr22	protein_coding	myosin, heavy chain 9, non-muscle
ENSG00000182459.4	1.36039	2.52744	9.72081e-24	6.62851e-21	1.47	1.39	1.75	3.78	3.88	3.88	TEX19	chr17	protein_coding	testis expressed 19
ENSG00000116649.9	-0.324689	5.33575	0.000368519	0.00921762	29.06	32.57	37.1	21.84	26.36	28.54	SRM	chr1	protein_coding	spermidine synthase
ENSG00000110057.7	-0.294548	5.68802	0.00018766	0.00551804	23.92	21.14	23.32	17.16	17.77	19.23	UNC93B1	chr11	protein_coding	unc-93 homolog B1 (C. elegans)
ENSG00000154146.12	0.407497	3.44953	0.00033643	0.00853759	6.06	7.23	6.61	8.6	9.72	7.38	NRGN	chr11	protein_coding	neurogranin (protein kinase C substrate, RC3)
ENSG00000104419.14	1.28428	8.70125	1.53321e-54	7.05697e-51	59.68	56.85	63.17	136.61	121.88	167.22	NDRG1	chr8	protein_coding	N-myc downstream regulated 1
ENSG00000135047.14	0.272038	7.21228	0.000186187	0.00549342	50.69	53.66	53.98	60.72	63.8	61.37	CTSL	chr9	protein_coding	cathepsin L
ENSG00000169684.13	-0.401915	3.65844	0.000192079	0.00561774	4.28	3.41	3.36	2.99	2.52	2.6	CHRNA5	chr15	protein_coding	cholinergic receptor, nicotinic, alpha 5 (neuronal)
ENSG00000168461.12	0.554064	5.83182	7.46719e-13	1.80893e-10	10.8	10.1	10.82	14.92	14.35	16.01	RAB31	chr18	protein_coding	RAB31, member RAS oncogene family
ENSG00000082212.11	-0.431871	6.0633	9.776e-09	1.12141e-06	7.79	8.05	7.68	5.61	5.78	5.56	ME2	chr18	protein_coding	malic enzyme 2, NAD(+)-dependent, mitochondrial
ENSG00000105429.12	0.358765	6.15291	6.7488e-06	0.000348533	4.72	5.1	5.73	6.36	6.84	6.2	MEGF8	chr19	protein_coding	multiple EGF-like-domains 8
ENSG00000102316.16	0.317778	5.54081	5.72136e-05	0.0020838	13.65	14.48	15.51	17.45	17.36	18.14	MAGED2	chrX	protein_coding	melanoma antigen family D2
ENSG00000167196.13	-0.311476	5.24721	0.000107251	0.0034887	3.68	3.38	3.28	2.74	2.73	2.64	FBXO22	chr15	protein_coding	F-box protein 22
ENSG00000065268.10	-0.305607	5.27712	0.000119321	0.00379744	24.92	24.26	25.11	19.35	19.95	19.12	WDR18	chr19	protein_coding	WD repeat domain 18
ENSG00000173156.6	-0.531011	4.27482	3.66105e-08	3.66324e-06	16.88	18.8	20.67	11.76	12.94	13.28	RHOD	chr11	protein_coding	ras homolog family member D
ENSG00000196646.11	1.20022	0.688189	4.85737e-07	3.49332e-05	0.2	0.19	0.33	0.61	0.55	0.47	ZNF136	chr19	protein_coding	zinc finger protein 136
ENSG00000138639.17	-0.688758	3.97665	1.64802e-12	3.74589e-10	3.05	3.2	2.93	1.88	1.92	1.73	ARHGAP24	chr4	protein_coding	Rho GTPase activating protein 24
ENSG00000213859.4	0.556413	4.18412	1.17442e-08	1.31842e-06	4.51	4.99	5.19	6.33	6.95	7.77	KCTD11	chr17	protein_coding	potassium channel tetramerization domain containing 11
ENSG00000143384.12	0.320573	7.53994	1.31382e-05	0.000612373	35.66	38.84	38.42	45.05	43.5	48.62	MCL1	chr1	protein_coding	myeloid cell leukemia 1
ENSG00000197461.13	0.900848	5.51794	4.02567e-19	2.1799e-16	13.46	12.64	11.44	23.81	16.71	27.64	PDGFA	chr7	protein_coding	platelet-derived growth factor alpha polypeptide
ENSG00000085491.15	-0.307444	5.41659	0.000238882	0.00657899	7.01	6.78	6.32	5.86	4.57	5.37	SLC25A24	chr1	protein_coding	solute carrier family 25 (mitochondrial carrier; phosphate carrier), member 24
ENSG00000141639.11	0.997181	0.6407	2.74543e-05	0.00113079	0.12	0.14	0.16	0.25	0.23	0.36	MAPK4	chr18	protein_coding	mitogen-activated protein kinase 4
ENSG00000172183.14	0.807965	1.80343	7.01788e-07	4.80321e-05	0.9	1.05	1.28	1.78	1.88	1.89	ISG20	chr15	protein_coding	interferon stimulated exonuclease gene 20kDa
ENSG00000177181.14	0.464801	2.78802	0.000195374	0.00566016	0.6	0.54	0.67	0.81	0.75	0.87	RIMKLA	chr1	protein_coding	ribosomal modification protein rimK-like family member A
ENSG00000043039.6	0.850731	1.11098	1.73634e-05	0.000778753	0.71	0.91	0.7	1.24	1.48	1.35	BARX2	chr11	protein_coding	BARX homeobox 2
ENSG00000171346.13	0.438306	7.22785	1.56517e-09	2.10338e-07	22.7	22.96	22.11	28.61	29.48	31.18	KRT15	chr17	protein_coding	keratin 15, type I
ENSG00000089685.14	0.330803	5.84076	1.3824e-05	0.00063948	15.05	14.98	14.39	18.01	18.43	17.85	BIRC5	chr17	protein_coding	baculoviral IAP repeat containing 5
ENSG00000212719.10	0.448255	4.32323	1.91464e-06	0.000115765	1.84	1.98	2.06	2.36	2.69	2.76	C17orf51	chr17	protein_coding	chromosome 17 open reading frame 51
ENSG00000095261.13	-0.346825	4.44549	0.000154168	0.0046993	6.14	6.58	6.99	5.23	4.67	5.19	PSMD5	chr9	protein_coding	proteasome (prosome, macropain) 26S subunit, non-ATPase, 5
ENSG00000125630.15	-0.274753	5.92605	0.000374965	0.0093358	11.65	11.31	11.35	9.62	8.36	9.6	POLR1B	chr2	protein_coding	polymerase (RNA) I polypeptide B, 128kDa
ENSG00000136826.14	0.543086	5.42517	6.11443e-12	1.26486e-09	10.85	10.77	11.59	15.21	15.61	16.24	KLF4	chr9	protein_coding	Kruppel-like factor 4 (gut)
ENSG00000181666.17	0.492407	3.05933	3.91814e-05	0.00152561	1.2	1.15	1.53	1.77	1.74	1.81	HKR1	chr19	protein_coding	HKR1, GLI-Kruppel zinc finger family member
ENSG00000142606.15	0.590011	1.8185	0.000291392	0.00766402	0.89	0.82	1.01	1.19	1.5	1.29	MMEL1	chr1	protein_coding	membrane metallo-endopeptidase-like 1
ENSG00000115514.11	-0.35748	4.33951	0.000197916	0.00569915	11.23	9.44	8.74	7.96	7.38	6.91	TXNDC9	chr2	protein_coding	thioredoxin domain containing 9
ENSG00000140525.17	0.373963	5.80196	1.58109e-06	9.91807e-05	9.21	8.95	8.05	11.23	11.04	10.7	FANCI	chr15	protein_coding	Fanconi anemia, complementation group I
ENSG00000175505.10	-0.688786	3.41761	6.90502e-10	1.04632e-07	6.13	6.59	5.84	4.2	3.75	3.25	CLCF1	chr11	protein_coding	cardiotrophin-like cytokine factor 1
ENSG00000105717.13	0.54917	2.14063	0.000184473	0.00545597	2.03	1.97	1.75	2.53	2.8	2.82	PBX4	chr19	protein_coding	pre-B-cell leukemia homeobox 4
ENSG00000148773.12	0.646925	8.96655	3.73613e-19	2.05331e-16	28.32	29.73	27.72	43.04	45.46	42.02	MKI67	chr10	protein_coding	marker of proliferation Ki-67
ENSG00000149503.12	0.634215	6.32198	7.80905e-16	2.84698e-13	13.35	15.56	15.13	20.77	23.42	22.32	INCENP	chr11	protein_coding	inner centromere protein antigens 135/155kDa
ENSG00000167106.11	-0.440347	5.16058	2.3312e-07	1.84601e-05	8.01	8.7	9.78	6.41	6.04	6.56	FAM102A	chr9	protein_coding	family with sequence similarity 102, member A
ENSG00000171160.17	-0.477708	2.55186	0.000315574	0.00813729	2.22	2.52	2.77	1.73	1.83	1.71	MORN4	chr10	protein_coding	MORN repeat containing 4
ENSG00000136710.9	-0.362138	3.79947	0.000383834	0.00949831	9.73	7.78	9	6.75	6.79	6.46	CCDC115	chr2	protein_coding	coiled-coil domain containing 115
ENSG00000235750.9	0.692171	5.40223	9.25981e-18	4.26206e-15	6.25	6.16	6.94	10.59	9.51	10.33	KIAA0040	chr1	protein_coding	KIAA0040
ENSG00000101333.16	-0.61625	3.48523	6.63092e-09	7.95005e-07	2.24	1.91	2.04	1.33	1.31	1.29	PLCB4	chr20	protein_coding	phospholipase C, beta 4
ENSG00000111445.13	0.365118	5.07479	8.13582e-06	0.000412641	11.51	10.66	11.18	14.39	13.35	14.02	RFC5	chr12	protein_coding	replication factor C (activator 1) 5, 36.5kDa
ENSG00000119922.8	-0.989228	3.26391	6.16012e-18	2.90805e-15	3.01	3.77	3.39	1.65	1.69	1.64	IFIT2	chr10	protein_coding	interferon-induced protein with tetratricopeptide repeats 2
ENSG00000121671.11	0.462783	3.85991	4.65638e-06	0.000252887	2.65	2.36	2.77	3.21	3.53	3.68	CRY2	chr11	protein_coding	cryptochrome circadian clock 2
ENSG00000111644.7	0.959411	0.693788	6.34337e-05	0.00226772	0.68	0.45	0.38	1.03	0.98	0.79	ACRBP	chr12	protein_coding	acrosin binding protein
ENSG00000198796.6	-1.07363	0.742536	1.32775e-05	0.000618086	0.25	0.28	0.32	0.08	0.19	0.12	ALPK2	chr18	protein_coding	alpha-kinase 2
ENSG00000236859.6	-0.634974	2.36115	1.02121e-05	0.000494294	2.57	2.41	2.15	1.81	1.28	1.38	NIFK-AS1	chr2	antisense	NIFK antisense RNA 1
ENSG00000031698.12	0.262363	8.63864	0.000296196	0.00775162	172.08	179.7	167.5	191.98	211.64	201.71	SARS	chr1	protein_coding	seryl-tRNA synthetase
ENSG00000155265.10	0.513886	2.78928	3.97795e-05	0.00154348	0.81	0.87	0.76	1.08	1.05	1.26	GOLGA7B	chr10	protein_coding	golgin A7 family, member B
ENSG00000071967.11	-0.403514	4.15756	1.78327e-05	0.00079689	4.19	4.19	4.44	3.02	3.07	3.34	CYBRD1	chr2	protein_coding	cytochrome b reductase 1
ENSG00000130702.13	0.359135	6.63536	1.8583e-06	0.000113101	7.03	6.62	7.6	8.85	9.19	8.45	LAMA5	chr20	protein_coding	laminin, alpha 5
ENSG00000150054.18	0.88786	5.67429	3.78652e-29	4.1008e-26	6.88	5.99	6.32	10.98	11.87	11.61	MPP7	chr10	protein_coding	membrane protein, palmitoylated 7 (MAGUK p55 subfamily member 7)
ENSG00000134057.14	0.342262	6.21194	4.26146e-06	0.000233697	28.38	28.1	27.53	35.81	33.97	33.76	CCNB1	chr5	protein_coding	cyclin B1
ENSG00000178764.7	-0.519644	3.80211	6.78383e-07	4.65166e-05	3.04	3.09	3.74	2.2	2.1	2.41	ZHX2	chr8	protein_coding	zinc fingers and homeoboxes 2
ENSG00000114529.12	0.516792	3.42116	6.9572e-06	0.000357292	3.2	2.92	2.29	4.19	3.67	3.8	C3orf52	chr3	protein_coding	chromosome 3 open reading frame 52
ENSG00000112299.7	-1.96695	-1.09209	2.16944e-05	0.000928872	0.32	0.17	0.15	0.07	0.07	0.01	VNN1	chr6	protein_coding	vanin 1
ENSG00000173193.13	-0.436072	5.30869	4.74237e-08	4.57129e-06	5.71	5.04	5.3	3.86	3.76	3.9	PARP14	chr3	protein_coding	poly (ADP-ribose) polymerase family, member 14
ENSG00000176920.11	-0.550679	2.39491	6.49114e-05	0.00231381	1.85	1.88	1.84	1.1	1.17	1.43	FUT2	chr19	protein_coding	fucosyltransferase 2 (secretor status included)
ENSG00000117118.9	-0.288854	6.61342	0.000135687	0.0042234	88.95	87.94	83.49	75.65	63.1	68.51	SDHB	chr1	protein_coding	succinate dehydrogenase complex, subunit B, iron sulfur (Ip)
ENSG00000060762.18	-0.393663	3.95759	4.83707e-05	0.00181745	13.46	13.46	13.87	10.54	9.44	10.24	MPC1	chr6	protein_coding	mitochondrial pyruvate carrier 1
ENSG00000189060.5	0.455237	10.4356	7.59635e-10	1.13704e-07	426.08	475.56	487.53	587.9	635.28	628.75	H1F0	chr22	protein_coding	H1 histone family, member 0
ENSG00000096060.14	0.676897	6.11234	1.64115e-19	9.44226e-17	4.63	4.69	4.64	7.38	7.21	7.11	FKBP5	chr6	protein_coding	FK506 binding protein 5
ENSG00000076067.11	-0.500469	5.60809	2.1466e-10	3.56045e-08	5.9	6.35	6.52	4.48	4.28	4.16	RBMS2	chr12	protein_coding	RNA binding motif, single stranded interacting protein 2
ENSG00000128915.11	-0.361796	5.4094	1.54227e-05	0.000703711	4.88	4.49	4.35	3.89	3.42	3.07	ICE2	chr15	protein_coding	interactor of little elongation complex ELL subunit 2
ENSG00000102226.9	0.418888	5.81967	9.95359e-08	8.72645e-06	11.71	12.91	13.67	16.29	16.62	16.92	USP11	chrX	protein_coding	ubiquitin specific peptidase 11
ENSG00000114268.11	0.967983	4.11257	2.30614e-21	1.43927e-18	2.99	2.83	3.25	5.51	5.06	6.71	PFKFB4	chr3	protein_coding	6-phosphofructo-2-kinase/fructose-2,6-biphosphatase 4
ENSG00000103707.9	-0.389044	3.90844	9.64675e-05	0.00318576	5.35	6.28	5.68	4.48	4.16	4.24	MTFMT	chr15	protein_coding	mitochondrial methionyl-tRNA formyltransferase
ENSG00000085063.14	-0.393264	7.41754	6.65811e-08	6.17544e-06	66.82	63.67	67.63	52.11	47.43	47.12	CD59	chr11	protein_coding	CD59 molecule, complement regulatory protein
ENSG00000139508.14	-0.662247	1.45532	0.000219739	0.00619543	0.87	0.89	1.03	0.68	0.54	0.51	SLC46A3	chr13	protein_coding	solute carrier family 46, member 3
ENSG00000008441.16	-0.297112	5.94158	0.000138757	0.00430077	9.76	10.35	10.76	7.63	8.24	8.57	NFIX	chr19	protein_coding	nuclear factor I/X (CCAAT-binding transcription factor)
ENSG00000132329.10	-0.720524	4.48061	8.1282e-16	2.91869e-13	21.24	20.25	21.23	11.86	12	13.13	RAMP1	chr2	protein_coding	receptor (G protein-coupled) activity modifying protein 1
ENSG00000185201.16	-0.38508	5.04605	1.86081e-05	0.00082157	28	34.28	36.19	23.19	25.59	24.67	IFITM2	chr11	protein_coding	interferon induced transmembrane protein 2
ENSG00000131711.14	0.26903	6.27369	0.000390633	0.00962133	5.14	5.44	5.66	6.69	5.99	6.37	MAP1B	chr5	protein_coding	microtubule-associated protein 1B
ENSG00000170442.11	0.806352	1.08608	0.000248923	0.00677946	0.67	0.4	0.79	1	0.84	1.34	KRT86	chr12	protein_coding	keratin 86, type II
ENSG00000110619.16	0.264396	8.46195	0.000287725	0.00758383	91.5	97.37	98.77	105.51	115.73	114.65	CARS	chr11	protein_coding	cysteinyl-tRNA synthetase
ENSG00000172663.8	-0.488779	3.09591	4.44898e-05	0.00170115	2.64	2.39	2.79	1.54	1.83	2.04	TMEM134	chr11	protein_coding	transmembrane protein 134
ENSG00000111206.12	0.489256	4.5754	2.55163e-07	1.99482e-05	4.32	5.3	5.48	6.75	6.34	7.59	FOXM1	chr12	protein_coding	forkhead box M1
ENSG00000257261.5	0.547519	2.54995	5.70003e-05	0.00207808	2.26	1.73	2.09	2.78	3.21	2.62	RP11-96H19.1	chr12	lincRNA	--
ENSG00000123600.18	-0.493017	5.37508	7.69669e-10	1.1474e-07	5.54	5.33	5.35	3.88	3.88	3.44	METTL8	chr2	protein_coding	methyltransferase like 8
ENSG00000111799.20	-0.447645	5.49725	1.20187e-08	1.34515e-06	3.93	3.91	4.15	2.77	2.96	2.81	COL12A1	chr6	protein_coding	collagen, type XII, alpha 1
ENSG00000101187.15	0.472353	6.59217	9.25787e-10	1.35275e-07	25.22	25.79	30.09	36.62	34.9	37.98	SLCO4A1	chr20	protein_coding	solute carrier organic anion transporter family, member 4A1
ENSG00000164342.12	-0.801794	2.07265	1.7362e-07	1.39586e-05	0.79	0.69	0.9	0.43	0.4	0.5	TLR3	chr4	protein_coding	toll-like receptor 3
ENSG00000187608.8	0.27324	7.32619	0.00016344	0.00491408	140.09	145.54	144.4	161.18	170.57	173.5	ISG15	chr1	protein_coding	ISG15 ubiquitin-like modifier
ENSG00000060138.12	-0.280762	8.79269	9.10617e-05	0.0030372	234.48	232.92	239.14	180.34	185.01	200.03	YBX3	chr12	protein_coding	Y box binding protein 3
ENSG00000085276.17	-0.551723	3.15541	1.79385e-06	0.000109541	1.36	1.54	1.48	1.06	0.97	0.89	MECOM	chr3	protein_coding	MDS1 and EVI1 complex locus
ENSG00000109452.12	-0.384648	4.94057	4.85434e-06	0.000262092	2.77	2.81	2.59	1.99	1.93	2.16	INPP4B	chr4	protein_coding	inositol polyphosphate-4-phosphatase, type II, 105kDa
ENSG00000062524.15	0.526003	3.16944	1.12365e-05	0.00053387	2.21	1.96	2.28	3.13	3.36	2.52	LTK	chr15	protein_coding	leukocyte receptor tyrosine kinase
ENSG00000198133.8	-0.834928	0.955733	5.89238e-05	0.00212924	0.56	0.46	0.62	0.28	0.29	0.33	TMEM229B	chr14	protein_coding	transmembrane protein 229B
ENSG00000138180.15	0.292931	6.09382	0.000344899	0.00869259	23.6	22.03	19.29	27.3	26.89	23.01	CEP55	chr10	protein_coding	centrosomal protein 55kDa
ENSG00000241058.3	0.349858	3.88364	0.000321323	0.00823939	5.36	5.48	5.55	6.92	6.66	6.75	NSUN6	chr10	protein_coding	NOP2/Sun domain family, member 6
ENSG00000163428.3	-0.310181	5.97693	0.000122331	0.00388317	8.38	8.11	8.1	7.39	5.9	6.01	LRRC58	chr3	protein_coding	leucine rich repeat containing 58
ENSG00000143162.7	-0.298359	6.0868	0.000124389	0.00393491	36.15	33.33	36.39	30.6	26.77	26.34	CREG1	chr1	protein_coding	cellular repressor of E1A-stimulated genes 1
ENSG00000181019.12	0.272654	8.48099	0.000163242	0.00491408	93.53	94.91	100.38	112.57	107.15	119.59	NQO1	chr16	protein_coding	NAD(P)H dehydrogenase, quinone 1
ENSG00000111962.7	-0.380567	4.04558	8.96907e-05	0.00300236	3.87	4.21	4.28	3.21	2.84	3.21	UST	chr6	protein_coding	uronyl-2-sulfotransferase
ENSG00000117650.12	0.310032	5.49256	0.000135253	0.004217	13.52	13.72	11.75	16.75	15.05	15.15	NEK2	chr1	protein_coding	NIMA-related kinase 2
ENSG00000128829.11	-0.292367	6.69752	7.87387e-05	0.00268704	14.03	14.38	14.1	11.8	10.38	11.58	EIF2AK4	chr15	protein_coding	eukaryotic translation initiation factor 2 alpha kinase 4
ENSG00000102974.14	0.267878	6.15461	0.000331638	0.00844507	15.13	15.66	14.95	17.7	17.71	18.13	CTCF	chr16	protein_coding	CCCTC-binding factor (zinc finger protein)
ENSG00000197852.9	-0.437899	2.86506	0.000398889	0.00977237	1.15	1.22	1.43	0.94	0.89	0.91	FAM212B	chr1	protein_coding	family with sequence similarity 212, member B
ENSG00000184661.13	0.477124	4.53162	6.80683e-08	6.29752e-06	4.84	4.63	4.64	6.71	6.07	6.32	CDCA2	chr8	protein_coding	cell division cycle associated 2
ENSG00000265992.1	0.656128	6.59799	1.70106e-16	6.80831e-14	23.23	20.75	22.82	36.6	36.02	29.64	ESRG	chr3	sense_intronic	embryonic stem cell related (non-protein coding)
ENSG00000276542.1	-1.40592	-0.916455	0.000378339	0.00938759	0.82	0.89	0.61	0.2	0.39	0.24	RP11-115D19.2	chr4	antisense	--
ENSG00000113810.15	0.445692	7.13367	1.38302e-07	1.1444e-05	19.2	16.43	15.09	24.66	23.48	18.91	SMC4	chr3	protein_coding	structural maintenance of chromosomes 4
ENSG00000100784.9	0.436018	5.02766	4.04645e-07	2.9681e-05	0.93	0.89	1	1.18	1.36	1.18	RPS6KA5	chr14	protein_coding	ribosomal protein S6 kinase, 90kDa, polypeptide 5
ENSG00000171401.14	3.70702	3.01069	1.60397e-138	1.96871e-134	0.66	0.45	0.6	8.06	6.47	7.11	KRT13	chr17	protein_coding	keratin 13, type I
ENSG00000170345.9	1.09315	2.06924	1.46674e-12	3.37551e-10	0.86	0.67	0.98	1.76	1.7	1.77	FOS	chr14	protein_coding	FBJ murine osteosarcoma viral oncogene homolog
ENSG00000204682.5	-0.579126	2.03679	0.000160526	0.00484843	1.18	1.35	1.05	0.84	0.8	0.69	CASC10	chr10	protein_coding	cancer susceptibility candidate 10
ENSG00000155629.14	-0.40631	3.68897	6.17309e-05	0.00221978	2.59	2.7	2.52	1.91	1.84	1.98	PIK3AP1	chr10	protein_coding	phosphoinositide-3-kinase adaptor protein 1
ENSG00000166794.4	0.308093	8.96599	2.59748e-05	0.00107708	365.85	390.24	396.32	432.04	480.9	474.11	PPIB	chr15	protein_coding	peptidylprolyl isomerase B (cyclophilin B)
ENSG00000160131.13	-0.383062	4.41864	4.3838e-05	0.00167797	4.58	3.98	4.77	3.63	3.17	3.14	VMA21	chrX	protein_coding	VMA21 vacuolar H+-ATPase homolog (S. cerevisiae)
ENSG00000169252.5	-1.19459	-0.476124	0.00039484	0.00970546	0.33	0.23	0.22	0.12	0.12	0.09	ADRB2	chr5	protein_coding	adrenoceptor beta 2, surface
ENSG00000094804.9	0.380771	5.66472	8.99794e-07	5.91647e-05	8.82	8.43	8.29	11.29	10.67	10.35	CDC6	chr17	protein_coding	cell division cycle 6
ENSG00000170581.13	0.414963	4.83865	1.62e-06	0.00010098	6.33	6.39	7.39	8.78	8.73	8.6	STAT2	chr12	protein_coding	signal transducer and activator of transcription 2, 113kDa
ENSG00000100867.14	1.77861	2.90903	2.51426e-44	5.78626e-41	1.72	1.63	2.07	5.98	6.3	5.88	DHRS2	chr14	protein_coding	dehydrogenase/reductase (SDR family) member 2
ENSG00000153551.13	-0.658025	6.36647	6.56168e-19	3.30978e-16	45.13	45.91	47.1	28.81	27.54	28.79	CMTM7	chr3	protein_coding	CKLF-like MARVEL transmembrane domain containing 7
ENSG00000185414.19	-0.312327	5.03193	0.000153192	0.00467344	11.83	11.89	12.36	9.87	9.29	9.12	MRPL30	chr2	protein_coding	mitochondrial ribosomal protein L30
ENSG00000128578.9	0.748997	3.81452	2.29342e-13	5.98923e-11	1.75	1.51	1.86	2.93	2.65	2.79	STRIP2	chr7	protein_coding	striatin interacting protein 2
ENSG00000115548.16	0.708284	6.41467	1.42768e-19	8.34447e-17	12.21	11.47	11.87	18.47	16.92	21.08	KDM3A	chr2	protein_coding	lysine (K)-specific demethylase 3A
ENSG00000133789.14	0.282274	5.74174	0.000395303	0.00971038	9.35	9.54	8.68	10.13	10.58	11.87	SWAP70	chr11	protein_coding	SWAP switching B-cell complex 70kDa subunit
ENSG00000120738.7	1.25295	5.7148	1.21288e-50	3.43544e-47	8.37	8.69	10.46	22.12	19.93	21.88	EGR1	chr5	protein_coding	early growth response 1
ENSG00000162836.11	-0.360418	4.21247	0.000144156	0.00444192	2.27	2.56	2.58	1.77	1.9	1.94	ACP6	chr1	protein_coding	acid phosphatase 6, lysophosphatidic
ENSG00000152492.13	0.272169	6.45631	0.00020356	0.00581947	8.41	8.13	8.23	9.81	9.35	9.91	CCDC50	chr3	protein_coding	coiled-coil domain containing 50
ENSG00000003400.14	-0.882223	1.59777	6.04182e-07	4.22425e-05	0.6	0.49	0.53	0.31	0.22	0.33	CASP10	chr2	protein_coding	caspase 10, apoptosis-related cysteine peptidase
ENSG00000274602.4	0.494247	2.74894	8.21106e-05	0.00279176	1.16	1.12	1.29	1.56	1.76	1.56	PI4KAP1	chr22	transcribed_unprocessed_pseudogene	phosphatidylinositol 4-kinase, catalytic, alpha pseudogene 1
ENSG00000181061.13	-0.463262	3.99011	1.09649e-05	0.00052435	10.05	10.03	10.5	8.03	5.69	7.9	HIGD1A	chr3	protein_coding	HIG1 hypoxia inducible domain family, member 1A
ENSG00000103064.13	-0.337884	4.50962	0.000225408	0.00629264	3.59	3.55	3.99	3.12	2.66	2.79	SLC7A6	chr16	protein_coding	solute carrier family 7 (amino acid transporter light chain, y+L system), member 6
ENSG00000184009.9	0.756341	12.7307	1.91913e-24	1.41332e-21	1962.4	2036.93	1956.05	3110.34	3064.99	3606.71	ACTG1	chr17	protein_coding	actin gamma 1
ENSG00000110328.5	-0.432978	5.41796	1.09896e-07	9.54383e-06	17.47	18.38	18.8	12.08	12.86	14.42	GALNT18	chr11	protein_coding	polypeptide N-acetylgalactosaminyltransferase 18
ENSG00000125657.4	-0.399102	4.00402	0.000100386	0.00330038	10.09	10.33	10.07	8.59	6.21	7.72	TNFSF9	chr19	protein_coding	tumor necrosis factor (ligand) superfamily, member 9
ENSG00000079215.13	-0.446788	6.84994	7.57385e-10	1.13704e-07	30.89	28.99	29.11	21.82	20.77	20.86	SLC1A3	chr5	protein_coding	solute carrier family 1 (glial high affinity glutamate transporter), member 3
ENSG00000120068.6	-1.52074	3.93144	1.57124e-51	5.25967e-48	11.29	11.11	12.14	4.2	3.94	3.57	HOXB8	chr17	protein_coding	homeobox B8
ENSG00000148926.9	0.905382	6.68859	8.37015e-28	8.32988e-25	27.74	22.65	23.34	44.44	39.04	50.64	ADM	chr11	protein_coding	adrenomedullin
ENSG00000135002.11	-0.326731	5.02693	0.000171634	0.00512565	12.4	13.08	12.16	10.96	8.62	9.63	RFK	chr9	protein_coding	riboflavin kinase
ENSG00000075426.11	0.638806	5.37857	4.53232e-16	1.70295e-13	4.54	4.32	4.49	6.84	6.51	6.85	FOSL2	chr2	protein_coding	FOS-like antigen 2
ENSG00000003402.19	-0.44765	5.13611	5.87242e-08	5.48818e-06	1.74	1.83	1.91	1.33	1.34	1.23	CFLAR	chr2	protein_coding	CASP8 and FADD-like apoptosis regulator
ENSG00000100243.20	0.279534	6.82411	0.000344459	0.00868745	23.79	26.61	28.96	29.24	31.48	33.01	CYB5R3	chr22	protein_coding	cytochrome b5 reductase 3
ENSG00000205220.11	-1.20609	0.83375	1.06865e-07	9.32459e-06	1.72	1.67	2.19	0.87	0.92	0.56	PSMB10	chr16	protein_coding	proteasome (prosome, macropain) subunit, beta type, 10
ENSG00000145907.14	-0.361846	8.39943	3.61327e-07	2.70973e-05	35.78	34.16	33.2	26.26	25.17	26.57	G3BP1	chr5	protein_coding	GTPase activating protein (SH3 domain) binding protein 1
ENSG00000182010.10	0.60513	2.37194	2.55118e-05	0.00105907	0.4	0.45	0.34	0.52	0.63	0.61	RTKN2	chr10	protein_coding	rhotekin 2
ENSG00000156299.12	0.327948	6.61452	9.81911e-06	0.000480797	11.08	11.93	10.63	13.57	13.57	13.91	TIAM1	chr21	protein_coding	T-cell lymphoma invasion and metastasis 1
ENSG00000100290.2	-0.52188	4.40896	4.25044e-08	4.15145e-06	22.46	23.66	26.96	16.05	15.28	18.27	BIK	chr22	protein_coding	BCL2-interacting killer (apoptosis-inducing)
ENSG00000103534.16	-0.434985	5.13842	1.77243e-07	1.42188e-05	6.38	6	6	4.48	3.97	4.77	TMC5	chr16	protein_coding	transmembrane channel-like 5
ENSG00000177106.14	-0.287532	7.84182	6.45887e-05	0.00230454	61.52	63.43	64.71	49.21	49.03	52.86	EPS8L2	chr11	protein_coding	EPS8-like 2
ENSG00000268223.2	0.858134	1.73619	3.80315e-07	2.82338e-05	1.32	1.26	1.42	2.84	2.17	2.05	ARL14EPL	chr5	protein_coding	ADP-ribosylation factor-like 14 effector protein-like
ENSG00000111640.14	0.288075	11.2086	0.00017838	0.0053013	804.5	870.69	995.68	1014.64	1031.14	1126.07	GAPDH	chr12	protein_coding	glyceraldehyde-3-phosphate dehydrogenase
ENSG00000089280.18	0.632678	7.57816	2.39838e-16	9.49605e-14	24.68	29.07	27.76	41.47	43.46	37.99	FUS	chr16	protein_coding	FUS RNA binding protein
ENSG00000074410.13	0.83756	2.49044	2.88099e-10	4.6733e-08	0.54	0.59	0.6	0.98	0.97	1.08	CA12	chr15	protein_coding	carbonic anhydrase XII
ENSG00000116254.17	-0.378988	4.00425	0.000107126	0.00348864	1.67	1.89	1.67	1.24	1.29	1.38	CHD5	chr1	protein_coding	chromodomain helicase DNA binding protein 5
ENSG00000146918.19	0.645888	5.4492	8.16429e-16	2.91869e-13	5.68	5.58	5.28	8.95	8.4	7.79	NCAPG2	chr7	protein_coding	non-SMC condensin II complex, subunit G2
ENSG00000137944.16	-0.351229	5.15471	3.17382e-05	0.00126753	19.16	17.26	16.29	13.97	12.07	14.09	CCBL2	chr1	protein_coding	cysteine conjugate-beta lyase 2
ENSG00000271601.3	-0.736419	3.06698	1.51929e-09	2.0492e-07	2.35	2.5	2.46	1.7	1.19	1.4	LIX1L	chr1	protein_coding	Lix1 homolog (chicken) like
ENSG00000148737.15	0.412579	5.94277	5.76913e-08	5.41915e-06	11.42	11.2	11.28	14.12	15.19	14.54	TCF7L2	chr10	protein_coding	transcription factor 7-like 2 (T-cell specific, HMG-box)
ENSG00000086189.9	-0.452429	5.21102	2.747e-07	2.125e-05	12.68	12.02	13.16	10.22	7.53	9.19	DIMT1	chr5	protein_coding	DIM1 dimethyladenosine transferase 1 homolog (S. cerevisiae)
ENSG00000188613.6	-0.928582	1.00757	5.0817e-06	0.000273166	0.6	0.62	0.58	0.36	0.3	0.26	NANOS1	chr10	protein_coding	nanos homolog 1 (Drosophila)
ENSG00000105426.14	0.392403	6.10394	8.06048e-07	5.37686e-05	6.39	7.09	7.81	8.8	9.43	8.97	PTPRS	chr19	protein_coding	protein tyrosine phosphatase, receptor type, S
ENSG00000140451.12	0.644711	2.4385	1.65133e-06	0.000102539	1.28	1.54	1.48	2.13	2.28	2.15	PIF1	chr15	protein_coding	PIF1 5'-to-3' DNA helicase
ENSG00000180644.6	1.59877	1.54914	9.21598e-16	3.26299e-13	0.35	0.4	0.79	1.52	1.65	1.47	PRF1	chr10	protein_coding	perforin 1 (pore forming protein)
ENSG00000150433.9	-0.403584	3.10518	0.000364456	0.00912924	4.32	4.27	4.36	3.13	3.2	3.18	TMEM218	chr11	protein_coding	transmembrane protein 218
ENSG00000112599.8	0.687994	1.93318	1.68814e-05	0.000764584	2.55	2.46	2.26	3.44	4.41	3.47	GUCA1B	chr6	protein_coding	guanylate cyclase activator 1B (retina)
ENSG00000134107.4	0.530268	7.30221	2.58913e-11	4.90198e-09	34.56	34.59	34.52	46.26	42.84	56.53	BHLHE40	chr3	protein_coding	basic helix-loop-helix family, member e40
ENSG00000213722.8	0.411827	5.01664	8.0125e-07	5.35456e-05	11.61	11.13	11.58	13.87	15.49	14.99	DDAH2	chr6	protein_coding	dimethylarginine dimethylaminohydrolase 2
ENSG00000125864.11	0.362401	5.45025	4.31616e-06	0.000235801	11.93	12.2	12.93	14.94	15.81	15.6	BFSP1	chr20	protein_coding	beaded filament structural protein 1, filensin
ENSG00000176022.4	-0.330338	4.65276	0.000193428	0.00564823	8.71	9.33	10.04	7.09	7.42	7.22	B3GALT6	chr1	protein_coding	UDP-Gal:betaGal beta 1,3-galactosyltransferase polypeptide 6
ENSG00000100234.11	0.457472	3.02827	9.34157e-05	0.00310447	1.39	1.37	1.38	1.82	1.69	2.02	TIMP3	chr22	protein_coding	TIMP metallopeptidase inhibitor 3
ENSG00000272752.5	0.3062	5.76247	0.000248673	0.00677767	31.66	34.09	34.41	38.41	45.76	36.2	STAG3L5P-PVRIG2P-PILRB	chr7	protein_coding	STAG3L5P-PVRIG2P-PILRB readthrough
ENSG00000104081.13	1.22381	0.347105	5.21124e-06	0.000278502	0.18	0.13	0.12	0.25	0.3	0.4	BMF	chr15	protein_coding	Bcl2 modifying factor
ENSG00000166886.12	0.444004	6.15658	1.15262e-08	1.30189e-06	19.28	21.42	21.4	26.62	26.01	29.59	NAB2	chr12	protein_coding	NGFI-A binding protein 2 (EGR1 binding protein 2)
ENSG00000178999.12	0.473342	5.48052	1.19547e-09	1.65487e-07	27.13	25.92	26.13	35.42	36.19	35.19	AURKB	chr17	protein_coding	aurora kinase B
ENSG00000277161.1	-0.540389	2.56688	8.94661e-05	0.00299756	2.47	2.44	2.11	1.85	1.25	1.59	PIGW	chr17	protein_coding	phosphatidylinositol glycan anchor biosynthesis, class W
ENSG00000167772.11	2.21444	5.06159	3.89301e-114	2.86697e-110	6.46	5.01	6.11	25.7	22.77	30.72	ANGPTL4	chr19	protein_coding	angiopoietin-like 4
ENSG00000236345.1	1.45465	-0.0474831	5.27006e-06	0.000280698	0.36	0.17	0.41	1.15	0.81	0.57	RP11-59D5__B.2	chr6	antisense	--

## Sheet: Fig.3h
Type	CrMTA1	Ctrl
3pMXE	27	25
5pMXE	23	20
A3SS	120	115
A5SS	121	147
ES	110	110
cassetteExon	87	66
MXE	10	15
IntronR	310	161

## Sheet: Fig.3j
FBXO5
	Control	CrMTA1
	0.116	0.074
	0.119	0.083
	0.144	0.071
PTBP2
	Control	CrMTA1
	5.749	6.378
	5.367	8.651
	5.841	8.462
SRSF5
	Control	CrMTA1
	0.169	0.135
	0.171	0.143
	0.212	0.147
SLC37A2
	Control	crMTA1
	0.202801	0.42937
	0.192139	0.311716
	0.191682	0.305334
NFKB1
	Control	CrMTA1
	1.859	1.236
	1.655	1.423
	1.885	1.493
CTTN
	Control	CrMTA1
	1.18	0.87
	1.1	0.78
	1.29	0.9
NLRP1
	Control	CrMTA1
	0.016	0.052
	0.021	0.053
	0.032	0.064
RBM26
	Control	CrMTA1
	0.21	0.231
	0.2	0.249
	0.188	0.235
NFRKB
	Control	CrMTA1
	0.353	0.779
	0.567	0.734
	0.451	0.661
LGALS9
	Control	CrMTA1
	0.043	0.062
	0.039	0.077
	0.037	0.051
EPOR
	Control	CrMTA1
	0.262	0.135
	0.247	0.18
	0.248	0.178
TEC
	Control	CrMTA1
	0.139	0.172
	0.136	0.257
	0.16	0.116

## Sheet: Fig.4c
	HCT116-KD			Control			HCT116-OE-3
0 h	35.3	34.6	32.2	32.6	32.3	31.4	28.4	29.6	27.1
6 h	53.8	51.1	53.8	50.1	46.6	49.7	38.5	39.3	34.9
12 h	84.4	85.3	81.6	74.5	74.7	71.4	48.5	47.6	44.7

[truncated: 48 more sheets: Fig.4e, Fig.5b, Fig.5c, Fig.6c, Fig.6g, Fig.7b, Fig.7d, Fig.7f, Fig.7h, Fig.7j, Supplementary Fig.1a, Supplementary Fig.1b, Supplementary Fig.1c, Supplementary Fig.1d, Supplementary Fig.1e, Supplementary Fig.1g, Supplementary Fig.1n, Supplementary Fig.2c, Supplementary Fig.2d, Supplementary Fig.2e …]
